# Supplementary material for: Substantial and robust changes in microRNA transcriptome support postnatal development of the hypothalamus in rat
Source: Sci Rep. 2016 Apr 27;6:24896. doi: 10.1038/srep24896 (PMC4847009; doi:10.1038/srep24896)
Supplement: Supplementary Dataset 1 [file srep24896-s2.xls]

## Sheet: LEGEND
						Supplemental Table S1: Read Counts.
						Total read counts, counts and percentages of reads >16 bases and <40 bases as well as counts of miR-related sequences and percentages of miR-related sequences among reads >16 bases and <40 bases are indicated for each cDNA library and profile.
						(A) Progeny born to dams fed a balanced diet
						(B) Progeny born to dams fed an unbalanced diet

## Sheet: TABLES 1A & 1B
							SUPPLEMENTAL TABLE S1A
			PROGENY	STAGE	SAMPLE	TOTAL	16-40 BASES		MIRNA-RELATED SEQUENCES
						READ COUNT	READ COUNT	%	READ COUNT	%
			C	P4	P4.1	1371522	1240310	0.904331	959245	0.773391
					P4.2	5664133	4830697	0.852857	3444030	0.712947
					P4.3	2062775	1969585	0.954823	1558448	0.791257
					P4.4	3354254	3257396	0.971124	2585404	0.793703
					P4.5	1955779	1534231	0.78446	1048034	0.683101
				P8	P8.1	453605	403269	0.889031	247642	0.614086
					P8.2	1307490	1253401	0.958631	952438	0.759883
					P8.3	804690	762187	0.947181	529468	0.694669
					P8.4	1019218	906547	0.889453	678011	0.747905
					P8.5	487993	459382	0.94137	331045	0.72063
					P8.6	1059069	950319	0.897315	723059	0.76086
				P14	14.1	4925165	4471995	0.907989	3873644	0.8662
					14.2	2639515	2370812	0.8982	1934051	0.815776
					14.3	1895680	1635594	0.862801	1314638	0.803768
					14.4	3087616	2763371	0.894985	2291553	0.82926
					14.5	3415836	2821468	0.825996	1852814	0.656684
					14.6	2527983	2152622	0.851518	1622986	0.753958
				P21	21.1	2048435	933820	0.45587	637768	0.682966
					21.2	2908912	2492240	0.85676	2.13806e+06	0.857885
					21.3	3130042	2383699	0.761555	2.02644e+06	0.850126
					21.4	3411745	1829635	0.536275	1.24242e+06	0.679054
					21.5	3324917	2854615	0.858552	2.50296e+06	0.876813
					21.6	4119378	2776386	0.673982	2.26971e+06	0.817506
					21.7	1239902	444238	0.358285	196417	0.442143
				P28	28.1	1215206	1139254	0.937499	1023218	0.898147
					28.2	916120	844644	0.92198	648103	0.767309
					28.3	2757209	2497773	0.905906	1949811	0.78062
					28.4	1001067	890272	0.889323	725359	0.814761
					28.5	1884925	1718702	0.911815	1493060	0.868714
					28.6	2215211	1975775	0.891913	1677686	0.849128
							SUPPLEMENTAL TABLE S1B
							HF-PROGENY
			PROGENY	STAGE	SAMPLE	TOTAL	16-40 BASES		MIRNA-RELATED SEQUENCES
						READ COUNT	READ COUNT	%	READ COUNT	%
			HF	P4	P4.1	3989590	3845659	0.963923	3109918	0.808683
					P4.2	1832136	1716310	0.936781	1198735	0.698437
					P4.3	5429758	5287966	0.973886	4016848	0.759621
					P4.4	5009846	3114131	0.621602	1099266	0.352993
					P4.5	1293368	1104972	0.854337	735380	0.665519
				P8	P8.1	2330255	2309430	0.991063	1.94512e+06	0.842253
					P8.2	637660	609474	0.955798	485743	0.796987
					P8.3	949406	906978	0.955311	666031	0.734341
					P8.4	476390	417554	0.876496	144944	0.347125
					P8.5	717292	678925	0.946511	517563	0.762327
					P8.6	1954832	1827281	0.934751	1.22423e+06	0.669975
					P8.7	404007	340953	0.843928	252863	0.741635
				P14	P14.1	1480470	1436059	0.970002	1.21889e+06	0.848777
					P14.2	828913	800082	0.965218	628690	0.785782
					P14.3	1810159	1770531	0.978108	1.48511e+06	0.838793
					P14.4	798274	776349	0.972534	655955	0.844922
					P14.5	704264	681036	0.967018	541767	0.795504
				P21	P21.1	2446040	1516322	0.619909	1270206	0.837689
					P21.2	2043539	1612859	0.789248	1370307	0.849614
					P21.3	1061052	617331	0.58181	481660	0.78023
					P21.4	1043415	413524	0.396318	244618	0.591545
					P21.5	2354161	1669498	0.709169	1391846	0.833691
					P21.6	2615982	1674603	0.640143	1384195	0.826581
					P21.7	2232239	1032130	0.462374	760507	0.736833
				P28	P28.1	1572431	1391005	0.884621	918200	0.660098
					P28.2	1748059	1601128	0.915946	1284624	0.802324
					P28.3	2795048	2653395	0.94932	2349749	0.885563
					P28.4	3938170	3634575	0.92291	2824906	0.777231
					P28.5	3564088	3271688	0.917959	2858085	0.873581
					P28.6	1779961	1619082	0.909617	1379706	0.852153
					P28.7	1957791	1785253	0.911871	1517408	0.849968
