# Supplementary material for: Substantial and robust changes in microRNA transcriptome support postnatal development of the hypothalamus in rat
Source: Sci Rep. 2016 Apr 27;6:24896. doi: 10.1038/srep24896 (PMC4847009; doi:10.1038/srep24896)
Supplement: Supplementary Dataset 2 [file srep24896-s3.xls]

## Sheet: LEGEND
						Supplemental Table S2. miRNA expression profiles in developing ARC/MEs.
						miRNA expressions have been normalized at stages P4, P8, P14, P14.4, P21, P21.4 or P28 using the DESeq procedure.
						Coefficients of variations (ratios of standard deviations to means) (CVs) have been calculated for each miRNA.

## Sheet: P28
miRNA	28C1	28C2	28C3	28C4	28C5	28C6	MEAN	STD	CV
rno-let-7c-5p	250138	216668	107036	118962	184283	199850	179490	56078.7	0.312434
rno-mir-7a-5p	234970	200572	124848	117613	186510	205068	178263	46971.2	0.263493
rno-let-7f-5p	136967	117854	62964.2	76351.9	100093	86896.2	96854.4	27307.6	0.281945
rno-let-7a-5p	135335	114508	56112.1	70552.5	84992.3	77093.3	89765.4	29576.3	0.329485
rno-mir-9a-5p	82560.1	64985.1	59330.1	59880.6	83120.4	123505	78896.9	24327.6	0.308347
rno-let-7i-5p	104353	82843.2	51642.1	51392.5	73293.6	88562.9	75347.9	21034.1	0.27916
rno-let-7d-5p	55196.8	54721.7	35431.5	33139.4	44848.1	53732	46178.2	9986.56	0.216261
rno-mir-7b	48394.9	43829.2	31595.9	30304.7	43984	50176	41380.8	8458.71	0.204412
rno-let-7e-5p	44802.5	42848.5	22647	24737.9	42011.3	48754.4	37633.6	11066.4	0.294055
rno-let-7b-5p	42536.1	35860.8	22543.2	22586.2	42031.1	50247.3	35967.5	11341.2	0.315317
rno-mir-98-5p	20064.2	19753.2	11662.5	12000.9	14935.3	16926.1	15890.3	3669.61	0.230933
rno-mir-143-3p	16470.3	10422.2	16010.9	13142.9	10256	21591.3	14648.9	4308.12	0.294091
rno-mir-185-5p	13852.4	12385.7	9484.45	9322.04	12039.8	20747.2	12971.9	4193.47	0.323273
rno-mir-376b-3p	10001.4	11304.5	9831.85	11139.7	8887.25	17284.1	11408.1	3014.24	0.264219
rno-mir-383-5p	13476.6	8730.06	6186.17	5652.12	12734.2	18310	10848.2	4885.99	0.450397
rno-mir-26a-5p	11420.3	13483	10631.8	10926.9	8709.51	9596.31	10794.6	1639.9	0.151918
rno-mir-24-3p	9298.3	11260.3	11103.4	12047.9	8794.41	9714.04	10369.7	1281.17	0.12355
rno-mir-487b-3p	8413.77	9485.71	10559	9554.66	7823.95	13944.4	9963.58	2171.48	0.217942
rno-mir-125a-5p	8203.71	10613.1	9732.91	9278.73	7790.63	6486.44	8684.26	1485.5	0.171057
rno-mir-103-3p	10295.7	9441.49	6990.11	5190.6	7552.58	10661.5	8355.33	2134.81	0.255503
rno-mir-29a-3p	6850.48	8876.77	7596.17	9528.67	6897.14	8811.44	8093.44	1132.47	0.139924
rno-mir-379-5p	9795.58	8446.7	4124.85	4532.34	6240.12	7344.2	6747.3	2217.06	0.328585
rno-mir-3099	8050.81	8072.9	4172.77	4270.02	7355.79	7058.28	6496.76	1806.2	0.278016
rno-mir-541-5p	7144.84	6318.44	4204.27	4213.11	7189.15	8928.37	6333.03	1852.22	0.29247
rno-mir-125b-5p	5028.54	5872.29	7648.08	7150.53	6233.77	3782.62	5952.64	1411.23	0.237077
rno-mir-434-3p	3648.16	4712.71	7429.79	7697.43	4483.3	4315.22	5381.1	1729.42	0.321388
rno-mir-23b-3p	3128.01	5396	5385.33	6312.86	5003.84	4634.77	4976.8	1064.27	0.213847
rno-mir-127-3p	5222.88	4093.73	3857.31	4559.56	5899.71	6002.7	4939.31	912.525	0.184747
rno-mir-433-3p	3833.92	3878.69	3650.12	2861.94	3684.24	6448	4059.49	1227.28	0.302323
rno-mir-30c-5p	2717.9	3639.54	5382.23	4764.96	4388.08	2609.31	3917	1123.63	0.28686
rno-mir-191a-5p	4018.26	4654.43	3825.81	3591.97	3527.13	3463.07	3846.78	446.426	0.116052
rno-mir-1224	3809.63	2713.07	1480.1	1426.64	4305.56	6627.4	3393.73	1972.6	0.581247
rno-mir-672-5p	4584.13	4099.75	1891.39	1734.74	3865.16	4106.98	3380.36	1237.31	0.36603
rno-mir-378a-3p	3528.12	2620.63	3378.59	3257.89	2925.65	4221.51	3322.07	549.17	0.16531
rno-mir-151-3p	4471.24	3205.45	1276.9	1916.62	3057.37	5337.16	3210.79	1519.77	0.473333
rno-mir-1843-5p	3839.64	2946.2	1413.99	1801.55	3221.63	4623.56	2974.43	1211.67	0.407363
rno-mir-26b-5p	2797.92	3659.63	3261.01	3638.99	1961.54	1887.71	2867.8	795.376	0.277347
rno-mir-382-5p	3485.26	2920.07	1811.53	2192.55	2900.26	2992.94	2717.1	605.989	0.223028
rno-mir-9a-3p	2783.63	2916.05	3281.87	2639.22	1715.56	2023.06	2559.9	584.045	0.228152
rno-mir-872-5p	3553.85	3914.86	1488.97	1886.93	2512.24	1818.03	2529.15	997.055	0.394226
rno-mir-320-3p	2449.25	2387.5	1849.68	1563.98	2639.2	2666.98	2259.43	450.397	0.199341
rno-mir-1839-5p	3256.62	3195.4	1556.86	1518.2	1767.93	2078.32	2228.89	797.775	0.357925
rno-mir-30d-5p	1886.24	2186.54	2116.78	2378.15	2805.04	1713.91	2181.11	384.058	0.176084
rno-mir-140-3p	2174.89	2413.63	1680.2	2306.38	2278.15	2153.6	2167.81	256.835	0.118477
rno-mir-335	2284.92	3044.67	2575.54	2365.77	1365.62	1355.91	2165.41	676.857	0.312577
rno-mir-153-3p	1874.81	2980.36	2386.53	2671.39	1387.05	1307.06	2101.2	688.678	0.327755
rno-mir-134-5p	2182.04	1947.38	1354.98	1554.09	2398.76	3168.34	2100.93	650.183	0.309474
rno-mir-539-3p	2067.72	1945.37	1879.41	1846.1	1837.76	2904.04	2080.07	412.541	0.198331
rno-mir-23a-3p	1327.51	2104.14	2182.88	3026.51	1783	1797.21	2036.88	571.017	0.28034
rno-mir-760-3p	2084.87	2005.66	1264.48	1231.14	2053.59	3097.86	1956.27	683.529	0.349405
rno-mir-30e-3p	2510.7	2156.39	1310.62	1761.96	1741.74	2224.88	1951.05	428.97	0.219866
rno-mir-369-3p	2253.48	2367.41	1828.83	1860.94	1512.42	1192.53	1835.94	441.841	0.240662
rno-mir-382-3p	1253.21	1692.15	2103.47	2415.27	1464.02	1895.72	1803.97	425.021	0.235603
rno-mir-29b-3p	987.417	1692.15	2989.04	2290.3	1383.08	1244.59	1764.43	748.445	0.424185
rno-mir-204-5p	1078.87	1302.27	2730.82	3032.69	1295	1109.24	1758.15	880.385	0.500745
rno-mir-124-3p	1696.19	1621.81	2183.77	1460.05	1773.48	1276.63	1668.65	308.703	0.185001
rno-mir-99a-5p	1250.35	1159.59	1596.34	1978.49	2569.37	1327.08	1646.87	540.456	0.328172
rno-mir-300-3p	1784.78	1497.21	1226.32	1274.45	1483.85	2429.11	1615.95	444.909	0.275322
rno-mir-137-3p	1699.04	1491.19	1250.72	1243.52	1618.75	2214.47	1586.28	359.868	0.226863
rno-mir-330-3p	1843.37	1603.73	1109.19	905.725	1569.55	2104.75	1522.72	447.665	0.293991
rno-mir-770-3p	1774.78	1362.57	867.386	751.059	1334.67	2385.06	1412.59	603.378	0.427144
rno-mir-375-3p	1907.67	2952.22	698.789	1129.68	1364.03	168.188	1370.1	974.186	0.711034
rno-mir-760_hairp	1396.1	1107.34	780.869	744.872	1556.06	2577.28	1360.42	678.103	0.498451
rno-mir-140-5p	1331.8	1599.71	1173.52	1744.63	1156.14	1094.82	1350.1	265.43	0.1966
rno-mir-128-3p	1133.17	775.738	1614.09	1416.74	1709.21	1274.22	1320.53	340.75	0.25804
rno-mir-127-5p	1844.8	1780.58	1024.89	982.44	935.542	1252.6	1303.47	409.706	0.314319
rno-mir-376a-3p	1073.16	1260.07	1265.36	1255.89	1005.37	1894.92	1292.46	315.147	0.243835
rno-mir-328a-3p	1077.44	1147.53	1276.9	1206.4	1680.64	1363.12	1292.01	214.739	0.166206
rno-mir-148b-3p	1510.42	1416.83	1276.01	1274.45	962.521	1127.66	1261.31	196.859	0.156075
rno-mir-151-5p	1327.51	1390.7	1298.19	1369.72	941.89	1153.29	1246.88	171.282	0.137368
rno-mir-376b-5p	1153.18	1352.52	1189.94	1342.5	983.152	1228.57	1208.31	136.592	0.113044
rno-mir-653-3p	1296.07	1684.11	860.73	1140.82	775.254	1150.08	1151.18	325.823	0.283034
rno-mir-411-5p	1637.6	1438.93	756.467	931.709	810.962	1021.94	1099.6	357.732	0.325329
rno-mir-100-5p	1198.9	894.309	984.96	1357.35	1413.23	635.91	1080.78	297.601	0.275358
rno-mir-125b-1-3p	1263.21	1155.57	590.088	942.845	983.152	1328.68	1043.92	268.892	0.257578
rno-mir-92b-3p	654.468	992.784	1165.54	1179.18	1395.77	712.796	1016.76	288.579	0.283824
rno-mir-34c-5p	1127.46	1670.05	801.722	861.181	1068.06	348.389	979.475	436.003	0.44514
rno-mir-323-3p	990.275	840.048	944.141	830.248	1009.34	1158.89	962.157	121.948	0.126745
rno-mir-770_hairp	1306.08	970.677	557.7	523.39	1089.48	1307.06	959.064	349.161	0.364064
rno-mir-708-5p	1078.87	888.28	805.271	666.921	1046.63	1069.19	925.862	168.254	0.181727
rno-mir-29a_hairp	828.802	988.764	721.86	825.299	883.964	1198.14	907.804	166.757	0.183693
rno-mir-99b-5p	1037.43	862.154	720.973	859.944	1125.98	752.039	893.087	159.153	0.178206
rno-mir-219-2-3p	700.195	377.82	448.556	607.529	826.832	2343.42	884.058	733.377	0.829558
rno-mir-132-3p	744.493	665.205	719.198	851.283	1333.09	816.111	854.896	243.627	0.284978
rno-mir-146a-5p	605.883	566.731	808.377	1040.59	850.637	1110.84	830.51	220.75	0.2658
rno-mir-27b-3p	754.496	904.358	752.03	983.677	716.535	848.948	826.674	104.012	0.12582
rno-mir-30a-5p	681.618	665.205	862.505	939.133	1061.71	675.154	814.221	166.321	0.20427
rno-mir-330-5p	818.799	729.515	731.621	726.312	720.502	1008.33	789.179	113.529	0.143857
rno-mir-221-3p	647.323	488.353	874.928	653.31	1218.82	729.614	768.725	253.797	0.330153
rno-mir-28-5p	754.496	801.864	655.752	675.582	757.003	868.169	752.144	78.8874	0.104883
rno-mir-218a-5p	647.323	452.179	798.172	628.563	1249.77	710.393	747.733	271.151	0.362631
rno-mir-361-5p	624.459	882.251	764.453	843.859	682.414	559.024	726.077	126.392	0.174075
rno-mir-181a-5p	797.365	651.137	615.822	661.971	843.495	723.207	715.5	89.5407	0.125144
rno-mir-101b-3p	897.392	755.641	419.717	456.575	774.46	788.08	681.978	195.565	0.286761
rno-mir-411_hairp	883.103	827.99	492.923	523.39	619.727	735.221	680.392	160.846	0.236402
rno-mir-30e-5p	528.718	492.372	697.014	739.923	839.528	548.612	641.028	138.253	0.215674
rno-mir-3068-5p	587.306	687.312	462.31	567.934	539.583	823.319	611.294	126.907	0.207605
rno-mir-341	665.899	566.731	532.411	522.153	657.022	668.746	602.16	69.3219	0.115122
rno-mir-126a-3p	513	520.508	589.201	669.395	688.762	623.096	600.66	73.7968	0.122859
rno-mir-485-5p	718.771	560.702	381.561	314.282	736.372	891.395	600.514	222.939	0.371247
rno-mir-135a-5p	422.975	671.234	686.81	675.582	741.927	329.167	587.949	168.691	0.286914
rno-mir-181d-5p	748.78	472.276	379.343	402.132	697.491	627.901	554.654	157.63	0.284195
rno-mir-423-3p	482.991	647.118	593.638	694.142	434.84	330.769	530.583	138.322	0.260698
rno-mir-29c-3p	345.81	508.45	667.732	742.398	459.439	401.248	520.846	154.613	0.29685
rno-mir-543-3p	405.827	436.101	796.398	549.374	543.551	371.615	517.144	154.827	0.299388
rno-mir-183-5p	148.613	176.852	299.037	902.013	128.548	1401.56	509.438	525.387	1.03131
rno-mir-146b-5p	565.872	444.14	421.048	430.591	567.356	534.997	494.001	69.363	0.140411
rno-mir-106b-5p	467.273	608.934	479.613	519.678	400.72	383.628	476.641	82.2991	0.172665
rno-mir-186-5p	484.42	460.217	555.038	465.236	439.602	362.004	461.086	62.7188	0.136024
rno-mir-22-3p	374.39	550.653	656.64	617.427	288.836	205.029	448.829	185.772	0.413904
rno-mir-376c-3p	410.114	554.673	497.36	561.748	326.13	315.552	444.263	110	0.247601
rno-mir-138-5p	381.535	327.578	449.887	345.215	602.27	553.418	443.317	113.374	0.255739
rno-mir-652-3p	385.822	442.13	508.008	480.084	397.546	357.199	428.465	58.3639	0.136216
rno-mir-298-5p	507.284	403.946	259.106	387.284	405.481	578.245	423.558	109.553	0.25865
rno-mir-181b-5p	432.978	365.762	288.389	324.18	566.562	520.581	416.409	110.574	0.265541
rno-mir-340-5p	553.011	528.547	313.679	341.503	299.151	445.297	413.531	111.296	0.269135
rno-mir-30b-5p	204.343	299.443	729.846	676.819	331.685	235.463	412.933	230.025	0.557051
rno-mir-6215	152.9	1004.84	453.88	137.344	161.875	562.228	412.178	340.856	0.826964
rno-mir-30a-3p	488.707	446.15	328.764	393.471	400.72	406.053	410.644	53.8023	0.131019
rno-mir-335_hairp	287.223	428.063	531.967	561.748	401.513	251.481	410.332	125.302	0.305368
rno-mir-409a_hairp	504.426	460.217	376.237	306.858	447.537	353.995	408.212	74.4885	0.182475
rno-mir-107-3p	455.841	468.256	497.36	268.501	300.738	442.894	405.598	95.9719	0.236618
rno-mir-384-5p	320.089	383.85	589.645	433.065	393.578	277.109	399.556	108.487	0.271519
rno-mir-381-3p	371.532	411.985	337.193	407.081	310.26	478.935	386.164	60.1402	0.155737
rno-mir-653-5p	344.381	452.179	383.336	444.201	330.098	255.485	368.28	74.5405	0.202402
rno-mir-380-3p	268.646	349.685	384.667	433.065	343.587	414.863	365.752	59.1265	0.161657
rno-mir-21-5p	424.404	391.888	386.441	352.639	307.88	277.91	356.86	55.3428	0.155083
rno-let-7d-3p	335.808	434.092	429.922	392.233	299.945	248.277	356.713	74.8688	0.209885
rno-mir-380-5p	488.707	401.937	283.065	230.143	296.771	342.783	340.568	92.8813	0.272725
rno-mir-495	220.061	231.114	548.383	446.676	356.284	183.405	330.987	145.151	0.438541
rno-mir-598-3p	290.081	221.065	317.228	273.45	468.168	392.438	327.072	89.1726	0.272639
rno-mir-342-5p	397.253	309.491	237.366	220.245	345.174	436.487	324.336	85.963	0.265043
rno-mir-494-3p	338.666	381.84	346.067	279.636	254.715	312.349	318.879	46.4638	0.14571
rno-mir-30c-2-3p	435.836	329.588	162.829	212.821	322.163	448.501	318.623	115.07	0.361148
rno-mir-129-5p	358.671	311.501	321.221	362.538	294.39	233.06	313.564	47.6329	0.151908
rno-mir-135a-3p	440.122	442.13	157.061	238.805	280.901	198.622	292.94	121.947	0.416285
rno-mir-384-3p	175.763	245.181	445.894	425.641	294.39	167.387	292.376	120.648	0.412646
rno-mir-101a_hairp	288.652	291.404	295.488	365.012	233.29	218.644	282.082	52.1387	0.184835
rno-mir-770*	324.376	285.375	194.774	185.599	284.868	402.049	279.507	81.3527	0.291058
rno-mir-212-3p	177.192	241.162	325.658	450.388	219.801	233.06	274.543	98.8364	0.360003
rno-mir-34b-3p	214.345	464.237	234.704	379.86	238.845	79.2885	268.547	135.255	0.503655
rno-mir-374-5p	207.2	357.724	330.095	421.929	176.952	109.722	267.27	120.528	0.45096
rno-mir-125b-2-3p	311.515	295.423	232.042	242.517	272.966	248.277	267.123	31.6133	0.118347
rno-mir-136_hairp	225.777	249.201	352.278	249.941	195.202	233.06	250.91	53.5407	0.213386
rno-mir-434-5p	150.042	184.891	338.968	306.858	256.302	246.675	247.289	71.254	0.28814
rno-let-7c-1_hairp	362.958	271.307	166.822	163.328	184.887	230.657	229.993	77.2742	0.335985
rno-mir-139-3p	314.373	178.862	147.3	101.461	295.977	341.181	229.859	99.8093	0.43422
rno-mir-212-5p	190.053	174.842	203.203	223.957	293.597	278.711	227.394	48.5165	0.213359
rno-mir-139-5p	185.766	142.688	321.665	190.549	285.662	226.653	225.497	67.1218	0.297662
rno-mir-539_hairp	188.624	219.055	233.817	199.21	215.833	277.91	222.408	31.4472	0.141394
rno-mir-93-5p	268.646	233.123	218.288	163.328	217.42	223.449	220.709	33.9674	0.153901
rno-mir-1-3p	281.507	168.813	429.034	199.21	85.6985	141.758	217.67	122.194	0.561372
rno-mir-344b-1-3p	178.621	188.91	215.626	232.618	249.16	235.463	216.733	27.8658	0.128572
rno-mir-344b-5p	228.635	182.881	224.5	142.293	254.715	261.892	215.819	45.5329	0.210977
rno-mir-485-3p	194.34	271.307	256.888	215.295	155.527	189.011	213.728	43.7146	0.204534
rno-mir-1843_hairp	264.359	200.968	123.342	159.616	218.214	313.95	213.408	69.1205	0.323889
rno-mir-101a-3p	208.629	257.239	175.252	215.295	204.724	207.432	211.429	26.4239	0.124978
rno-mir-342-3p	157.187	188.91	352.722	247.466	199.963	121.736	211.331	81.1024	0.38377
rno-mir-337-5p	227.206	259.249	164.16	180.65	180.919	241.069	208.876	38.698	0.185268
rno-mir-448-3p	312.944	311.501	124.229	111.36	206.311	172.993	206.556	88.6549	0.429204
rno-mir-222-3p	147.184	162.784	298.594	173.226	245.193	174.595	200.263	58.8209	0.293719
rno-mir-6331_hairp	185.766	215.036	173.921	206.634	153.94	253.883	198.197	35.0949	0.177071
rno-let-7a-2_hairp	207.2	247.191	249.789	169.514	153.146	160.179	197.837	43.4514	0.219633
rno-mir-136-3p	137.181	166.804	199.21	238.805	239.638	196.219	196.31	40.1458	0.204502
rno-mir-3547	105.744	174.842	299.037	263.551	165.049	159.378	194.6	72.1957	0.370995
rno-mir-137-5p	221.49	172.833	131.772	132.394	213.453	285.919	192.977	59.4856	0.308252
rno-mir-323_hairp	132.894	154.746	266.205	193.023	216.627	171.391	189.148	47.6891	0.252126
rno-mir-664-2-5p	262.93	223.075	98.0523	107.648	170.603	265.897	188.034	74.515	0.396284
rno-mir-16-5p	167.189	190.92	309.686	221.482	96.8076	134.55	186.772	74.2077	0.397316
rno-mir-488-3p	250.07	176.852	128.666	144.768	169.81	232.259	183.737	48.0567	0.261551
rno-mir-135b-5p	138.61	156.755	230.268	200.447	204.724	169.79	183.432	34.1855	0.186366
rno-mir-539-5p	115.746	142.688	291.938	175.701	245.193	119.333	181.767	72.0851	0.396581
rno-mir-325-3p	114.318	162.784	345.18	253.653	122.993	91.3019	181.705	98.4065	0.541574
rno-mir-182	40.0111	48.2324	183.682	449.151	34.1207	334.774	181.662	175.86	0.968065
rno-mir-423-5p	197.198	206.997	146.857	122.496	189.648	221.047	180.707	37.9599	0.210063
rno-mir-411-3p	130.036	182.881	219.176	254.89	156.32	125.74	178.174	51.2499	0.287639
rno-mir-338-5p	105.744	98.4745	132.215	201.685	227.736	279.512	174.228	73.3423	0.420956
rno-mir-431	167.189	154.746	157.948	138.581	167.429	233.06	169.826	32.7292	0.192722
rno-mir-130a-3p	110.031	182.881	264.431	180.65	123.787	153.772	169.258	55.1154	0.325629
rno-mir-125a-3p	168.618	154.746	132.659	136.106	148.385	221.047	160.26	32.5008	0.2028
rno-mir-664-3p	114.318	138.668	322.108	188.074	108.71	88.0983	159.996	86.4982	0.540627
rno-mir-92a-3p	122.891	120.581	164.16	184.362	207.105	152.971	158.678	34.0573	0.214631
rno-mir-485_hairp	160.045	190.92	130.441	103.936	157.114	163.382	150.973	30.0128	0.198796
rno-mir-410-3p	110.031	110.533	153.068	191.786	149.179	187.409	150.334	35.5251	0.236308
rno-mir-329-3p	85.7381	98.4745	325.658	170.751	145.211	69.6778	149.252	94.3843	0.632383
rno-let-7i_hairp	200.056	162.784	118.018	117.546	116.645	144.962	143.335	33.5157	0.233828
rno-mir-200c-3p	44.298	84.4067	117.574	365.012	47.6103	183.405	140.384	121.492	0.865426
rno-mir-329-5p	130.036	76.368	132.659	137.344	193.615	164.984	139.168	39.2528	0.282054
rno-mir-324-5p	130.036	152.736	169.04	133.632	122.993	125.74	139.03	18.0682	0.129959
rno-mir-499-5p	142.897	235.133	127.335	142.293	96.0141	78.4876	137.027	54.5707	0.398249
rno-mir-6331	180.05	136.658	115.356	87.8504	151.559	149.767	136.874	31.9765	0.23362
rno-mir-369-5p	131.465	118.571	195.217	127.445	134.896	84.8948	132.082	35.847	0.2714
rno-mir-151_hairp	181.479	146.707	55.0158	61.8665	127.754	216.241	131.511	64.223	0.488348
rno-mir-409a-3p	140.039	140.678	118.905	94.037	158.701	124.939	129.55	22.2682	0.171889
rno-mir-150-5p	87.1671	78.3777	208.084	134.869	139.657	124.139	128.715	46.3423	0.360036
rno-mir-323-5p	142.897	158.765	120.236	110.122	99.9816	134.55	127.759	21.7985	0.170623
rno-mir-7a-2-3p	95.7409	156.755	153.955	147.242	121.406	83.293	126.399	31.427	0.248633
rno-mir-152-3p	107.173	110.533	204.978	189.311	79.3505	56.8635	124.701	59.6414	0.478274
rno-mir-203a-3p	88.5961	98.4745	137.539	236.33	99.9816	86.4966	124.57	57.7716	0.463769
rno-mir-221-5p	118.604	84.4067	107.813	89.0877	157.907	181.002	123.137	38.6577	0.313941
rno-mir-322-5p	85.7381	94.4551	223.612	131.157	77.7634	120.935	122.277	53.7404	0.439497
rno-mir-129-2-3p	64.3036	76.368	196.548	163.328	168.223	44.0492	118.803	64.5417	0.543265
rno-mir-3068-3p	114.318	144.697	110.032	100.224	93.6335	149.767	118.778	23.2596	0.195823
rno-mir-668	90.025	92.4454	140.201	124.97	143.624	120.935	118.7	22.9756	0.19356
rno-mir-431_hairp	114.318	92.4454	86.9604	113.834	153.94	145.763	117.877	27.2388	0.231079
rno-mir-25-3p	102.886	112.542	128.666	143.53	134.102	84.8948	117.77	21.8115	0.185204
rno-mir-425-5p	74.3064	104.504	159.723	138.581	108.71	112.926	116.458	29.5075	0.253374
rno-mir-28-3p	131.465	104.504	98.9396	146.005	107.917	105.718	115.758	18.6193	0.160847
rno-mir-127_hairp	134.323	76.368	87.4041	89.0877	130.928	165.785	113.983	35.0012	0.307075
rno-mir-101b_hairp	150.042	112.542	99.827	138.581	93.6335	82.4921	112.853	26.4797	0.234639
rno-mir-30c-1-3p	148.613	104.504	67.4387	86.6131	93.6335	169.79	111.765	39.2518	0.351199
rno-mir-1188-5p	120.033	96.4648	108.257	89.0877	126.961	128.944	111.625	16.4617	0.147474
rno-mir-7b_hairp	142.897	90.4358	66.5513	85.3757	138.863	144.962	111.514	34.6432	0.310662
rno-mir-485*	84.3092	118.571	170.371	124.97	102.362	53.6599	109.041	39.571	0.362901
rno-mir-351-5p	60.0167	82.397	154.843	148.48	83.318	113.727	107.13	38.544	0.359787
rno-mir-674-5p	114.318	106.513	133.99	91.5624	90.4595	102.514	106.56	16.2056	0.15208
rno-mir-409a-5p	102.886	86.4164	129.997	91.5624	141.244	77.6867	104.965	25.3569	0.241574
rno-mir-879-5p	97.1699	112.542	137.983	121.258	99.9816	45.651	102.431	31.5541	0.308052
rno-mir-369_hairp	82.8802	108.523	140.645	107.648	94.427	72.8814	101.167	23.8098	0.235351
rno-mir-7a-2_hairp	105.744	80.3873	153.512	73.0024	101.569	90.501	100.786	28.6322	0.284089
rno-mir-344a-3p	84.3092	78.3777	104.264	103.936	143.624	89.7001	100.702	23.4675	0.233039
rno-mir-7a-1-3p	90.025	116.562	128.222	100.224	80.144	88.8992	100.679	18.3578	0.18234
rno-mir-92b-5p	104.315	74.3583	63.4456	69.2905	122.993	167.387	100.298	40.0613	0.399422
rno-mir-1843-3p	108.602	140.678	108.257	69.2905	91.253	80.0894	99.6949	25.3468	0.254244
rno-mir-195-5p	87.1671	80.3873	176.583	107.648	54.7518	77.6867	97.3706	42.3711	0.435153
rno-mir-540-3p	100.028	96.4648	94.0592	90.3251	98.3946	93.7046	95.496	3.51823	0.0368417
rno-mir-33-5p	77.1643	62.3002	109.144	120.021	89.666	92.1028	91.7331	20.9108	0.227952
rno-mir-144-5p	52.8718	38.184	244.909	102.698	50.7843	59.2662	91.4523	78.3469	0.856697
rno-mir-379-3p	60.0167	84.4067	117.13	127.445	79.3505	61.6688	88.3363	28.1706	0.318902
rno-mir-433-5p	110.031	82.397	81.6363	61.8665	77.7634	108.121	86.9691	18.6732	0.214711
rno-mir-339-5p	45.727	62.3002	143.751	146.005	60.3063	48.0536	84.3572	47.3355	0.561132
rno-mir-34b-5p	82.8802	114.552	45.6986	61.8665	165.842	35.2393	84.3465	48.9216	0.580008
rno-mir-667-3p	32.8663	66.3196	144.638	91.5624	92.84	76.0849	84.0519	36.8842	0.438826
rno-mir-15b-5p	72.8774	50.2421	135.765	98.9864	61.0999	77.6867	82.7762	30.7336	0.371286
rno-mir-187-3p	84.3092	80.3873	68.7697	65.5785	99.9816	78.4876	79.5856	12.2747	0.154232
rno-mir-344b-2-3p	55.7298	40.1937	157.505	81.6638	69.0349	72.0805	79.3679	40.8996	0.515317
rno-mir-376b_hairp	74.3064	64.3099	96.7213	90.3251	62.6869	84.0939	78.7405	13.9412	0.177053
rno-mir-326-3p	41.4401	52.2518	91.8408	105.173	109.504	61.6688	76.9797	28.9222	0.375713
rno-let-7a-1-3p_rno-let-7c-2-3p	82.8802	54.2615	74.0938	87.8504	89.666	68.076	76.138	13.5159	0.177519
rno-mir-126a-5p	48.5849	48.2324	94.9466	111.36	68.2414	81.6912	75.5094	25.3891	0.336238
rno-mir-31a-5p	82.8802	106.513	59.4525	80.4264	53.1648	68.076	75.0855	19.2407	0.256251
rno-mir-325-5p	74.3064	72.3486	72.3191	73.0024	71.4154	84.0939	74.581	4.75779	0.0637936
rno-mir-181c-5p	67.1615	82.397	72.3191	77.9518	91.253	51.2572	73.7233	13.7852	0.186986
rno-mir-199a-3p	32.8663	40.1937	148.188	138.581	30.1532	48.0536	73.0059	54.953	0.752721
rno-mir-344g	92.883	68.3292	86.073	55.6798	107.917	25.6286	72.7517	29.4988	0.405472
rno-mir-421-3p	60.0167	66.3196	106.482	103.936	45.2298	48.0536	71.6729	27.1079	0.378217
rno-mir-376a-5p	48.5849	60.2905	113.137	89.0877	57.1323	50.4563	69.7815	25.7887	0.369564
rno-mir-770-5p	44.298	44.213	114.468	79.1891	90.4595	37.642	68.3783	31.1039	0.45488
rno-mir-132-5p	47.156	56.2711	74.5375	75.4771	79.3505	74.4831	67.8792	12.9728	0.191115
rno-mir-412-5p	58.5877	72.3486	57.6778	40.8319	80.144	96.9082	67.7497	19.672	0.290363
rno-mir-27a-3p	41.4401	54.2615	88.2914	129.92	47.6103	44.0492	67.5953	35.0096	0.517929
rno-mir-300-5p	55.7298	64.3099	70.9881	45.7812	59.5128	107.32	67.2736	21.3621	0.31754
rno-mir-873_hairp	91.454	82.397	73.2065	58.1545	56.3388	39.2438	66.7991	19.1607	0.28684
rno-mir-873-3p	84.3092	54.2615	71.4318	54.4425	57.9258	76.8858	66.5428	12.7908	0.192219
rno-mir-423_hairp	60.0167	78.3777	70.1007	60.6291	57.1323	62.4697	64.7877	7.96177	0.12289
rno-mir-190a-5p	45.727	52.2518	78.9742	66.8158	81.731	53.6599	63.1933	14.9765	0.236995
rno-mir-504	64.3036	60.2905	52.7974	42.0692	77.7634	70.4787	61.2838	12.7079	0.207361
rno-mir-135a*	91.454	72.3486	40.8181	42.0692	58.7193	53.6599	59.8449	19.3545	0.323412
rno-mir-666-5p	91.454	50.2421	27.9516	38.3572	66.6544	81.6912	59.3917	24.8703	0.41875
rno-mir-138-1_hairp	47.156	52.2518	17.3033	14.848	62.6869	161.781	59.3377	53.7598	0.905997
rno-mir-451-5p	14.2897	22.1065	223.612	58.1545	15.8701	18.4206	58.7423	82.4192	1.40306
rno-mir-352	57.1588	74.3583	33.7193	70.5278	84.905	30.434	58.5172	22.3471	0.381889
rno-mir-3068_hairp	45.727	56.2711	41.7055	65.5785	52.3713	88.0983	58.292	16.8145	0.288453
rno-mir-194-5p	41.4401	50.2421	65.664	60.6291	76.1764	52.859	57.8351	12.3021	0.212711
rno-mir-18a-5p	52.8718	54.2615	66.1077	64.3411	39.6752	68.8769	57.689	10.9521	0.189847
rno-mir-493-3p	82.8802	70.3389	35.494	42.0692	53.9583	46.4519	55.1988	18.0787	0.32752
rno-mir-345-3p	70.0195	60.2905	49.248	37.1199	57.1323	55.2617	54.8453	11.0529	0.201528
rno-mir-344i_hairp	48.5849	48.2324	68.7697	64.3411	41.2622	57.6644	54.8091	10.5775	0.192989
rno-mir-331_hairp	54.3008	78.3777	33.2757	37.1199	42.8492	76.8858	53.8015	19.7821	0.367687
rno-mir-219-2_hairp	45.727	26.1259	23.9585	35.8826	52.3713	134.55	53.1026	41.3819	0.779282
rno-mir-136-5p	27.1504	38.184	92.7282	74.2398	46.0233	37.642	52.6613	25.3023	0.480472
rno-mir-192-5p	54.3008	46.2227	47.917	63.1038	57.1323	44.0492	52.121	7.32264	0.140493
rno-let-7d_hairp	50.0139	60.2905	57.2341	35.8826	42.8492	62.4697	51.4567	10.5017	0.204088
rno-mir-125b-1_hairp	48.5849	60.2905	42.5928	44.5439	59.5128	52.0581	51.2639	7.45222	0.14537
rno-mir-384_hairp	30.0083	40.1937	76.7559	59.3918	68.2414	31.2349	50.971	19.8954	0.390328
rno-mir-322-3p	35.7242	30.1453	66.995	61.8665	26.9792	84.0939	50.9673	23.2997	0.45715
rno-mir-143_hairp	61.4457	36.1743	59.8962	45.7812	41.2622	57.6644	50.3707	10.6972	0.21237
rno-mir-3102_hairp	54.3008	42.2034	71.8754	40.8319	49.1973	39.2438	49.6088	12.3069	0.248079
rno-mir-377-3p	40.0111	54.2615	60.7835	44.5439	32.5337	60.8679	48.8336	11.6534	0.238636
rno-mir-34c-3p	25.7214	92.4454	60.7835	53.2052	44.4363	10.4116	47.8339	28.5925	0.597746
rno-mir-370-3p	47.156	32.1549	36.8251	50.7305	47.6103	64.0715	46.4247	11.2042	0.241341
rno-mir-299a-3p	61.4457	48.2324	35.0504	47.0185	34.9142	44.0492	45.1184	9.86429	0.218631
rno-mir-3473	37.1532	58.2808	33.2757	32.1706	38.0882	62.4697	43.573	13.2722	0.304596
rno-let-7a-1_hairp	60.0167	44.213	43.0365	40.8319	30.1532	39.2438	42.9159	9.74524	0.227078
rno-mir-142-3p	21.4345	32.1549	74.0938	50.7305	31.7402	42.4474	42.1002	18.6091	0.44202
rno-mir-122-5p	41.4401	48.2324	22.6275	43.3065	43.6428	52.859	42.018	10.3612	0.24659
rno-mir-466c-5p	40.0111	36.1743	54.5721	42.0692	43.6428	33.6375	41.6845	7.32105	0.17563
rno-mir-128-2-5p	51.4429	18.0872	21.2964	29.6959	50.7843	71.2796	40.431	20.788	0.51416
rno-mir-489-3p	15.7187	54.2615	63.0019	65.5785	26.9792	12.8143	39.7257	24.0186	0.604612
rno-mir-224-5p	44.298	38.184	36.8251	56.9172	43.6428	18.4206	39.7146	12.6214	0.317802
rno-mir-496-3p	24.2925	14.0678	53.6847	61.8665	49.1973	32.0358	39.1908	18.5941	0.474452
rno-mir-497-5p	32.8663	36.1743	60.3399	40.8319	23.0116	39.2438	38.7446	12.326	0.318134
rno-mir-671_hairp	18.5766	60.2905	52.3537	38.3572	33.3272	28.0313	38.4894	15.4924	0.402509
rno-mir-376a_hairp	41.4401	44.213	32.3883	28.4586	36.5012	47.2527	38.3757	7.21081	0.187901
rno-mir-665	47.156	42.2034	41.7055	28.4586	27.7727	36.8411	37.3562	7.8705	0.210688
rno-mir-542-3p	24.2925	34.1646	34.6067	64.3411	25.3921	37.642	36.7398	14.5433	0.395845
rno-mir-154-3p	15.7187	34.1646	63.8893	61.8665	15.8701	22.425	35.6557	22.1376	0.620872
rno-mir-216b-5p	35.7242	34.1646	15.9723	28.4586	30.9467	62.4697	34.6227	15.3377	0.442996
rno-mir-434_hairp	18.5766	18.0872	60.7835	68.0531	24.5986	17.6197	34.6198	23.3344	0.674019
rno-mir-493-5p	60.0167	30.1453	28.3952	27.2213	33.3272	25.6286	34.1224	12.9579	0.379748
rno-let-7e_hairp	21.4345	40.1937	57.6778	35.8826	18.2506	30.434	33.9789	14.2912	0.420591
rno-mir-708_hairp	42.8691	34.1646	16.416	22.2719	34.9142	52.859	33.9158	13.2807	0.391579
rno-mir-210-3p	30.0083	28.1356	32.3883	40.8319	39.6752	31.2349	33.7124	5.27171	0.156373
rno-mir-532-5p	24.2925	26.1259	37.2687	34.6452	51.5778	27.2304	33.5234	10.2057	0.304435
rno-mir-433_hairp	35.7242	40.1937	38.5998	19.7973	24.5986	41.6465	33.4267	9.04535	0.270603
rno-mir-450a-5p	10.0028	14.0678	55.0158	63.1038	24.5986	32.0358	33.1374	21.6778	0.654179
rno-mir-3085_hairp	30.0083	32.1549	34.163	23.5093	44.4363	34.4384	33.1184	6.83906	0.206504
rno-mir-488_hairp	38.5822	26.1259	25.7332	23.5093	34.1207	50.4563	33.0879	10.2687	0.310345
rno-mir-99b-3p	32.8663	22.1065	18.6344	33.4079	50.7843	38.4429	32.707	11.5811	0.354087
rno-mir-200b-3p	5.71588	12.0581	26.1769	107.648	6.34804	36.8411	32.4646	38.7948	1.19499
rno-mir-17-5p	25.7214	36.1743	55.4594	30.9332	23.0116	23.2259	32.421	12.3696	0.381532
rno-mir-505-5p	25.7214	36.1743	35.494	28.4586	26.9792	41.6465	32.4123	6.30616	0.194561
rno-mir-3544_hairp	25.7214	44.213	43.0365	32.1706	30.1532	17.6197	32.1524	10.2027	0.317324
rno-mir-671	25.7214	32.1549	29.7263	34.6452	30.9467	34.4384	31.2722	3.33132	0.106527
rno-mir-106b-3p	48.5849	30.1453	23.9585	21.0346	28.5662	32.8367	30.8543	9.67494	0.313568
rno-mir-450a-3p	24.2925	16.0775	40.3745	43.3065	30.1532	30.434	30.773	10.077	0.327463
rno-mir-320_hairp	27.1504	28.1356	31.501	25.9839	42.8492	28.0313	30.6086	6.27272	0.204933
rno-mir-667-5p	37.1532	18.0872	16.416	13.6106	42.8492	54.4608	30.4295	16.7842	0.551577
rno-mir-296-5p	12.8607	22.1065	47.0296	39.5945	39.6752	20.8232	30.3483	13.5294	0.445803
rno-mir-124-2_hairp	60.0167	24.1162	15.5286	43.3065	15.0766	24.0268	30.3452	17.7751	0.585763
rno-let-7b-3p	20.0056	28.1356	47.0296	47.0185	17.4571	22.425	30.3452	13.394	0.441386
rno-mir-1839_hairp	44.298	36.1743	23.5148	24.7466	26.9792	25.6286	30.2236	8.24799	0.272899
rno-mir-26a_hairp	21.4345	24.1162	47.0296	43.3065	21.4246	24.0268	30.2231	11.6959	0.386987
rno-mir-296-3p	31.4373	40.1937	16.8597	28.4586	26.9792	36.8411	30.1283	8.20791	0.272432
rno-mir-148b-5p	38.5822	40.1937	22.1838	28.4586	23.0116	25.6286	29.6764	7.85305	0.264623
rno-mir-338-3p	11.4318	14.0678	38.5998	37.1199	30.1532	44.8501	29.3704	13.7218	0.467197
rno-mir-672-3p	32.8663	40.1937	35.494	19.7973	15.8701	28.0313	28.7088	9.38012	0.326734
rno-mir-145-3p	8.57381	18.0872	50.579	32.1706	26.9792	34.4384	28.4714	14.45	0.507527
rno-mir-501-3p	20.0056	24.1162	27.0642	29.6959	31.7402	36.8411	28.2439	5.90837	0.209191
rno-mir-19b-3p	11.4318	22.1065	62.5582	30.9332	28.5662	12.8143	28.0684	18.6709	0.665194
rno-mir-141-3p	5.71588	16.0775	21.2964	65.5785	11.1091	47.2527	27.8383	23.459	0.842687
rno-mir-764-3p	34.2953	32.1549	38.5998	18.5599	30.1532	12.8143	27.7629	9.93245	0.35776
rno-mir-500-3p	18.5766	28.1356	39.9308	35.8826	29.3597	14.4161	27.7169	9.78967	0.353202
rno-mir-674-3p	22.8635	32.1549	31.501	39.5945	24.5986	13.6152	27.388	9.01756	0.329253
rno-mir-30b-3p	37.1532	22.1065	17.3033	19.7973	23.0116	40.8456	26.7029	9.79812	0.366931
rno-mir-344g_hairp	28.5794	34.1646	25.2895	16.0853	24.5986	31.2349	26.6587	6.3069	0.236579
rno-mir-505_hairp	18.5766	26.1259	36.3814	25.9839	33.3272	15.217	25.9353	8.15883	0.314584
rno-mir-873-5p	44.298	26.1259	23.0711	17.3226	27.7727	16.0179	25.768	10.2095	0.396209
rno-mir-9a-3_hairp	18.5766	20.0968	43.0365	27.2213	22.2181	22.425	25.5957	9.03096	0.352831
rno-mir-99a_hairp	22.8635	16.0775	24.8458	23.5093	44.4363	19.2215	25.159	9.97427	0.39645
rno-mir-298-3p	21.4345	26.1259	28.3952	17.3226	33.3272	24.0268	25.1054	5.56188	0.221541
rno-mir-1249_hairp	28.5794	18.0872	19.078	24.7466	26.1857	32.8367	24.9189	5.6305	0.225953
rno-mir-206-3p	24.2925	16.0775	34.6067	19.7973	13.4896	38.4429	24.4511	10.108	0.413399
rno-mir-466b-2-3p	28.5794	28.1356	45.2549	19.7973	15.0766	7.20805	24.0086	13.1841	0.549141
rno-mir-708-3p	25.7214	20.0968	17.747	24.7466	30.9467	24.0268	23.8809	4.60494	0.192829
rno-mir-375_hairp	35.7242	48.2324	10.2045	21.0346	24.5986	3.20358	23.833	16.4709	0.691098
rno-mir-487b_hairp	15.7187	18.0872	42.1492	35.8826	11.9026	19.2215	23.8269	12.1912	0.511658
rno-mir-3572*	30.0083	22.1065	29.7263	24.7466	12.6961	21.6241	23.4847	6.40098	0.27256
rno-mir-145-5p	5.71588	14.0678	69.6571	22.2719	14.2831	11.2125	22.868	23.5404	1.0294
rno-mir-340-3p	22.8635	14.0678	29.2826	28.4586	32.5337	9.61073	22.8028	9.15424	0.401452
rno-mir-322*	20.0056	20.0968	29.2826	23.5093	14.2831	29.6331	22.8017	5.94763	0.260841
rno-mir-98_hairp	27.1504	22.1065	23.9585	25.9839	11.1091	26.4295	22.7896	6.01227	0.263816
rno-mir-7a-1_hairp	25.7214	24.1162	18.1907	24.7466	19.0441	24.8277	22.7745	3.27159	0.143652
rno-mir-421*	24.2925	22.1065	29.7263	19.7973	23.0116	17.6197	22.759	4.16097	0.182828
rno-mir-184	34.2953	28.1356	13.3103	22.2719	17.4571	20.8232	22.7156	7.52801	0.331403
rno-mir-381_hairp	21.4345	32.1549	19.078	23.5093	15.8701	24.0268	22.6789	5.53491	0.244055
rno-mir-324-3p	14.2897	10.0484	30.1699	28.4586	37.2947	13.6152	22.3128	11.0851	0.496805
rno-mir-455-3p	15.7187	26.1259	30.1699	29.6959	8.72855	20.8232	21.877	8.48385	0.387797
rno-mir-301a-3p	18.5766	20.0968	30.1699	29.6959	15.8701	16.0179	21.7379	6.54623	0.301144
rno-mir-674_hairp	20.0056	26.1259	25.2895	22.2719	15.8701	17.6197	21.1971	4.11803	0.194273
rno-mir-541-3p	30.0083	30.1453	12.4229	22.2719	17.4571	12.8143	20.8533	7.99248	0.383272
rno-mir-331-3p	15.7187	26.1259	36.8251	28.4586	14.2831	2.40268	20.6357	12.2508	0.593672
rno-mir-370-5p	22.8635	28.1356	16.8597	19.7973	13.4896	22.425	20.5951	5.10747	0.247994
rno-mir-872-3p	17.1476	16.0775	32.3883	21.0346	24.5986	10.4116	20.2764	7.62482	0.376044
rno-mir-702-3p	8.57381	20.0968	52.7974	14.848	15.8701	8.80983	20.166	16.5825	0.822298
rno-mir-20a-5p	11.4318	16.0775	33.2757	22.2719	18.2506	18.4206	19.9547	7.42629	0.372158
rno-mir-3559-5p	24.2925	30.1453	23.0711	14.848	16.6636	9.61073	19.7719	7.43079	0.375827
rno-mir-132_hairp	17.1476	32.1549	27.9516	17.3226	14.2831	9.61073	19.7451	8.56159	0.433606
rno-mir-652-5p	20.0056	26.1259	15.085	28.4586	15.8701	12.0134	19.5931	6.52809	0.333183
rno-let-7f-2_hairp	24.2925	20.0968	22.6275	19.7973	15.8701	14.4161	19.5167	3.80037	0.194724
rno-mir-125b-2_hairp	22.8635	16.0775	23.0711	11.136	16.6636	25.6286	19.24	5.4943	0.285566
rno-mir-1298	25.7214	20.0968	14.6413	18.5599	19.0441	16.8188	19.1471	3.74707	0.1957
rno-mir-29c-5p	10.0028	6.02905	29.2826	17.3226	30.9467	20.8232	19.0678	10.0375	0.526412
rno-mir-98-3p	12.8607	22.1065	35.0504	23.5093	14.2831	6.40715	19.0362	10.0609	0.528515
rno-mir-138-2-3p	8.57381	14.0678	25.7332	21.0346	16.6636	25.6286	18.6169	6.79741	0.36512
rno-mir-134_hairp	14.2897	24.1162	13.7539	18.5599	15.0766	19.2215	17.503	3.95153	0.225763
rno-mir-3547_hairp	12.8607	14.0678	14.6413	16.0853	15.8701	30.434	17.3265	6.53055	0.37691
rno-mir-27b-5p	15.7187	12.0581	19.5217	25.9839	19.0441	11.2125	17.2565	5.48476	0.317837
rno-mir-185*	18.5766	16.0775	14.1976	16.0853	20.6311	16.0179	16.931	2.28682	0.135067
rno-mir-34a-5p	11.4318	20.0968	15.9723	16.0853	22.2181	13.6152	16.5699	4.00161	0.241499
rno-mir-666-3p	25.7214	12.0581	19.9654	13.6106	15.8701	12.0134	16.5398	5.39703	0.326305
rno-mir-27b_hairp	10.0028	14.0678	17.3033	22.2719	18.2506	16.0179	16.3191	4.12773	0.252939
rno-mir-361-3p	18.5766	10.0484	15.085	18.5599	16.6636	17.6197	16.0922	3.23924	0.201293
rno-mir-3072_hairp	15.7187	26.1259	7.54248	12.3733	15.8701	18.4206	16.0085	6.21564	0.388271
rno-mir-668_hairp	12.8607	18.0872	21.2964	17.3226	20.6311	5.60626	15.9674	5.89039	0.368901
rno-mir-337_hairp	15.7187	20.0968	17.747	12.3733	14.2831	15.217	15.906	2.70467	0.170041
rno-mir-299a-5p	12.8607	12.0581	29.2826	21.0346	12.6961	5.60626	15.5897	8.30787	0.532907
rno-mir-592	10.0028	22.1065	14.6413	12.3733	14.2831	20.0223	15.5716	4.61044	0.296081
rno-mir-6324_hairp	10.0028	10.0484	19.9654	17.3226	21.4246	14.4161	15.53	4.88818	0.314757
rno-mir-219-5p	11.4318	8.03873	9.31719	21.0346	17.4571	24.8277	15.3512	6.80858	0.443522
rno-mir-212_hairp	12.8607	18.0872	20.4091	18.5599	10.3156	11.2125	15.2408	4.28904	0.281418
rno-mir-130b-5p	12.8607	18.0872	15.9723	17.3226	19.0441	7.20805	15.0825	4.41533	0.292745
rno-mir-383_hairp	14.2897	8.03873	12.4229	11.136	19.8376	24.0268	14.9586	5.92303	0.395961
rno-mir-1839-3p	12.8607	12.0581	20.4091	19.7973	13.4896	9.61073	14.7042	4.38871	0.298466
rno-mir-874-3p	5.71588	10.0484	17.747	23.5093	16.6636	14.4161	14.6834	6.21569	0.423315
rno-mir-877	14.2897	16.0775	16.8597	8.66131	13.4896	18.4206	14.633	3.41984	0.233707
rno-mir-34b_hairp	10.0028	16.0775	11.9792	19.7973	20.6311	8.80983	14.5496	5.04148	0.346502
rno-mir-673-5p	12.8607	12.0581	20.4091	23.5093	14.2831	4.00447	14.5208	6.8547	0.472061
rno-mir-361_hairp	18.5766	12.0581	12.4229	11.136	23.0116	9.61073	14.4693	5.18767	0.358529
rno-mir-204-3p	7.14484	16.0775	21.7401	24.7466	7.93505	8.00894	14.2755	7.73212	0.541636
rno-mir-764_hairp	11.4318	16.0775	11.9792	11.136	17.4571	16.0179	14.0166	2.8007	0.199814
rno-let-7c-2_hairp	18.5766	18.0872	10.6482	25.9839	3.96752	6.40715	13.9451	8.37595	0.600638
rno-mir-154-5p	12.8607	12.0581	16.8597	4.94932	23.0116	12.0134	13.6255	5.99126	0.43971
rno-mir-551b-3p	18.5766	14.0678	14.6413	11.136	11.9026	11.2125	13.5895	2.85383	0.210003
rno-mir-142_hairp	11.4318	4.01937	19.078	22.2719	13.4896	11.2125	13.5839	6.44068	0.474142
rno-mir-199a_hairp	10.0028	14.0678	22.1838	16.0853	11.9026	7.20805	13.575	5.22975	0.385247
rno-mir-328a_hairp	12.8607	8.03873	11.5356	21.0346	18.2506	9.61073	13.5552	5.0703	0.37405
rno-mir-181a-2-3p	8.57381	12.0581	12.4229	21.0346	8.72855	18.4206	13.5398	5.1234	0.378396
rno-mir-137_hairp	8.57381	28.1356	13.7539	7.42398	6.34804	16.8188	13.509	8.21723	0.608277
rno-mir-1298_hairp	15.7187	20.0968	14.1976	4.94932	14.2831	11.2125	13.4097	5.05645	0.377075
rno-mir-1193-3p	17.1476	16.0775	11.9792	16.0853	13.4896	5.60626	13.3976	4.27067	0.318765
rno-mir-3473_hairp	11.4318	24.1162	11.5356	9.89864	8.72855	14.4161	13.3545	5.60873	0.419989
rno-mir-29b-1_hairp	8.57381	20.0968	15.5286	19.7973	10.3156	5.60626	13.3197	6.06322	0.455206
rno-mir-582_hairp	8.57381	20.0968	15.085	13.6106	12.6961	9.61073	13.2788	4.1422	0.31194
rno-mir-758-3p	11.4318	8.03873	17.747	14.848	15.8701	11.2125	13.1913	3.58429	0.271715
rno-mir-185_hairp	10.0028	8.03873	12.4229	9.89864	15.0766	21.6241	12.844	4.94147	0.384731
rno-mir-29b-2-5p	4.28691	8.03873	13.3103	18.5599	17.4571	15.217	12.8117	5.58765	0.436138
rno-mir-448_hairp	17.1476	10.0484	10.2045	14.848	11.9026	11.2125	12.5606	2.84201	0.226264
rno-mir-200a-3p	4.28691	6.02905	14.1976	32.1706	3.96752	14.4161	12.5113	10.7295	0.857588
rno-mir-187-5p	12.8607	22.1065	13.3103	9.89864	7.93505	8.80983	12.4868	5.18255	0.415041
rno-mir-24-2-5p	10.0028	12.0581	22.6275	14.848	11.1091	3.20358	12.3082	6.36627	0.51724
rno-mir-6320_hairp	12.8607	18.0872	14.6413	9.89864	7.14154	11.2125	12.307	3.81696	0.310146
rno-mir-346	5.71588	6.02905	13.3103	14.848	18.2506	15.217	12.2285	5.17834	0.423466
rno-mir-532-3p	10.0028	6.02905	15.085	23.5093	13.4896	4.80536	12.1535	6.86238	0.564643
rno-mir-374-3p	12.8607	20.0968	16.8597	9.89864	7.93505	4.00447	11.9426	5.91209	0.495044
rno-mir-135b-3p	11.4318	14.0678	12.8666	7.42398	12.6961	12.8143	11.8834	2.33904	0.196833
rno-mir-582-3p	12.8607	10.0484	9.76086	12.3733	17.4571	8.00894	11.7516	3.31785	0.282333
rno-mir-652_hairp	5.71588	12.0581	21.2964	9.89864	13.4896	8.00894	11.7446	5.44222	0.463381
rno-mir-138-1-3p	11.4318	10.0484	19.078	12.3733	10.3156	7.20805	11.7425	3.9943	0.340157
rno-mir-17-1-3p	5.71588	16.0775	14.1976	14.848	11.1091	8.00894	11.6595	4.12512	0.353799
rno-mir-370_hairp	8.57381	10.0484	12.4229	11.136	14.2831	12.8143	11.5464	2.05494	0.177972
rno-let-7c-1-3p	10.0028	10.0484	13.3103	17.3226	11.1091	6.40715	11.3667	3.67456	0.323274
rno-mir-300_hairp	7.14484	14.0678	9.31719	12.3733	7.14154	17.6197	11.2774	4.17702	0.370389
rno-mir-702-5p	12.8607	16.0775	4.43676	6.18665	12.6961	15.217	11.2458	4.81217	0.427909
rno-mir-190b-5p	11.4318	12.0581	11.0919	13.6106	12.6961	4.80536	10.949	3.14211	0.286978
rno-mir-503-3p	1.42897	4.01937	22.1838	16.0853	7.14154	14.4161	10.8792	7.97171	0.73275
rno-mir-3099_hairp	8.57381	12.0581	13.3103	4.94932	12.6961	13.6152	10.8671	3.4224	0.314931
rno-mir-365_hairp	12.8607	6.02905	4.43676	3.71199	12.6961	24.8277	10.7604	7.97624	0.74126
rno-mir-181c-3p	12.8607	14.0678	5.32411	16.0853	9.52205	6.40715	10.7112	4.32961	0.404214
rno-mir-23a_hairp	8.57381	6.02905	10.6482	19.7973	10.3156	8.80983	10.6956	4.7502	0.444125
rno-mir-125a_hairp	7.14484	16.0775	16.8597	12.3733	6.34804	4.80536	10.6014	5.21394	0.491814
rno-mir-298*	4.28691	8.03873	11.9792	17.3226	7.93505	12.8143	10.3961	4.58839	0.441356
rno-mir-25-5p	12.8607	18.0872	8.42983	4.94932	7.93505	8.80983	10.1787	4.62708	0.454587
rno-mir-365-3p	11.4318	4.01937	17.747	12.3733	10.3156	4.80536	10.1154	5.10824	0.504997
rno-mir-582-5p	7.14484	8.03873	10.6482	13.6106	10.3156	10.4116	10.0283	2.26802	0.226162
rno-mir-30e_hairp	12.8607	10.0484	8.42983	8.66131	7.93505	12.0134	9.99146	2.03769	0.203944
rno-mir-29a-5p	8.57381	10.0484	13.7539	13.6106	7.14154	6.40715	9.92258	3.16886	0.319359
rno-mir-217-5p	8.57381	6.02905	5.32411	13.6106	10.3156	15.217	9.84502	3.99689	0.40598
rno-mir-505-3p	10.0028	2.00968	23.9585	11.136	7.14154	4.80536	9.8423	7.68089	0.780396
rno-mir-503-5p	12.8607	8.03873	9.76086	7.42398	12.6961	7.20805	9.66474	2.57343	0.26627
rno-mir-412*	2.85794	10.0484	8.42983	6.18665	12.6961	17.6197	9.63976	5.14914	0.534156
rno-mir-3585-5p							<10
rno-mir-3596b_hairp							<10
rno-mir-22-5p							<10
rno-mir-26b_hairp							<10
rno-mir-10a-5p							<10
rno-mir-187*							<10
rno-mir-153-5p							<10
rno-mir-382_hairp							<10
rno-mir-339-3p							<10
rno-mir-3085							<10
rno-mir-3593_hairp							<10
rno-mir-466b-5p							<10
rno-mir-92b_hairp							<10
rno-mir-449a-5p							<10
rno-mir-3556b_hairp							<10
rno-mir-126a_hairp							<10
rno-mir-207_hairp							<10
rno-mir-489-5p							<10
rno-mir-181a-1-3p							<10
rno-mir-223-3p							<10
rno-mir-1249							<10
rno-mir-337-3p							<10
rno-mir-23b_hairp							<10
rno-mir-379_hairp							<10
rno-mir-193-3p							<10
rno-mir-1193_hairp							<10
rno-mir-378a-5p							<10
rno-let-7f-1_hairp							<10
rno-mir-338*							<10
rno-mir-193-5p							<10
rno-mir-322_hairp							<10
rno-mir-429							<10
rno-mir-466c_hairp							<10
rno-mir-547-3p							<10
rno-mir-504*							<10
rno-mir-217_hairp							<10
rno-mir-297							<10
rno-mir-412_hairp							<10
rno-mir-219-1-3p							<10
rno-mir-30c-2_hairp							<10
rno-mir-935							<10
rno-mir-3594-5p							<10
rno-mir-490-5p							<10
rno-mir-199a-5p							<10
rno-mir-3075_hairp							<10
rno-mir-19a-3p							<10
rno-let-7f-2-3p							<10
rno-mir-340_hairp							<10
rno-mir-6329							<10
rno-mir-29b-2_hairp							<10
rno-mir-146a_hairp							<10
rno-mir-23a-5p							<10
rno-mir-191a-3p							<10
rno-mir-511-3p							<10
rno-let-7i-3p							<10
rno-mir-124-5p							<10
rno-mir-3558_hairp							<10
rno-mir-134-3p							<10
rno-mir-653_hairp							<10
rno-mir-345-5p							<10
rno-mir-351-3p							<10
rno-mir-27a-5p							<10
rno-mir-142-5p							<10
rno-mir-3102							<10
rno-mir-15b-3p							<10
rno-let-7e-3p							<10
rno-mir-204_hairp							<10
rno-mir-6322_hairp							<10
rno-mir-541_hairp							<10
rno-mir-6318							<10
rno-mir-346_hairp							<10
rno-mir-6215_hairp							<10
rno-mir-129-2_hairp							<10
rno-mir-299a_hairp							<10
rno-mir-466b-2_hairp							<10
rno-mir-128-1-5p							<10
rno-mir-350							<10
rno-mir-496-5p							<10
rno-mir-450a_hairp							<10
rno-mir-341_hairp							<10
rno-mir-200b-5p							<10
rno-mir-146b_hairp							<10
rno-mir-150_hairp							<10
rno-mir-205							<10
rno-mir-324_hairp							<10
rno-mir-331-5p							<10
rno-mir-135a_hairp							<10
rno-mir-140_hairp							<10
rno-mir-342_hairp							<10
rno-mir-216b_hairp							<10
rno-mir-344b-1_hairp							<10
rno-mir-344i							<10
rno-mir-466b-1_hairp							<10
rno-mir-6325							<10
rno-mir-181c_hairp							<10
rno-mir-877_hairp							<10
rno-mir-19a_hairp							<10
rno-mir-143-5p							<10
rno-mir-3557-3p							<10
rno-mir-214_hairp							<10
rno-mir-540-5p							<10
rno-mir-330_hairp							<10
rno-mir-328b_hairp							<10
rno-mir-1224*							<10
rno-mir-150-3p							<10
rno-mir-221_hairp							<10
rno-mir-672_hairp							<10
rno-mir-345_hairp							<10
rno-mir-187_hairp							<10
rno-mir-130b-3p							<10
rno-mir-106b_hairp							<10
rno-mir-26a-3p							<10
rno-mir-494_hairp							<10
rno-mir-96-5p							<10
rno-mir-214-3p							<10
rno-mir-3550_hairp							<10
rno-mir-99a-3p							<10
rno-mir-195-3p							<10
rno-mir-879_hairp							<10
rno-mir-153_hairp							<10
rno-mir-455*							<10
rno-mir-222_hairp							<10
rno-mir-711_hairp							<10
rno-mir-3559-3p							<10
rno-mir-679_hairp							<10
rno-mir-6334_hairp							<10
rno-mir-128-2_hairp							<10
rno-mir-93-3p							<10
rno-mir-3544							<10
rno-mir-145_hairp							<10
rno-mir-6314							<10
rno-mir-879-3p							<10
rno-mir-352_hairp							<10
rno-mir-3596a							<10
rno-mir-463_hairp							<10
rno-mir-29c_hairp							<10
rno-mir-425-3p							<10
rno-mir-194-3p							<10
rno-mir-484_hairp							<10
rno-mir-425_hairp							<10
rno-mir-6333_hairp							<10
rno-let-7b_hairp							<10
rno-mir-543*							<10
rno-mir-181b-1-3p							<10
rno-mir-349_hairp							<10
rno-mir-326_hairp							<10
rno-mir-1306-5p							<10
rno-mir-667_hairp							<10
rno-mir-3074_hairp							<10
rno-mir-3557_hairp							<10
rno-mir-466b-1*							<10
rno-mir-490-3p							<10
rno-mir-21_hairp							<10
rno-mir-872_hairp							<10
rno-mir-410-5p							<10
rno-mir-144_hairp							<10
rno-mir-425*							<10
rno-mir-3548_hairp							<10
rno-mir-3562							<10
rno-mir-2985*							<10
rno-mir-666_hairp							<10
rno-mir-200c_hairp							<10
rno-mir-31a_hairp							<10
rno-mir-6319_hairp							<10
rno-mir-9a-1_hairp							<10
rno-mir-6317_hairp							<10
rno-mir-509-3p							<10
rno-mir-181d-3p							<10
rno-mir-183-3p							<10
rno-mir-351_hairp							<10
rno-mir-6324							<10
rno-mir-186_hairp							<10
rno-mir-764-5p							<10
rno-mir-378b_hairp							<10
rno-mir-30d_hairp							<10
rno-mir-1949							<10
rno-mir-20b_hairp							<10
rno-mir-6315							<10
rno-mir-298_hairp							<10
rno-mir-107_hairp							<10
rno-mir-540_hairp							<10
rno-mir-218a-2-3p							<10
rno-mir-3596c_hairp							<10
rno-mir-743a_hairp							<10
rno-mir-3585-3p							<10
rno-mir-455_hairp							<10
rno-mir-488-5p							<10
rno-mir-3542_hairp							<10
rno-mir-3592_hairp							<10
rno-mir-344a-2_hairp							<10
rno-mir-34c_hairp							<10
rno-mir-152_hairp							<10
rno-mir-761_hairp							<10
rno-mir-218a-2_hairp							<10
rno-mir-141_hairp							<10
rno-mir-30c-1_hairp							<10
rno-mir-224_hairp							<10
rno-mir-3568*							<10
rno-mir-16-3p							<10
rno-mir-365-5p							<10
rno-mir-3541_hairp							<10
rno-mir-31b_hairp							<10
rno-mir-139_hairp							<10
rno-mir-183_hairp							<10
rno-mir-193_hairp							<10
rno-mir-327_hairp							<10
rno-mir-211-5p							<10
rno-mir-378b							<10
rno-mir-741_hairp							<10
rno-mir-191a_hairp							<10
rno-mir-3065_hairp							<10
rno-mir-483-3p							<10
rno-mir-490_hairp							<10
rno-mir-100_hairp							<10
rno-mir-3560_hairp							<10
rno-mir-743b_hairp							<10
rno-mir-501-5p							<10
rno-mir-203a_hairp							<10
rno-mir-184_hairp							<10
rno-mir-17-1_hairp							<10
rno-mir-501_hairp							<10
rno-mir-6216							<10
rno-mir-191b_hairp							<10
rno-mir-678_hairp							<10
rno-mir-876_hairp							<10
rno-mir-181a-2_hairp							<10
rno-mir-6327_hairp							<10
rno-mir-935_hairp							<10
rno-mir-3558-3p							<10
rno-mir-3556a_hairp							<10
rno-mir-3562_hairp							<10
rno-mir-551b_hairp							<10
rno-mir-130b_hairp							<10
rno-mir-598-5p							<10
rno-mir-30d-3p							<10
rno-mir-3570_hairp							<10
rno-mir-3584_hairp							<10
rno-mir-215_hairp							<10
rno-mir-3564_hairp							<10
rno-mir-1949_hairp							<10
rno-mir-208b_hairp							<10
rno-mir-34a_hairp							<10
rno-mir-93_hairp							<10
rno-mir-881_hairp							<10
rno-mir-200a_hairp							<10
rno-mir-3577							<10
rno-mir-3544*							<10
rno-mir-615_hairp							<10
rno-mir-378a_hairp							<10
rno-mir-503_hairp							<10
rno-mir-1224_hairp							<10
rno-mir-542_hairp							<10
rno-mir-1912-3p							<10
rno-mir-6323_hairp							<10
rno-mir-3577_hairp							<10
rno-mir-196a_hairp							<10
rno-mir-1306_hairp							<10
rno-mir-381-5p							<10
rno-mir-19b-2_hairp							<10
rno-mir-3553_hairp							<10
rno-mir-129-1_hairp							<10
rno-mir-291a_hairp							<10
rno-mir-3542							<10
rno-mir-421-5p							<10
rno-mir-1912_hairp							<10
rno-mir-347*							<10
rno-mir-3571_hairp							<10
rno-mir-222-5p							<10
rno-mir-6315_hairp							<10
rno-mir-3583-3p							<10
rno-mir-194-2_hairp							<10
rno-mir-130a_hairp							<10
rno-mir-326-5p							<10
rno-mir-17-2_hairp							<10
rno-mir-19b-1_hairp							<10
rno-mir-3543_hairp							<10
rno-mir-3547*							<10
rno-mir-671*							<10
rno-mir-101a-5p							<10
rno-mir-99b_hairp							<10
rno-mir-3542*							<10
rno-mir-363_hairp							<10
rno-mir-92a-1-5p							<10
rno-mir-181b-2_hairp							<10
rno-mir-92a-2_hairp							<10
rno-mir-338_hairp							<10
rno-mir-451_hairp							<10
rno-mir-328b-3p							<10
rno-mir-216a-3p							<10
rno-mir-10b-3p							<10
rno-mir-675_hairp							<10
rno-mir-15b_hairp							<10
rno-mir-343_hairp							<10
rno-mir-3570							<10
rno-mir-3552*							<10
rno-mir-201-5p							<10
rno-mir-3589_hairp							<10
rno-mir-380_hairp							<10
rno-mir-203b_hairp							<10
rno-mir-875_hairp							<10
rno-mir-3596a*							<10
rno-mir-3590-3p							<10
rno-mir-339_hairp							<10
rno-mir-3578							<10
rno-mir-146a-3p							<10
rno-mir-544-5p							<10
rno-mir-107-5p							<10
rno-mir-181a-1_hairp							<10
rno-mir-377_hairp							<10
rno-mir-294_hairp							<10
rno-mir-3120							<10
rno-mir-542-5p							<10
rno-mir-133a-3p							<10
rno-let-7f-1-3p							<10
rno-mir-673-3p							<10
rno-mir-188-5p							<10
rno-mir-3065-5p							<10
rno-mir-24-1_hairp							<10
rno-mir-471_hairp							<10
rno-mir-484							<10
rno-mir-362-3p							<10
rno-mir-23b-5p							<10
rno-mir-758-5p							<10
rno-mir-215							<10
rno-mir-551b-5p							<10
rno-mir-210_hairp							<10
rno-mir-325_hairp							<10
rno-mir-489_hairp							<10
rno-mir-30a_hairp							<10
rno-mir-347_hairp							<10
rno-mir-195_hairp							<10
rno-mir-3561_hairp							<10
rno-mir-665_hairp							<10
rno-mir-223_hairp							<10
rno-mir-196c_hairp							<10
rno-mir-668*							<10
rno-mir-221*							<10
rno-mir-412-3p							<10
rno-mir-1306-3p							<10
rno-mir-3552							<10
rno-mir-3072							<10
rno-mir-301a-5p							<10
rno-mir-20a-3p							<10
rno-mir-196a-5p							<10
rno-mir-24-1-5p							<10
rno-mir-3541							<10
rno-mir-466c-3p							<10
rno-mir-383-3p							<10
rno-mir-32-3p							<10
rno-mir-547-5p							<10
rno-mir-802-3p							<10
rno-mir-146b-3p							<10
rno-mir-224-3p							<10
rno-mir-201-3p							<10
rno-mir-181b-2-3p							<10
rno-mir-678							<10
rno-mir-465-5p							<10
rno-mir-496_hairp							<10
rno-mir-1188_hairp							<10
rno-mir-292_hairp							<10
rno-mir-504_hairp							<10
rno-mir-6318_hairp							<10
rno-mir-92a-1_hairp							<10
rno-mir-135b_hairp							<10
rno-mir-200b_hairp							<10
rno-mir-3549_hairp							<10
rno-mir-10a_hairp							<10
rno-mir-350_hairp							<10
rno-mir-6332_hairp							<10
rno-mir-3574_hairp							<10
rno-mir-3582_hairp							<10
rno-mir-133b_hairp							<10
rno-mir-103-2_hairp							<10
rno-mir-3568_hairp							<10
rno-mir-206_hairp							<10
rno-mir-532_hairp							<10
rno-mir-216a_hairp							<10
rno-mir-6316_hairp							<10
rno-mir-497_hairp							<10
rno-mir-3578_hairp							<10
rno-mir-362_hairp							<10
rno-mir-3575_hairp							<10
rno-mir-129-2*							<10
rno-mir-350*							<10
rno-mir-3074*							<10
rno-mir-544*							<10
rno-mir-3570*							<10
rno-mir-194-1*							<10
rno-mir-145*							<10
rno-mir-466b-1-3p							<10
rno-mir-543-5p							<10
rno-mir-362-5p							<10
rno-mir-448-5p							<10
rno-mir-487b-5p							<10
rno-mir-103-2-5p							<10
rno-mir-455-5p							<10
rno-mir-483-5p							<10
rno-mir-18a-3p							<10
rno-mir-200a-5p							<10
rno-mir-301b-3p							<10
rno-mir-3594-3p							<10
rno-mir-363-3p							<10
rno-mir-6327							<10
rno-mir-874-5p							<10
rno-mir-144-3p							<10
rno-mir-544-3p							<10
rno-mir-26b-3p							<10
rno-mir-218a-1-3p							<10
rno-mir-32-5p							<10
rno-mir-141-5p							<10
rno-mir-216a-5p							<10
rno-mir-328a-5p							<10
rno-mir-33-3p							<10
rno-mir-3572							<10
rno-mir-6321							<10
rno-mir-3550							<10
rno-mir-377-5p							<10
rno-mir-1188-3p							<10
rno-mir-500-5p							<10
rno-mir-875							<10
rno-mir-203b-3p							<10
rno-mir-876							<10
rno-mir-20b-5p							<10
rno-mir-216b-3p							<10
rno-mir-130a-5p							<10
rno-let-7a-2-3p							<10
rno-mir-376c-5p							<10
rno-mir-147							<10
rno-mir-1193-5p							<10
rno-mir-223-5p							<10
rno-mir-743a-3p							<10
rno-mir-6319							<10
rno-mir-9b-5p							<10
rno-mir-471-3p							<10
rno-mir-802-5p							<10
rno-mir-17-2-3p							<10
rno-mir-3075							<10
rno-mir-3593-3p							<10
rno-mir-9b-3p							<10
rno-mir-196c-5p							<10
rno-mir-3580-3p							<10
rno-mir-760-5p							<10
rno-mir-10a-3p							<10
rno-mir-494-5p							<10
rno-mir-509-5p							<10
rno-mir-363-5p							<10
rno-mir-186-3p							<10
rno-mir-466d							<10
rno-mir-664-1-5p							<10
rno-mir-3065-3p							<10
rno-mir-871-3p							<10
rno-mir-615							<10
rno-mir-3569							<10
rno-mir-675-5p							<10
rno-mir-6328							<10
rno-mir-471-5p							<10
rno-mir-742-5p							<10
rno-mir-881-3p							<10
rno-mir-208a-3p							<10
rno-mir-21-3p							<10
rno-mir-3546							<10
rno-mir-6317							<10
rno-mir-6333							<10
rno-mir-3586-3p							<10
rno-mir-122-3p							<10
rno-mir-133b-3p							<10
rno-mir-3548							<10
rno-mir-203a-5p							<10
rno-mir-497-3p							<10
rno-mir-101b-5p							<10
rno-mir-202-3p							<10
rno-mir-349							<10
rno-mir-3580-5p							<10
rno-mir-883-5p							<10
rno-mir-3586-5p							<10
rno-mir-1-5p							<10
rno-mir-295-5p							<10
rno-mir-3576							<10
rno-mir-463-5p							<10
rno-mir-628							<10
rno-mir-24-2_hairp							<10
rno-mir-702_hairp							<10
rno-mir-543_hairp							<10
rno-mir-329_hairp							<10
rno-mir-483_hairp							<10
rno-mir-22_hairp							<10
rno-mir-182_hairp							<10
rno-mir-16_hairp							<10
rno-mir-3594_hairp							<10
rno-mir-410_hairp							<10
rno-mir-30b_hairp							<10
rno-mir-495_hairp							<10
rno-mir-27a_hairp							<10
rno-mir-466d_hairp							<10
rno-mir-211_hairp							<10
rno-mir-138-2_hairp							<10
rno-mir-128-1_hairp							<10
rno-mir-374_hairp							<10
rno-mir-218a-1_hairp							<10
rno-mir-6325_hairp							<10
rno-mir-376c_hairp							<10
rno-mir-6321_hairp							<10
rno-mir-6328_hairp							<10
rno-mir-344b-2_hairp							<10
rno-mir-148b_hairp							<10
rno-mir-205_hairp							<10
rno-mir-301b_hairp							<10
rno-mir-493_hairp							<10
rno-mir-3586_hairp							<10
rno-mir-3566_hairp							<10
rno-mir-421_hairp							<10
rno-mir-181d_hairp							<10
rno-mir-6216_hairp							<10
rno-mir-3573_hairp							<10
rno-mir-25_hairp							<10
rno-mir-3120_hairp							<10
rno-mir-544_hairp							<10
rno-mir-218b_hairp							<10
rno-mir-3572_hairp							<10
rno-mir-28_hairp							<10
rno-mir-449a_hairp							<10
rno-mir-96_hairp							<10
rno-mir-181b-1_hairp							<10
rno-mir-18a_hairp							<10
rno-mir-154_hairp							<10
rno-mir-194-1_hairp							<10
rno-mir-133a_hairp							<10
rno-mir-6329_hairp							<10
rno-mir-449c_hairp							<10
rno-mir-296_hairp							<10
rno-mir-598_hairp							<10
rno-mir-291b_hairp							<10
rno-mir-874_hairp							<10
rno-mir-3585_hairp							<10
rno-mir-878_hairp							<10
rno-mir-336_hairp							<10
rno-mir-465_hairp							<10
rno-mir-103-1_hairp							<10
rno-mir-9b-3_hairp							<10
rno-mir-3583_hairp							<10
rno-mir-105_hairp							<10
rno-mir-122_hairp							<10
rno-mir-32_hairp							<10
rno-mir-499_hairp							<10
rno-mir-802_hairp							<10
rno-mir-192_hairp							<10
rno-mir-632_hairp							<10
rno-mir-6326_hairp							<10
rno-mir-9b-1_hairp							<10
rno-mir-673_hairp							<10
rno-mir-6314_hairp							<10
rno-mir-299b_hairp							<10
rno-mir-20a_hairp							<10
rno-mir-344a-1_hairp							<10
rno-mir-6330_hairp							<10
rno-mir-3552_hairp							<10
rno-mir-511_hairp							<10
rno-mir-208a_hairp							<10
rno-mir-196b_hairp							<10
rno-mir-3559_hairp							<10
rno-mir-3576_hairp							<10
rno-mir-547_hairp							<10
rno-mir-3587_hairp							<10
rno-mir-188_hairp							<10
rno-mir-3595_hairp							<10
rno-mir-3588_hairp							<10
rno-mir-880_hairp							<10
rno-mir-3579_hairp							<10
rno-mir-1_hairp							<10
rno-mir-3546_hairp							<10
rno-mir-429_hairp							<10
rno-mir-126b_hairp							<10
rno-mir-301a_hairp							<10
rno-mir-3591_hairp							<10
rno-mir-758_hairp							<10
rno-mir-500_hairp							<10
rno-mir-2964_hairp							<10
rno-mir-3596a_hairp							<10
rno-mir-190a_hairp							<10
rno-mir-3580_hairp							<10
rno-mir-9b-2_hairp							<10
rno-mir-219-1_hairp							<10
rno-mir-33_hairp							<10
rno-mir-202_hairp							<10
rno-mir-664-2_hairp							<10
rno-mir-293_hairp							<10
rno-mir-759_hairp							<10
rno-mir-3569_hairp							<10
rno-mir-10b_hairp							<10
rno-mir-568_hairp							<10
rno-mir-742_hairp							<10
rno-mir-290_hairp							<10
rno-mir-509_hairp							<10
rno-mir-3551_hairp							<10
rno-mir-124-1_hairp							<10
rno-mir-9a-2_hairp							<10
rno-mir-592_hairp							<10
rno-mir-664-1_hairp							<10
rno-mir-3596d_hairp							<10
rno-mir-3590_hairp							<10
rno-mir-201_hairp							<10
rno-mir-871_hairp							<10
rno-mir-883_hairp							<10
rno-mir-299*							<10
rno-mir-140*							<10
rno-mir-341*							<10
rno-mir-495*							<10
rno-mir-337*							<10
rno-mir-3567*							<10
rno-mir-1249*							<10
rno-mir-146b*							<10
rno-mir-3565*							<10
rno-mir-323*							<10
rno-mir-382*							<10
rno-mir-664-2*							<10
rno-mir-143*							<10
rno-mir-330*							<10
rno-mir-876*							<10
rno-let-7e*							<10
rno-mir-207*							<10
rno-mir-301b*							<10
rno-mir-7b*							<10
rno-mir-126*							<10
rno-mir-150*							<10
rno-mir-483*							<10
rno-mir-147*							<10
rno-mir-3562*							<10
rno-mir-328a*							<10
rno-mir-3587*							<10
rno-mir-494*							<10
rno-mir-3550*							<10
rno-mir-151*							<10
rno-mir-3574*							<10
rno-mir-875*							<10
rno-mir-30a*							<10
rno-mir-30c-2*							<10
rno-mir-3582*							<10
rno-mir-3596c*							<10
rno-mir-664-1*							<10
rno-mir-935*							<10

## Sheet: P21
miRNA	21C1	21C2	21C3	21C4	21C5	21C6	21C7	MEAN	STD	CV
rno-let-7c-5p	111040	469950	393807	163667	520439	462985	162853	326392	173717	0.532236
rno-let-7a-5p	57106.8	234559	202690	70346.2	262270	197034	83155.3	158166	85360.4	0.53969
rno-let-7b-5p	39416.9	156214	115595	38793.7	151171	145328	45462.6	98854.4	55464.6	0.561074
rno-mir-7a-5p	43042.1	66942.2	76006.4	53040.8	114780	98215.1	35969.6	69713.7	28921.2	0.414856
rno-let-7f-5p	35147.9	86623.4	74692.4	44726.1	110588	75597.5	41518.7	66984.8	27622.5	0.41237
rno-let-7e-5p	22984	65525.5	53746.2	27815.2	72885.5	74633.8	25101.5	48955.9	23166	0.473201
rno-let-7i-5p	32889.2	61839.4	54963.1	30307.5	78277.9	55563.1	26482.9	48617.6	19216.5	0.395258
rno-mir-9a-5p	81623.2	32551.5	35536.9	50360.1	39253.2	38308.9	51051.6	46955	16843.2	0.35871
rno-let-7d-5p	27641.4	59832.2	51082.2	21387.5	70517.8	54994.1	23841.8	44185.3	19621.1	0.444064
rno-mir-125b-5p	25309.1	16201.2	20623.7	30680.5	15505.6	26597.4	28734.8	23378.9	6016.41	0.257343
rno-mir-434-3p	23855.7	27431.7	18353.4	14513.3	15901.9	12523.2	15061.7	18234.4	5449.39	0.298852
rno-mir-7b	12881.1	17902	17809.8	12647.7	28685.4	23468.8	8748.26	17449	6861.13	0.393211
rno-mir-125a-5p	12536.5	18658.9	22047	13230.7	21069.4	19767.2	10958.1	16895.4	4527.69	0.267984
rno-mir-433-3p	10746.5	17815.9	14939	8347.85	17549.4	13649.9	8313.85	13051.8	4015.27	0.307642
rno-mir-127-3p	7213.34	11862.5	9960.37	18409.5	10727.7	12321.1	12308.2	11829	3410.38	0.288308
rno-mir-26a-5p	8399	8733.41	9002.8	10770.3	8747.82	7986.68	10673.9	9187.71	1096.37	0.119331
rno-mir-103-3p	6088.59	9539.56	10558.7	6229.27	12748.2	10353	5747.68	8752.15	2735.61	0.312564
rno-mir-487b-3p	10137.3	11290.1	9429.74	4803.06	10142	6805.88	5786.51	8342.08	2508.38	0.30069
rno-mir-30c-5p	10387.2	10199.5	7499.88	8119.96	6048.85	6256.61	7510.25	8003.17	1726.61	0.21574
rno-mir-383-5p	2728.68	10475.9	7798.77	6033.14	12809.2	8145.65	4733.05	7532.04	3418.46	0.453855
rno-mir-24-3p	6397.71	8411.83	8924.86	4858.79	9958.34	7769.35	4675.83	7285.24	2033.95	0.279188
rno-mir-98-5p	4465.15	8027.37	7291.18	5243.4	11043.9	9280.92	3366.3	6959.75	2750.74	0.395236
rno-mir-672-5p	1218.24	5191.69	9545.32	2773.52	12039	13051.1	2592.89	6630.26	4856.51	0.732477
rno-mir-23b-3p	5030.94	8449.18	7855.65	4734.55	7694.56	5929.05	3922.12	6230.86	1770.28	0.284115
rno-mir-379-5p	2925.78	7385.03	6652.13	5100.69	9810.81	5239.69	5144.21	6036.9	2176.63	0.360554
rno-mir-92b-3p	3077.04	6184.57	6888.99	7672.92	5528.69	6289.55	5481.52	5874.75	1450.96	0.246982
rno-mir-143-3p	3101.91	6681.99	6018.13	5412.35	8762.17	4207.92	4430.45	5516.42	1865.36	0.338147
rno-mir-382-5p	3560.32	6850.88	6245.37	3731.65	7325.71	5941.76	3508.65	5309.19	1658.76	0.312431
rno-mir-1224	1372.22	6903.07	5048.1	2744.82	9101.89	7245.61	2748.8	5023.5	2851.98	0.567728
rno-mir-376b-3p	6577.56	4047.25	5253.8	4300.3	5399.77	3683.79	3641.39	4700.55	1084.8	0.230782
rno-mir-541-5p	2774.05	5698.16	4581.16	3007.44	7408.59	5966.14	2395.34	4547.27	1900.54	0.417951
rno-mir-185-5p	2709.32	4755.05	3918.66	4218.72	7458.58	4128.74	2847.68	4290.96	1581.35	0.36853
rno-mir-3099	1755.5	4379.04	4511.54	3388.09	6899.63	5445.91	2480.5	4122.89	1756.86	0.426123
rno-mir-191a-5p	3024.27	4345.71	4874.72	4092.67	3976.96	3693.49	3283.98	3898.83	629.922	0.161567
rno-mir-760-3p	943.621	5132.63	4778.48	1986.99	7430.1	5096.29	1895.52	3894.8	2331	0.598489
rno-mir-99a-5p	2106.17	2374.36	2614.22	6938.99	1910.94	3793.22	6837.58	3796.5	2196.82	0.578645
rno-mir-29a-3p	4472.17	2038.16	2825.51	4461.28	3048.22	3190.92	5794.41	3690.1	1276.2	0.345844
rno-mir-30d-5p	1910	3391.07	2665.2	5490.99	2450.38	2915.05	4804.53	3375.32	1306.25	0.387001
rno-mir-204-5p	1944.18	2530.58	3627.46	4435.06	2947.3	3639.8	2527.96	3093.19	852.679	0.275663
rno-mir-328a-3p	1410.87	3356.66	2571.21	4481.52	3061.45	3803.77	2854.89	3077.19	971.295	0.315643
rno-mir-375-3p	270.195	2518.47	4665.14	2298.52	4452.79	3845.95	1733.5	2826.37	1589.95	0.562543
rno-mir-23a-3p	2966.49	3126.05	3491.81	2193.68	3061.78	2780.77	1887.7	2786.9	559.798	0.200868
rno-mir-320-3p	1330.17	3068.44	2826.92	1874.74	4350.66	4157.11	1461.43	2724.21	1230.66	0.451749
rno-mir-323-3p	3136.39	3474.13	2814.93	3059.68	1936.42	1887.4	2708.26	2716.74	601.911	0.221556
rno-mir-378a-3p	1295.56	3266.88	3323.7	2376.81	3173.63	2188.74	2040.63	2523.71	762.692	0.302211
rno-mir-770-3p	929.004	3307.51	2940.28	1658.51	4422.27	2909.23	1299.2	2495.14	1246.76	0.499673
rno-mir-151-3p	528.138	2696.94	2529.37	2297.25	4388.08	3081.3	1475.77	2428.12	1216.87	0.501156
rno-mir-9a-3p	4376.03	1567.21	1434.27	1955.91	1668.3	1601.74	4160.4	2394.84	1290.96	0.539061
rno-mir-134-5p	1079.51	2623.19	2279.56	2974.39	3261.04	2398.19	2023.56	2377.06	709.15	0.29833
rno-mir-99b-5p	949.861	2494.31	2557.5	2953.11	2141.79	2389.89	2579.51	2295.14	640.906	0.279245
rno-mir-760_hairp	610.198	3083.97	2359.6	1280.8	4173.28	2939.24	1278.19	2246.47	1255.27	0.558774
rno-mir-124-3p	2800.73	2416.06	1844.19	1571.78	2372.87	2107.27	1971.18	2154.87	409.349	0.189965
rno-mir-382-3p	2813.37	2595.59	2449.27	1944.75	1961.32	1409.71	1639.24	2116.18	517.494	0.244542
rno-mir-22-3p	3304.63	1861.18	2225.08	1169.37	2471.11	1795.01	1882.51	2101.27	666.823	0.317343
rno-mir-100-5p	862.769	1696.9	2126.28	3294.53	1471	1995.61	2829.24	2039.47	819.909	0.40202
rno-mir-140-3p	848.888	1515.81	2293.94	2950.23	2101.73	2325.37	1858.2	1984.88	668.775	0.336934
rno-mir-128-3p	3369.18	1891.86	1008.31	2185.37	1117.95	1156.59	2429.95	1879.89	863.845	0.45952
rno-mir-409a_hairp	819.51	2084.22	2158.71	2176.13	1952.99	1919.58	1643.51	1822.09	478.029	0.262352
rno-mir-770_hairp	625.506	2021.82	2146.07	973.194	3004.89	2239.51	752.576	1680.51	901.305	0.536328
rno-mir-335	1807.84	1479.14	1929.06	1217.66	1783.7	1440.1	1997.8	1665.04	288.738	0.173412
rno-mir-330-3p	685.499	1903.19	1586.63	1745.37	2220.37	2123.49	1219.26	1640.54	538.811	0.328434
rno-mir-423-3p	629.937	1682.58	1956.19	943.686	2474.79	1854.42	1023.69	1509.33	659.548	0.436982
rno-mir-151-5p	1328.5	1423.38	1618.56	1135.49	1661.78	1271.09	1083.42	1360.32	222.763	0.163759
rno-mir-26b-5p	2026.09	1103.12	1360.14	1321.19	1340.84	1129.55	1155.48	1348.06	317.667	0.235648
rno-mir-125b-1-3p	348.617	1205.41	1426.25	1004.37	2266.41	2069.41	716.938	1291.06	693.153	0.536887
rno-mir-181a-5p	1461.79	954.64	808.13	1845.33	666.941	1126.3	1883.06	1249.46	489.52	0.391787
rno-mir-219-2-3p	1973.21	1711.04	473.105	903.907	849.453	1990.2	735.937	1233.84	636.357	0.515755
rno-mir-1839-5p	725.958	1472.23	1425.21	1244.89	1716.04	1015.55	890.667	1212.94	352.703	0.290784
rno-mir-129-5p	717.468	751.309	1144.6	1640.89	1153.49	1464.39	1357.82	1175.71	347.481	0.29555
rno-mir-543-3p	1309.33	1279.87	1110.16	1091.44	891.39	1049.98	1437.58	1167.11	184.757	0.158303
rno-mir-221-3p	783.658	1206.61	858.023	1673.65	932.898	1271.89	1086.35	1116.15	304.11	0.272462
rno-mir-135a-5p	2572.72	372.514	414.791	1030.95	404.79	724.313	1974.99	1070.72	871.445	0.813883
rno-mir-485-5p	455.828	1449.01	999.106	649.632	1733.43	1473.71	636.872	1056.8	498.679	0.471878
rno-mir-132-3p	694.065	1231.33	851.511	1382.53	920.52	1051.63	1199.48	1047.3	241.041	0.230155
rno-mir-30a-5p	800.135	538.96	633.59	1558.65	416.503	539.567	2797.16	1040.65	863.09	0.829373
rno-mir-30b-5p	2352.56	693.954	744.993	904.66	518.356	703.491	1315.7	1033.39	633.635	0.613163
rno-mir-30e-3p	484.22	1009.7	1202.33	935.192	1224.27	1063.46	1053.92	996.155	247.786	0.248742
rno-mir-342-3p	1750.33	1037.56	932.244	768.422	730.728	978.605	710.972	986.98	360.079	0.364829
rno-mir-300-3p	993.324	940.359	929.593	1023.88	1133.86	899.295	909.005	975.617	82.9725	0.0850463
rno-mir-411-5p	660.043	882.059	1126.84	1049.9	1238.08	717.681	1120.01	970.66	220.917	0.227595
rno-let-7d-3p	635.267	1285.83	1069.17	820.692	1102.16	817.301	883.35	944.824	219.003	0.231793
rno-mir-323_hairp	1287.86	1177.7	810.046	1150.73	592.911	678.847	879.766	939.695	268.05	0.285252
rno-mir-323-5p	567.485	1355.79	1007.57	326.94	1614.28	967.341	560.23	914.233	463.147	0.506596
rno-mir-325-3p	2436.98	773.511	721.615	510.779	618.554	604.111	610.492	896.577	684.606	0.763577
rno-mir-758-3p	1044.95	560.726	378.522	1936.3	381.241	899.538	1072.38	896.236	544.777	0.60785
rno-mir-361-5p	961.008	827.725	987.169	950.356	824.355	774.597	927.559	893.253	82.6326	0.0925076
rno-mir-495	2371.19	757.321	663.141	498.641	497.636	520.44	937.922	892.327	671.93	0.753009
rno-mir-872-5p	570.079	865.065	890.94	904.77	1354.14	1027.19	591.161	886.192	266.658	0.300904
rno-mir-653-3p	347.11	691.609	1074.41	959.303	1161.7	1254.75	675.007	880.555	322.84	0.366633
rno-mir-107-3p	805.05	906.325	1063.83	676.994	990.804	970.848	730.223	877.725	143.901	0.163947
rno-mir-329-3p	1251.06	1053.41	738.484	663.887	519.843	834.195	833.883	842.109	244.396	0.290219
rno-mir-92a-3p	729.28	777.074	627.664	1275.79	531.958	859.463	906.36	815.37	240.362	0.294789
rno-mir-126a-3p	1676.89	618.764	479.586	923.668	546.917	493.31	932.29	810.203	427.125	0.527183
rno-mir-335_hairp	1013.52	750.056	841.06	788.968	642.257	695.424	741.467	781.821	120.293	0.153863
rno-mir-3547	1226.39	558.237	540.224	1022.22	466.642	899.195	578.275	755.884	292.584	0.387075
rno-mir-380-3p	1674.17	393.204	405.259	836.194	346.039	391.163	1171.19	745.317	512.651	0.687829
rno-mir-127-5p	642.875	633.25	816.759	706.677	961.28	699.424	736.889	742.451	114.317	0.153972
rno-mir-222-3p	833.808	1024.75	574.471	755.713	783.407	661.648	543.87	739.666	165.336	0.223528
rno-mir-30e-5p	882.999	299.576	257.505	1085.48	248.834	365.89	1812.98	707.609	590.441	0.834417
rno-mir-148b-3p	871.271	470.26	760.88	631.068	588.995	553.461	877.006	678.992	159.483	0.234883
rno-mir-652-3p	882.029	670.63	777.274	398.386	836.99	720.837	408.263	670.63	195.453	0.291448
rno-mir-218a-5p	1104.23	468.175	277.289	896.003	325.614	330.862	1037.86	634.29	363.913	0.573733
rno-mir-330-5p	528.084	528.083	565.447	585.827	778.424	750.587	634.187	624.377	102.68	0.164452
rno-mir-411_hairp	501.067	575.711	622.977	549.036	806.583	517.868	706.66	611.414	110.596	0.180886
rno-mir-137-3p	866.243	415.945	411.473	528.935	554.905	470.287	950.285	599.725	218.675	0.364625
rno-mir-29b-3p	1054.57	123.947	242.692	667.989	230.886	223.517	1578.85	588.923	547.85	0.930257
rno-mir-1188-5p	527.455	737.966	683.043	468.831	763.63	561.66	338.611	583.028	154.354	0.264746
rno-mir-485-3p	370.3	845.37	697.049	490.398	630.243	495.904	498.806	575.439	159.252	0.276749
rno-mir-369-5p	687.372	716.406	524.338	502.714	491.399	475.934	613.96	573.16	98.9211	0.172589
rno-mir-384-5p	1077.95	486.152	339.291	470.289	296.014	430.324	890.016	570.004	295.859	0.519047
rno-mir-664-3p	715.314	681.173	527.559	482.533	521.082	541.649	463.651	561.852	97.4419	0.17343
rno-mir-139-5p	1046.28	592.838	370.701	427.409	371.002	488.643	581.997	554.124	235.236	0.424518
rno-mir-369-3p	782.72	504.579	494.288	603.232	483.316	308.397	695.59	553.16	156.047	0.282101
rno-mir-485_hairp	443.248	583.272	598.754	531.065	546.574	675.184	418.878	542.425	89.1746	0.1644
rno-mir-181b-5p	656.092	511.616	317.771	769.288	296.492	580.3	651.668	540.461	177.778	0.328937
rno-mir-186-5p	748.439	467.06	470.57	490.11	504.78	426.961	613.17	531.584	111.768	0.210255
rno-mir-16-5p	1201.97	404.604	382.84	328.461	389.395	353.163	584.945	520.768	311.718	0.598573
rno-mir-485*	514.745	559.436	563.542	514.538	494.006	450.191	526.625	517.583	38.8598	0.0750794
rno-mir-29c-3p	1076.69	144.872	198.62	504.841	172.219	310.516	1155.36	509.016	432.398	0.849477
rno-mir-125b-2-3p	264.779	524.395	508.282	607.75	593.124	550.455	500.263	507.007	114.366	0.22557
rno-mir-298-5p	141.673	426.335	400.565	630.975	702.955	740.465	486.411	504.197	208.143	0.412822
rno-mir-384-3p	1560.45	235.799	245.915	368.981	211.141	227.913	667.703	502.557	493.563	0.982103
rno-mir-34b-3p	245.009	795.351	643.904	399.461	495.696	429.139	477.67	498.033	177.285	0.355971
rno-mir-129-2-3p	352.484	345.741	394.61	614.387	239.633	610.525	853.333	487.245	213.487	0.438152
rno-mir-380-5p	302.293	531.064	574.699	538.346	657.82	404.636	381.316	484.31	124.812	0.25771
rno-mir-27b-3p	691.194	328.852	434.441	558.224	412.366	336.774	624.737	483.798	142.349	0.294232
rno-mir-1843-5p	158.625	383.063	444.935	753.624	738.009	503.242	391.374	481.839	209.65	0.435103
rno-mir-431	437.039	462.807	547.148	369.582	522.501	527.022	489.728	479.404	61.8492	0.129013
rno-mir-30a-3p	255.961	545.594	555.595	456.658	613.938	541.593	349.204	474.078	128.68	0.271432
rno-mir-341	350.195	248.83	381.818	699.848	413.989	351.56	858.018	472.037	220.442	0.467003
rno-mir-434-5p	681.333	383.905	317.544	537.751	342.415	340.604	684.437	469.713	162.743	0.346473
rno-mir-28-5p	391.166	417.147	487.891	417.218	661.579	516.268	375.869	466.734	99.786	0.213796
rno-mir-539-5p	1092.41	494.665	378.949	177.618	457.616	426.996	233.479	465.962	299.892	0.643597
rno-mir-425-5p	802.3	416.292	379.56	424.938	346.945	405.547	453.396	461.283	154.142	0.334159
rno-mir-667-3p	800.631	463.087	397.563	437.358	322.386	416.343	364.956	457.475	158.263	0.345948
rno-mir-376b-5p	727.587	370.272	370.615	458.433	611.871	396.815	264.603	457.171	159.597	0.349097
rno-let-7c-1_hairp	185.502	643.63	597.967	240.103	668.871	625.543	216.432	454.007	226.04	0.497877
rno-mir-409a-3p	218.34	527.862	466.752	576.947	452.106	414.699	468.157	446.409	113.736	0.254779
rno-mir-138-5p	774.325	346.563	193.083	492.082	292.994	424.087	523.297	435.204	188.337	0.432756
rno-mir-34c-5p	258.958	366.321	443.992	395.198	500.517	391.281	598.609	422.125	107.381	0.254382
rno-mir-770*	207.484	464.792	481.236	390.079	616.872	489.442	270.185	417.156	140.109	0.335867
rno-mir-338-5p	494.822	554.942	269.887	485.211	302.896	392.588	411.886	416.033	104.095	0.250208
rno-mir-539-3p	719.918	342.335	302.083	381.408	443.574	390.436	323.707	414.78	142.53	0.343627
rno-mir-146a-5p	384.181	387.079	418.798	326.321	545.986	481.771	324.917	409.865	80.7815	0.197093
rno-mir-101b-3p	155.619	182.956	290.139	667.773	257.471	268.782	971.356	399.156	304.023	0.761663
rno-mir-342-5p	233.798	398.451	374.455	267.268	634.41	673.531	162.176	392.013	196.544	0.501371
rno-mir-702-3p	697.936	431.935	481.66	230.37	335.877	370.161	138.998	383.848	180.982	0.471493
rno-mir-29a_hairp	396.892	260.488	322.808	458.055	374.5	371.764	441.626	375.162	67.9019	0.180993
rno-mir-181d-5p	275.819	349.063	307.559	575.671	324.652	375.01	406.204	373.425	99.0103	0.265141
rno-mir-409a-5p	371.092	422.524	325.896	523.697	278.793	375.648	312.332	372.855	81.5957	0.21884
rno-mir-411-3p	755.318	295.989	316.562	326.417	233.149	287.987	393.935	372.765	175.441	0.470646
rno-mir-410-3p	660.982	264.973	186.799	469.781	163.693	255.784	606.529	372.649	204.42	0.548559
rno-mir-140-5p	309.969	336.742	416.039	344.208	537.064	368.565	286.15	371.248	84.0902	0.226507
rno-mir-106b-5p	444.156	265.649	345.503	355.462	347.011	388.244	439.422	369.349	61.7491	0.167183
rno-mir-431_hairp	246.607	420.736	336.382	472.18	356.781	357.089	371.194	365.853	70.2296	0.191961
rno-mir-344b-5p	315.316	321.976	342.33	349.048	317.016	373.865	441.521	351.582	44.8409	0.12754
rno-mir-329-5p	363.633	228.146	168.46	702.055	169.79	332.812	488.941	350.548	193.222	0.551199
rno-mir-146b-5p	273.782	437.41	378.154	392.179	389.69	217.76	347.037	348.002	76.4471	0.219674
rno-mir-668	396.884	409.579	369.282	342.689	295.874	330.132	285.589	347.147	47.5908	0.137091
rno-mir-376a-3p	570.589	139.675	279.69	348.844	238.511	153.841	676.893	344.006	206.299	0.599696
rno-mir-374-5p	395.882	356.416	380.093	266.075	328.843	226.999	451.235	343.649	77.0697	0.224269
rno-mir-598-3p	363.022	215.669	286.12	381.009	171.28	242.168	741.567	342.976	191.4	0.558057
rno-mir-150-5p	686.409	430.481	235.13	307.687	202.429	278.682	253.48	342.042	168.508	0.492653
rno-mir-21-5p	472.403	175.564	228.606	425.587	169.67	179.419	705.521	336.681	205.195	0.609464
rno-mir-653-5p	244.914	178.786	216.61	456.943	254.408	267.456	723.292	334.63	192.887	0.576418
rno-mir-130a-3p	471.552	202.372	227.971	332.406	244.161	226.844	594.779	328.584	149.914	0.456243
rno-mir-494-3p	222.574	272.7	420.472	331.577	462.089	393.364	189.587	327.48	103.397	0.315734
rno-mir-187-3p	222.448	216.641	245.885	568.127	305.627	423.692	290.222	324.663	128.422	0.395554
rno-mir-770-5p	929.162	236	194.341	210.079	176.748	234.525	215.137	313.713	272.199	0.867668
rno-mir-93-5p	410.691	284.479	323.885	181.275	320.442	323.597	330.421	310.684	68.6303	0.2209
rno-mir-139-3p	121.584	462.26	270.924	240.477	485.39	396.536	177.681	307.836	141.874	0.460876
rno-mir-3102_hairp	473.164	335.902	192.045	290.188	255.495	377.613	205.546	304.279	99.8523	0.32816
rno-mir-708-5p	382.242	314.295	268.434	333.962	369.821	274.19	181.012	303.422	69.2043	0.228079
rno-mir-344a-3p	201.58	135.965	146.529	529.082	134.118	202.989	765.142	302.201	246.94	0.817139
rno-mir-423-5p	130.119	254.061	327.668	292.76	418.819	480.821	128.139	290.341	133.844	0.460989
rno-mir-212-5p	263.26	216.402	159.86	380.776	264.492	340.666	402.301	289.68	88.635	0.305976
rno-mir-136-3p	141.734	59.8029	68.5263	436.095	79.6609	89.7605	1145.88	288.78	400.464	1.38674
rno-mir-344b-1-3p	279.08	434.868	304.123	287.528	255.961	203.862	255.274	288.671	71.9763	0.249337
rno-mir-873-3p	242.091	361.007	265.761	312.196	319.637	292.682	210.973	286.335	50.7512	0.177244
rno-mir-101a_hairp	319.641	96.8851	145.955	275.694	100.937	127.14	908.092	282.049	289.537	1.02655
rno-mir-28-3p	135.254	274.808	330.943	252.556	372.889	331.334	214.124	273.13	81.2401	0.297441
rno-mir-200c-3p	52.9897	105.469	1183.96	163.056	184.348	132.012	50.9987	267.547	407.271	1.52224
rno-mir-212-3p	398.697	226.701	207.321	227.905	250.544	208.601	340.669	265.777	74.3371	0.279697
rno-mir-153-3p	277.214	125.258	180.833	348.124	184.184	141.105	562.857	259.939	154.968	0.596172
rno-let-7a-2_hairp	210.304	341.196	321.103	107.277	357.156	324.166	157.854	259.865	100.092	0.38517
rno-mir-183-5p	32.0653	69.2579	956.045	179.117	234.223	131.15	70.3958	238.894	323.897	1.35582
rno-mir-381-3p	235.657	115.502	235.814	340.644	230.182	176.665	326.178	237.235	78.6831	0.331668
rno-mir-352	169.834	282.612	247.161	81.9554	403.588	336.192	104.159	232.215	119.59	0.514998
rno-mir-337-5p	125.15	232.756	260.787	180.065	339.65	297.462	181.154	231.003	74.6052	0.322962
rno-mir-6331	267.272	259.55	224.834	163.385	224.999	230.653	182.611	221.9	37.7241	0.170004
rno-mir-92b-5p	110.174	233.857	235.398	82.122	410.105	364.491	95.4634	218.801	131.667	0.601767
rno-mir-451-5p	299.295	77.293	26.8706	84.4948	46.946	247.168	748.488	218.651	255.697	1.16943
rno-mir-379-3p	541.31	150.806	149.736	166.863	118.028	119.147	231.647	211.077	150.519	0.713103
rno-mir-25-3p	229.277	152.973	151.9	272.433	98.8547	186.153	380.719	210.33	93.9534	0.446695
rno-mir-376c-3p	405.562	142.726	224.138	193.831	157.791	116.621	213.175	207.692	95.4376	0.459516
rno-mir-7a-2-3p	158.406	274.329	197.865	211.953	183.85	177.15	246.635	207.17	40.8254	0.197063
rno-mir-338-3p	759.489	25.0992	18.2812	147.165	38.3228	86.1982	347.266	203.117	270.845	1.33344
rno-mir-344b-2-3p	518.946	130.855	148.249	142.901	114.892	155.953	208.726	202.932	142.388	0.701654
rno-mir-351-5p	220.1	244.47	248.4	197.444	200.918	187.988	117.942	202.466	43.9066	0.216859
rno-mir-127_hairp	134.231	151.552	128.919	369.496	167.948	225.197	232.548	201.413	84.8153	0.421101
rno-mir-664-2-5p	50.3409	199.415	198.382	135.998	359.076	303.954	122.257	195.632	106.864	0.546249
rno-mir-135a-3p	77.0812	183.459	214.597	190.169	291.081	263.861	123.769	192.003	74.6434	0.388763
rno-mir-322-5p	632.671	123.856	118.534	94.9499	115.333	86.1157	149.511	188.71	196.837	1.04307
rno-mir-504	147.469	153.643	178.409	243.35	134.478	241.156	210.973	187.068	45.0752	0.240956
rno-mir-136_hairp	279.884	188.344	165.112	111.778	237.269	157.885	161.307	185.94	55.9665	0.300993
rno-mir-339-5p	235.452	159.054	255.522	128.837	205.193	204.134	94.7945	183.284	58.0756	0.316861
rno-mir-101a-3p	122.44	48.9337	72.7138	191.178	63.711	95.2598	640.896	176.447	210.225	1.19143
rno-mir-30c-2-3p	75.454	177.801	165.374	196.634	316.438	215.275	60.3842	172.48	86.7921	0.503201
rno-mir-101b_hairp	161.339	62.5489	103.851	209.228	76.4491	75.2629	509.058	171.105	158.227	0.924733
rno-mir-125a-3p	74.3056	163.276	180.076	106.35	253.428	282.574	83.8812	163.413	81.753	0.500284
rno-mir-324-5p	259.582	143.434	156.63	130.705	164.713	154.276	127.224	162.366	45.0011	0.277158
rno-mir-3102	227.038	202.973	183.806	113.557	166.833	129.518	107.605	161.619	46.1288	0.285417
rno-mir-1839-3p	407.681	78.5374	90.8073	181.275	61.1392	146.693	159.289	160.775	117.735	0.732298
rno-mir-322-3p	171.434	181.839	211.252	120.029	139.844	158.93	141.307	160.662	30.5118	0.189913
rno-mir-137-5p	101.523	185.173	136.686	124.375	254.511	234.102	86.4058	160.396	65.4526	0.408068
rno-mir-132-5p	133.894	72.0434	84.3773	270.066	91.2243	167.196	302.82	160.232	92.5837	0.577812
rno-mir-3559-5p	209.977	101.869	170.728	198.769	79.2582	82.5723	272.994	159.453	73.9086	0.463515
rno-mir-6215	185.891	215.417	81.5338	198.923	164.28	159.913	51.0658	151.003	61.5517	0.407618
rno-mir-433_hairp	137.385	184.411	171.212	133.12	173.477	168.639	86.3572	150.657	34.2154	0.227107
rno-mir-3068-3p	167.959	123.449	171.279	132.996	170.473	153.593	116.582	148.047	23.422	0.158206
rno-mir-135b-5p	468.11	92.0476	54.6872	82.4391	55.7036	70.8768	202.605	146.639	150.578	1.02686
rno-mir-448-3p	54.6771	130.872	197.756	103.309	203.918	187.347	147.447	146.475	54.9767	0.375331
rno-mir-296-5p	267.754	107.335	110.32	105.334	104.193	222.918	107.113	146.424	68.8245	0.470036
rno-mir-496-3p	220.013	146.355	118.126	159.831	82.882	135.815	155.844	145.552	42.09	0.289174
rno-mir-1843-3p	119.758	141.728	156.219	133.308	131.757	153.871	174.485	144.447	18.4017	0.127394
rno-mir-376a-5p	250.693	96.7584	86.6555	121.619	105.574	84.1263	262.657	144.012	78.0444	0.54193
rno-mir-674-5p	191.117	121.685	125.632	94.7004	149.176	167.309	145.962	142.226	31.7221	0.22304
rno-mir-3068-5p	150.019	64.9926	99.0153	211.401	112.172	98.1557	253.977	141.39	68.3213	0.483211
rno-mir-340-5p	145.073	89.2033	88.1536	195.212	111.632	91.5757	232.796	136.235	57.7406	0.423831
rno-mir-182	26.5493	47.8488	671.306	51.6401	72.9092	56.19	22.535	135.568	236.869	1.74723
rno-let-7i_hairp	130.974	155.707	138.343	72.8798	179.915	121.461	140.214	134.214	33.0116	0.245963
rno-mir-126a-5p	428.36	80.7056	75.3955	79.5442	53.123	85.2961	98.3124	128.677	132.839	1.03234
rno-mir-181a-2-3p	117.648	120.223	84.4136	192.561	90.1296	119.785	155.844	125.801	37.5913	0.298816
rno-mir-369_hairp	317.216	93.5586	75.3628	144.473	52.0366	70.6724	125.571	125.556	90.4174	0.720137
rno-mir-433-5p	156.735	121.271	79.5189	179.671	87.7455	103.273	141.88	124.299	37.0133	0.297776
rno-mir-6331_hairp	162.712	88.7933	86.1761	137.677	114.678	72.969	200.192	123.314	46.276	0.37527
rno-mir-18a-5p	262.163	80.4039	89.0636	109.043	121.536	140.395	59.3666	123.139	66.9341	0.543567
rno-mir-154-3p	232.056	69.2047	105.338	121.081	85.2979	114.251	113.348	120.082	52.6533	0.438477
rno-mir-17-5p	369.657	75.2882	82.0886	35.8069	71.2053	87.9793	100.714	117.534	112.981	0.961266
rno-mir-501-3p	79.5127	143.12	142.77	85.7927	220.586	118.297	31.1126	117.313	60.3231	0.514207
rno-mir-434_hairp	206.966	115.246	108.245	105.092	96.7732	91.7324	73.149	113.886	43.2398	0.379675
rno-mir-210-3p	81.7023	62.6624	83.5682	155.71	102.978	127.367	173.072	112.437	41.063	0.365209
rno-mir-326-3p	135.984	77.0408	72.8202	159.648	71.2598	88.4366	180.242	112.204	45.5969	0.406373
rno-mir-582-3p	14.0296	88.0256	82.234	233.333	59.7803	139.394	165.319	111.731	73.1442	0.654647
rno-mir-7a-1-3p	177.165	124.606	100.486	69.7367	100.003	79.1124	104.909	108.002	35.3271	0.327095
rno-mir-151_hairp	26.4667	114.535	119.62	110.977	165.712	134.18	82.9936	107.783	43.7327	0.405746
rno-mir-219-2_hairp	105.882	150.217	45.0896	123.637	98.5851	162.743	61.9805	106.876	43.1728	0.403951
rno-mir-15b-5p	288.954	67.23	55.9075	68.191	77.3938	92.7032	92.3246	106.101	81.7476	0.770473
rno-mir-666-5p	33.432	101.48	104.975	172.693	111.721	123.435	89.6592	105.342	41.5054	0.394006
rno-mir-152-3p	169.274	78.8991	135.752	101.68	85.4383	63.6131	101.595	105.179	36.2308	0.344468
rno-mir-331-3p	251.458	49.8135	63.5858	135.189	53.8917	66.8284	105.308	103.725	72.0878	0.69499
rno-mir-20a-5p	275.209	76.982	88.1917	50.0715	36.6786	48.7945	148.952	103.554	84.459	0.815601
rno-mir-301a-3p	167.426	35.1093	55.119	76.5379	36.9806	61.1606	285.398	102.533	92.3123	0.900318
rno-mir-370-3p	68.1388	107.688	110.074	120.245	159.116	105.027	45.0737	102.195	36.7168	0.359283
rno-mir-9a-3_hairp	272.199	28.7631	21.6394	59.1006	41.5104	54.8058	236.815	102.119	105.428	1.03241
rno-mir-27a-3p	194.637	56.4945	60.6657	64.26	54.0211	67.5236	191.284	98.4123	64.7525	0.657972
rno-mir-376b_hairp	109.118	76.5672	96.5228	50.5731	129.153	90.9691	119.473	96.0537	26.7363	0.278347
rno-mir-136-5p	166.823	9.71486	13.9939	75.6611	14.541	23.4721	324.943	89.8785	118.074	1.3137
rno-mir-3572*	29.9362	108.9	99.8165	48.4914	124.978	168.219	34.5582	87.8428	51.9088	0.590928
rno-mir-194-5p	135.085	72.6267	54.2617	128.723	68.8398	51.8717	98.9911	87.1999	34.2508	0.392785
rno-mir-31a-5p	66.2148	46.8987	85.6972	76.1295	117.431	122.077	94.197	86.9493	26.9821	0.31032
rno-mir-412-5p	110.373	100.314	58.1124	117.789	60.7618	69.7625	64.535	83.0925	25.4604	0.30641
rno-mir-34c-3p	67.3494	108.278	92.365	76.8765	65.3187	62.5346	100.99	81.9588	18.5139	0.225893
rno-mir-195-5p	195.967	66.6165	58.3275	67.5315	38.2852	48.3136	96.8548	81.6994	53.6356	0.6565
rno-mir-145-5p	190.508	61.583	49.51	75.3247	26.4414	80.3682	79.5234	80.4655	52.2335	0.649141
rno-let-7a-1_hairp	61.2168	112.326	77.6399	65.7421	74.6588	88.6937	77.7873	79.7236	16.9073	0.212074
rno-mir-1843_hairp	39.6059	76.2108	77.5462	122.14	110.928	100.772	30.5856	79.6842	34.7779	0.436446
rno-mir-423_hairp	29.5252	85.7221	106.196	52.396	133.227	110.148	37.6264	79.263	39.9216	0.50366
rno-mir-582_hairp	73.4912	41.8289	30.3581	80.2624	29.733	76.2748	221.31	79.0369	66.416	0.840316
rno-mir-421-3p	89.5047	81.7024	87.9263	57.4199	83.3284	61.6385	85.733	78.179	13.0627	0.167087
rno-mir-488-3p	51.1737	64.8593	67.1885	96.2693	85.1061	69.6773	109.519	77.6848	20.23	0.260411
rno-mir-540-3p	72.7225	66.63	90.999	36.4259	120.848	89.6312	65.598	77.5507	26.3887	0.340276
rno-let-7b-3p	65.9979	72.8548	80.8487	84.2879	60.0924	59.4813	105.308	75.553	16.2564	0.215165
rno-mir-99b-3p	32.1566	60.5331	58.6573	127.524	86.1283	87.868	72.9337	75.1144	29.9006	0.398068
rno-mir-199a-3p	203.738	35.1123	85.359	52.7945	21.4376	31.2192	96.0644	75.1036	63.2379	0.842009
rno-mir-1-3p	31.0389	42.1812	74.5255	133.036	93.5205	71.0601	74.8095	74.3103	33.4995	0.450806
rno-mir-672-3p	115.039	72.1912	79.6474	47.3064	80.2246	65.6262	52.4754	73.2157	22.3599	0.305398
rno-mir-125b-1_hairp	34.035	48.9675	87.9622	58.759	99.4434	121.292	58.4598	72.7027	30.9964	0.426344
rno-mir-877	38.1153	78.0708	58.6936	80.6857	56.7605	98.8887	88.6542	71.4098	21.0859	0.295281
rno-mir-542-3p	157.791	31.5007	59.6527	104.867	35.2895	28.9858	75.9055	70.5703	47.3143	0.670456
rno-mir-873_hairp	95.517	56.9904	60.0014	89.0539	60.1856	43.7323	81.3097	69.5415	19.1317	0.275113
rno-mir-24-2-5p	152.272	26.8966	39.3673	61.9222	45.1342	56.8096	100.714	69.0165	43.5106	0.630437
rno-mir-667-5p	58.6692	86.9129	76.9022	34.0319	108.899	79.974	36.0425	68.776	27.4196	0.39868
rno-mir-203a-3p	102.858	74.6309	82.5746	82.7972	54.1689	43.351	40.331	68.6731	23.2798	0.338995
rno-mir-322*	86.1195	66.9234	61.1155	92.066	67.8835	29.7587	70.8519	67.8169	20.1095	0.296527
rno-mir-325-5p	98.1404	62.2407	47.0509	70.3918	71.2689	57.9144	66.1369	67.592	15.8162	0.233995
rno-mir-1193-3p	91.5555	70.7602	47.2141	109.325	36.9806	56.5233	55.921	66.8971	25.6046	0.382746
rno-mir-153-5p	244.768	55.9316	30.5518	24.3952	17.6537	72.8397	20.3163	66.6366	81.1532	1.21785
rno-mir-320_hairp	35.4097	66.3461	75.1766	51.0248	75.1774	107.469	54.5241	66.4467	23.0164	0.346388
rno-mir-345-5p	101.591	28.7631	38.4955	79.6981	61.1392	89.4424	55.921	65.0072	26.6625	0.410146
rno-mir-500-3p	66.0802	36.2771	37.646	116.162	44.3211	66.0577	82.1606	64.1006	28.605	0.446252
rno-mir-375_hairp	9.34987	50.2418	98.6414	37.9633	100.056	90.9857	46.0336	61.8959	35.0569	0.566384
rno-mir-1249	107.813	69.4536	55.4677	30.4898	51.4758	70.4352	47.6515	61.8267	24.4185	0.39495
rno-mir-181c-5p	49.9291	35.8235	35.7409	113.753	23.6671	43.2685	109.403	58.7979	36.9558	0.628523
rno-mir-130b-5p	32.5455	79.9062	62.0939	49.4508	65.971	28.1843	86.9314	57.869	22.3871	0.386858
rno-mir-3085_hairp	24.7022	67.1467	80.5685	32.8599	95.1936	70.9901	29.4163	57.2682	27.9856	0.488676
rno-mir-298*	55.0924	28.3483	29.1956	52.0466	30.337	79.519	124.833	57.0531	35.2172	0.61727
rno-mir-135a*	37.1396	52.0602	74.8554	31.4178	84.3584	75.5114	41.7557	56.7284	21.2726	0.37499
rno-mir-365-3p	114.972	40.5845	34.0393	54.8682	28.1224	39.6344	82.3373	56.3655	31.4553	0.55806
rno-mir-539_hairp	91.133	52.4605	39.1991	21.9399	76.0159	73.5428	40.0228	56.3306	24.6715	0.437978
rno-mir-671	33.8501	51.3171	67.5576	47.2499	74.7285	67.2578	42.9999	54.9944	15.0671	0.273975
rno-mir-505-5p	35.6988	63.3923	59.2213	34.1073	84.4237	66.4668	40.9598	54.8957	18.6708	0.340113
rno-mir-339-3p	41.3769	55.5168	51.864	14.2375	73.2186	87.7249	59.3666	54.7579	23.3765	0.426906
rno-mir-344i_hairp	33.9218	25.2967	55.5176	85.825	34.9099	30.1471	116.465	54.5833	34.3391	0.629114
rno-mir-652_hairp	56.4305	46.9618	88.6276	13.1088	77.1443	44.7869	51.614	54.0963	24.3337	0.449822
rno-mir-19b-3p	175.103	23.1635	23.3832	30.7437	18.8616	19.1673	79.1788	52.8001	57.9755	1.09802
rno-mir-872-3p	64.7936	41.7459	64.0314	74.3183	38.9938	44.2144	39.1523	52.4643	14.748	0.281105
rno-mir-7a-2_hairp	43.9761	41.5871	59.5916	19.5315	61.2261	52.1059	83.5602	51.6541	19.8536	0.384356
rno-mir-674-3p	56.4305	48.6728	47.7953	71.2334	36.9806	33.3368	55.921	50.0529	12.7869	0.255468
rno-mir-532-3p	67.2468	37.2662	44.1141	52.8618	41.5439	47.5222	59.3666	49.9888	10.55	0.211047
rno-mir-181a-1-3p	33.3483	35.6071	32.3343	126.198	15.2378	51.0845	53.8536	49.6662	36.1161	0.727178
rno-mir-489-3p	64.7936	16.1121	22.4144	33.8004	18.8616	33.5276	158.141	49.6644	50.5391	1.01761
rno-mir-124-2_hairp	49.9517	30.0244	36.8664	95.7178	41.9726	77.1316	14.6909	49.4793	28.009	0.566075
rno-mir-665	57.4341	23.1635	48.3766	40.196	44.2282	48.7945	80.0402	48.8904	17.3339	0.354546
rno-let-7e_hairp	46.3948	55.5946	57.3858	32.9657	44.9077	58.6702	36.5394	47.494	10.2253	0.215298
rno-mir-138-2-3p	112.229	55.6412	33.2643	19.6549	39.6381	24.7492	42.8277	46.8578	31.1782	0.66538
rno-mir-384_hairp	147.956	20.3326	18.5007	27.0757	17.1705	24.5488	71.5985	46.7404	48.4957	1.03755
rno-mir-493-5p	37.1265	43.5124	49.4023	53.2748	65.5446	23.8736	52.8807	46.5164	13.3321	0.286611
rno-mir-499-5p	49.4739	29.3994	48.2709	65.9108	38.4219	42.2757	50.0478	46.2572	11.3759	0.245927
rno-mir-192-5p	31.7426	29.1364	44.8891	79.6078	38.3818	18.9784	77.5594	45.7565	23.8123	0.520414
rno-mir-455-3p	34.8832	32.2888	40.1252	59.1393	51.5942	63.4102	37.612	45.579	12.398	0.272012
rno-mir-532-5p	51.8141	24.6567	26.5219	70.4433	18.1369	17.8792	107.605	45.2939	33.727	0.744625
rno-mir-505_hairp	46.3231	33.2517	27.5349	58.9393	37.412	41.7199	71.1801	45.1944	15.2347	0.337092
rno-mir-29b-2-5p	55.8033	25.2633	32.3198	47.2499	31.3184	59.7437	62.3815	44.8686	15.1583	0.337839
rno-mir-6324_hairp	49.071	60.0794	41.0142	40.4311	45.8891	49.0807	26.6333	44.5998	10.2825	0.230551
rno-mir-30c-1-3p	26.8793	55.0871	36.6096	34.3417	67.6221	75.0721	15.243	44.4078	22.0349	0.496194
rno-let-7d_hairp	48.6026	38.0958	45.8191	51.2566	54.858	48.3365	18.0193	43.5697	12.399	0.284579
rno-mir-1298	43.6071	13.2086	41.4017	50.2283	23.5591	30.6015	99.9482	43.2221	28.039	0.64872
rno-mir-23a_hairp	65.4626	31.874	29.7768	35.6815	28.5251	48.7945	59.3666	42.783	15.0964	0.352859
rno-mir-216b_hairp	47.298	3.56486	6.46902	43.8641	2.91694	9.46332	180.997	42.0818	64.1319	1.52398
rno-mir-3544_hairp	25.1427	18.3325	38.6664	47.001	52.435	39.6007	71.1222	41.7572	17.5251	0.419691
rno-mir-497-5p	78.3547	20.5791	23.6514	44.4501	17.0497	30.4302	73.4141	41.1328	25.3678	0.616729
rno-mir-671_hairp	31.3412	38.0958	39.4642	43.0176	62.1459	45.5503	27.2076	40.9746	11.3007	0.275798
rno-mir-450a-5p	144.544	9.75554	18.0067	35.7097	6.90311	20.6558	51.0971	40.9532	48.1884	1.17667
rno-mir-503-3p	67.2691	60.8675	53.6078	26.7653	36.2559	32.7643	9.0607	40.9415	20.643	0.504207
rno-mir-204-3p	27.3269	32.4962	39.0767	31.7313	61.1392	53.947	38.6929	40.63	12.4262	0.305837
rno-mir-34b-5p	5.77651	24.7026	8.60738	96.4791	34.9144	7.18233	105.61	40.4675	42.7915	1.05743
rno-mir-29b-1_hairp	72.9894	38.4069	50.2656	23.9719	42.2653	46.3613	4.23685	39.7853	21.5151	0.54078
rno-mir-216b-5p	46.1941	39.9623	47.0979	23.6051	48.0936	44.7869	28.3561	39.728	9.84059	0.247699
rno-mir-350	63.4555	13.2086	21.6394	21.0093	11.614	29.3293	107.605	38.2659	35.2011	0.919909
rno-mir-142-3p	83.75	6.29553	12.3396	11.9802	7.45339	18.5153	126.747	38.1545	47.6487	1.24884
rno-mir-106b-3p	28.438	25.2967	46.5498	54.9287	26.0445	42.088	41.031	37.7681	11.4086	0.302071
rno-mir-874-3p	63.4555	30.6296	19.3145	26.6524	41.8123	45.3594	31.8017	37.0036	14.6081	0.394776
rno-mir-344g_hairp	30.1146	49.1567	37.7851	26.5897	41.611	50.1303	22.9963	36.912	10.7541	0.291344
rno-mir-7b_hairp	21.7616	43.1863	33.7398	34.6811	66.6298	40.389	15.9832	36.6244	16.4145	0.448184
rno-mir-99a_hairp	19.0246	29.6115	30.041	66.1032	29.5683	43.6419	32.4282	35.7741	15.1814	0.424369
rno-mir-421*	52.9566	28.5238	36.4835	17.6234	35.1223	38.1371	38.6929	35.3628	10.7324	0.303493
rno-mir-138-1_hairp	17.1821	56.5988	27.8815	29.1796	49.2963	54.2208	7.45774	34.5453	19.1463	0.554239
rno-mir-144-5p	41.3769	18.1861	8.85211	26.6524	11.614	37.3444	93.8227	33.9784	29.1032	0.85652
rno-let-7c-1-3p	16.2876	32.4962	18.152	63.3329	33.3568	21.3142	35.2473	31.4553	16.0475	0.51017
rno-mir-673-5p	23.8144	25.03	36.4611	22.7022	38.7925	22.1729	50.7526	31.3894	10.9064	0.347454
rno-mir-346	37.1117	29.5797	18.1883	43.335	11.0478	30.0091	49.0297	31.1859	13.4137	0.43012
rno-mir-666-3p	50.9109	26.7721	21.1744	19.3163	35.2895	29.043	34.5582	31.0092	10.6635	0.34388
rno-mir-221-5p	18.5092	52.0602	36.5232	17.5655	44.5173	30.7875	13.6018	30.5092	14.6874	0.481408
rno-mir-1249_hairp	25.5368	38.4321	14.7902	18.752	42.5306	52.1986	19.1368	30.1967	14.2385	0.471524
rno-mir-299a-3p	17.0403	14.9196	29.1956	51.0591	28.2231	17.736	52.4754	30.0927	15.8016	0.525098
rno-mir-200b-3p	6.32357	6.28689	146.627	14.2879	15.2918	9.41424	8.60538	29.5481	51.7495	1.75136
rno-mir-296-3p	16.7894	20.3637	21.9301	24.6773	55.4016	43.3557	23.1877	29.3865	14.3075	0.486872
rno-mir-582-5p	41.3769	15.6973	3.03969	66.1545	4.36645	15.5891	59.3666	29.3701	26.1163	0.889215
rno-mir-298-3p	20.1585	34.9849	33.1397	27.2974	43.9262	31.742	12.3586	29.0868	10.3378	0.355412
rno-mir-668_hairp	34.3519	44.9397	32.1018	10.8516	26.7132	19.0242	35.2473	29.0328	11.2951	0.389045
rno-mir-224-5p	16.3568	27.9049	40.8204	28.4427	33.3152	39.7528	12.435	28.4326	10.8587	0.381912
rno-mir-877_hairp	38.7007	27.3113	37.5267	16.4947	18.0563	31.6193	24.9105	27.8028	8.74984	0.31471
rno-mir-92b_hairp	17.2912	31.5629	29.7768	26.6524	26.4112	23.318	38.6929	27.6722	6.7129	0.242586
rno-mir-3547_hairp	26.7093	23.9292	28.7485	8.33387	37.0271	41.3959	27.561	27.6721	10.5351	0.380713
rno-mir-361_hairp	15.5708	30.9852	20.643	39.3898	23.1757	39.9615	23.926	27.6646	9.39337	0.339545
rno-mir-487b_hairp	56.096	20.6748	28.6143	19.5044	19.2643	25.8942	22.6134	27.5231	13.0624	0.4746
rno-mir-483-3p	75.4984	55.5168	20.477	5.20843	9.19818	8.71906	18.0193	27.5196	27.1188	0.985437
rno-mir-125b-2_hairp	19.7165	14.9196	17.0864	62.4394	21.6801	21.7913	34.0988	27.3903	16.6232	0.6069
rno-mir-22-5p	80.2653	22.5413	17.4254	16.2126	9.04719	24.3198	21.4649	27.3252	23.8904	0.874297
rno-mir-300-5p	49.071	26.9558	15.1074	20.6062	23.9234	21.9685	31.9658	27.0854	11.0214	0.406914
rno-mir-764-5p	57.4341	9.47556	23.9644	33.4242	22.4854	24.7492	18.0193	27.0789	15.22	0.56206
rno-mir-98-3p	43.0495	31.874	22.9957	7.27759	20.8749	23.6042	38.6929	26.9098	12.0559	0.448011
rno-mir-378a-5p	23.3126	21.297	34.8143	35.8696	29.5317	38.4894	4.23685	26.793	11.8472	0.442173
rno-mir-25-5p	7.29728	25.5744	26.7011	34.1061	29.9343	33.2175	29.2175	26.5783	9.05314	0.340621
rno-mir-191a-3p	38.7007	35.6071	27.0644	12.7326	31.3436	17.4975	22.6134	26.5085	9.49795	0.358299
rno-mir-30b-3p	18.2661	23.8034	25.8244	24.2017	35.2205	48.4019	9.55293	26.4673	12.4079	0.468804
rno-mir-466b-2-3p	46.7293	16.9417	17.7645	25.5238	21.2775	13.6808	43.2871	26.4578	13.2366	0.500292
rno-mir-345-3p	10.2662	25.6522	28.6143	30.6026	43.6242	27.6118	18.0193	26.3415	10.4226	0.395671
rno-mir-23b_hairp	31.3412	24.8745	28.3237	7.74785	26.4112	20.7417	42.9999	26.0629	10.6859	0.410003
rno-mir-879-5p	38.868	5.00718	19.8693	22.497	23.3914	26.727	43.3915	25.6788	12.6834	0.493926
rno-mir-1298_hairp	18.3575	22.5024	12.0489	46.086	13.5014	22.5665	43.4306	25.4991	13.7768	0.540285
rno-mir-34a-5p	51.4126	6.25487	10.1172	38.0383	11.4009	14.1747	44.7734	25.1674	18.8566	0.749245
rno-mir-455*	27.3269	20.6748	12.3396	35.6815	27.3172	46.5045	4.23685	24.8687	14.1262	0.568031
rno-mir-125a_hairp	34.8151	23.0199	26.2	11.7632	14.6803	23.1638	40.0182	24.8086	10.1001	0.407118
rno-mir-370-5p	19.1159	32.4396	27.3462	25.1134	33.0274	21.8346	13.0075	24.5549	7.2155	0.293851
rno-mir-122-5p	7.75725	20.4803	21.9664	24.5362	38.0376	46.2898	12.6355	24.529	13.5506	0.552433
rno-mir-344g	12.9758	18.6838	27.9169	19.9935	36.6182	24.4057	29.0452	24.2342	7.80644	0.322125
rno-mir-488_hairp	16.4758	24.9134	16.4083	37.8329	27.2417	19.0599	27.4947	24.2038	7.67319	0.317024
rno-mir-128-2-5p	15.8744	37.6383	22.9729	8.41175	38.7392	27.8475	16.8032	24.041	11.4011	0.474234
rno-mir-377-3p	44.4524	18.5273	16.1833	13.5275	12.4323	10.9537	45.9176	23.142	15.2658	0.659658
rno-mir-193-5p	11.9388	27.3113	34.8143	30.7907	16.8484	35.8177	4.23685	23.1083	12.2156	0.528622
rno-mir-324-3p	32.9834	17.5073	18.469	19.9832	19.1911	23.396	28.0429	22.7961	5.763	0.252806
rno-mir-331_hairp	13.0151	15.8597	25.2785	36.9082	28.1575	26.6908	12.3265	22.6052	9.15029	0.404787
rno-mir-3557_hairp	49.4055	19.4304	12.9208	22.7022	18.8616	19.5967	14.5737	22.4987	12.3128	0.547265
rno-mir-3085	24.6507	11.6532	20.3801	34.2707	22.5861	30.0926	12.2766	22.2729	8.43736	0.378818
rno-mir-340-3p	28.4077	20.244	12.5184	27.4338	18.6293	19.5967	27.561	22.0558	5.93869	0.269257
rno-mir-124-5p	37.3626	15.6973	10.0146	26.6524	16.4458	15.5891	31.8017	21.9377	10.0749	0.459252
rno-mir-143_hairp	14.5974	24.1131	24.6374	15.7225	38.0296	18.7228	16.7498	21.7961	8.17096	0.374882
rno-mir-448_hairp	13.879	19.8037	21.6394	9.83582	34.444	33.6803	16.641	21.4176	9.45601	0.441506
rno-mir-219-5p	32.1441	2.50715	3.96967	24.3952	4.12487	9.52057	71.7708	21.2046	25.0388	1.18082
rno-mir-3068_hairp	8.18184	13.6872	12.7867	38.1992	27.503	22.8996	23.3202	20.9397	10.2657	0.490251
rno-mir-412*	16.2876	19.4304	20.477	14.8018	17.0497	15.5891	42.1385	20.8249	9.61654	0.461781
rno-mir-212_hairp	32.8466	21.297	16.4083	15.9304	15.2378	13.5854	30.0789	20.7692	7.71845	0.37163
rno-mir-873-5p	34.9254	15.8751	13.5851	21.6542	15.4104	12.972	28.8483	20.4672	8.47439	0.414047
rno-mir-138-1-3p	71.2332	18.9638	9.86928	5.77274	9.80215	11.0091	14.5737	20.1748	22.8948	1.13482
rno-mir-6320_hairp	6.58641	26.2053	25.5144	6.71327	21.1433	44.4689	10.3624	20.142	13.6513	0.677755
rno-let-7f-2_hairp	7.12165	21.7532	31.4043	1.52157	19.3448	24.2149	34.5582	19.9884	12.0455	0.602628
rno-mir-150_hairp	26.3233	24.0968	5.07403	27.4989	17.3517	17.8792	21.4649	19.9555	7.6314	0.38242
rno-mir-708-3p	14.6454	5.91217	9.59187	29.4227	11.8886	19.6487	48.09	19.8856	14.601	0.734248
rno-mir-328a_hairp	5.0253	24.2696	14.9874	24.1444	8.72843	23.4134	33.5245	19.1561	10.0117	0.522634
rno-mir-214-3p	24.1728	14.9863	40.5713	0.693903	14.5476	13.7898	23.926	18.9554	12.3459	0.651312
rno-mir-190a-5p	47.4631	6.38473	3.86468	20.0627	3.47025	8.46051	41.5828	18.7555	18.5352	0.988252
rno-mir-370_hairp	12.2733	16.3195	18.152	19.8806	23.6934	13.2991	24.9105	18.3612	4.83965	0.26358
rno-mir-466c-5p	28.8618	16.5757	16.3057	22.6026	13.1062	12.0194	18.83	18.3288	5.82682	0.317906
rno-mir-206-3p	11.3288	22.3217	8.5102	24.3454	17.9557	15.7407	27.3427	18.2207	6.89872	0.378619
rno-mir-19a-3p	71.4841	6.98684	8.85211	6.33706	10.4061	5.28402	18.0193	18.1956	23.8769	1.31223
rno-mir-134_hairp	12.4167	16.7639	16.6574	23.9115	15.7555	21.3142	19.0037	17.9747	3.79635	0.211205
rno-mir-33-5p	38.8595	4.0974	5.38436	46.7861	8.02096	3.77028	18.0777	17.8566	17.8798	1.0013
rno-mir-29a-5p	27.5778	6.36466	5.50997	16.3537	6.17835	9.29156	53.3368	17.8018	17.5586	0.986337
rno-mir-361-3p	10.2662	14.453	11.7583	21.0093	14.6339	20.1692	31.8017	17.7274	7.37575	0.416066
rno-mir-674_hairp	20.0008	10.2844	18.5007	22.7586	21.2775	19.6825	10.0944	17.5141	5.17766	0.295627
rno-mir-187_hairp	23.3126	5.74248	8.85211	23.2665	16.4458	24.7492	18.0193	17.1983	7.45385	0.433407
rno-mir-935	22.309	17.5639	15.9723	4.50303	17.5027	27.7549	14.5737	17.1685	7.15708	0.416873
rno-mir-184	3.73524	11.6197	34.0333	19.681	15.0427	17.1129	17.1181	16.9061	9.18349	0.543205
rno-mir-154-5p	7.6204	13.7742	11.0186	28.6532	7.60591	23.6042	24.5973	16.6963	8.74542	0.523795
rno-mir-1839_hairp	16.5887	23.7235	12.2233	14.9147	17.0497	17.7074	13.54	16.5353	3.73056	0.225612
rno-mir-181c-3p	5.91737	9.89034	8.85211	33.4242	11.2114	18.2608	27.2076	16.3948	10.3782	0.633017
rno-mir-450a-3p	22.6436	13.2086	14.6645	34.5528	6.37967	6.04736	13.4251	15.846	9.96653	0.628963
rno-mir-200b-5p	1.23403	4.29073	66.5888	26.2762	7.58761	0.703974	4.23685	15.8455	24.024	1.51614
rno-mir-132_hairp	27.1524	9.2862	8.67521	12.1765	7.36002	13.4733	32.5508	15.8106	9.93673	0.628484
rno-mir-376a_hairp	31.3412	8.2312	13.502	9.72295	14.0299	12.1541	21.4649	15.778	8.0575	0.510678
rno-mir-27b_hairp	33.72	12.1486	17.0756	3.87079	19.4432	9.56721	13.9356	15.6802	9.43301	0.601589
rno-mir-322_hairp	64.4591	11.031	12.0489	0.693903	7.99025	9.29156	4.23685	15.6788	21.8696	1.39485
rno-mir-3473	6.05118	13.2086	10.9446	20.5578	16.6874	17.6502	23.5323	15.5189	5.93593	0.382498
rno-mir-17-1-3p	13.2769	14.9507	14.6645	14.2375	18.1369	23.3752	8.37158	15.2876	4.60084	0.300952
rno-mir-3544	7.25546	8.2312	20.477	18.1877	12.218	17.3066	21.4649	15.0201	5.78511	0.385157
rno-mir-466b-1_hairp	37.3626	10.0977	9.43335	12.5445	9.80215	11.0091	14.5737	14.9747	10.0354	0.670157
rno-mir-145-3p	24.1417	10.9904	7.61381	17.1817	10.6687	10.6357	19.9668	14.457	6.04668	0.418254
rno-mir-148b-5p	10.4334	14.2456	14.277	12.9207	12.822	9.29156	27.2076	14.4568	5.92394	0.409767
rno-mir-153_hairp	7.25546	0.765054	0.714717	7.46569	0.742659	14.4441	66.2578	13.9494	23.6173	1.69307
rno-mir-449a-5p	15.284	23.1635	10.0146	14.2375	4.36645	5.28402	24.9105	13.8944	8.05494	0.579727
rno-let-7c-2_hairp	4.87858	18.0878	21.1194	9.57445	14.6339	20.1089	8.40785	13.8301	6.311	0.456323
rno-mir-6333_hairp	19.2983	4.49813	14.6645	31.167	0.742659	21.3142	4.23685	13.7031	11.0865	0.80905
rno-mir-504*	20.9405	13.4349	11.2828	8.08131	11.2846	23.1878	6.74274	13.565	6.2455	0.460414
rno-mir-26a_hairp	10.9352	10.3051	9.82085	9.72295	12.6207	11.5816	29.5046	13.4987	7.13196	0.528344
rno-mir-134-3p	17.2912	5.74248	4.20217	21.0093	10.4061	9.86407	24.9105	13.3465	7.85512	0.588551
rno-mir-297	40.3733	8.2312	4.20217	27.7811	2.55456	5.85653	4.23685	13.3194	14.743	1.10688
rno-mir-199a_hairp	15.6855	4.747	20.2445	19.6549	6.54073	7.11604	15.2628	12.7502	6.49513	0.509414
rno-mir-3099_hairp	22.309	11.031	11.1771	4.92627	7.99025	17.0204	14.5737	12.7182	5.80553	0.456473
rno-mir-29c-5p	26.8809	5.94988	9.75626	16.9964	7.11785	10.2457	11.8938	12.6915	7.2067	0.567835
rno-let-7a-1-3p_rno-let-7c-2-3p	8.11567	7.16461	4.9218	21.3317	3.96381	10.0822	29.1765	12.108	9.47681	0.782687
rno-mir-494_hairp	3.74296	11.6532	7.98025	0.693903	9.80215	37.9169	12.8509	12.0915	12.1756	1.00696
rno-mir-3473_hairp	2.62788	12.863	7.17296	20.2882	10.8088	21.3778	9.02241	12.023	6.81665	0.566968
rno-mir-142_hairp	12.1821	6.19498	4.51921	14.8531	6.67251	5.07584	34.3076	11.9722	10.5813	0.883824
rno-mir-187*	8.25903	9.78665	13.2114	9.4408	17.0497	13.0129	12.8509	11.9445	3.00386	0.251485
rno-mir-15b-3p	25.3198	8.2312	11.1771	12.5445	6.17835	14.4441	4.23685	11.7331	6.97886	0.5948
rno-mir-365_hairp	5.48445	7.35283	9.94621	10.2541	14.172	29.1946	4.23685	11.5201	8.46897	0.735144
rno-mir-219-1-3p	5.24832	11.3421	12.9208	14.2375	10.4061	6.42903	18.0193	11.229	4.42567	0.394128
rno-mir-10a-5p	5.24832	14.0382	6.91464	13.4851	5.57439	6.04736	27.2076	11.2165	7.97393	0.71091
rno-mir-466b-5p	11.0189	13.8308	12.9208	7.04245	13.4259	10.1503	9.40526	11.1135	2.46393	0.221706
rno-mir-337_hairp	9.67584	7.20643	9.36497	13.474	10.5127	15.8922	10.9254	11.0074	2.86109	0.259925
rno-mir-185*	6.90126	11.3055	9.33078	9.85573	8.41658	10.807	18.83	10.7781	3.84414	0.356661
rno-mir-3072_hairp	7.25546	12.5865	11.7583	9.15864	15.8418	14.4441	4.23685	10.7545	4.10543	0.38174
rno-mir-338*	19.2983	16.9417	3.03969	0.693903	16.4458	14.4441	4.23685	10.7286	7.75125	0.722483
rno-mir-764_hairp	4.91379	12.1717	9.2396	26.5584	10.7081	4.90235	4.23685	10.3901	7.78866	0.749623
rno-mir-137_hairp	7.50636	12.4309	10.8865	7.74785	6.02736	10.7228	17.1579	10.3542	3.75603	0.362753
rno-mir-3596c_hairp	17.3502	6.91364	5.74075	5.57357	10.4416	13.4338	12.7495	10.3147	4.47471	0.433817
rno-let-7b_hairp	3.91022	19.4304	10.9833	3.13927	11.614	11.1999	11.1281	10.2008	5.46336	0.535584
rno-mir-425_hairp	14.1371	2.54271	5.69679	20.0419	2.46828	7.2469	19.0037	10.1625	7.49747	0.73776
rno-mir-211-5p	7.25546	4.49813	11.1771	4.0798	9.19818	22.4592	11.1281	9.97084	6.20992	0.622808
rno-mir-341_hairp	8.25903	5.74248	10.0146	13.1088	9.19818	8.71906	14.5737	9.94512	3.0001	0.301666
rno-mir-872_hairp	13.2769	3.25377	5.36466	27.7811	0.742659	0.703974	18.0193	9.87747	10.2487	1.03759
rno-mir-187-5p	6.75368	6.84858	18.8301	5.52194	9.96991	8.05113	12.6594	9.80497	4.63859	0.473086
rno-mir-27b-5p	5.55711	11.1028	11.4453	1.73572	12.6361	13.3872	12.7183	9.79752	4.41338	0.450459
rno-mir-3593_hairp	19.8376	5.25031	13.2852	8.83016	2.60864	14.2647	4.23685	9.75905	6.28656	0.644178
rno-mir-493-3p	2.07034	12.1717	13.3083	15.2721	9.80215	10.7228	4.23685	9.65488	4.81797	0.499019
rno-mir-185_hairp	7.25546	7.29793	5.9459	15.084	8.8962	8.4328	14.5737	9.64085	3.66983	0.380655
rno-mir-708_hairp	9.66404	6.86241	3.96967	16.4947	7.50708	8.71906	13.8845	9.58593	4.28659	0.447175
rno-mir-381_hairp	7.80287	5.85561	7.84815	21.0093	8.15497	9.13543	7.05598	9.55175	5.15186	0.539363
rno-mir-1193_hairp	4.04403	16.444	12.1071	3.06403	10.8893	11.1236	9.0607	9.53324	4.67183	0.490057
rno-mir-106b_hairp								<10
rno-mir-199a-5p								<10
rno-mir-592								<10
rno-mir-383_hairp								<10
rno-mir-92a-1-5p								<10
rno-mir-145_hairp								<10
rno-mir-3075_hairp								<10
rno-mir-141-3p								<10
rno-mir-764-3p								<10
rno-mir-450a_hairp								<10
rno-mir-490-3p								<10
rno-mir-702-5p								<10
rno-mir-503-5p								<10
rno-let-7f-2-3p								<10
rno-mir-6322_hairp								<10
rno-mir-200a-3p								<10
rno-mir-3596b_hairp								<10
rno-mir-27a-5p								<10
rno-mir-505-3p								<10
rno-mir-98_hairp								<10
rno-mir-23a-5p								<10
rno-mir-1224*								<10
rno-mir-191a_hairp								<10
rno-mir-3584_hairp								<10
rno-mir-330_hairp								<10
rno-mir-653_hairp								<10
rno-mir-222_hairp								<10
rno-mir-150-3p								<10
rno-mir-135b-3p								<10
rno-mir-194-3p								<10
rno-mir-382_hairp								<10
rno-mir-29b-2_hairp								<10
rno-mir-100_hairp								<10
rno-mir-6324								<10
rno-mir-217_hairp								<10
rno-mir-190b-5p								<10
rno-mir-130b-3p								<10
rno-mir-93-3p								<10
rno-mir-181c_hairp								<10
rno-mir-547-3p								<10
rno-mir-346_hairp								<10
rno-mir-217-5p								<10
rno-mir-6318								<10
rno-mir-99b_hairp								<10
rno-mir-344i								<10
rno-mir-29c_hairp								<10
rno-mir-146a_hairp								<10
rno-mir-26b_hairp								<10
rno-mir-30d-3p								<10
rno-mir-380_hairp								<10
rno-mir-3594-5p								<10
rno-mir-351-3p								<10
rno-mir-1306-5p								<10
rno-mir-3542								<10
rno-mir-374-3p								<10
rno-mir-221_hairp								<10
rno-mir-298_hairp								<10
rno-mir-344b-1_hairp								<10
rno-mir-3560_hairp								<10
rno-mir-30e_hairp								<10
rno-mir-181d-3p								<10
rno-mir-541_hairp								<10
rno-mir-652-5p								<10
rno-mir-3558_hairp								<10
rno-mir-615_hairp								<10
rno-mir-205								<10
rno-mir-6323_hairp								<10
rno-mir-3550_hairp								<10
rno-mir-19a_hairp								<10
rno-mir-140_hairp								<10
rno-mir-488-5p								<10
rno-mir-466b-2_hairp								<10
rno-mir-489-5p								<10
rno-mir-3557-3p								<10
rno-mir-207_hairp								<10
rno-mir-421-5p								<10
rno-mir-128-1-5p								<10
rno-mir-6216								<10
rno-mir-7a-1_hairp								<10
rno-mir-300_hairp								<10
rno-mir-410-5p								<10
rno-mir-204_hairp								<10
rno-mir-200c_hairp								<10
rno-mir-34b_hairp								<10
rno-mir-143-5p								<10
rno-mir-183-3p								<10
rno-mir-678_hairp								<10
rno-mir-345_hairp								<10
rno-mir-378b_hairp								<10
rno-mir-511-3p								<10
rno-mir-214_hairp								<10
rno-mir-126a_hairp								<10
rno-mir-425-3p								<10
rno-mir-96-5p								<10
rno-mir-146b_hairp								<10
rno-mir-365-5p								<10
rno-mir-540_hairp								<10
rno-mir-30d_hairp								<10
rno-mir-142-5p								<10
rno-mir-9a-1_hairp								<10
rno-mir-3585-3p								<10
rno-mir-99a-3p								<10
rno-mir-328b_hairp								<10
rno-mir-879-3p								<10
rno-mir-6334_hairp								<10
rno-mir-6317_hairp								<10
rno-mir-429								<10
rno-mir-201-5p								<10
rno-mir-218a-2_hairp								<10
rno-mir-31a_hairp								<10
rno-mir-3562								<10
rno-mir-130a_hairp								<10
rno-mir-331-5p								<10
rno-mir-3556b_hairp								<10
rno-mir-128-2_hairp								<10
rno-let-7f-1_hairp								<10
rno-mir-349_hairp								<10
rno-mir-326-5p								<10
rno-mir-3547*								<10
rno-mir-200a_hairp								<10
rno-mir-184_hairp								<10
rno-mir-466c_hairp								<10
rno-mir-1306_hairp								<10
rno-mir-181b-1-3p								<10
rno-mir-484_hairp								<10
rno-mir-675_hairp								<10
rno-mir-3564_hairp								<10
rno-mir-598-5p								<10
rno-mir-3562_hairp								<10
rno-mir-340_hairp								<10
rno-mir-93_hairp								<10
rno-mir-761_hairp								<10
rno-mir-425*								<10
rno-mir-3541_hairp								<10
rno-mir-6314								<10
rno-mir-3578								<10
rno-mir-935_hairp								<10
rno-mir-6327_hairp								<10
rno-mir-338_hairp								<10
rno-mir-3065_hairp								<10
rno-mir-743a_hairp								<10
rno-mir-195-3p								<10
rno-mir-3585-5p								<10
rno-mir-347_hairp								<10
rno-mir-352_hairp								<10
rno-mir-351_hairp								<10
rno-mir-3074_hairp								<10
rno-mir-490-5p								<10
rno-mir-324_hairp								<10
rno-mir-203a_hairp								<10
rno-mir-743b_hairp								<10
rno-mir-17-2_hairp								<10
rno-mir-3542_hairp								<10
rno-mir-3577								<10
rno-mir-6325								<10
rno-mir-152_hairp								<10
rno-mir-328b-3p								<10
rno-mir-509-3p								<10
rno-mir-6319_hairp								<10
rno-mir-3570_hairp								<10
rno-mir-19b-1_hairp								<10
rno-mir-501_hairp								<10
rno-mir-208b_hairp								<10
rno-mir-3589_hairp								<10
rno-mir-3548_hairp								<10
rno-mir-135a_hairp								<10
rno-mir-224_hairp								<10
rno-mir-30c-1_hairp								<10
rno-mir-203b_hairp								<10
rno-mir-378b								<10
rno-mir-20b_hairp								<10
rno-mir-196a_hairp								<10
rno-mir-3553_hairp								<10
rno-mir-935*								<10
rno-mir-181a-1_hairp								<10
rno-mir-541-3p								<10
rno-mir-3559-3p								<10
rno-mir-551b-3p								<10
rno-mir-496-5p								<10
rno-mir-16-3p								<10
rno-mir-3120								<10
rno-mir-299a-5p								<10
rno-mir-193-3p								<10
rno-mir-223-3p								<10
rno-let-7i-3p								<10
rno-let-7e-3p								<10
rno-mir-542-5p								<10
rno-mir-133a-3p								<10
rno-let-7f-1-3p								<10
rno-mir-673-3p								<10
rno-mir-188-5p								<10
rno-mir-6329								<10
rno-mir-1912-3p								<10
rno-mir-3065-5p								<10
rno-mir-299a_hairp								<10
rno-mir-326_hairp								<10
rno-mir-24-1_hairp								<10
rno-mir-679_hairp								<10
rno-mir-471_hairp								<10
rno-mir-466b-1*								<10
rno-mir-484								<10
rno-mir-337-3p								<10
rno-mir-362-3p								<10
rno-mir-23b-5p								<10
rno-mir-758-5p								<10
rno-mir-215								<10
rno-mir-551b-5p								<10
rno-mir-6315								<10
rno-mir-6215_hairp								<10
rno-mir-210_hairp								<10
rno-mir-379_hairp								<10
rno-mir-672_hairp								<10
rno-mir-325_hairp								<10
rno-mir-489_hairp								<10
rno-mir-667_hairp								<10
rno-mir-129-2_hairp								<10
rno-mir-30a_hairp								<10
rno-mir-141_hairp								<10
rno-mir-34c_hairp								<10
rno-mir-711_hairp								<10
rno-mir-195_hairp								<10
rno-mir-3561_hairp								<10
rno-mir-3577_hairp								<10
rno-mir-193_hairp								<10
rno-mir-665_hairp								<10
rno-mir-223_hairp								<10
rno-mir-19b-2_hairp								<10
rno-mir-196c_hairp								<10
rno-mir-668*								<10
rno-mir-2985*								<10
rno-mir-221*								<10
rno-mir-412-3p								<10
rno-mir-1306-3p								<10
rno-mir-3552								<10
rno-mir-3072								<10
rno-mir-540-5p								<10
rno-mir-301a-5p								<10
rno-mir-20a-3p								<10
rno-mir-196a-5p								<10
rno-mir-24-1-5p								<10
rno-mir-3541								<10
rno-mir-466c-3p								<10
rno-mir-218a-2-3p								<10
rno-mir-383-3p								<10
rno-mir-3596a								<10
rno-mir-32-3p								<10
rno-mir-547-5p								<10
rno-mir-3583-3p								<10
rno-mir-802-3p								<10
rno-mir-146b-3p								<10
rno-mir-224-3p								<10
rno-mir-201-3p								<10
rno-mir-181b-2-3p								<10
rno-mir-1949								<10
rno-mir-678								<10
rno-mir-3590-3p								<10
rno-mir-465-5p								<10
rno-mir-496_hairp								<10
rno-mir-412_hairp								<10
rno-mir-30c-2_hairp								<10
rno-mir-342_hairp								<10
rno-mir-1188_hairp								<10
rno-mir-1224_hairp								<10
rno-mir-292_hairp								<10
rno-mir-504_hairp								<10
rno-mir-6318_hairp								<10
rno-mir-339_hairp								<10
rno-mir-92a-1_hairp								<10
rno-mir-135b_hairp								<10
rno-mir-200b_hairp								<10
rno-mir-741_hairp								<10
rno-mir-3549_hairp								<10
rno-mir-10a_hairp								<10
rno-mir-350_hairp								<10
rno-mir-6332_hairp								<10
rno-mir-194-2_hairp								<10
rno-mir-3574_hairp								<10
rno-mir-3582_hairp								<10
rno-mir-133b_hairp								<10
rno-mir-881_hairp								<10
rno-mir-103-2_hairp								<10
rno-mir-3568_hairp								<10
rno-mir-3592_hairp								<10
rno-mir-206_hairp								<10
rno-mir-532_hairp								<10
rno-mir-216a_hairp								<10
rno-mir-6316_hairp								<10
rno-mir-876_hairp								<10
rno-mir-497_hairp								<10
rno-mir-3578_hairp								<10
rno-mir-362_hairp								<10
rno-mir-3575_hairp								<10
rno-mir-129-2*								<10
rno-mir-350*								<10
rno-mir-3074*								<10
rno-mir-3542*								<10
rno-mir-347*								<10
rno-mir-544*								<10
rno-mir-3570*								<10
rno-mir-194-1*								<10
rno-mir-145*								<10
rno-mir-466b-1-3p								<10
rno-mir-543-5p								<10
rno-mir-362-5p								<10
rno-mir-448-5p								<10
rno-mir-487b-5p								<10
rno-mir-103-2-5p								<10
rno-mir-455-5p								<10
rno-mir-483-5p								<10
rno-mir-18a-3p								<10
rno-mir-200a-5p								<10
rno-mir-301b-3p								<10
rno-mir-3594-3p								<10
rno-mir-363-3p								<10
rno-mir-6327								<10
rno-mir-874-5p								<10
rno-mir-381-5p								<10
rno-mir-144-3p								<10
rno-mir-544-3p								<10
rno-mir-26b-3p								<10
rno-mir-218a-1-3p								<10
rno-mir-32-5p								<10
rno-mir-141-5p								<10
rno-mir-216a-5p								<10
rno-mir-328a-5p								<10
rno-mir-33-3p								<10
rno-mir-3572								<10
rno-mir-6321								<10
rno-mir-26a-3p								<10
rno-mir-501-5p								<10
rno-mir-3550								<10
rno-mir-377-5p								<10
rno-mir-1188-3p								<10
rno-mir-500-5p								<10
rno-mir-875								<10
rno-mir-3558-3p								<10
rno-mir-203b-3p								<10
rno-mir-876								<10
rno-mir-20b-5p								<10
rno-mir-101a-5p								<10
rno-mir-216b-3p								<10
rno-mir-130a-5p								<10
rno-let-7a-2-3p								<10
rno-mir-376c-5p								<10
rno-mir-216a-3p								<10
rno-mir-146a-3p								<10
rno-mir-222-5p								<10
rno-mir-147								<10
rno-mir-1193-5p								<10
rno-mir-223-5p								<10
rno-mir-743a-3p								<10
rno-mir-6319								<10
rno-mir-9b-5p								<10
rno-mir-471-3p								<10
rno-mir-802-5p								<10
rno-mir-17-2-3p								<10
rno-mir-3075								<10
rno-mir-3593-3p								<10
rno-mir-9b-3p								<10
rno-mir-196c-5p								<10
rno-mir-10b-3p								<10
rno-mir-3580-3p								<10
rno-mir-760-5p								<10
rno-mir-10a-3p								<10
rno-mir-494-5p								<10
rno-mir-509-5p								<10
rno-mir-363-5p								<10
rno-mir-186-3p								<10
rno-mir-544-5p								<10
rno-mir-466d								<10
rno-mir-664-1-5p								<10
rno-mir-107-5p								<10
rno-mir-3065-3p								<10
rno-mir-871-3p								<10
rno-mir-615								<10
rno-mir-3569								<10
rno-mir-675-5p								<10
rno-mir-6328								<10
rno-mir-471-5p								<10
rno-mir-742-5p								<10
rno-mir-881-3p								<10
rno-mir-208a-3p								<10
rno-mir-21-3p								<10
rno-mir-3546								<10
rno-mir-6317								<10
rno-mir-6333								<10
rno-mir-3586-3p								<10
rno-mir-122-3p								<10
rno-mir-133b-3p								<10
rno-mir-3548								<10
rno-mir-203a-5p								<10
rno-mir-497-3p								<10
rno-mir-101b-5p								<10
rno-mir-202-3p								<10
rno-mir-349								<10
rno-mir-3570								<10
rno-mir-3580-5p								<10
rno-mir-883-5p								<10
rno-mir-3586-5p								<10
rno-mir-1-5p								<10
rno-mir-295-5p								<10
rno-mir-3576								<10
rno-mir-463-5p								<10
rno-mir-628								<10
rno-mir-24-2_hairp								<10
rno-mir-702_hairp								<10
rno-mir-543_hairp								<10
rno-mir-183_hairp								<10
rno-mir-329_hairp								<10
rno-mir-483_hairp								<10
rno-mir-22_hairp								<10
rno-mir-182_hairp								<10
rno-mir-16_hairp								<10
rno-mir-3594_hairp								<10
rno-mir-410_hairp								<10
rno-mir-30b_hairp								<10
rno-mir-495_hairp								<10
rno-mir-139_hairp								<10
rno-mir-27a_hairp								<10
rno-mir-879_hairp								<10
rno-mir-466d_hairp								<10
rno-mir-181a-2_hairp								<10
rno-mir-211_hairp								<10
rno-mir-138-2_hairp								<10
rno-mir-128-1_hairp								<10
rno-mir-374_hairp								<10
rno-mir-218a-1_hairp								<10
rno-mir-6325_hairp								<10
rno-mir-376c_hairp								<10
rno-mir-6321_hairp								<10
rno-mir-6328_hairp								<10
rno-mir-17-1_hairp								<10
rno-mir-15b_hairp								<10
rno-mir-186_hairp								<10
rno-mir-344b-2_hairp								<10
rno-mir-148b_hairp								<10
rno-mir-205_hairp								<10
rno-mir-181b-2_hairp								<10
rno-mir-107_hairp								<10
rno-mir-191b_hairp								<10
rno-mir-301b_hairp								<10
rno-mir-493_hairp								<10
rno-mir-3586_hairp								<10
rno-mir-3566_hairp								<10
rno-mir-378a_hairp								<10
rno-mir-6315_hairp								<10
rno-mir-421_hairp								<10
rno-mir-181d_hairp								<10
rno-mir-455_hairp								<10
rno-mir-6216_hairp								<10
rno-mir-327_hairp								<10
rno-mir-21_hairp								<10
rno-mir-3573_hairp								<10
rno-mir-25_hairp								<10
rno-mir-3120_hairp								<10
rno-mir-544_hairp								<10
rno-mir-130b_hairp								<10
rno-mir-218b_hairp								<10
rno-mir-3572_hairp								<10
rno-mir-28_hairp								<10
rno-mir-490_hairp								<10
rno-mir-449a_hairp								<10
rno-mir-96_hairp								<10
rno-mir-181b-1_hairp								<10
rno-mir-18a_hairp								<10
rno-mir-129-1_hairp								<10
rno-mir-154_hairp								<10
rno-mir-343_hairp								<10
rno-mir-194-1_hairp								<10
rno-mir-34a_hairp								<10
rno-mir-92a-2_hairp								<10
rno-mir-133a_hairp								<10
rno-mir-31b_hairp								<10
rno-mir-6329_hairp								<10
rno-mir-449c_hairp								<10
rno-mir-296_hairp								<10
rno-mir-666_hairp								<10
rno-mir-598_hairp								<10
rno-mir-463_hairp								<10
rno-mir-291b_hairp								<10
rno-mir-874_hairp								<10
rno-mir-3585_hairp								<10
rno-mir-878_hairp								<10
rno-mir-451_hairp								<10
rno-mir-336_hairp								<10
rno-mir-465_hairp								<10
rno-mir-103-1_hairp								<10
rno-mir-9b-3_hairp								<10
rno-mir-3583_hairp								<10
rno-mir-105_hairp								<10
rno-mir-122_hairp								<10
rno-mir-32_hairp								<10
rno-mir-344a-2_hairp								<10
rno-mir-499_hairp								<10
rno-mir-802_hairp								<10
rno-mir-192_hairp								<10
rno-mir-632_hairp								<10
rno-mir-6326_hairp								<10
rno-mir-9b-1_hairp								<10
rno-mir-673_hairp								<10
rno-mir-6314_hairp								<10
rno-mir-299b_hairp								<10
rno-mir-377_hairp								<10
rno-mir-20a_hairp								<10
rno-mir-144_hairp								<10
rno-mir-344a-1_hairp								<10
rno-mir-215_hairp								<10
rno-mir-6330_hairp								<10
rno-mir-3552_hairp								<10
rno-mir-511_hairp								<10
rno-mir-208a_hairp								<10
rno-mir-196b_hairp								<10
rno-mir-3559_hairp								<10
rno-mir-3576_hairp								<10
rno-mir-503_hairp								<10
rno-mir-547_hairp								<10
rno-mir-3587_hairp								<10
rno-mir-188_hairp								<10
rno-mir-542_hairp								<10
rno-mir-3595_hairp								<10
rno-mir-3588_hairp								<10
rno-mir-880_hairp								<10
rno-mir-3579_hairp								<10
rno-mir-1_hairp								<10
rno-mir-3546_hairp								<10
rno-mir-429_hairp								<10
rno-mir-126b_hairp								<10
rno-mir-301a_hairp								<10
rno-mir-3591_hairp								<10
rno-mir-758_hairp								<10
rno-mir-500_hairp								<10
rno-mir-2964_hairp								<10
rno-mir-3596a_hairp								<10
rno-mir-3543_hairp								<10
rno-mir-551b_hairp								<10
rno-mir-190a_hairp								<10
rno-mir-1912_hairp								<10
rno-mir-3580_hairp								<10
rno-mir-9b-2_hairp								<10
rno-mir-3556a_hairp								<10
rno-mir-219-1_hairp								<10
rno-mir-1949_hairp								<10
rno-mir-875_hairp								<10
rno-mir-33_hairp								<10
rno-mir-363_hairp								<10
rno-mir-202_hairp								<10
rno-mir-664-2_hairp								<10
rno-mir-293_hairp								<10
rno-mir-759_hairp								<10
rno-mir-3569_hairp								<10
rno-mir-10b_hairp								<10
rno-mir-568_hairp								<10
rno-mir-742_hairp								<10
rno-mir-290_hairp								<10
rno-mir-509_hairp								<10
rno-mir-3551_hairp								<10
rno-mir-124-1_hairp								<10
rno-mir-9a-2_hairp								<10
rno-mir-592_hairp								<10
rno-mir-664-1_hairp								<10
rno-mir-3571_hairp								<10
rno-mir-3596d_hairp								<10
rno-mir-294_hairp								<10
rno-mir-291a_hairp								<10
rno-mir-3590_hairp								<10
rno-mir-201_hairp								<10
rno-mir-871_hairp								<10
rno-mir-883_hairp								<10
rno-mir-299*								<10
rno-mir-543*								<10
rno-mir-140*								<10
rno-mir-341*								<10
rno-mir-495*								<10
rno-mir-3544*								<10
rno-mir-337*								<10
rno-mir-3567*								<10
rno-mir-1249*								<10
rno-mir-146b*								<10
rno-mir-3565*								<10
rno-mir-3596a*								<10
rno-mir-323*								<10
rno-mir-382*								<10
rno-mir-664-2*								<10
rno-mir-143*								<10
rno-mir-330*								<10
rno-mir-876*								<10
rno-let-7e*								<10
rno-mir-3552*								<10
rno-mir-207*								<10
rno-mir-301b*								<10
rno-mir-671*								<10
rno-mir-7b*								<10
rno-mir-126*								<10
rno-mir-150*								<10
rno-mir-483*								<10
rno-mir-147*								<10
rno-mir-3562*								<10
rno-mir-3568*								<10
rno-mir-328a*								<10
rno-mir-3587*								<10
rno-mir-494*								<10
rno-mir-3550*								<10
rno-mir-151*								<10
rno-mir-3574*								<10
rno-mir-875*								<10
rno-mir-30a*								<10
rno-mir-30c-2*								<10
rno-mir-3582*								<10
rno-mir-3596c*								<10
rno-mir-664-1*								<10

## Sheet: P21.4
miRNA	21C2	21C3	21C5	21C6	MEAN	STD	CV
rno-let-7c-5p	659934	548144	672608	627394	627020	55925.8	0.0891931
rno-let-7a-5p	329382	282127	338954	267002	304366	35179.7	0.115584
rno-let-7b-5p	219365	160898	195371	196935	193142	24129.7	0.124932
rno-mir-7a-5p	94004.6	105794	148340	133092	120308	24844.5	0.206508
rno-let-7f-5p	121642	103965	142922	102443	117743	18913	0.160629
rno-let-7e-5p	92015.2	74809.9	94196.2	101137	90539.5	11184.4	0.12353
rno-let-7i-5p	86838.9	76503.8	101165	75293.9	84950.5	11987.2	0.141108
rno-let-7d-5p	84020.3	71101.9	91136.2	74522.8	80195.3	9114.11	0.113649
rno-mir-9a-5p	45710.9	49464.2	50730.3	51912.6	49454.5	2688.53	0.0543637
rno-mir-7b	25139.1	24789.7	37072.6	31802.7	29701	5879.07	0.197942
rno-mir-125a-5p	26202	30687.5	27229.8	26786.6	27726.5	2018.39	0.0727965
rno-mir-125b-5p	22750.7	28706.4	20039.2	36042.3	26884.7	7097.68	0.264004
rno-mir-434-3p	38521.4	25546.4	20551.4	16970.2	25397.3	9429.77	0.37129
rno-mir-433-3p	25018.3	20793.8	22680.6	18497.1	21747.4	2771.5	0.12744
rno-mir-127-3p	16658	13864	13864.4	16696.4	15270.7	1624.19	0.10636
rno-mir-103-3p	13396.1	14696.8	16475.6	14029.5	14649.5	1328.22	0.0906666
rno-mir-672-5p	7290.51	13286.3	15559	17685.7	13455.4	4485.35	0.33335
rno-mir-383-5p	14710.9	10855.2	16554.4	11038.2	13289.7	2809.14	0.211378
rno-mir-487b-3p	15854.3	13125.4	13107.4	9222.7	12827.4	2727.83	0.212656
rno-mir-98-5p	11272.5	10148.7	14273	12576.6	12067.7	1773.62	0.146972
rno-mir-24-3p	11812.4	12422.6	12870	10528.3	11908.3	1017.03	0.0854047
rno-mir-26a-5p	12264	12531.1	11305.6	10822.8	11730.9	802.104	0.0683755
rno-mir-30c-5p	14322.8	10439.2	7817.45	8478.37	10264.4	2925.67	0.28503
rno-mir-23b-3p	11864.9	10934.4	9944.34	8034.5	10194.5	1639.69	0.160841
rno-mir-379-5p	10370.5	9259.17	12679.4	7100.33	9852.35	2322.78	0.235759
rno-mir-1224	9693.73	7026.52	11763.2	9818.57	9575.49	1945.61	0.203186
rno-mir-382-5p	9620.45	8693	9467.65	8051.71	8958.2	728.049	0.0812717
rno-mir-143-3p	9383.28	8376.71	11324.1	5702.17	8696.57	2341.24	0.269214
rno-mir-92b-3p	8684.78	9588.87	7145.2	8523.01	8485.46	1009.12	0.118923
rno-mir-541-5p	8001.73	6376.57	9574.76	8084.75	8009.45	1306.68	0.163142
rno-mir-760-3p	7207.58	6651.22	9602.55	6906.02	7591.84	1359.63	0.17909
rno-mir-3099	6149.33	6279.67	8916.99	7379.79	7181.44	1281.92	0.178504
rno-mir-185-5p	6677.34	5454.43	9639.36	5594.88	6841.5	1943.62	0.284093
rno-mir-376b-3p	5683.4	7312.82	6978.59	4991.92	6241.69	1089.95	0.174624
rno-mir-191a-5p	6102.53	6785.19	5139.77	5005.07	5758.14	841.216	0.146092
rno-mir-375-3p	3536.6	6493.47	5754.72	5211.67	5249.12	1256.74	0.239419
rno-mir-320-3p	4308.9	3934.83	5622.73	5633.33	4874.95	882.904	0.18111
rno-mir-770-3p	4644.62	4092.61	5715.28	3942.32	4598.71	803.289	0.174677
rno-mir-328a-3p	4713.63	3578.89	3956.57	5154.51	4350.9	713.873	0.164075
rno-mir-204-5p	3553.61	5049.11	3809.05	4932.32	4336.02	764.62	0.176341
rno-mir-151-3p	3787.22	3520.66	5671.09	4175.49	4288.61	960.066	0.223864
rno-mir-760_hairp	4330.72	3284.36	5393.49	3982.98	4247.89	878.979	0.206922
rno-mir-23a-3p	4389.8	4860.29	3957.01	3768.23	4243.83	486.41	0.114616
rno-mir-378a-3p	4587.57	4626.3	4101.56	2965.98	4070.35	773.993	0.190154
rno-mir-30d-5p	4761.96	3709.72	3166.84	3950.2	3897.18	663.123	0.170155
rno-mir-29a-3p	2862.11	3932.86	3939.48	4324.03	3764.62	628.845	0.167041
rno-mir-99a-5p	3334.23	3638.76	2469.68	5140.21	3645.72	1112.6	0.30518
rno-mir-134-5p	3683.66	3172.95	4214.53	3249.81	3580.23	478.918	0.133767
rno-mir-323-3p	4878.6	3918.13	2502.6	2557.62	3464.24	1147.92	0.331362
rno-mir-99b-5p	3502.68	3559.81	2768.02	3238.56	3267.27	361.052	0.110506
rno-mir-770_hairp	2839.17	2987.15	3883.48	3034.77	3186.14	472.294	0.148234
rno-mir-124-3p	3392.79	2566.96	3066.67	2855.57	2970.5	348.153	0.117204
rno-mir-382-3p	3644.89	3409.17	2534.78	1910.3	2874.79	800.929	0.278605
rno-mir-22-3p	2613.59	3097.12	3193.63	2432.43	2834.19	368.962	0.130182
rno-mir-140-3p	2128.59	3192.97	2716.25	3151.13	2797.23	495.139	0.17701
rno-mir-409a_hairp	2926.8	3004.74	2524.02	2601.23	2764.2	237.024	0.085748
rno-mir-423-3p	2362.79	2722.84	3198.38	2512.93	2699.24	364.055	0.134873
rno-mir-330-3p	2672.59	2208.45	2869.57	2877.56	2657.04	313.728	0.118074
rno-mir-100-5p	2382.9	2959.59	1901.1	2704.26	2486.96	456.313	0.183482
rno-mir-125b-1-3p	1692.71	1985.22	2929.08	2804.27	2352.82	607.389	0.258153
rno-mir-335	2077.1	2685.09	2305.22	1951.48	2254.72	322.111	0.142861
rno-mir-9a-3p	2200.77	1996.38	2156.09	2170.52	2130.94	91.6184	0.0429943
rno-mir-151-5p	1998.8	2252.89	2147.66	1722.46	2030.45	230.273	0.11341
rno-mir-485-5p	2034.79	1390.67	2240.26	1997.03	1915.69	365.967	0.191037
rno-mir-1839-5p	2067.4	1983.77	2217.79	1376.18	1911.28	369.644	0.193401
rno-mir-128-3p	2656.68	1403.48	1444.82	1567.31	1768.07	596.475	0.337359
rno-mir-219-2-3p	2402.75	658.521	1097.82	2696.93	1714.01	988.979	0.576999
rno-mir-26b-5p	1549.07	1893.19	1732.88	1530.66	1676.45	170.92	0.101953
rno-mir-323-5p	1903.88	1402.45	2086.27	1310.85	1675.86	377.897	0.225494
rno-mir-129-5p	1055.04	1593.18	1490.76	1984.41	1530.85	381.926	0.249487
rno-mir-30e-3p	1417.88	1673.53	1582.23	1441.1	1528.68	120.827	0.0790398
rno-mir-543-3p	1797.28	1545.24	1152.02	1422.84	1479.34	268.178	0.181282
rno-let-7d-3p	1805.64	1488.19	1424.42	1107.53	1456.44	286.189	0.196498
rno-mir-221-3p	1694.4	1194.29	1205.66	1723.54	1454.47	294.143	0.202233
rno-mir-653-3p	971.202	1495.48	1501.37	1700.31	1417.09	312.132	0.220262
rno-mir-872-5p	1214.78	1240.11	1750.07	1391.95	1399.23	246.633	0.176263
rno-mir-132-3p	1729.11	1185.23	1189.67	1425.07	1382.27	256.94	0.185882
rno-mir-411-5p	1238.64	1568.47	1600.08	972.533	1344.93	297.236	0.221004
rno-mir-107-3p	1272.72	1480.76	1280.5	1315.6	1337.4	97.3805	0.0728135
rno-mir-300-3p	1320.51	1293.91	1465.38	1218.64	1324.61	103.288	0.0779761
rno-mir-342-3p	1457	1297.6	944.382	1326.11	1256.28	219.206	0.174489
rno-mir-181a-5p	1340.57	1124.85	861.946	1526.25	1213.4	286.013	0.235711
rno-mir-361-5p	1162.34	1374.05	1065.39	1049.66	1162.86	149.352	0.128435
rno-mir-323_hairp	1653.8	1127.51	766.27	919.91	1116.87	387.351	0.346817
rno-mir-329-3p	1479.26	1027.9	671.838	1130.42	1077.36	332.283	0.308424
rno-mir-127-5p	889.25	1136.86	1242.35	947.794	1054.06	164.074	0.155659
rno-mir-222-3p	1439.01	799.613	1012.46	896.603	1036.92	281.828	0.271792
rno-mir-652-3p	941.742	1081.9	1081.71	976.81	1020.54	72.1767	0.0707239
rno-mir-335_hairp	1053.28	1170.68	830.044	942.373	999.094	146.257	0.146389
rno-mir-92a-3p	1091.22	873.653	687.495	1164.66	954.258	216.555	0.226936
rno-mir-1188-5p	1036.3	950.735	986.905	761.109	933.762	120.326	0.128862
rno-mir-325-3p	1086.21	1004.42	799.411	818.635	927.171	140.672	0.151722
rno-mir-485-3p	1187.12	970.231	814.518	672.003	910.968	220.742	0.242315
rno-mir-30b-5p	974.496	1036.96	669.917	953.304	908.67	163.083	0.179474
rno-mir-330-5p	741.568	787.052	1006.02	1017.12	887.942	144.032	0.162209
rno-let-7c-1_hairp	903.826	832.318	864.44	847.677	862.065	30.7763	0.0357007
rno-mir-411_hairp	808.451	867.129	1042.42	701.766	854.941	142.501	0.166679
rno-mir-3547	783.913	751.944	603.082	1218.5	839.361	264.76	0.315431
rno-mir-495	1063.48	923.035	643.138	705.251	833.726	194.587	0.233394
rno-mir-485_hairp	819.068	833.413	706.385	914.946	818.453	85.8182	0.104854
rno-mir-34b-3p	1116.88	896.258	640.63	581.529	808.825	246.643	0.304939
rno-mir-148b-3p	660.37	1059.08	761.209	749.998	807.664	173.578	0.214914
rno-mir-664-3p	956.548	734.315	673.44	733.992	774.574	124.647	0.160923
rno-mir-298-5p	598.688	557.551	908.49	1003.41	767.034	222.191	0.289675
rno-mir-30a-3p	766.159	773.34	793.445	733.917	766.715	24.7278	0.0322517
rno-mir-758-3p	787.408	526.87	492.711	1218.97	756.49	335.236	0.443146
rno-mir-369-5p	1006.02	729.833	635.078	644.941	753.969	173.336	0.229899
rno-mir-125b-2-3p	736.389	707.484	766.546	745.925	739.086	24.5408	0.0332042
rno-mir-380-5p	745.754	799.93	850.157	548.324	736.041	132.207	0.179619
rno-mir-126a-3p	868.908	667.541	706.827	668.487	727.941	95.7434	0.131526
rno-mir-30a-5p	756.843	881.902	538.283	731.17	727.05	142.029	0.19535
rno-mir-28-5p	585.785	679.102	855.015	699.598	704.875	111.679	0.158438
rno-mir-485*	785.596	784.4	638.447	610.057	704.625	93.5294	0.132736
rno-mir-342-5p	559.531	521.209	819.903	912.706	703.337	192.591	0.273824
rno-mir-431	649.904	761.582	675.273	714.171	700.233	48.6963	0.069543
rno-mir-1843-5p	537.922	619.31	953.793	681.946	698.243	180.282	0.258193
rno-mir-770*	652.69	669.838	797.237	663.246	695.753	68.0241	0.0977705
rno-mir-135a-5p	523.108	577.352	523.145	981.521	651.281	221.638	0.340311
rno-mir-186-5p	655.876	654.992	652.37	578.577	635.454	37.9469	0.0597163
rno-mir-409a-3p	741.258	649.678	584.296	561.961	634.298	80.4359	0.126811
rno-mir-137-3p	584.097	572.734	717.151	637.289	627.818	65.8681	0.104916
rno-mir-139-5p	832.502	515.983	479.478	662.163	622.532	160.701	0.258142
rno-mir-146a-5p	543.562	582.93	705.625	652.851	621.242	72.1611	0.116156
rno-mir-369-3p	708.562	688.006	624.631	417.911	609.777	132.805	0.217793
rno-mir-539-5p	694.64	527.464	591.417	578.625	598.036	70.0796	0.117183
rno-mir-376b-5p	519.959	515.864	790.773	537.726	591.081	133.466	0.2258
rno-mir-181b-5p	718.444	442.309	383.183	786.368	582.576	199.519	0.342478
rno-mir-34c-5p	514.412	617.998	646.861	530.227	577.375	64.9763	0.112538
rno-mir-140-5p	472.874	579.089	694.095	499.445	561.376	99.3243	0.17693
rno-mir-200c-3p	148.106	1647.97	238.249	178.891	553.303	730.733	1.32068
rno-mir-702-3p	606.551	670.429	434.082	501.608	553.168	105.577	0.19086
rno-mir-139-3p	649.136	377.103	627.311	537.349	547.725	123.609	0.225677
rno-mir-667-3p	650.296	553.373	416.647	564.189	546.126	96.6008	0.176884
rno-mir-129-2-3p	485.512	549.263	309.698	827.326	542.95	214.954	0.3959
rno-mir-384-5p	682.686	472.263	382.565	583.135	530.162	130.648	0.246431
rno-mir-425-5p	584.584	528.314	448.386	549.56	527.711	57.7484	0.109432
rno-mir-494-3p	382.943	585.26	597.198	533.05	524.613	98.4685	0.187697
rno-mir-380-3p	552.163	564.085	447.215	530.068	523.383	52.6978	0.100687
rno-mir-16-5p	568.17	532.88	503.248	478.574	520.718	38.6479	0.0742204
rno-mir-338-5p	779.286	375.659	391.458	531.999	519.601	186.842	0.359588
rno-mir-27b-3p	461.795	604.704	532.936	456.364	513.95	69.8404	0.13589
rno-mir-423-5p	356.769	456.085	541.276	651.564	501.424	125.314	0.249916
rno-mir-431_hairp	590.824	468.214	461.098	483.893	501.008	60.6303	0.121017
rno-mir-539-3p	480.728	420.473	573.269	529.082	500.888	65.5918	0.130951
rno-mir-146b-5p	614.24	526.357	503.63	295.088	484.829	135.187	0.278835
rno-mir-668	575.158	514.009	382.383	447.364	479.728	83.2777	0.173593
rno-mir-409a-5p	593.336	453.618	360.309	509.043	479.076	97.8215	0.204188
rno-mir-218a-5p	657.441	385.962	420.82	448.353	478.144	122.228	0.255629
rno-mir-183-5p	97.2564	1330.73	302.707	177.722	477.104	575.328	1.20588
rno-mir-341	349.424	531.457	535.034	476.401	473.079	86.6949	0.183257
rno-mir-434-5p	539.104	441.993	442.532	461.554	471.296	46.1118	0.0978404
rno-mir-181d-5p	490.177	428.095	419.575	508.179	461.506	44.2526	0.0958872
rno-mir-344b-5p	452.14	476.493	409.707	506.627	461.242	40.9517	0.0887859
rno-mir-106b-5p	373.041	480.909	448.472	526.112	457.133	64.4721	0.141036
rno-let-7a-2_hairp	479.129	446.947	461.583	439.279	456.734	17.5646	0.0384569
rno-mir-29a_hairp	365.794	449.321	483.998	503.779	450.723	60.9291	0.135181
rno-mir-28-3p	385.903	460.644	481.917	448.993	444.364	41.2889	0.0929168
rno-mir-374-5p	500.502	529.056	424.992	307.607	440.539	98.8998	0.224497
rno-mir-352	396.862	344.027	521.591	455.577	429.514	76.4453	0.177981
rno-mir-138-5p	486.666	268.754	378.661	574.683	427.191	132.6	0.3104
rno-mir-93-5p	399.483	450.82	414.135	438.509	425.737	23.2103	0.0545179
rno-mir-873-3p	506.949	369.916	413.094	396.615	421.644	59.5881	0.141323
rno-mir-92b-5p	328.397	327.654	530.014	493.924	419.997	107.217	0.255281
rno-mir-708-5p	441.354	373.637	477.952	371.557	416.125	52.4422	0.126025
rno-mir-344b-1-3p	610.67	423.313	330.801	276.254	410.26	146.749	0.357698
rno-mir-187-3p	304.221	342.25	394.988	574.148	403.902	119.444	0.295725
rno-mir-30e-5p	420.684	358.424	321.589	495.82	399.129	76.3392	0.191264
rno-mir-3102_hairp	471.695	267.31	330.199	511.706	395.227	115.479	0.292183
rno-mir-150-5p	604.51	327.28	261.616	377.643	392.762	148.944	0.379221
rno-mir-411-3p	415.647	440.626	301.318	390.254	386.961	60.686	0.156827
rno-mir-337-5p	326.851	362.993	438.959	403.092	382.974	48.6076	0.126921
rno-mir-664-2-5p	280.032	276.131	464.065	411.89	358.029	94.7551	0.264657
rno-mir-101b-3p	256.918	403.848	332.752	364.228	339.436	62.229	0.18333
rno-mir-212-5p	303.886	222.511	341.826	461.638	332.465	99.4655	0.299176
rno-mir-135a-3p	257.625	298.7	376.19	357.56	322.519	54.4271	0.168756
rno-mir-6331	364.477	312.949	290.785	312.559	320.193	31.2872	0.0977138
rno-mir-384-3p	331.124	342.292	272.876	308.846	313.784	30.6117	0.0975566
rno-mir-598-3p	302.856	398.254	221.36	328.164	312.658	73.0263	0.233566
rno-mir-653-5p	251.063	301.502	328.794	362.431	310.947	47.0619	0.15135
rno-mir-329-5p	320.378	234.481	219.434	450.995	306.322	106.205	0.34671
rno-mir-130a-3p	284.184	317.315	315.551	307.397	306.112	15.2435	0.0497971
rno-mir-212-3p	318.348	288.573	323.8	282.677	303.349	20.7273	0.068328
rno-mir-351-5p	343.3	345.751	259.664	254.744	300.865	50.4652	0.167734
rno-mir-125a-3p	229.283	250.649	327.527	382.918	297.594	70.8198	0.237974
rno-mir-410-3p	372.093	260.008	211.554	346.615	297.567	74.7632	0.251248
rno-mir-30c-2-3p	249.68	230.186	408.961	291.721	295.137	80.1093	0.271431
rno-mir-182	67.1924	934.399	94.2268	76.1434	292.99	427.753	1.45996
rno-mir-770-5p	331.407	270.506	228.427	317.806	287.037	46.9888	0.163703
rno-mir-7a-2-3p	385.231	275.41	237.605	240.057	284.576	69.2906	0.243487
rno-mir-29c-3p	203.439	276.462	222.573	420.782	280.814	98.3003	0.350055
rno-mir-339-5p	223.354	355.665	265.188	276.624	280.208	55.2708	0.197249
rno-mir-29b-3p	174.054	337.806	298.393	302.89	278.286	71.6857	0.257597
rno-mir-376a-3p	196.141	389.304	308.248	208.471	275.541	90.9479	0.33007
rno-mir-137-5p	260.031	190.255	328.926	317.233	274.111	63.4936	0.231634
rno-mir-381-3p	162.196	328.232	297.484	239.4	256.828	73.0535	0.284445
rno-mir-21-5p	246.538	318.199	219.28	243.131	256.787	42.6996	0.166284
rno-mir-136_hairp	264.484	229.821	306.643	213.951	253.725	41.1071	0.162015
rno-mir-448-3p	183.779	275.259	263.541	253.876	244.114	41.1624	0.16862
rno-mir-504	215.756	248.329	173.797	326.793	241.169	64.7236	0.268375
rno-mir-433_hairp	258.963	238.313	224.199	228.524	237.5	15.4789	0.0651743
rno-mir-322-3p	255.349	294.044	180.732	215.367	236.373	49.0686	0.20759
rno-mir-3102	285.028	255.842	215.613	175.51	232.998	47.7355	0.204875
rno-mir-127_hairp	212.82	179.444	217.054	305.166	228.621	53.7306	0.235021
rno-mir-376c-3p	200.424	311.98	203.926	158.033	218.591	65.6604	0.30038
rno-mir-153-3p	175.895	251.704	238.037	191.213	214.212	36.3796	0.16983
rno-mir-501-3p	200.978	198.724	285.083	160.305	211.272	52.628	0.2491
rno-mir-6215	302.502	113.488	212.313	216.699	211.251	77.277	0.365807
rno-mir-344a-3p	190.93	203.956	173.333	275.072	210.823	44.6332	0.21171
rno-mir-324-5p	201.42	218.015	212.873	209.06	210.342	6.98882	0.033226
rno-mir-3068-3p	173.355	238.405	220.317	208.135	210.053	27.4445	0.130655
rno-let-7i_hairp	218.654	192.562	232.52	164.593	202.082	29.984	0.148375
rno-mir-25-3p	214.814	211.432	127.758	252.258	201.565	52.5675	0.260796
rno-mir-1843-3p	199.024	217.444	170.281	208.512	198.815	20.4557	0.102888
rno-mir-674-5p	170.878	174.869	192.793	226.721	191.315	25.4552	0.133054
rno-mir-344b-2-3p	183.754	206.35	148.485	211.332	187.48	28.6327	0.152724
rno-mir-296-5p	150.727	153.556	134.658	302.078	185.255	78.3253	0.422798
rno-mir-379-3p	211.771	208.42	152.538	161.456	183.546	30.9021	0.168361
rno-mir-151_hairp	160.837	166.501	214.163	181.828	180.832	23.9245	0.132302
rno-mir-3572*	152.924	138.936	161.52	227.955	170.334	39.5255	0.232047
rno-mir-496-3p	205.521	164.421	107.116	184.044	165.275	42.2504	0.255636
rno-mir-370-3p	151.222	153.214	205.639	142.323	163.1	28.7523	0.176287
rno-mir-101a_hairp	136.052	203.156	130.45	172.289	160.487	33.957	0.211587
rno-mir-219-2_hairp	210.944	62.7607	127.41	220.534	155.412	74.5945	0.479979
rno-mir-322-5p	173.926	164.989	149.055	116.696	151.166	25.1776	0.166556
rno-mir-666-5p	142.505	146.116	144.387	167.267	150.069	11.5601	0.0770319
rno-mir-3559-5p	143.051	237.639	102.432	111.894	148.754	61.745	0.415081
rno-mir-423_hairp	120.377	147.816	172.181	149.262	147.409	21.1974	0.1438
rno-mir-18a-5p	112.908	123.969	157.071	190.251	146.05	34.9339	0.239191
rno-mir-181a-2-3p	168.825	117.496	116.482	162.322	141.281	28.1786	0.19945
rno-mir-132-5p	101.168	117.446	117.897	226.568	140.77	57.7259	0.410073
rno-mir-434_hairp	161.836	150.667	125.068	124.307	140.47	18.7876	0.133749
rno-mir-7a-1-3p	174.979	139.868	129.243	107.206	137.824	28.2596	0.205041
rno-mir-451-5p	108.54	37.4015	60.6724	334.939	135.388	136.29	1.00666
rno-mir-433-5p	170.297	110.683	113.401	139.946	133.582	27.8095	0.208183
rno-mir-376b_hairp	107.521	134.351	166.915	123.273	133.015	25.1387	0.188992
rno-mir-340-5p	125.265	122.702	144.271	124.095	129.083	10.1792	0.0788579
rno-mir-1839-3p	110.287	126.396	79.0155	198.785	128.621	50.7435	0.39452
rno-mir-210-3p	87.9946	116.32	133.087	172.595	127.499	35.3576	0.277316
rno-mir-154-3p	97.1818	146.622	110.238	154.822	127.216	27.8628	0.21902
rno-mir-3068-5p	91.2668	137.821	144.97	133.011	126.767	24.1714	0.190676
rno-mir-376a-5p	135.874	120.617	136.442	114	126.733	11.2156	0.0884975
rno-mir-582-3p	123.611	114.462	77.2593	188.893	126.057	46.4399	0.368406
rno-mir-31a-5p	65.8582	119.283	151.767	165.427	125.584	44.2713	0.352524
rno-mir-540-3p	93.5661	126.663	156.183	121.46	124.468	25.6555	0.206122
rno-mir-152-3p	110.795	188.955	110.419	86.2025	124.093	44.7459	0.360583
rno-mir-1843_hairp	107.02	107.937	143.362	136.557	123.719	18.9612	0.15326
rno-mir-6331_hairp	124.689	119.95	148.208	98.8808	122.932	20.2429	0.164668
rno-mir-125b-1_hairp	68.7634	122.436	128.519	164.363	121.02	39.4446	0.325934
rno-let-7a-1_hairp	157.736	108.068	96.488	120.189	120.62	26.5688	0.220268
rno-mir-667-5p	122.049	107.041	140.74	108.373	119.551	15.6699	0.131073
rno-mir-375_hairp	70.5528	137.3	129.311	123.295	115.115	30.2567	0.26284
rno-mir-34c-3p	152.05	128.564	84.417	84.7411	112.443	33.5732	0.29858
rno-mir-320_hairp	93.1674	104.639	97.1582	145.631	110.149	24.1281	0.219049
rno-mir-101b_hairp	87.8352	144.552	98.8017	101.989	108.295	24.9203	0.230116
rno-mir-17-5p	105.725	114.26	92.0248	119.221	107.808	11.9072	0.110449
rno-mir-421-3p	114.732	122.386	107.693	83.5267	107.084	16.8122	0.156999
rno-mir-3085_hairp	94.2918	112.144	123.027	96.1991	106.416	13.664	0.128402
rno-mir-326-3p	108.186	101.359	92.0951	119.841	105.37	11.6854	0.110899
rno-mir-672-3p	101.376	110.862	103.681	88.9304	101.212	9.13031	0.0902095
rno-mir-136-3p	83.9791	95.3826	102.953	121.635	100.987	15.8206	0.15666
rno-mir-126a-5p	113.332	104.944	68.6554	115.585	100.629	21.802	0.216657
rno-mir-369_hairp	131.381	104.898	67.2514	95.7686	99.8249	26.4513	0.264977
rno-mir-877	109.632	81.6964	73.3565	134.005	99.6724	27.65	0.277409
rno-mir-15b-5p	94.4087	77.8183	100.023	125.623	99.4681	19.8216	0.199275
rno-mir-99b-3p	85.0045	81.6458	111.311	119.07	99.258	18.7186	0.188586
rno-mir-412-5p	140.867	80.8874	78.5277	94.5356	98.7044	28.9805	0.293609
rno-mir-488-3p	91.0797	93.5205	109.99	94.4202	97.2526	8.60808	0.0885126
rno-mir-135a*	73.1064	104.192	109.024	102.326	97.162	16.2835	0.167592
rno-mir-101a-3p	68.7159	101.211	82.3392	129.087	95.3384	26.1483	0.274269
rno-mir-1-3p	59.2335	103.733	120.865	96.294	95.0313	25.9882	0.27347
rno-mir-135b-5p	129.259	76.1198	71.9905	96.0457	93.3538	26.1396	0.280006
rno-let-7b-3p	102.307	112.534	77.6625	80.6034	93.2769	16.8999	0.18118
rno-mir-505-5p	89.0195	82.4309	109.108	90.0696	92.657	11.4766	0.123861
rno-mir-339-3p	77.9603	72.1902	94.6267	118.877	90.9134	20.929	0.230208
rno-mir-671	72.0628	94.0342	96.578	91.1415	88.4541	11.151	0.126065
rno-mir-652_hairp	65.9468	123.362	99.7003	60.6911	87.425	29.5418	0.33791
rno-mir-203a-3p	104.802	114.937	70.0071	58.7452	87.1226	26.9838	0.309723
rno-mir-20a-5p	108.103	122.755	47.4029	66.1217	86.0957	35.2341	0.409243
rno-mir-194-5p	101.987	75.5275	88.9676	70.2917	84.1935	14.2334	0.169056
rno-mir-1249	97.5312	77.2062	66.5266	95.4472	84.1778	14.8939	0.176933
rno-mir-539_hairp	73.6684	54.5617	98.2419	99.6583	81.5326	21.5794	0.264673
rno-mir-27a-3p	79.3332	84.4413	69.8161	91.5017	81.2731	9.123	0.112251
rno-mir-325-5p	87.4024	65.4908	92.107	78.4802	80.8701	11.7072	0.144765
rno-mir-130b-5p	112.209	86.4293	85.26	38.1927	80.5228	30.8394	0.38299
rno-mir-331-3p	69.9513	88.5058	69.6488	90.5596	79.6664	11.4241	0.143399
rno-mir-30c-1-3p	77.3568	50.9573	87.3939	101.731	79.3597	21.4143	0.269838
rno-mir-322*	93.9782	85.0674	87.7317	40.3261	76.7759	24.5851	0.320219
rno-mir-873_hairp	80.0296	83.5167	77.7831	59.2619	75.1478	10.8501	0.144384
rno-mir-145-5p	86.4789	68.9136	34.1725	108.907	74.6181	31.5427	0.422722
rno-let-7e_hairp	78.0695	79.8761	58.038	79.5044	73.872	10.5847	0.143284
rno-mir-345-5p	40.391	53.5823	79.0155	121.204	73.5482	35.5856	0.48384
rno-mir-7a-2_hairp	58.3994	82.9463	79.1278	70.6091	72.7707	10.8806	0.149519
rno-mir-195-5p	93.5471	81.1867	49.4792	65.47	72.4208	19.1293	0.264141
rno-mir-1193-3p	99.366	65.7179	47.7932	76.5951	72.3681	21.5631	0.297965
rno-mir-6324_hairp	84.3674	57.0881	59.3064	66.5096	66.8179	12.3716	0.185154
rno-mir-872-3p	58.6223	89.1261	50.3951	59.9152	64.5147	16.9407	0.262586
rno-mir-301a-3p	49.3028	76.7208	47.7932	82.8791	64.174	18.2281	0.284041
rno-mir-138-1_hairp	79.4798	38.8086	63.7098	73.475	63.8683	17.926	0.280671
rno-mir-455-3p	45.342	55.8508	66.6796	85.9276	63.45	17.3332	0.273179
rno-let-7d_hairp	53.4966	63.7762	70.8977	65.5011	63.4179	7.27664	0.114741
rno-mir-124-2_hairp	42.1622	51.3148	54.2448	104.521	63.0608	28.1154	0.445846
rno-mir-204-3p	45.6332	54.3913	79.0155	73.104	63.036	15.645	0.248191
rno-mir-503-3p	85.4741	74.6173	46.8566	44.3991	62.8368	20.3842	0.324399
rno-mir-671_hairp	53.4966	54.9307	80.3164	61.7255	62.6173	12.3332	0.196962
rno-mir-500-3p	50.9427	52.3999	57.28	89.5152	62.5344	18.1902	0.290883
rno-mir-7b_hairp	60.645	46.9629	86.1115	54.7315	62.1127	16.9518	0.272921
rno-mir-493-5p	61.1029	68.7637	84.709	32.3513	61.7317	21.9166	0.355029
rno-mir-200b-3p	8.82846	204.092	19.7629	12.7573	61.3602	95.2621	1.55251
rno-mir-216b-5p	56.1177	65.5561	62.1555	60.6911	61.1301	3.91399	0.0640272
rno-mir-344g_hairp	69.0291	52.5935	53.7775	67.9319	60.833	8.85513	0.145565
rno-mir-582_hairp	58.7388	42.2558	38.4265	103.36	60.6954	29.7772	0.490602
rno-mir-153-5p	78.5427	42.5255	22.8154	98.7056	60.6473	34.2945	0.565474
rno-mir-29b-1_hairp	53.9334	69.9653	54.6231	62.8245	60.3366	7.58391	0.125693
rno-mir-199a-3p	49.307	118.812	27.7056	42.3054	59.5326	40.5314	0.680827
rno-mir-532-3p	52.3316	61.403	53.6908	64.3977	57.9558	5.86524	0.101202
rno-mir-24-2-5p	37.7699	54.7959	58.3307	76.983	56.9699	16.0804	0.282262
rno-mir-674-3p	68.3495	66.5269	47.7932	45.1749	56.9612	12.1678	0.213616
rno-mir-298*	39.8085	40.6377	39.2071	107.757	56.8525	33.9412	0.597004
rno-mir-338-3p	35.2459	25.4458	49.5278	116.808	56.7568	41.237	0.726556
rno-mir-221-5p	73.1064	50.8371	57.5335	41.7203	55.7993	13.2336	0.237164
rno-mir-665	32.5277	67.336	57.1599	66.1217	55.7863	16.1562	0.289608
rno-mir-499-5p	41.2846	67.1889	49.6559	57.2881	53.8544	11.0337	0.20488
rno-mir-542-3p	44.2353	83.0313	45.6077	39.2788	53.0383	20.1793	0.380467
rno-mir-138-2-3p	78.135	46.301	51.2277	33.5378	52.3004	18.767	0.358832
rno-mir-29b-2-5p	35.4764	44.9863	40.4755	80.959	50.4743	20.691	0.409931
rno-mir-3544_hairp	25.7436	53.8203	67.7663	53.6632	50.2483	17.6237	0.350731
rno-mir-1249_hairp	53.9688	20.5867	54.9659	70.7346	50.064	21.0987	0.421434
rno-mir-344i_hairp	35.5232	77.2756	45.117	40.8526	49.6921	18.8031	0.378393
rno-mir-9a-3_hairp	40.391	30.1202	53.6474	74.2677	49.6066	19.0538	0.384099
rno-mir-298-3p	49.128	46.1276	56.7696	43.0138	48.7598	5.89459	0.12089
rno-mir-365-3p	56.9914	47.3797	36.3451	53.7088	48.6062	9.09556	0.187127
rno-mir-224-5p	39.1859	56.8185	43.0561	53.8693	48.2324	8.44845	0.175161
rno-mir-106b-3p	35.5232	64.7933	33.6596	57.0337	47.7524	15.5423	0.325478
rno-mir-505_hairp	46.6942	38.3262	48.3508	56.5349	47.4765	7.4646	0.157227
rno-mir-296-3p	28.596	30.5247	71.6002	58.7515	47.3681	21.2357	0.448313
rno-mir-181c-5p	50.3056	49.7482	30.587	58.6335	47.3186	11.8715	0.250884
rno-mir-23a_hairp	44.7595	41.4467	36.8654	66.1217	47.2983	12.9596	0.273996
rno-mir-421*	40.055	50.7818	45.3915	51.6798	46.977	5.38581	0.114648
rno-mir-874-3p	43.0121	26.884	54.0377	61.4669	46.3502	15.0298	0.324266
rno-mir-181a-1-3p	50.0017	45.0065	19.6932	69.2249	45.9816	20.3997	0.44365
rno-mir-99a_hairp	41.5824	41.8145	38.2137	59.1394	45.1875	9.44572	0.209034
rno-mir-30b-3p	33.4263	35.9453	45.5185	65.5897	45.1199	14.6069	0.323735
rno-mir-192-5p	40.9152	62.4817	49.6041	25.7177	44.6797	15.4369	0.345501
rno-mir-3547_hairp	33.603	40.0154	47.8533	56.0959	44.3919	9.73857	0.219377
rno-mir-128-2-5p	52.8541	31.9762	50.066	37.7363	43.1582	9.93584	0.230219
rno-mir-122-5p	28.7598	30.5753	49.1592	62.7275	42.8055	16.167	0.377686
rno-mir-345-3p	36.0225	39.8287	56.3794	37.4169	42.4118	9.44348	0.222661
rno-mir-378a-5p	29.9066	48.4584	38.1664	52.1572	42.1721	10.0947	0.239369
rno-mir-668_hairp	63.1073	44.6829	34.5238	25.7798	42.0234	16.0385	0.381657
rno-mir-673-5p	35.1488	50.7507	50.1349	30.0467	41.5203	10.5143	0.253233
rno-mir-6320_hairp	36.7991	35.5138	27.3253	60.2601	39.9746	14.1597	0.354217
rno-mir-193-5p	38.3524	48.4584	21.7747	48.5368	39.2805	12.6125	0.321089
rno-mir-25-5p	35.9133	37.1656	38.6867	45.0133	39.1947	4.04142	0.103111
rno-mir-877_hairp	38.3524	52.2339	23.3358	42.8475	39.1924	12.0496	0.307448
rno-mir-361_hairp	43.5114	28.7333	29.9519	54.1521	39.0872	12.0718	0.308842
rno-mir-370-5p	45.5538	38.0635	42.6841	29.5883	38.9724	6.97567	0.17899
rno-mir-666-3p	37.5952	29.473	45.6077	39.3564	38.008	6.64806	0.174912
rno-mir-191a-3p	50.0017	37.6712	40.508	23.7109	37.973	10.8722	0.286314
rno-mir-92b_hairp	44.3227	41.4467	34.1335	31.5983	37.8753	5.99237	0.158213
rno-mir-1298	18.5484	57.6275	30.4475	41.4683	37.0229	16.6218	0.44896
rno-mir-448_hairp	27.8097	30.1202	44.5149	45.6404	37.0213	9.36166	0.252872
rno-mir-344g	26.237	38.8578	47.3249	33.0723	36.373	8.93963	0.245776
rno-mir-455*	29.0329	17.1756	35.3043	63.0185	36.1328	19.4363	0.537913
rno-let-7c-1-3p	45.6332	25.266	43.1099	28.883	35.723	10.1475	0.28406
rno-mir-143_hairp	33.8612	34.2931	49.1489	25.3714	35.6687	9.88111	0.277025
rno-mir-23b_hairp	34.9304	39.4241	34.1335	28.1072	34.1488	4.65265	0.136246
rno-mir-98-3p	44.7595	32.008	26.9784	31.9862	33.933	7.59553	0.223839
rno-let-7f-2_hairp	30.5473	43.712	25.001	32.8137	33.0185	7.84818	0.23769
rno-mir-483-3p	77.9603	28.5021	11.8876	11.8152	32.5413	31.2801	0.961244
rno-mir-331_hairp	22.2712	35.1855	36.3903	36.1688	32.5039	6.84193	0.210495
rno-mir-487b_hairp	29.0329	39.8287	24.8969	35.0894	32.212	6.58055	0.204289
rno-mir-497-5p	28.8984	32.9207	22.0348	41.2362	31.2726	8.02003	0.256456
rno-mir-489-3p	22.6257	31.1989	24.3765	45.4335	30.9087	10.3655	0.33536
rno-mir-299a-3p	20.9511	40.6377	36.4752	24.0342	30.5245	9.51247	0.311633
rno-mir-346	41.5377	25.3165	14.2781	40.6656	30.4495	13.1044	0.430367
rno-mir-300-5p	37.8531	21.0282	30.9183	29.7696	29.8923	6.90448	0.230978
rno-mir-532-5p	34.6246	36.9161	23.4398	24.2282	29.8022	6.9621	0.233611
rno-mir-125a_hairp	32.326	36.468	18.9727	31.3894	29.789	7.54102	0.253147
rno-mir-488_hairp	34.985	22.8389	35.2067	25.8283	29.7147	6.33298	0.213126
rno-mir-19b-3p	32.5277	32.5473	24.3765	25.9737	28.8563	4.3004	0.149028
rno-mir-214-3p	21.0447	56.4717	18.8011	18.6867	28.7511	18.5123	0.643883
rno-mir-3085	16.3642	28.3673	29.19	40.7787	28.675	9.97357	0.347814
rno-mir-384_hairp	28.5523	25.7514	22.191	33.2663	27.4402	4.67571	0.170396
rno-mir-200b-5p	6.02533	92.6858	9.80612	0.95396	27.3678	43.6961	1.59662
rno-mir-764-5p	13.3062	33.3564	29.0599	33.5378	27.3151	9.56579	0.350202
rno-mir-935	24.6643	22.2321	22.6203	37.6108	26.7819	7.29771	0.272487
rno-mir-324-3p	24.5849	25.7073	24.8023	31.7041	26.6996	3.37153	0.126276
rno-mir-184	16.3171	47.3714	19.441	23.1898	26.5798	14.1429	0.532093
rno-mir-3068_hairp	19.2205	17.7979	35.5445	31.0314	25.8986	8.74846	0.337797
rno-mir-144-5p	25.538	12.3214	15.0098	50.6056	25.8687	17.4496	0.674546
rno-mir-350	18.5484	30.1202	15.0098	39.7443	25.8557	11.2858	0.436492
rno-mir-125b-2_hairp	20.9511	23.7827	28.0191	29.5295	25.5706	3.92447	0.153476
rno-mir-34b-5p	34.6889	11.9807	45.1229	9.73282	25.3813	17.3283	0.682719
rno-mir-879-5p	7.03141	27.6563	30.2307	36.2179	25.2841	12.686	0.501739
rno-let-7c-2_hairp	25.4001	29.3963	18.9126	27.2497	25.2397	4.5231	0.179206
rno-mir-22-5p	31.654	24.2547	11.6925	32.956	25.1393	9.74921	0.387808
rno-mir-412*	27.2855	28.5021	22.0348	21.1249	24.7368	3.69772	0.149482
rno-mir-328a_hairp	34.0809	20.8612	11.2805	31.7276	24.4876	10.5203	0.429617
rno-mir-370_hairp	22.9169	25.266	30.621	18.0217	24.2064	5.23395	0.216222
rno-mir-17-1-3p	20.9948	20.4117	23.4398	31.6759	24.1306	5.19846	0.21543
rno-mir-340-3p	28.428	17.4245	24.0763	26.5556	24.1211	4.80701	0.199287
rno-mir-1298_hairp	31.5994	16.7711	17.4491	30.5801	24.0999	8.08661	0.335546
rno-mir-1839_hairp	33.314	17.0138	22.0348	23.9954	24.0895	6.81635	0.282959
rno-mir-3557_hairp	27.2855	17.9846	24.3765	26.5556	24.0505	4.22853	0.175818
rno-mir-134_hairp	23.541	23.1856	20.3622	28.883	23.993	3.55672	0.14824
rno-mir-466b-2-3p	23.7906	24.7266	27.4987	18.5389	23.6387	3.74675	0.158501
rno-mir-674_hairp	14.442	25.7514	27.4987	26.6719	23.591	6.14096	0.260309
rno-mir-494_hairp	16.3642	11.1078	12.6682	51.3814	22.8804	19.1281	0.836004
rno-mir-212_hairp	29.9066	22.8389	19.6932	18.4096	22.712	5.14463	0.226516
rno-mir-206-3p	31.3456	11.8455	23.2057	21.3303	21.9318	8.00705	0.365089
rno-mir-150_hairp	33.8382	7.06261	22.4251	24.2282	21.8885	11.081	0.506246
rno-mir-136-5p	13.6422	19.4782	18.7925	31.8072	20.93	7.705	0.368131
rno-mir-361-3p	20.2958	16.3666	18.9126	27.3314	20.7266	4.6943	0.226487
rno-mir-365_hairp	10.3253	13.8443	18.3157	39.5617	20.5118	13.1142	0.639348
rno-mir-504*	18.8661	15.7046	14.5841	31.422	20.1442	7.73406	0.383935
rno-mir-377-3p	26.0172	22.5257	16.0674	14.8434	19.8634	5.30933	0.267292
rno-mir-3544	11.5588	28.5021	15.7904	23.4523	19.8259	7.59514	0.383092
rno-mir-3473	18.5484	15.2339	21.5665	23.9178	19.8167	3.7635	0.189916
rno-mir-466c-5p	23.2767	22.6961	16.9383	16.2875	19.7996	3.69692	0.186716
rno-mir-27b_hairp	17.0599	23.7678	25.1282	12.9646	19.7301	5.72549	0.290191
rno-mir-873-5p	22.2929	18.9092	19.9162	17.5784	19.6742	1.99111	0.101204
rno-mir-124-5p	22.0432	13.9394	21.2543	21.1249	19.5905	3.78915	0.193418
rno-mir-154-5p	19.3427	15.3369	9.82977	31.9862	19.1239	9.42001	0.492578
rno-mir-450a-5p	13.6994	25.0637	8.92148	27.9908	18.9188	9.07837	0.479859
rno-mir-187_hairp	8.06397	12.3214	21.2543	33.5378	18.7944	11.2615	0.599194
rno-mir-3072_hairp	17.6747	16.3666	20.4737	19.5733	18.5221	1.85098	0.0999337
rno-let-7b_hairp	27.2855	15.2878	15.0098	15.1771	18.19	6.06468	0.333406
rno-mir-187*	13.743	18.3891	22.0348	17.6338	17.9502	3.39987	0.189405
rno-mir-3473_hairp	18.063	9.98414	13.9691	28.9692	17.7464	8.17664	0.46075
rno-mir-1193_hairp	23.0917	16.852	14.0732	15.0736	17.2726	4.046	0.234244
rno-mir-148b-5p	20.0046	19.8724	16.5709	12.5911	17.2597	3.49434	0.202456
rno-mir-338*	23.7906	4.23098	21.2543	19.5733	17.2123	8.82612	0.51278
rno-mir-466b-5p	19.4221	17.9846	17.3515	13.7548	17.1283	2.41008	0.140708
rno-mir-138-1-3p	26.6302	13.7372	12.6682	14.9185	16.9885	6.49316	0.382209
rno-mir-27b-5p	15.5913	15.9309	16.3308	18.1411	16.4985	1.13598	0.0688536
rno-mir-181c-3p	13.8887	12.3214	14.4895	24.7454	16.3612	5.66366	0.346164
rno-mir-376a_hairp	11.5588	18.7937	18.1321	16.4701	16.2386	3.26945	0.201337
rno-mir-3099_hairp	15.4905	15.5575	10.3265	23.0644	16.1097	5.24412	0.325525
rno-mir-211-5p	6.31656	15.5575	11.8876	30.4346	16.0491	10.3154	0.642744
rno-mir-383_hairp	19.7498	12.2202	18.815	12.882	15.9168	3.91434	0.245926
rno-mir-708-3p	8.30225	13.351	15.3646	26.6261	15.911	7.73646	0.486233
rno-mir-493-3p	17.0922	18.524	12.6682	14.5306	15.7037	2.61233	0.166351
rno-mir-142-3p	8.84059	17.1756	9.63266	25.0902	15.1848	7.59725	0.500321
rno-mir-26a_hairp	14.4711	13.6698	16.3108	15.6943	15.0365	1.1894	0.0791012
rno-mir-187-5p	9.61722	26.2098	12.885	10.9101	14.9055	7.65506	0.513571
rno-mir-449a-5p	32.5277	13.9394	5.64314	7.16041	14.8177	12.3453	0.833149
rno-mir-337_hairp	10.1197	13.0352	13.5865	21.5356	14.5693	4.88699	0.335431
rno-mir-34a-5p	8.78349	14.0822	14.7343	19.2082	14.2021	4.27084	0.30072
rno-mir-6333_hairp	6.31656	20.4117	0.959802	28.883	14.1428	12.8012	0.905143
rno-mir-219-1-3p	15.9273	17.9846	13.4487	8.71202	14.0182	3.99404	0.284919
rno-mir-450a-3p	18.5484	20.4117	8.245	8.19482	13.85	6.54545	0.472596
rno-mir-322_hairp	15.4905	16.7711	10.3265	12.5911	13.7948	2.89894	0.210148
rno-mir-137_hairp	17.4563	15.153	7.78968	14.5306	13.7324	4.15686	0.302705
rno-mir-466b-1_hairp	14.1799	13.1304	12.6682	14.9185	13.7242	1.01682	0.0740895
rno-mir-15b-3p	11.5588	15.5575	7.98482	19.5733	13.6686	5.00634	0.366266
rno-mir-185*	15.8759	12.9876	10.8775	14.6447	13.5964	2.16473	0.159213
rno-mir-145-3p	15.4335	10.5978	13.7881	14.4125	13.558	2.08675	0.153913
rno-mir-106b_hairp	8.06397	13.9394	15.0098	16.4701	13.3708	3.68682	0.275736
rno-mir-582-5p	22.0432	4.23098	5.64314	21.1249	13.2606	9.63573	0.726645
rno-mir-199a_hairp	6.66604	28.1785	8.45315	9.64299	13.2352	10.0371	0.758363
rno-mir-132_hairp	13.0403	12.0751	9.51199	18.2578	13.2213	3.67296	0.277806
rno-mir-6322_hairp	11.9956	15.5575	12.473	12.5911	13.1543	1.62268	0.123358
rno-mir-27a-5p	7.81434	11.3967	11.9991	19.9058	12.779	5.09765	0.398908
rno-mir-764_hairp	17.0922	12.8607	13.839	6.64321	12.6088	4.36907	0.34651
rno-mir-702-5p	16.2185	8.54585	15.0098	10.005	12.4448	3.74053	0.30057
rno-mir-3596c_hairp	9.70859	7.99062	13.4946	18.2042	12.3495	4.53003	0.366818
rno-mir-3593_hairp	7.37283	18.4918	3.37137	19.3302	12.1415	7.99288	0.658308
rno-mir-450a_hairp	8.06397	5.84905	4.08203	30.4346	12.1074	12.3262	1.01807
rno-mir-217_hairp	18.5484	4.23098	13.4487	11.8152	12.0108	5.92655	0.493433
rno-mir-194-3p	9.81138	9.08521	16.5709	11.8152	11.8207	3.37071	0.285154
rno-mir-503-5p	9.22891	9.48973	8.245	19.0561	11.5049	5.06257	0.440034
rno-mir-341_hairp	8.06397	13.9394	11.8876	11.8152	11.4266	2.44848	0.21428
rno-mir-150-3p	16.1457	6.45583	11.4973	11.4273	11.3816	3.95709	0.347675
rno-mir-29c-5p	8.3552	13.5799	9.19902	13.8841	11.2545	2.88403	0.256255
rno-mir-200a-3p	3.42086	24.8961	4.10433	12.4137	11.2088	9.99867	0.892041
rno-mir-10a-5p	19.7134	9.62456	7.20426	8.19482	11.1842	5.77221	0.516102
rno-mir-98_hairp	9.72401	9.73244	12.9023	10.7291	10.772	1.49656	0.138931
rno-mir-547-3p	5.87971	0.994823	9.54593	26.5556	10.744	11.1078	1.03386
rno-mir-19a-3p	9.81138	12.3214	13.4487	7.16041	10.6855	2.79891	0.261936
rno-mir-23a-5p	9.46189	10.7033	19.6932	2.8159	10.6686	6.94179	0.650677
rno-mir-381_hairp	8.22282	10.9239	10.5394	12.3795	10.5164	1.72222	0.163765
rno-mir-185_hairp	10.2482	8.27617	11.4973	11.4273	10.3623	1.50417	0.145158
rno-mir-134-3p	8.06397	5.84905	13.4487	13.3669	10.1821	3.83298	0.376441
rno-mir-145_hairp	8.93767	0.994823	7.98482	21.9007	9.95451	8.71592	0.875575
rno-mir-6324	11.1843	18.6781	4.9741	4.94382	9.94509	6.51983	0.655583
rno-mir-141-3p					<10
rno-mir-135b-3p					<10
rno-mir-382_hairp					<10
rno-mir-29a-5p					<10
rno-mir-490-3p					<10
rno-mir-298_hairp					<10
rno-mir-708_hairp					<10
rno-mir-3560_hairp					<10
rno-mir-191a_hairp					<10
rno-mir-1224*					<10
rno-let-7a-1-3p_rno-let-7c-2-3p					<10
rno-mir-3596b_hairp					<10
rno-mir-29b-2_hairp					<10
rno-mir-92a-1-5p					<10
rno-mir-146a_hairp					<10
rno-mir-100_hairp					<10
rno-mir-222_hairp					<10
rno-mir-3584_hairp					<10
rno-mir-99b_hairp					<10
rno-mir-505-3p					<10
rno-mir-344i					<10
rno-mir-764-3p					<10
rno-mir-217-5p					<10
rno-mir-216b_hairp					<10
rno-mir-142_hairp					<10
rno-mir-190a-5p					<10
rno-mir-3594-5p					<10
rno-mir-130b-3p					<10
rno-mir-346_hairp					<10
rno-mir-351-3p					<10
rno-mir-26b_hairp					<10
rno-mir-6318					<10
rno-mir-93-3p					<10
rno-mir-33-5p					<10
rno-mir-652-5p					<10
rno-mir-297					<10
rno-mir-592					<10
rno-mir-219-5p					<10
rno-mir-199a-5p					<10
rno-mir-541_hairp					<10
rno-mir-3075_hairp					<10
rno-mir-181d-3p					<10
rno-mir-425_hairp					<10
rno-mir-300_hairp					<10
rno-mir-30d-3p					<10
rno-mir-421-5p					<10
rno-mir-181c_hairp					<10
rno-mir-653_hairp					<10
rno-mir-3557-3p					<10
rno-mir-183-3p					<10
rno-mir-7a-1_hairp					<10
rno-mir-330_hairp					<10
rno-mir-3550_hairp					<10
rno-mir-153_hairp					<10
rno-mir-1306-5p					<10
rno-mir-205					<10
rno-mir-344b-1_hairp					<10
rno-mir-128-1-5p					<10
rno-mir-466b-2_hairp					<10
rno-mir-365-5p					<10
rno-mir-30e_hairp					<10
rno-mir-221_hairp					<10
rno-mir-214_hairp					<10
rno-mir-410-5p					<10
rno-mir-190b-5p					<10
rno-mir-6334_hairp					<10
rno-mir-200c_hairp					<10
rno-mir-615_hairp					<10
rno-mir-488-5p					<10
rno-mir-201-5p					<10
rno-mir-6317_hairp					<10
rno-mir-34b_hairp					<10
rno-mir-3556b_hairp					<10
rno-mir-30d_hairp					<10
rno-mir-540_hairp					<10
rno-mir-29c_hairp					<10
rno-mir-429					<10
rno-mir-3585-3p					<10
rno-mir-6323_hairp					<10
rno-mir-207_hairp					<10
rno-mir-96-5p					<10
rno-mir-872_hairp					<10
rno-mir-678_hairp					<10
rno-mir-140_hairp					<10
rno-mir-3562					<10
rno-mir-380_hairp					<10
rno-mir-326-5p					<10
rno-mir-374-3p					<10
rno-mir-349_hairp					<10
rno-let-7f-1_hairp					<10
rno-mir-31a_hairp					<10
rno-mir-425-3p					<10
rno-mir-378b_hairp					<10
rno-mir-3547*					<10
rno-mir-93_hairp					<10
rno-mir-3542					<10
rno-mir-6216					<10
rno-mir-3562_hairp					<10
rno-mir-204_hairp					<10
rno-mir-146b_hairp					<10
rno-mir-143-5p					<10
rno-mir-331-5p					<10
rno-let-7f-2-3p					<10
rno-mir-128-2_hairp					<10
rno-mir-9a-1_hairp					<10
rno-mir-3541_hairp					<10
rno-mir-484_hairp					<10
rno-mir-1306_hairp					<10
rno-mir-328b_hairp					<10
rno-mir-19a_hairp					<10
rno-mir-6327_hairp					<10
rno-mir-3558_hairp					<10
rno-mir-743a_hairp					<10
rno-mir-3585-5p					<10
rno-mir-6314					<10
rno-mir-142-5p					<10
rno-mir-761_hairp					<10
rno-mir-598-5p					<10
rno-mir-347_hairp					<10
rno-mir-935_hairp					<10
rno-mir-126a_hairp					<10
rno-mir-466c_hairp					<10
rno-mir-3577					<10
rno-mir-425*					<10
rno-mir-6325					<10
rno-mir-3074_hairp					<10
rno-mir-99a-3p					<10
rno-mir-3578					<10
rno-mir-195-3p					<10
rno-mir-489-5p					<10
rno-mir-181b-1-3p					<10
rno-mir-879-3p					<10
rno-mir-352_hairp					<10
rno-mir-324_hairp					<10
rno-mir-675_hairp					<10
rno-mir-509-3p					<10
rno-mir-511-3p					<10
rno-mir-490-5p					<10
rno-mir-345_hairp					<10
rno-mir-351_hairp					<10
rno-mir-340_hairp					<10
rno-mir-152_hairp					<10
rno-mir-3570_hairp					<10
rno-mir-3065_hairp					<10
rno-mir-19b-1_hairp					<10
rno-mir-203a_hairp					<10
rno-mir-3548_hairp					<10
rno-mir-218a-2_hairp					<10
rno-mir-200a_hairp					<10
rno-mir-378b					<10
rno-mir-130a_hairp					<10
rno-mir-20b_hairp					<10
rno-mir-17-2_hairp					<10
rno-mir-3589_hairp					<10
rno-mir-30c-1_hairp					<10
rno-mir-184_hairp					<10
rno-mir-3542_hairp					<10
rno-mir-3553_hairp					<10
rno-mir-196a_hairp					<10
rno-mir-338_hairp					<10
rno-mir-935*					<10
rno-mir-6319_hairp					<10
rno-mir-328b-3p					<10
rno-mir-501_hairp					<10
rno-mir-3564_hairp					<10
rno-mir-181a-1_hairp					<10
rno-mir-135a_hairp					<10
rno-mir-224_hairp					<10
rno-mir-208b_hairp					<10
rno-mir-743b_hairp					<10
rno-mir-203b_hairp					<10
rno-mir-541-3p					<10
rno-mir-3559-3p					<10
rno-mir-551b-3p					<10
rno-mir-496-5p					<10
rno-mir-16-3p					<10
rno-mir-3120					<10
rno-mir-299a-5p					<10
rno-mir-193-3p					<10
rno-mir-223-3p					<10
rno-let-7i-3p					<10
rno-let-7e-3p					<10
rno-mir-542-5p					<10
rno-mir-133a-3p					<10
rno-let-7f-1-3p					<10
rno-mir-673-3p					<10
rno-mir-188-5p					<10
rno-mir-6329					<10
rno-mir-1912-3p					<10
rno-mir-3065-5p					<10
rno-mir-299a_hairp					<10
rno-mir-326_hairp					<10
rno-mir-24-1_hairp					<10
rno-mir-679_hairp					<10
rno-mir-471_hairp					<10
rno-mir-466b-1*					<10
rno-mir-484					<10
rno-mir-337-3p					<10
rno-mir-362-3p					<10
rno-mir-23b-5p					<10
rno-mir-758-5p					<10
rno-mir-215					<10
rno-mir-551b-5p					<10
rno-mir-6315					<10
rno-mir-6215_hairp					<10
rno-mir-210_hairp					<10
rno-mir-379_hairp					<10
rno-mir-672_hairp					<10
rno-mir-325_hairp					<10
rno-mir-489_hairp					<10
rno-mir-667_hairp					<10
rno-mir-129-2_hairp					<10
rno-mir-30a_hairp					<10
rno-mir-141_hairp					<10
rno-mir-34c_hairp					<10
rno-mir-711_hairp					<10
rno-mir-195_hairp					<10
rno-mir-3561_hairp					<10
rno-mir-3577_hairp					<10
rno-mir-193_hairp					<10
rno-mir-665_hairp					<10
rno-mir-223_hairp					<10
rno-mir-19b-2_hairp					<10
rno-mir-196c_hairp					<10
rno-mir-668*					<10
rno-mir-2985*					<10
rno-mir-221*					<10
rno-mir-412-3p					<10
rno-mir-1306-3p					<10
rno-mir-3552					<10
rno-mir-3072					<10
rno-mir-540-5p					<10
rno-mir-301a-5p					<10
rno-mir-20a-3p					<10
rno-mir-196a-5p					<10
rno-mir-24-1-5p					<10
rno-mir-3541					<10
rno-mir-466c-3p					<10
rno-mir-218a-2-3p					<10
rno-mir-383-3p					<10
rno-mir-3596a					<10
rno-mir-32-3p					<10
rno-mir-547-5p					<10
rno-mir-3583-3p					<10
rno-mir-802-3p					<10
rno-mir-146b-3p					<10
rno-mir-224-3p					<10
rno-mir-201-3p					<10
rno-mir-181b-2-3p					<10
rno-mir-1949					<10
rno-mir-678					<10
rno-mir-3590-3p					<10
rno-mir-465-5p					<10
rno-mir-496_hairp					<10
rno-mir-412_hairp					<10
rno-mir-30c-2_hairp					<10
rno-mir-342_hairp					<10
rno-mir-1188_hairp					<10
rno-mir-1224_hairp					<10
rno-mir-292_hairp					<10
rno-mir-504_hairp					<10
rno-mir-6318_hairp					<10
rno-mir-339_hairp					<10
rno-mir-92a-1_hairp					<10
rno-mir-135b_hairp					<10
rno-mir-200b_hairp					<10
rno-mir-741_hairp					<10
rno-mir-3549_hairp					<10
rno-mir-10a_hairp					<10
rno-mir-350_hairp					<10
rno-mir-6332_hairp					<10
rno-mir-194-2_hairp					<10
rno-mir-3574_hairp					<10
rno-mir-3582_hairp					<10
rno-mir-133b_hairp					<10
rno-mir-881_hairp					<10
rno-mir-103-2_hairp					<10
rno-mir-3568_hairp					<10
rno-mir-3592_hairp					<10
rno-mir-206_hairp					<10
rno-mir-532_hairp					<10
rno-mir-216a_hairp					<10
rno-mir-6316_hairp					<10
rno-mir-876_hairp					<10
rno-mir-497_hairp					<10
rno-mir-3578_hairp					<10
rno-mir-362_hairp					<10
rno-mir-3575_hairp					<10
rno-mir-129-2*					<10
rno-mir-350*					<10
rno-mir-3074*					<10
rno-mir-3542*					<10
rno-mir-347*					<10
rno-mir-544*					<10
rno-mir-3570*					<10
rno-mir-194-1*					<10
rno-mir-145*					<10
rno-mir-466b-1-3p					<10
rno-mir-543-5p					<10
rno-mir-362-5p					<10
rno-mir-448-5p					<10
rno-mir-487b-5p					<10
rno-mir-103-2-5p					<10
rno-mir-455-5p					<10
rno-mir-483-5p					<10
rno-mir-18a-3p					<10
rno-mir-200a-5p					<10
rno-mir-301b-3p					<10
rno-mir-3594-3p					<10
rno-mir-363-3p					<10
rno-mir-6327					<10
rno-mir-874-5p					<10
rno-mir-381-5p					<10
rno-mir-144-3p					<10
rno-mir-544-3p					<10
rno-mir-26b-3p					<10
rno-mir-218a-1-3p					<10
rno-mir-32-5p					<10
rno-mir-141-5p					<10
rno-mir-216a-5p					<10
rno-mir-328a-5p					<10
rno-mir-33-3p					<10
rno-mir-3572					<10
rno-mir-6321					<10
rno-mir-26a-3p					<10
rno-mir-501-5p					<10
rno-mir-3550					<10
rno-mir-377-5p					<10
rno-mir-1188-3p					<10
rno-mir-500-5p					<10
rno-mir-875					<10
rno-mir-3558-3p					<10
rno-mir-203b-3p					<10
rno-mir-876					<10
rno-mir-20b-5p					<10
rno-mir-101a-5p					<10
rno-mir-216b-3p					<10
rno-mir-130a-5p					<10
rno-let-7a-2-3p					<10
rno-mir-376c-5p					<10
rno-mir-216a-3p					<10
rno-mir-146a-3p					<10
rno-mir-222-5p					<10
rno-mir-147					<10
rno-mir-1193-5p					<10
rno-mir-223-5p					<10
rno-mir-743a-3p					<10
rno-mir-6319					<10
rno-mir-9b-5p					<10
rno-mir-471-3p					<10
rno-mir-802-5p					<10
rno-mir-17-2-3p					<10
rno-mir-3075					<10
rno-mir-3593-3p					<10
rno-mir-9b-3p					<10
rno-mir-196c-5p					<10
rno-mir-10b-3p					<10
rno-mir-3580-3p					<10
rno-mir-760-5p					<10
rno-mir-10a-3p					<10
rno-mir-494-5p					<10
rno-mir-509-5p					<10
rno-mir-363-5p					<10
rno-mir-186-3p					<10
rno-mir-544-5p					<10
rno-mir-466d					<10
rno-mir-664-1-5p					<10
rno-mir-107-5p					<10
rno-mir-3065-3p					<10
rno-mir-871-3p					<10
rno-mir-615					<10
rno-mir-3569					<10
rno-mir-675-5p					<10
rno-mir-6328					<10
rno-mir-471-5p					<10
rno-mir-742-5p					<10
rno-mir-881-3p					<10
rno-mir-208a-3p					<10
rno-mir-21-3p					<10
rno-mir-3546					<10
rno-mir-6317					<10
rno-mir-6333					<10
rno-mir-3586-3p					<10
rno-mir-122-3p					<10
rno-mir-133b-3p					<10
rno-mir-3548					<10
rno-mir-203a-5p					<10
rno-mir-497-3p					<10
rno-mir-101b-5p					<10
rno-mir-202-3p					<10
rno-mir-349					<10
rno-mir-3570					<10
rno-mir-3580-5p					<10
rno-mir-883-5p					<10
rno-mir-3586-5p					<10
rno-mir-1-5p					<10
rno-mir-295-5p					<10
rno-mir-3576					<10
rno-mir-463-5p					<10
rno-mir-628					<10
rno-mir-24-2_hairp					<10
rno-mir-702_hairp					<10
rno-mir-543_hairp					<10
rno-mir-183_hairp					<10
rno-mir-329_hairp					<10
rno-mir-483_hairp					<10
rno-mir-22_hairp					<10
rno-mir-182_hairp					<10
rno-mir-16_hairp					<10
rno-mir-3594_hairp					<10
rno-mir-410_hairp					<10
rno-mir-30b_hairp					<10
rno-mir-495_hairp					<10
rno-mir-139_hairp					<10
rno-mir-27a_hairp					<10
rno-mir-879_hairp					<10
rno-mir-466d_hairp					<10
rno-mir-181a-2_hairp					<10
rno-mir-211_hairp					<10
rno-mir-138-2_hairp					<10
rno-mir-128-1_hairp					<10
rno-mir-374_hairp					<10
rno-mir-218a-1_hairp					<10
rno-mir-6325_hairp					<10
rno-mir-376c_hairp					<10
rno-mir-6321_hairp					<10
rno-mir-6328_hairp					<10
rno-mir-17-1_hairp					<10
rno-mir-15b_hairp					<10
rno-mir-186_hairp					<10
rno-mir-344b-2_hairp					<10
rno-mir-148b_hairp					<10
rno-mir-205_hairp					<10
rno-mir-181b-2_hairp					<10
rno-mir-107_hairp					<10
rno-mir-191b_hairp					<10
rno-mir-301b_hairp					<10
rno-mir-493_hairp					<10
rno-mir-3586_hairp					<10
rno-mir-3566_hairp					<10
rno-mir-378a_hairp					<10
rno-mir-6315_hairp					<10
rno-mir-421_hairp					<10
rno-mir-181d_hairp					<10
rno-mir-455_hairp					<10
rno-mir-6216_hairp					<10
rno-mir-327_hairp					<10
rno-mir-21_hairp					<10
rno-mir-3573_hairp					<10
rno-mir-25_hairp					<10
rno-mir-3120_hairp					<10
rno-mir-544_hairp					<10
rno-mir-130b_hairp					<10
rno-mir-218b_hairp					<10
rno-mir-3572_hairp					<10
rno-mir-28_hairp					<10
rno-mir-490_hairp					<10
rno-mir-449a_hairp					<10
rno-mir-96_hairp					<10
rno-mir-181b-1_hairp					<10
rno-mir-18a_hairp					<10
rno-mir-129-1_hairp					<10
rno-mir-154_hairp					<10
rno-mir-343_hairp					<10
rno-mir-194-1_hairp					<10
rno-mir-34a_hairp					<10
rno-mir-92a-2_hairp					<10
rno-mir-133a_hairp					<10
rno-mir-31b_hairp					<10
rno-mir-6329_hairp					<10
rno-mir-449c_hairp					<10
rno-mir-296_hairp					<10
rno-mir-666_hairp					<10
rno-mir-598_hairp					<10
rno-mir-463_hairp					<10
rno-mir-291b_hairp					<10
rno-mir-874_hairp					<10
rno-mir-3585_hairp					<10
rno-mir-878_hairp					<10
rno-mir-451_hairp					<10
rno-mir-336_hairp					<10
rno-mir-465_hairp					<10
rno-mir-103-1_hairp					<10
rno-mir-9b-3_hairp					<10
rno-mir-3583_hairp					<10
rno-mir-105_hairp					<10
rno-mir-122_hairp					<10
rno-mir-32_hairp					<10
rno-mir-344a-2_hairp					<10
rno-mir-499_hairp					<10
rno-mir-802_hairp					<10
rno-mir-192_hairp					<10
rno-mir-632_hairp					<10
rno-mir-6326_hairp					<10
rno-mir-9b-1_hairp					<10
rno-mir-673_hairp					<10
rno-mir-6314_hairp					<10
rno-mir-299b_hairp					<10
rno-mir-377_hairp					<10
rno-mir-20a_hairp					<10
rno-mir-144_hairp					<10
rno-mir-344a-1_hairp					<10
rno-mir-215_hairp					<10
rno-mir-6330_hairp					<10
rno-mir-3552_hairp					<10
rno-mir-511_hairp					<10
rno-mir-208a_hairp					<10
rno-mir-196b_hairp					<10
rno-mir-3559_hairp					<10
rno-mir-3576_hairp					<10
rno-mir-503_hairp					<10
rno-mir-547_hairp					<10
rno-mir-3587_hairp					<10
rno-mir-188_hairp					<10
rno-mir-542_hairp					<10
rno-mir-3595_hairp					<10
rno-mir-3588_hairp					<10
rno-mir-880_hairp					<10
rno-mir-3579_hairp					<10
rno-mir-1_hairp					<10
rno-mir-3546_hairp					<10
rno-mir-429_hairp					<10
rno-mir-126b_hairp					<10
rno-mir-301a_hairp					<10
rno-mir-3591_hairp					<10
rno-mir-758_hairp					<10
rno-mir-500_hairp					<10
rno-mir-2964_hairp					<10
rno-mir-3596a_hairp					<10
rno-mir-3543_hairp					<10
rno-mir-551b_hairp					<10
rno-mir-190a_hairp					<10
rno-mir-1912_hairp					<10
rno-mir-3580_hairp					<10
rno-mir-9b-2_hairp					<10
rno-mir-3556a_hairp					<10
rno-mir-219-1_hairp					<10
rno-mir-1949_hairp					<10
rno-mir-875_hairp					<10
rno-mir-33_hairp					<10
rno-mir-363_hairp					<10
rno-mir-202_hairp					<10
rno-mir-664-2_hairp					<10
rno-mir-293_hairp					<10
rno-mir-759_hairp					<10
rno-mir-3569_hairp					<10
rno-mir-10b_hairp					<10
rno-mir-568_hairp					<10
rno-mir-742_hairp					<10
rno-mir-290_hairp					<10
rno-mir-509_hairp					<10
rno-mir-3551_hairp					<10
rno-mir-124-1_hairp					<10
rno-mir-9a-2_hairp					<10
rno-mir-592_hairp					<10
rno-mir-664-1_hairp					<10
rno-mir-3571_hairp					<10
rno-mir-3596d_hairp					<10
rno-mir-294_hairp					<10
rno-mir-291a_hairp					<10
rno-mir-3590_hairp					<10
rno-mir-201_hairp					<10
rno-mir-871_hairp					<10
rno-mir-883_hairp					<10
rno-mir-299*					<10
rno-mir-543*					<10
rno-mir-140*					<10
rno-mir-341*					<10
rno-mir-495*					<10
rno-mir-3544*					<10
rno-mir-337*					<10
rno-mir-3567*					<10
rno-mir-1249*					<10
rno-mir-146b*					<10
rno-mir-3565*					<10
rno-mir-3596a*					<10
rno-mir-323*					<10
rno-mir-382*					<10
rno-mir-664-2*					<10
rno-mir-143*					<10
rno-mir-330*					<10
rno-mir-876*					<10
rno-let-7e*					<10
rno-mir-3552*					<10
rno-mir-207*					<10
rno-mir-301b*					<10
rno-mir-671*					<10
rno-mir-7b*					<10
rno-mir-126*					<10
rno-mir-150*					<10
rno-mir-483*					<10
rno-mir-147*					<10
rno-mir-3562*					<10
rno-mir-3568*					<10
rno-mir-328a*					<10
rno-mir-3587*					<10
rno-mir-494*					<10
rno-mir-3550*					<10
rno-mir-151*					<10
rno-mir-3574*					<10
rno-mir-875*					<10
rno-mir-30a*					<10
rno-mir-30c-2*					<10
rno-mir-3582*					<10
rno-mir-3596c*					<10
rno-mir-664-1*					<10

## Sheet: P14
miRNA	14C1	14C2	14C3	14C4	14C5	14C6	MEAN	STD	CV
rno-let-7c-5p	1.69013e+06	171202	174183	553376	105057	96517.6	465078	623697	1.34106
rno-let-7a-5p	789870	118986	107692	282209	54731.7	53502.5	234498	284680	1.21399
rno-mir-9a-5p	325262	142861	115136	168950	177202	185836	185875	72999.6	0.392735
rno-let-7f-5p	330481	69674.5	60559.1	130242	32304.8	31198.6	109077	114310	1.04797
rno-let-7i-5p	324806	65561.4	60194	115798	44872.9	41626.2	108810	109123	1.00287
rno-let-7b-5p	343673	36546.5	37319.6	119081	28960.6	30053.3	99272.2	124605	1.25518
rno-mir-125b-5p	29354	94435.2	104523	86239.4	92768.4	95451.2	83795.3	27309.6	0.325908
rno-let-7d-5p	206872	52468.4	54121.4	112308	32272.5	32626.6	81778.2	67928.3	0.83064
rno-mir-7a-5p	141756	75464	29764.5	41606.8	40374	56998.3	64327.2	41127.8	0.639353
rno-let-7e-5p	181270	36101.3	32525.8	67540	21348.3	23186.5	60328.6	61542.9	1.02013
rno-mir-434-3p	30670.8	45456.3	48911.4	56080	34677.9	37891.1	42281.3	9553.35	0.225948
rno-mir-125a-5p	34445.5	36669.9	28168.1	34424.9	26482.8	32896.2	32181.2	3984.92	0.123827
rno-mir-487b-3p	45472.8	24555.3	28594.8	37873.1	24508.7	25492.8	31082.9	8676.95	0.279155
rno-mir-26a-5p	37812.1	23253.3	28010	32932.1	21969.3	19720.2	27282.8	6999.61	0.256557
rno-mir-433-3p	52677.1	13058.4	16063.5	17164.1	14242.7	18276.6	21913.7	15189.9	0.693166
rno-mir-103-3p	40235	16384	15564.7	18347.3	17805.8	15771.8	20684.8	9641.69	0.466125
rno-mir-376b-3p	34619.6	17705.5	17676.2	21650.5	15550.5	13929.4	20188.6	7530.73	0.373019
rno-mir-143-3p	39617.6	5707.49	4527.46	60239.5	4364.86	3443.78	19650.1	24353.9	1.23938
rno-mir-30c-5p	5644.6	22638.2	16065.8	18538.3	20781.6	22577	17707.6	6424.52	0.362812
rno-mir-383-5p	65859.5	5831.7	4783.25	13911.5	5732.67	6275.44	17065.7	24135.9	1.4143
rno-mir-24-3p	18518.3	14069.8	15739.1	27605.5	13516.3	10255.9	16617.5	6028.25	0.362765
rno-mir-7b	36332.9	20045.9	7459.73	11051.4	9947.42	13626	16410.6	10662.8	0.649754
rno-mir-9a-3p	11327.2	12040.2	15478.7	9708.25	27127.1	22102.8	16297.4	6897.8	0.423246
rno-mir-379-5p	46807.2	10176.3	9139.79	13676.7	7097.56	5949.44	15474.5	15582.5	1.00698
rno-mir-127-3p	20247.7	13108.2	11909.3	13893.1	12377.7	14783.4	14386.6	3051.57	0.212113
rno-mir-3099	29841.2	11670.2	10259.4	11643	7966.72	7127.72	13084.7	8420.46	0.643535
rno-mir-98-5p	35624.8	8410.42	7296.95	14810.4	4059.51	4671.47	12478.9	11970.1	0.959224
rno-mir-23b-3p	9422.3	11259.5	11215.2	17505.9	10776.3	10144.9	11720.7	2918.72	0.249023
rno-mir-99a-5p	4689.2	12454.2	12017.4	18464.7	10364.1	9500.73	11248.4	4493.98	0.399522
rno-mir-29a-3p	8954.11	12151.8	10256	10065	13965.2	11718.6	11185.1	1791.26	0.160147
rno-mir-191a-5p	16530	8911.46	8577.06	10852.3	9410.69	9121.85	10567.2	3025.39	0.286299
rno-mir-1224	45740.6	2767.14	2449.76	5616.63	2385.62	2470.99	10238.5	17437	1.70309
rno-mir-382-5p	23993.2	8627.57	7526	9123.57	5305.05	6378.62	10159	6922.25	0.681391
rno-mir-672-5p	26800.9	7976.97	6156.37	7062.22	2890.87	2926.17	8968.91	8988.51	1.00218
rno-mir-128-3p	6737.53	5146.46	14683.4	7680.28	6875.69	11807	8821.73	3639.03	0.412508
rno-mir-185-5p	21384.5	5342.48	4326.32	8891.08	5237.68	4642.86	8304.16	6615.79	0.796685
rno-mir-378a-3p	15927.2	3208.19	3661.27	22528.7	2236.25	1955.11	8252.78	8775.95	1.06339
rno-mir-541-5p	19601	6079.26	4298.41	7797.68	4766.85	5329.53	7978.79	5824.05	0.729941
rno-mir-328a-3p	10282.6	8591.24	7178.36	7720.56	6992.12	7019.34	7964.04	1287.07	0.16161
rno-mir-30d-5p	5730.92	9443.77	7022.56	9000.42	7849.57	8307.72	7892.49	1359.22	0.172217
rno-mir-323-3p	10405.5	7358.48	7849.22	7505.34	5614.78	8052.82	7797.69	1543.49	0.197942
rno-mir-124-3p	7998.71	4908.19	8116.64	4866.21	10214	10628.7	7788.74	2487.47	0.319367
rno-mir-760-3p	26086.9	3342.54	2827.63	5164.31	2257.48	2309.72	6998.1	9412.28	1.34498
rno-mir-92b-3p	4232.72	8085.97	8448	6384.31	6443.67	6025.74	6603.4	1524.98	0.230939
rno-mir-26b-5p	6958.46	6151.93	6162.18	10032.8	4922.82	3631.92	6310.02	2164.4	0.34301
rno-mir-151-3p	25233.9	2249.2	2307.91	5563.69	1401.5	1049.09	6300.88	9412.21	1.49379
rno-mir-204-5p	1559.65	7377.92	4432.12	7516.85	6653.82	8722.15	6043.75	2615.36	0.432738
rno-mir-375-3p	10285.5	3343.38	4200.75	14392.6	1704.64	1078.56	5834.25	5321.7	0.912148
rno-mir-99b-5p	8526.89	5476.83	5418.07	6388.92	4383.89	4375.82	5761.74	1552.93	0.269524
rno-mir-335	3537.75	6407.09	5728.5	3694.54	6367.52	7709.48	5574.15	1648.43	0.295727
rno-mir-134-5p	12000.3	4501.78	3892.64	5380.68	3665.57	3837.4	5546.39	3223.79	0.581242
rno-mir-23a-3p	2364.35	5666.09	5552.94	8961.29	4822.5	4828.4	5365.93	2128.16	0.396606
rno-mir-382-3p	5986.96	5356.85	4536.76	7790.77	3512.53	3701.28	5147.53	1604.56	0.311715
rno-mir-140-3p	7391.53	4655.56	3640.34	7086.39	4035.35	3615.45	5070.77	1723.79	0.339947
rno-mir-770-3p	17712.2	2297.36	2266.05	3920.13	1810.82	1958.58	4994.19	6276.38	1.25674
rno-mir-22-3p	2212.19	3977.92	5843.61	4016.81	6840.54	6607.51	4916.43	1812.44	0.368649
rno-mir-320-3p	6674.62	3599.4	3890.31	4964.04	5269.9	4550.95	4824.87	1103.56	0.228723
rno-mir-100-5p	1703.04	6018.43	5422.72	7771.2	4355.34	3473.26	4790.66	2109.46	0.440327
rno-mir-151-5p	5985.5	4298.15	5541.31	6568.46	3449.56	2809.99	4775.5	1490.94	0.312206
rno-mir-135a-5p	716.914	5843.53	4455.37	2549.35	6178.6	8150.79	4649.09	2680.91	0.576653
rno-mir-30b-5p	529.639	5301.93	5902.9	3837.26	6077.56	5615.64	4544.16	2123.01	0.467196
rno-mir-325-3p	993.438	5873.1	6952.8	3410.26	4348.75	5095.44	4445.63	2085.42	0.469094
rno-mir-300-3p	8096.74	3091.59	3163.64	3224.96	4306.28	3796.65	4279.98	1927.36	0.450319
rno-mir-329-3p	1060.74	5093.23	5562.24	2281.18	3596.01	6913.56	4084.49	2183.51	0.534585
rno-mir-181a-5p	2879.36	3657.7	3649.64	4137.66	4531.81	4497.2	3892.23	628.496	0.161475
rno-mir-126a-3p	2453.6	3087.37	3139.22	8069.3	3436.38	3082.23	3878.02	2078.22	0.535898
rno-mir-543-3p	1657.68	5169.27	4453.05	3714.11	3396.84	4824.06	3869.17	1271.28	0.328568
rno-mir-361-5p	2877.9	4702.03	4660	3186.98	3562.33	3478.46	3744.61	764.304	0.204108
rno-mir-1839-5p	9182.35	2959.79	2361.39	3321.64	1785.19	2210.02	3636.73	2771.34	0.762042
rno-mir-30e-3p	9868.54	2052.33	2298.61	4622.21	1316.56	1037.81	3532.68	3352.02	0.94886
rno-mir-495	586.699	3824.15	4746.04	1748.29	4167.88	5786.45	3476.58	1943.4	0.558998
rno-mir-770_hairp	12035.4	1669.58	1637.05	2168.39	1291.66	1422.77	3370.8	4255.31	1.2624
rno-mir-129-5p	4185.9	3487.02	4357.71	2396.27	2773.71	2872.41	3345.5	800.331	0.239226
rno-mir-411-5p	9752.96	2246.67	1835.86	2503.31	1971.91	1714.09	3337.47	3155.92	0.945603
rno-mir-409a_hairp	4968.65	3669.53	2710.2	3070.73	2574.54	2974.72	3328.06	888.68	0.267026
rno-mir-380-3p	2002.97	3198.06	2700.9	2734.65	3749.05	4416.57	3133.7	854.827	0.272785
rno-mir-872-5p	8298.65	2174.85	2081.19	3418.32	1755.17	942.443	3111.77	2663.98	0.856098
rno-mir-127-5p	6257.64	2400.44	2291.63	2434.26	2623.6	2562.89	3095.08	1553.84	0.502034
rno-mir-760_hairp	12392.4	1194.73	938.279	2135.01	912.365	992.73	3094.25	4578.4	1.47965
rno-mir-323_hairp	1717.67	3015.55	3738	3233.01	2718.79	3937.97	3060.17	797.586	0.260635
rno-mir-221-3p	2333.63	3308.74	2403.25	2916.5	2455.92	4830.13	3041.36	952.638	0.313227
rno-mir-148b-3p	4598.49	2653.92	2486.96	4260.81	1729.54	2048.75	2963.08	1186.47	0.400418
rno-mir-369-3p	4516.56	3107.65	2288.15	2597.69	2352.67	2782.25	2940.83	827.716	0.281457
rno-mir-218a-5p	1831.79	2616.74	2706.71	1998.05	2741.49	5280.98	2862.63	1245.63	0.435136
rno-mir-652-3p	1843.49	2866.84	4415.84	2548.2	2712.93	2611.44	2833.13	852.088	0.300759
rno-mir-342-3p	630.592	2773.9	2676.48	1215.4	3721.22	5189.94	2701.26	1657.42	0.613573
rno-mir-410-3p	1013.92	2008.4	2325.35	1378.84	3478.12	4005.6	2368.37	1171.09	0.494469
rno-mir-125b-1-3p	7447.13	1203.18	1060.36	2562.01	1026.59	656.329	2325.93	2593.09	1.11486
rno-mir-653-3p	4744.8	2577.88	1609.14	2593.09	1301.18	979.725	2300.97	1368.08	0.594567
rno-mir-129-2-3p	181.423	2501.83	2879.95	905.797	3377.8	3942.31	2298.19	1460.69	0.635584
rno-mir-139-5p	1448.46	1795.47	1849.82	1359.27	2685.84	3907.63	2174.41	970.157	0.446169
rno-mir-107-3p	2398	1796.32	2125.37	1831.16	2384.16	2394.69	2154.95	284.049	0.131812
rno-mir-30a-5p	1049.04	2457.05	1576.59	2681.71	2757.6	2306.26	2138.04	679.802	0.317956
rno-mir-374-5p	1078.3	2721.52	2795.07	2162.63	1922.85	2020.14	2116.75	625.025	0.295276
rno-mir-27b-3p	2735.98	1602.83	1804.47	3192.73	1829.12	1504.27	2111.57	687.097	0.325397
rno-mir-92a-3p	1218.75	2316.79	2961.33	2780.69	1671.69	1573.63	2087.15	705.458	0.338001
rno-mir-667-3p	667.169	2042.19	2207.92	1351.21	2646.3	3606.78	2086.93	1019.46	0.488496
rno-mir-411-3p	1068.06	2246.67	2424.18	2184.5	1895.03	2510.87	2054.88	528.634	0.257257
rno-mir-186-5p	1638.66	2230.61	1483.57	1703.4	2613.35	2646.99	2052.77	513.128	0.249969
rno-mir-539-3p	2563.33	1594.38	1757.97	1792.03	2215.74	2345.27	2044.79	384.039	0.187814
rno-mir-181b-5p	2453.6	1667.04	1659.14	2114.29	2078.82	2178.8	2025.28	309.907	0.153019
rno-mir-423-3p	2384.84	2035.43	2254.43	2635.67	1654.85	1176.54	2023.63	531.42	0.262608
rno-mir-106b-5p	2184.39	1795.47	1854.47	2376.71	2132.27	1370.75	1952.34	357.421	0.183073
rno-mir-132-3p	2133.19	2048.95	1733.55	1740.23	1715.63	2030.54	1900.35	190.172	0.100072
rno-mir-34c-5p	1515.76	2216.25	1710.3	2131.56	2337.3	1457.45	1894.77	380.571	0.200854
rno-mir-376b-5p	2582.35	1898.55	1862.61	1794.33	1500.35	1610.91	1874.85	378.859	0.202074
rno-mir-137-3p	4083.48	1181.21	971.997	1047.36	1704.64	2151.06	1856.63	1180.03	0.635577
rno-mir-335_hairp	825.183	3089.06	2288.15	1577.95	1139.36	1890.96	1801.78	817.831	0.453903
rno-mir-384-5p	491.598	2472.26	1762.62	1187.78	2190.85	2701.61	1801.12	837.344	0.464902
rno-mir-28-5p	2263.4	1458.35	1607.98	3165.11	1162.79	967.587	1770.87	815.563	0.460544
rno-mir-330-3p	5016.94	874.501	954.557	1290.21	1146.68	1316.99	1766.65	1602.08	0.906849
rno-mir-1188-5p	4128.84	1181.21	1266.15	1408.76	1208.92	1400.23	1765.69	1161.6	0.657875
rno-mir-376c-3p	1166.08	1856.31	1941.67	1688.44	1906.74	1751.37	1718.43	286.837	0.166918
rno-mir-411_hairp	4633.61	1256.41	1068.5	1345.46	1047.1	948.512	1716.6	1436.43	0.83679
rno-let-7d-3p	2136.11	1723.65	1774.24	2198.31	1167.92	1246.77	1707.83	431.914	0.252901
rno-mir-222-3p	652.538	1324.85	1510.32	813.721	2190.12	3709.08	1700.1	1125.7	0.662137
rno-mir-16-5p	588.162	1356.96	2005.62	1266.04	2466.17	2144.99	1637.99	692.465	0.422753
rno-mir-3547	367.236	2043.04	1606.82	1127.93	2135.93	2437.17	1619.69	764.806	0.472194
rno-mir-341	2658.43	1223.46	1266.15	1306.33	1752.24	1494.73	1616.89	546.317	0.337882
rno-mir-140-5p	2349.72	1591.85	1096.4	1823.1	1552.34	1212.08	1604.25	451.26	0.28129
rno-mir-708-5p	2441.9	1149.1	1547.52	1281.01	1526.71	1517.27	1577.25	452.928	0.287163
rno-mir-130a-3p	646.686	1308.79	1673.09	1104.91	2579.67	1939.51	1542.11	678.081	0.43971
rno-mir-29c-3p	283.839	1767.59	1456.83	956.438	2533.54	2240.36	1539.77	831.242	0.539849
rno-mir-434-5p	634.981	1790.4	1639.37	1583.71	1707.57	1677.67	1505.62	432.085	0.286982
rno-mir-384-3p	231.168	1764.21	1716.11	1051.97	1770.55	2372.15	1484.36	742.906	0.50049
rno-mir-539-5p	405.276	1555.51	1532.41	618.059	2032.69	2744.1	1481.34	872.905	0.589267
rno-mir-485_hairp	1471.87	1699.15	1619.61	870.117	1367.82	1783.45	1468.67	329.677	0.224474
rno-mir-138-5p	1060.74	1013.07	1089.43	912.702	2143.99	2491.8	1451.95	682.358	0.469959
rno-mir-1843-5p	5764.58	653.975	470.884	993.269	296.555	428.305	1434.59	2134.92	1.48817
rno-mir-18a-5p	1340.19	1208.25	1161.51	1660.82	1893.56	1285.78	1425.02	289.186	0.202935
rno-mir-93-5p	1634.27	1128.82	1101.05	1512.35	1638.01	1432.31	1407.8	239.891	0.170401
rno-mir-376a-3p	1122.19	1090.8	989.437	911.551	2351.21	1958.58	1403.96	599.44	0.426963
rno-mir-150-5p	517.934	1285.14	1734.71	1747.14	1598.47	1524.21	1401.27	464.453	0.331452
rno-mir-30a-3p	2721.35	1005.47	1216.16	2135.01	719.055	533.213	1388.37	859.052	0.618746
rno-mir-379-3p	594.015	1471.87	1740.53	1344.31	1349.51	1822.46	1387.11	436.775	0.314881
rno-mir-323-5p	3682.6	836.479	1130.12	1032.4	741.022	869.614	1382.04	1135.73	0.821777
rno-mir-770*	3354.87	1062.92	1047.57	1101.46	853.787	802.854	1370.58	979.612	0.714744
rno-mir-330-5p	2450.68	1176.99	1163.84	1047.36	1069.8	1293.58	1367.04	538.075	0.393605
rno-mir-216b-5p	4068.85	746.072	812.71	1412.21	688.301	397.092	1354.21	1370.78	1.01224
rno-mir-181d-5p	1842.03	1491.3	1042.92	1068.08	1179.63	1463.52	1347.91	309.103	0.229319
rno-mir-146a-5p	1858.12	807.752	834.801	3205.39	676.586	623.383	1334.34	1023.73	0.767219
rno-mir-219-2-3p	4188.83	322.763	585.988	1150.95	947.513	397.092	1265.52	1467.29	1.15943
rno-mir-381-3p	1665	1139.81	1211.51	1228.06	1282.14	1004	1255.09	222.585	0.177346
rno-mir-21-5p	1076.83	1057.01	967.346	2330.67	1066.87	883.486	1230.37	544.157	0.442271
rno-mir-485*	659.854	1612.12	1660.3	962.193	1049.29	1399.36	1223.85	397.26	0.324597
rno-mir-30e-5p	378.94	1419.48	773.179	1220.01	1796.91	1708.88	1216.23	551.102	0.453122
rno-mir-702-3p	128.752	1593.54	990.6	433.908	1629.96	2380.82	1192.93	838.103	0.702559
rno-mir-494-3p	899.8	1224.3	1259.18	1073.84	1455.68	1228.56	1190.23	187.482	0.157518
rno-mir-409a-5p	850.055	1369.63	922.002	904.646	1326.08	1747.9	1186.72	355.185	0.2993
rno-mir-485-3p	2449.21	848.308	1056.87	955.287	784.957	884.353	1163.17	636.921	0.547576
rno-mir-322-5p	883.706	710.585	1098.73	1115.27	1741.99	1308.32	1143.1	358.626	0.313731
rno-mir-653-5p	942.23	1754.07	894.097	1073.84	1258.71	906.896	1138.31	331.499	0.291221
rno-mir-29b-3p	213.611	1318.93	870.844	543.248	1903.08	1866.68	1119.4	696.646	0.622339
rno-mir-369-5p	694.968	1198.11	1303.36	926.514	1100.55	1358.61	1097.02	249.782	0.227692
rno-mir-34b-3p	598.404	1187.12	1281.27	1621.69	1024.4	546.218	1043.18	414.059	0.396919
rno-mir-431	924.673	1145.72	1198.72	545.55	1158.4	1268.44	1040.25	268.46	0.258072
rno-mir-296-5p	276.524	1154.17	1297.55	793.004	1114.46	1500.8	1022.75	433.443	0.423801
rno-mir-380-5p	3053.47	653.13	548.783	725.098	476.685	560.091	1002.88	1008.32	1.00543
rno-mir-29a_hairp	1376.77	873.656	778.993	818.324	1151.07	997.065	999.313	229.171	0.229328
rno-mir-485-5p	3117.85	494.283	508.089	680.211	488.401	663.265	992.016	1044.99	1.0534
rno-mir-664-3p	282.376	1146.57	1134.77	637.626	971.677	1659.46	972.08	472.644	0.486219
rno-mir-15b-5p	282.376	739.313	1345.22	860.91	1301.91	1062.96	932.115	397.222	0.426152
rno-mir-351-5p	958.324	627.782	659.237	1577.95	834.749	867.013	920.843	345.782	0.375507
rno-mir-425-5p	282.376	952.235	803.409	730.852	1174.51	1496.46	906.64	413.034	0.455566
rno-mir-125b-2-3p	1180.71	938.716	752.251	1055.42	746.148	644.191	886.24	207.006	0.233578
rno-mir-409a-3p	1011	1042.64	785.969	889.683	717.591	837.535	880.736	127.063	0.144269
rno-mir-25-3p	276.524	1062.92	1227.79	1405.31	667.799	551.42	865.293	435.027	0.502751
rno-let-7c-1_hairp	2735.98	452.037	404.611	901.193	289.233	271.375	842.405	955.531	1.13429
rno-mir-412-5p	1207.05	612.573	590.639	697.475	795.208	1146.19	841.523	270.07	0.32093
rno-mir-153-3p	727.156	1009.69	881.308	578.927	1047.1	788.115	838.715	177.181	0.211253
rno-mir-199a-3p	108.269	838.169	763.878	2679.41	246.763	192.477	804.827	968.343	1.20317
rno-mir-496-3p	295.544	877.881	992.925	690.569	747.612	1160.93	794.244	297.507	0.374579
rno-mir-326-3p	250.188	775.645	751.088	473.04	1144.48	1261.5	775.992	384.806	0.495889
rno-mir-344b-2-3p	95.1009	729.174	863.868	314.209	1133.5	1494.73	771.764	515.958	0.668543
rno-mir-136_hairp	615.961	788.319	985.949	605.399	757.132	867.013	769.962	146.539	0.19032
rno-mir-324-5p	421.37	791.698	940.604	479.946	1041.97	929.438	767.505	258.69	0.337053
rno-mir-6215	1698.65	179.97	295.32	508.719	1331.2	575.697	764.926	609.37	0.796639
rno-mir-135a-3p	1360.67	621.023	906.887	855.155	477.418	325.997	757.859	368.494	0.48623
rno-mir-135b-5p	332.121	712.275	698.768	393.624	883.808	1319.59	723.365	358.82	0.496043
rno-mir-674-5p	286.766	610.883	975.485	477.644	1051.49	897.359	716.604	304.92	0.425506
rno-mir-30c-2-3p	2494.57	265.308	269.741	821.777	210.152	155.195	702.79	910.616	1.29571
rno-mir-101a_hairp	289.692	882.106	791.782	837.891	687.569	630.319	686.56	215.814	0.314342
rno-mir-342-5p	1555.26	447.812	547.62	590.437	453.254	521.075	685.91	429.42	0.626058
rno-mir-298-5p	1765.95	382.753	487.161	646.833	415.178	417.033	685.818	537.589	0.783865
rno-mir-770-5p	68.7652	707.205	617.381	262.416	1077.12	1361.21	682.349	484.637	0.710247
rno-mir-668	441.853	901.539	681.328	588.135	659.744	814.992	681.265	163.008	0.239272
rno-mir-340-5p	1148.53	593.14	589.476	562.814	603.362	542.75	673.345	233.852	0.347299
rno-mir-598-3p	332.121	764.661	615.055	530.587	765.918	958.05	661.065	217.84	0.329529
rno-mir-322-3p	1224.61	299.95	437.166	1339.7	379.298	279.178	659.984	486.598	0.737288
rno-mir-7a-2-3p	680.337	754.521	670.864	646.833	542.587	554.021	641.527	80.7579	0.125884
rno-mir-503-3p	654.001	503.578	460.419	1312.08	406.391	489.862	637.722	340.539	0.533992
rno-mir-146b-5p	1167.55	507.802	331.363	886.23	423.964	507.203	637.351	321.226	0.504002
rno-mir-20a-5p	128.752	462.176	532.505	349.888	1197.21	1150.53	636.842	438.126	0.687966
rno-let-7a-2_hairp	722.767	411.48	816.198	438.511	675.853	745.631	635.074	169.123	0.266304
rno-mir-154-3p	89.2485	791.698	1085.94	362.549	716.126	736.961	630.42	351.234	0.557142
rno-mir-195-5p	200.443	461.331	823.174	452.323	922.617	765.573	604.243	276.361	0.457367
rno-mir-17-5p	168.255	356.56	622.031	302.699	1118.86	1039.55	601.325	399.235	0.663926
rno-mir-152-3p	302.86	466.401	422.051	1664.27	333.899	193.344	563.804	547.503	0.971087
rno-mir-500-3p	174.108	627.782	549.945	438.511	812.049	710.951	552.224	225.531	0.408404
rno-mir-3102_hairp	313.101	366.699	373.219	192.208	836.945	1224.22	551.066	396.458	0.719438
rno-mir-337-5p	1269.96	375.148	498.788	412.04	338.293	345.071	539.884	362.43	0.671311
rno-mir-137-5p	1518.69	327.832	281.367	431.606	324.38	320.795	534.111	484.937	0.907932
rno-mir-101b-3p	914.431	506.112	406.936	553.606	453.986	365.013	533.347	198.49	0.372159
rno-mir-28-3p	604.256	543.289	453.443	940.325	330.238	273.976	524.255	238.819	0.45554
rno-mir-873-3p	867.612	484.989	546.457	476.493	366.118	379.752	520.237	183.304	0.352347
rno-mir-369_hairp	261.893	628.627	501.113	454.625	539.658	707.483	515.566	153.927	0.298559
rno-mir-449a-5p	87.7854	409.79	920.839	368.304	1044.17	247.099	512.998	382.511	0.745639
rno-mir-193-3p	70.2283	337.972	672.026	280.831	777.634	890.423	504.852	321.855	0.637524
rno-mir-344a-3p	169.718	620.178	445.305	244.001	681.711	762.105	487.17	241.986	0.496718
rno-mir-433_hairp	813.478	305.864	458.094	298.096	477.418	565.293	486.374	190.86	0.392414
rno-mir-200c-3p	206.296	612.573	105.803	1759.8	120.819	65.026	478.386	659.03	1.37761
rno-mir-139-3p	1880.07	137.723	167.425	285.435	161.824	180.339	468.803	693.281	1.47883
rno-mir-344b-5p	544.27	637.921	311.597	280.831	433.483	595.638	467.29	149.442	0.319805
rno-mir-325-5p	544.27	469.78	477.86	420.096	456.183	399.693	461.314	50.4964	0.109462
rno-mir-212-3p	305.786	461.331	430.19	349.888	598.236	606.042	458.579	124.276	0.271002
rno-mir-664-2-5p	1815.69	192.644	197.655	313.058	110.568	117.047	457.778	669.253	1.46196
rno-mir-451-5p	16.094	425.844	197.655	860.91	790.814	442.177	455.582	327.845	0.719617
rno-mir-431_hairp	645.223	414.86	396.472	283.133	439.341	538.415	452.908	124.849	0.275662
rno-let-7i_hairp	964.176	358.25	303.458	267.02	421.768	383.22	449.649	258.073	0.573943
rno-mir-433-5p	591.088	374.303	348.803	459.228	407.123	515.006	449.259	91.6765	0.204062
rno-mir-338-5p	712.525	339.661	418.563	529.436	343.418	339.869	447.246	149.556	0.334394
rno-mir-344i_hairp	256.041	541.599	512.74	252.058	528.674	589.569	446.78	151.483	0.339054
rno-mir-6331	1008.07	370.079	337.176	363.7	205.026	395.358	446.568	283.172	0.634108
rno-mir-370-3p	792.995	354.87	397.635	470.738	292.894	355.475	444.101	180.707	0.406906
rno-mir-466b-2-3p	203.37	392.047	594.127	508.719	391.014	573.096	443.729	146.152	0.329372
rno-mir-329-5p	269.209	489.214	248.813	276.228	538.925	825.397	441.297	225.065	0.510009
rno-mir-223-3p	27.7987	234.89	436.003	1706.86	113.497	123.116	440.36	636.23	1.44479
rno-mir-331-3p	67.3021	394.582	490.649	349.888	680.979	552.287	422.615	210.008	0.496927
rno-mir-339-5p	185.812	447.812	483.673	603.097	399.801	394.491	419.114	137.295	0.327585
rno-mir-17-1-3p	361.383	279.671	619.706	330.322	477.418	412.698	413.533	121.78	0.294487
rno-mir-126a-5p	153.624	340.506	432.515	644.531	423.964	482.926	413.011	162.19	0.392702
rno-mir-1843-3p	614.498	447.812	438.329	504.115	144.25	323.396	412.067	161.868	0.392821
rno-mir-872-3p	57.0605	588.915	522.041	344.134	595.308	363.279	411.789	204.925	0.497645
rno-mir-6331_hairp	598.404	354.87	362.755	313.058	373.44	461.251	410.63	104.044	0.253378
rno-mir-127_hairp	550.122	347.266	418.563	321.115	368.314	442.177	407.926	82.8141	0.203013
rno-mir-504	257.504	637.921	560.41	357.945	274.588	356.342	407.452	156.021	0.382918
rno-mir-187-3p	504.766	363.319	267.415	476.493	410.052	411.831	405.646	84.6179	0.2086
rno-mir-1-3p	507.692	127.584	145.334	1475.52	81.2781	88.4353	404.307	548.806	1.3574
rno-mir-344b-1-3p	452.095	509.492	389.496	366.002	310.468	358.943	397.749	71.6098	0.180038
rno-mir-1249	83.3961	430.914	565.06	208.322	374.905	701.414	394.002	226.47	0.574794
rno-mir-1839-3p	33.6511	419.085	529.017	208.322	495.723	648.526	389.054	227.232	0.584062
rno-mir-22-5p	33.6511	294.035	637.146	293.492	473.024	585.234	386.097	224.28	0.580889
rno-mir-101b_hairp	169.718	516.251	363.917	431.606	415.178	376.284	378.826	115.713	0.305452
rno-mir-423-5p	626.203	258.548	361.592	346.436	346.347	323.396	377.087	127.371	0.337777
rno-mir-9a-3_hairp	79.0069	217.992	218.583	43.736	829.623	872.215	376.859	374.259	0.993101
rno-mir-338-3p	55.5974	352.335	315.085	231.341	586.521	646.792	364.612	221.235	0.606768
rno-mir-203a-3p	324.806	186.729	213.932	1243.02	90.065	107.51	361.011	440.213	1.21939
rno-mir-540-3p	479.894	294.035	397.635	278.53	330.238	295.652	345.997	78.2683	0.226211
rno-mir-488-3p	658.391	340.506	265.09	290.039	266.534	234.961	342.587	158.664	0.463134
rno-mir-19b-3p	16.094	239.115	166.263	98.9816	504.51	1026.54	341.918	374.633	1.09568
rno-mir-136-5p	30.7249	261.928	255.789	104.736	676.586	712.685	340.408	288.572	0.847725
rno-mir-448-3p	782.753	326.987	255.789	271.624	188.185	154.328	329.944	230.166	0.69759
rno-mir-27a-3p	74.6176	278.826	333.688	366.002	498.652	397.959	324.958	142.869	0.439655
rno-mir-212-5p	408.202	360.785	213.932	223.284	329.506	408.363	324.012	87.0048	0.268523
rno-mir-34c-3p	64.376	334.592	492.974	339.53	407.123	244.498	313.849	147.595	0.470276
rno-mir-136-3p	150.698	332.902	305.784	302.699	387.353	397.092	312.755	88.8769	0.284175
rno-mir-450a-5p	83.3961	294.035	232.535	685.965	267.998	253.168	302.85	201.813	0.66638
rno-mir-873_hairp	500.377	264.463	311.597	214.076	256.282	264.439	301.872	102.065	0.338105
rno-mir-672-3p	280.913	322.763	417.4	267.02	254.086	261.838	300.67	62.1527	0.206714
rno-mir-384_hairp	45.3558	370.079	315.085	191.057	343.418	494.198	293.199	155.673	0.530948
rno-mir-7a-1-3p	314.564	281.361	320.898	311.907	265.802	251.434	290.994	28.9125	0.0993574
rno-mir-183-5p	323.343	483.299	66.2725	755.022	73.2236	36.4146	289.596	288.469	0.99611
rno-mir-101a-3p	162.403	364.164	317.41	337.228	281.178	241.897	284.047	73.4061	0.258429
rno-mir-376b_hairp	251.652	234.89	297.645	248.605	350.741	302.588	281.02	43.9175	0.156279
rno-mir-1193-3p	74.6176	388.667	304.621	352.19	283.375	267.907	278.563	109.502	0.393096
rno-mir-194-5p	172.645	266.153	288.344	293.492	278.25	368.481	277.894	62.8869	0.226298
rno-mir-874-3p	83.3961	277.137	303.458	147.321	412.981	418.767	273.843	136.768	0.49944
rno-mir-145-5p	13.1678	207.008	175.564	349.888	355.866	523.676	270.862	177.173	0.654108
rno-mir-489-3p	14.6309	377.683	283.693	96.6797	495.723	353.741	270.359	181.659	0.671918
rno-mir-421-3p	159.477	301.64	286.018	179.548	351.473	332.933	268.515	80.2992	0.299049
rno-mir-151_hairp	857.371	137.723	147.66	262.416	100.316	94.5044	266.665	295.652	1.1087
rno-mir-483-3p	11.7047	67.5943	161.612	1254.53	42.4697	28.6114	261.088	489.551	1.87505
rno-mir-674-3p	140.457	286.431	344.152	264.718	256.282	250.567	257.101	66.5513	0.258853
rno-mir-652_hairp	155.088	235.735	366.243	177.246	246.031	357.209	256.259	88.6476	0.34593
rno-mir-130b-5p	273.598	259.393	302.296	440.813	123.016	136.988	256.017	117.021	0.457081
rno-mir-542-3p	140.457	169.831	172.076	606.55	239.441	205.482	255.639	175.231	0.685461
rno-mir-3068-5p	324.806	253.479	138.358	173.793	263.605	352.874	251.153	83.2342	0.331409
rno-mir-210-3p	98.027	277.982	269.741	272.775	339.757	225.423	247.284	81.7353	0.330532
rno-mir-192-5p	228.242	202.783	273.229	306.152	233.583	238.429	247.07	36.7353	0.148684
rno-mir-125a-3p	690.579	136.034	170.913	220.982	150.108	111.845	246.743	220.543	0.893815
rno-mir-434_hairp	40.9665	247.564	331.363	200.265	286.304	332.933	239.899	109.889	0.458064
rno-mir-365-3p	11.7047	243.339	356.941	179.548	229.19	402.294	237.17	138.469	0.583838
rno-mir-499-5p	267.745	227.286	229.047	203.718	233.583	174.27	222.608	31.3516	0.140838
rno-mir-497-5p	96.564	179.97	233.698	197.963	311.2	290.449	218.307	78.4545	0.359376
rno-mir-3559-5p	109.732	310.089	238.348	349.888	159.627	132.653	216.723	98.684	0.455346
rno-mir-935	62.9129	213.767	329.037	94.3778	277.517	320.795	216.401	114.696	0.530014
rno-mir-493-5p	418.444	214.612	191.841	212.925	119.354	118.781	212.66	109.821	0.516418
rno-mir-181c-5p	61.4498	239.115	182.54	166.888	287.036	270.508	201.256	83.2642	0.413723
rno-mir-92b-5p	403.813	140.258	160.449	180.699	173.54	145.658	200.736	100.693	0.501619
rno-mir-206-3p	380.403	28.7276	52.3204	682.513	26.3605	33.8135	200.69	273.596	1.36328
rno-mir-370-5p	504.766	135.189	126.732	189.907	111.3	118.781	197.779	152.963	0.773402
rno-mir-30c-1-3p	667.169	91.2523	89.526	199.114	90.065	45.0847	197.035	235.928	1.19739
rno-mir-450a-3p	301.397	106.461	73.2486	515.625	108.371	64.159	194.877	179.67	0.921968
rno-mir-3085	114.121	262.773	216.258	127.755	167.682	259.237	191.304	64.6514	0.337951
rno-mir-106b-3p	210.685	190.109	205.794	277.379	137.66	106.643	188.045	59.9622	0.318872
rno-mir-1843_hairp	532.565	164.761	109.291	157.68	57.1144	99.7065	186.853	173.953	0.930961
rno-mir-3068-3p	229.705	202.783	138.358	164.586	188.917	195.945	186.716	31.7	0.169777
rno-mir-135a*	339.437	168.141	213.932	189.907	109.103	95.3715	185.982	88.0727	0.473555
rno-let-7b-3p	144.846	165.606	174.401	253.209	194.775	181.206	185.674	37.0417	0.199499
rno-mir-466c-5p	140.457	193.489	203.468	256.662	125.212	190.743	185.005	47.2021	0.255139
rno-mir-125b-1_hairp	455.021	117.445	119.756	188.756	136.928	87.5683	184.246	136.782	0.742389
rno-mir-132-5p	98.027	201.093	162.775	195.661	177.201	255.769	181.754	51.8397	0.285219
rno-mir-758-3p	39.5034	196.868	144.172	108.189	246.031	314.726	174.915	98.8133	0.564922
rno-mir-412_hairp	112.658	149.552	183.703	148.472	205.758	248.833	174.829	48.3957	0.276817
rno-mir-665	141.92	165.606	136.033	100.133	242.37	258.37	174.072	62.913	0.361419
rno-mir-340-3p	68.7652	226.441	199.98	162.284	167.682	213.285	173.073	56.9469	0.329034
rno-mir-128-2-5p	733.008	20.2783	101.153	107.038	29.2894	45.9517	172.786	276.854	1.60229
rno-mir-455-3p	122.9	107.306	162.775	267.02	204.294	147.392	168.614	58.8043	0.34875
rno-mir-224-5p	55.5974	305.019	162.775	247.454	109.103	121.382	166.888	93.1488	0.558151
rno-mir-31a-5p	117.047	131.809	277.879	122.001	185.256	167.334	166.888	60.6402	0.36336
rno-mir-376a-5p	58.5236	168.141	191.841	116.246	213.081	241.897	164.955	67.334	0.408197
rno-mir-182	96.564	386.132	18.6028	408.587	42.4697	36.4146	164.795	182.152	1.10533
rno-mir-99b-3p	184.349	150.397	151.148	148.472	161.824	180.339	162.755	15.9236	0.0978378
rno-mir-352	582.31	92.9422	103.478	125.453	36.6118	32.9465	162.29	209.077	1.28829
rno-mir-6324_hairp	520.86	174.055	19.7655	35.6794	144.25	71.9621	161.095	186.296	1.15643
rno-mir-3572*	218	138.568	151.148	237.095	123.016	88.4353	159.377	57.1532	0.358604
rno-mir-505_hairp	40.9665	232.355	158.124	85.1702	195.507	242.764	159.148	81.38	0.511349
rno-mir-142-3p	55.5974	97.1668	73.2486	199.114	290.698	220.221	156.008	94.3572	0.604825
rno-mir-539_hairp	100.953	129.274	139.521	113.944	199.9	240.163	153.959	54.3513	0.353024
rno-mir-344g_hairp	212.148	152.087	113.942	113.944	136.928	170.802	149.975	37.6046	0.250739
rno-mir-666-5p	598.404	53.2305	51.1577	65.6041	73.2236	54.6218	149.374	220.142	1.47377
rno-mir-421*	46.8189	179.97	152.31	62.1512	217.474	224.556	147.213	76.5925	0.520282
rno-mir-331_hairp	368.699	115.755	90.6887	116.246	101.049	89.3024	146.957	109.256	0.743455
rno-mir-324-3p	29.2618	167.296	176.727	101.283	192.578	179.472	141.103	63.5153	0.450135
rno-mir-488_hairp	264.819	132.654	104.641	108.189	113.497	110.978	139.13	62.3478	0.448127
rno-mir-322_hairp	27.7987	80.2682	175.564	130.057	218.938	199.413	138.673	73.853	0.532568
rno-mir-27b_hairp	118.51	94.632	166.263	172.642	124.48	130.919	134.574	29.7389	0.220985
rno-mir-377-3p	54.1343	113.22	102.315	87.4721	191.113	252.301	133.426	73.8026	0.553135
rno-mir-671_hairp	54.1343	136.034	118.593	59.8493	229.19	200.28	133.013	71.5076	0.537597
rno-mir-346	38.0403	130.964	165.1	102.434	156.698	202.014	132.542	57.1129	0.430905
rno-mir-873-5p	143.383	126.739	138.358	90.9249	133.267	143.924	129.433	19.9453	0.154098
rno-mir-345-5p	17.5571	125.894	160.449	69.0569	197.704	202.881	128.924	73.7427	0.571987
rno-mir-879-5p	130.215	104.771	145.334	98.9816	173.54	110.978	127.303	28.4526	0.223503
rno-mir-26a_hairp	51.2082	91.2523	158.124	57.5474	196.239	200.28	125.775	67.7786	0.538887
rno-mir-29b-2-5p	46.8189	151.242	113.942	66.755	165.485	180.339	120.764	54.6067	0.452178
rno-mir-532-5p	64.376	164.761	115.105	105.887	128.873	140.456	119.91	34.1112	0.284474
rno-mir-3544_hairp	80.47	143.638	149.985	78.2645	123.748	139.589	119.282	32.1155	0.269239
rno-mir-125b-2_hairp	125.826	109.841	106.966	143.869	131.802	87.5683	117.645	20.1722	0.171466
rno-mir-301a-3p	14.6309	87.0277	73.2486	44.887	229.922	247.966	116.28	98.3794	0.846054
rno-mir-200b-3p	10.2416	155.467	17.4401	451.172	32.2184	18.2073	114.124	173.988	1.52454
rno-mir-345-3p	209.222	81.9581	87.2007	133.51	95.9229	67.627	112.573	52.2643	0.464268
rno-mir-296-3p	163.866	74.3537	113.942	82.8683	142.054	89.3024	111.064	35.7013	0.321447
rno-mir-501-3p	289.692	82.803	60.4591	90.9249	65.169	77.1642	111.035	88.2367	0.794672
rno-mir-1249_hairp	108.269	95.4769	136.033	74.8117	125.945	124.85	110.897	22.8025	0.205618
rno-mir-877	52.6712	76.8885	145.334	41.4341	164.021	179.472	109.97	60.1287	0.546773
rno-mir-148b-5p	137.53	97.1668	69.7605	133.51	102.513	91.0364	105.253	25.9808	0.246842
rno-mir-190a-5p	11.7047	112.376	70.9232	56.3965	155.234	222.822	104.909	75.7462	0.722016
rno-mir-375_hairp	166.792	91.2523	89.526	192.208	42.4697	32.9465	102.533	64.6796	0.63082
rno-mir-3072_hairp	374.551	36.3319	34.8803	74.8117	55.6499	33.8135	101.673	134.639	1.32423
rno-mir-99a_hairp	57.0605	88.7175	123.244	186.454	79.0814	72.8291	101.231	47.2278	0.466536
rno-mir-299a-3p	159.477	94.632	86.038	78.2645	120.087	66.76	100.876	33.8746	0.335803
rno-mir-142_hairp	65.8391	61.6798	65.1098	233.643	99.584	75.4302	100.214	66.8081	0.666653
rno-mir-3102	51.2082	109.841	105.803	75.9626	102.513	149.993	99.2202	33.4394	0.337022
rno-mir-26b_hairp	27.7987	62.5247	144.172	44.887	180.862	125.717	97.6602	61.2751	0.627432
rno-mir-300-5p	59.9867	63.3697	56.9711	50.6417	158.163	193.344	97.0793	62.0893	0.639573
rno-mir-7a-2_hairp	62.9129	75.1987	67.4352	33.3775	111.3	208.083	93.0512	61.6596	0.662642
rno-mir-23b_hairp	14.6309	67.5943	110.454	40.2832	172.075	143.924	91.4937	61.1612	0.668474
rno-mir-3085_hairp	187.276	81.9581	38.3683	39.1323	104.71	93.6374	90.8469	54.783	0.603025
rno-mir-361_hairp	35.1142	103.926	99.9901	61.0003	110.568	131.786	90.3974	35.5396	0.393149
rno-mir-138-1_hairp	352.605	20.2783	33.7176	86.3211	26.3605	16.4733	89.2926	131.497	1.47265
rno-mir-7b_hairp	244.336	51.5407	63.9472	69.0569	43.9341	62.425	89.2066	76.5438	0.858051
rno-mir-322*	158.014	46.4711	58.1338	179.548	53.4532	38.1486	88.9614	62.5663	0.703297
rno-mir-877_hairp	23.4094	100.547	112.78	50.6417	105.442	135.254	88.0122	42.1336	0.478724
rno-mir-674_hairp	98.027	89.5624	84.8753	94.3778	95.9229	64.159	87.8207	12.5251	0.142622
rno-mir-98-3p	20.4833	114.91	91.8514	97.8306	83.4749	116.18	87.455	35.2333	0.402874
rno-mir-320_hairp	124.363	63.3697	73.2486	98.9816	92.2617	71.0951	87.2199	22.66	0.259803
rno-let-7e_hairp	40.9665	66.7494	118.593	48.3398	115.693	130.919	86.8768	39.4309	0.453871
rno-mir-27a-5p	146.309	50.6957	89.526	156.529	54.1854	23.4094	86.7758	54.3994	0.626897
rno-mir-34a-5p	40.9665	87.0277	53.4831	102.434	126.677	109.244	86.6387	33.3134	0.38451
rno-mir-423_hairp	112.658	83.6479	72.0859	111.642	67.3657	68.494	85.9822	21.076	0.24512
rno-mir-671	175.571	66.7494	65.1098	119.699	46.1308	40.7496	85.6682	52.1575	0.608831
rno-mir-144-5p	35.1142	63.3697	24.4162	315.36	44.6664	18.2073	83.5223	114.689	1.37315
rno-let-7d_hairp	111.195	77.7334	75.5739	70.2079	76.1525	84.9673	82.6383	14.7746	0.178786
rno-mir-505-5p	90.7116	84.4929	93.014	72.5098	65.9012	74.5631	80.1988	10.8489	0.135275
rno-mir-181a-2-3p	84.8592	65.9044	73.2486	132.359	65.9012	58.0899	80.0604	27.1594	0.339236
rno-mir-1298	57.0605	91.2523	105.803	64.4531	73.2236	84.9673	79.46	18.0511	0.227172
rno-mir-125a_hairp	19.0202	54.9204	81.3873	19.5661	120.819	177.738	78.9084	61.9893	0.785586
rno-mir-487b_hairp	21.9464	62.5247	108.129	28.7737	117.89	128.318	77.9302	46.5522	0.597357
rno-mir-1298_hairp	46.8189	73.5088	97.6647	47.1889	109.103	91.9034	77.698	26.4145	0.339963
rno-mir-24-2-5p	11.7047	80.2682	95.3394	103.585	95.1906	64.159	75.0412	34.0295	0.453478
rno-let-7a-1_hairp	134.604	44.7812	79.0619	52.9436	65.9012	64.159	73.5752	32.1153	0.436496
rno-let-7i-3p	23.4094	59.145	66.2725	25.3209	133.999	126.584	72.4551	48.0834	0.663631
rno-mir-219-2_hairp	266.282	16.0536	26.7415	61.0003	35.8795	17.3403	70.5496	97.2879	1.379
rno-mir-221-5p	172.645	46.4711	20.9282	55.2455	38.0762	79.7652	68.8551	54.4461	0.790734
rno-mir-378a-5p	27.7987	58.3001	52.3204	186.454	35.8795	44.2177	67.495	59.3012	0.878601
rno-mir-214-3p	5.85236	40.5566	82.55	233.643	24.896	16.4733	67.3285	85.7612	1.27377
rno-mir-299a-5p	11.7047	81.1132	106.966	41.4341	79.8137	81.4992	67.0885	34.2988	0.511246
rno-mir-382_hairp	98.027	49.0059	65.1098	47.1889	63.7045	77.1642	66.7	18.9534	0.284158
rno-mir-3473_hairp	198.98	20.2783	32.5549	62.1512	49.0598	36.4146	66.5732	66.4348	0.997921
rno-mir-30b-3p	226.779	22.8131	34.8803	59.8493	31.4861	21.6753	66.2472	79.8458	1.20527
rno-mir-138-2-3p	29.2618	65.0595	83.7126	44.887	76.1525	95.3715	65.7408	24.8009	0.377253
rno-mir-134_hairp	118.51	62.5247	39.531	56.3965	57.1144	58.9569	65.5056	27.1637	0.414678
rno-mir-138-1-3p	20.4833	40.5566	110.454	37.9813	86.4038	95.3715	65.2084	36.7576	0.563694
rno-mir-3473	178.497	27.8826	34.8803	64.4531	51.9887	32.0795	64.9635	57.3059	0.882123
rno-mir-3547_hairp	58.5236	64.2146	36.0429	44.887	85.6716	91.9034	63.5405	22.0179	0.346517
rno-mir-708-3p	57.0605	59.9899	61.6218	59.8493	74.688	63.292	62.7503	6.2046	0.0988776
rno-mir-143_hairp	99.4901	23.658	29.0669	162.284	30.0217	27.7444	62.0441	56.944	0.917798
rno-mir-204-3p	21.9464	48.1609	62.7845	61.0003	96.6551	78.8982	61.5742	25.6237	0.416143
rno-mir-132_hairp	40.9665	64.2146	53.4831	50.6417	71.0268	86.7013	61.1723	16.3486	0.267255
rno-mir-200a-3p	10.2416	72.6639	8.13873	233.643	25.6282	8.67013	59.8309	88.6494	1.48167
rno-mir-145-3p	23.4094	33.7972	29.0669	208.322	25.6282	29.4784	58.2836	73.5893	1.26261
rno-mir-344g	90.7116	50.6957	40.6936	49.4908	60.7756	57.2229	58.265	17.339	0.297588
rno-mir-92b_hairp	38.0403	50.6957	83.7126	44.887	68.8301	62.425	58.0985	16.8621	0.290232
rno-mir-541-3p	76.0807	71.8189	40.6936	59.8493	51.9887	47.6857	58.0195	13.8804	0.239236
rno-mir-6215_hairp	35.1142	18.5884	56.9711	32.2266	136.196	59.8239	56.4867	42.0631	0.744656
rno-mir-19a-3p	5.85236	48.1609	37.2056	19.5661	67.3657	158.663	56.1357	54.6365	0.973294
rno-mir-328a_hairp	26.3356	70.974	88.3633	14.9623	52.721	79.7652	55.5202	29.6979	0.534902
rno-mir-154-5p	11.7047	62.5247	63.9472	35.6794	82.0104	77.1642	55.5051	26.8467	0.48368
rno-let-7e-3p	16.094	48.1609	70.9232	50.6417	58.5788	84.9673	54.8943	23.4255	0.426738
rno-let-7a-1-3p_rno-let-7c-2-3p	57.0605	47.316	54.6457	74.8117	43.2019	49.4198	54.4093	11.1728	0.205347
rno-mir-3584_hairp	43.8927	43.9363	65.1098	97.8306	51.9887	23.4094	54.3613	25.2469	0.464429
rno-mir-137_hairp	108.269	23.658	44.1817	26.4718	43.9341	78.8982	54.2354	32.9874	0.608226
rno-mir-702-5p	165.329	27.8826	25.5789	41.4341	27.825	37.2816	54.2219	54.7838	1.01036
rno-mir-666-3p	36.5773	34.6421	40.6936	19.5661	71.7591	109.244	52.0803	32.8212	0.630204
rno-mir-29b-1_hairp	13.1678	44.7812	29.0669	43.736	71.7591	108.377	51.8146	33.8314	0.652931
rno-mir-667-5p	134.604	30.4174	25.5789	34.5285	31.4861	50.2868	51.1503	41.7421	0.816068
rno-mir-412*	95.1009	29.5725	31.3922	37.9813	43.2019	61.5579	49.8011	24.9865	0.501726
rno-mir-298-3p	38.0403	64.2146	32.5549	50.6417	43.9341	64.159	48.9241	13.2677	0.271189
rno-mir-181a-1-3p	21.9464	39.7117	48.8324	66.755	63.7045	46.8187	47.9614	16.4192	0.342342
rno-mir-3557-3p	121.436	16.0536	8.13873	95.5287	26.3605	16.4733	47.3319	48.4168	1.02292
rno-mir-15b-3p	8.77854	51.5407	65.1098	72.5098	40.273	38.1486	46.0601	22.7091	0.493032
rno-mir-582-3p	57.0605	35.487	49.995	55.2455	33.6828	43.3507	45.8036	9.92772	0.216745
rno-mir-653_hairp	33.6511	25.3479	56.9711	18.4152	84.2071	52.0208	45.1022	24.296	0.538689
rno-mir-3099_hairp	43.8927	28.7276	60.4591	21.868	60.0433	55.4888	45.0799	16.5914	0.368044
rno-mir-493-3p	98.027	37.1769	33.7176	51.7927	27.0927	22.5423	45.0582	27.8262	0.617562
rno-mir-27b-5p	80.47	37.1769	27.9042	63.3022	35.8795	20.8083	44.2568	22.8546	0.516408
rno-mir-582_hairp	13.1678	47.316	55.8084	32.2266	56.3821	56.3559	43.5428	17.575	0.403626
rno-mir-124-2_hairp	87.7854	29.5725	31.3922	78.2645	16.1092	12.1382	42.5437	32.3687	0.760835
rno-mir-122-5p	140.457	18.5884	20.9282	43.736	17.5737	13.8722	42.5259	49.1427	1.1556
rno-mir-673-5p	21.9464	57.4552	52.3204	31.0756	50.5243	40.7496	42.3452	13.714	0.323863
rno-mir-100_hairp	11.7047	32.1073	49.995	28.7737	74.688	52.0208	41.5483	22.0101	0.529748
rno-mir-374-3p	27.7987	59.9899	47.6697	34.5285	27.825	50.2868	41.3498	13.2691	0.3209
rno-mir-93-3p	17.5571	38.8667	47.6697	40.2832	60.0433	41.6166	41.0061	13.8719	0.338289
rno-mir-339-3p	35.1142	35.487	37.2056	50.6417	49.0598	38.1486	40.9428	7.00668	0.171133
rno-let-7c-1-3p	16.094	44.7812	53.4831	64.4531	26.3605	37.2816	40.4089	17.7004	0.438033
rno-mir-1306-5p	26.3356	34.6421	47.6697	48.3398	49.792	35.5475	40.3878	9.57711	0.237129
rno-mir-3068_hairp	70.2283	50.6957	23.2535	33.3775	28.5572	27.7444	38.9761	18.0405	0.462861
rno-mir-505-3p	5.85236	53.2305	49.995	37.9813	39.5407	45.0847	38.6141	17.0858	0.442476
rno-mir-511-3p	20.4833	23.658	49.995	93.2268	25.6282	17.3403	38.3886	29.2759	0.76262
rno-mir-668_hairp	36.5773	57.4552	46.507	24.1699	30.7539	32.9465	38.0683	12.0182	0.315701
rno-mir-219-5p	8.77854	22.8131	25.5789	10.3585	90.7972	63.292	36.9364	32.9342	0.891647
rno-mir-361-3p	29.2618	49.8508	33.7176	27.6228	30.0217	45.9517	36.0711	9.4592	0.262238
rno-mir-150_hairp	19.0202	30.4174	41.8563	27.6228	45.3986	50.2868	35.767	11.9672	0.334589
rno-mir-448_hairp	35.1142	34.6421	32.5549	29.9247	38.0762	33.8135	34.0209	2.72023	0.0799575
rno-mir-134-3p	17.5571	38.8667	38.3683	21.868	40.273	46.8187	33.9586	11.5237	0.339346
rno-mir-33-5p	27.7987	22.8131	40.6936	24.1699	49.0598	38.1486	33.7806	10.4762	0.310126
rno-mir-217_hairp	100.953	17.7435	9.3014	28.7737	24.896	19.9413	33.6015	33.6569	1.00165
rno-mir-6320_hairp	71.6914	21.1232	18.6028	42.5851	29.2894	18.2073	33.5832	20.8221	0.620014
rno-mir-184	73.1545	27.0377	12.7894	63.3022	14.6447	5.20208	32.6884	28.5786	0.874272
rno-mir-34b-5p	16.094	45.6262	13.9521	33.3775	48.3275	37.2816	32.4431	14.5575	0.448708
rno-mir-130b-3p	11.7047	30.4174	39.531	24.1699	43.9341	43.3507	32.1846	12.6766	0.393872
rno-mir-200c_hairp	32.188	35.487	6.97605	72.5098	23.4315	19.0743	31.6111	22.4456	0.710053
rno-mir-455*	8.77854	27.0377	27.9042	26.4718	51.9887	45.9517	31.3555	15.5107	0.494672
rno-mir-381_hairp	45.3558	27.8826	29.0669	32.2266	23.4315	28.6114	31.0958	7.53631	0.242358
rno-mir-494_hairp	39.5034	28.7276	24.4162	28.7737	38.0762	26.0104	30.9179	6.33568	0.204919
rno-mir-193-5p	33.6511	25.3479	40.6936	50.6417	21.9671	12.1382	30.7399	13.8253	0.449751
rno-mir-139_hairp	17.5571	21.1232	13.9521	5.75474	42.4697	83.2333	30.6817	28.5148	0.929376
rno-mir-370_hairp	46.8189	24.5029	30.2296	26.4718	25.6282	30.3455	30.6662	8.27239	0.269756
rno-mir-344b-1_hairp	33.6511	43.9363	24.4162	26.4718	21.9671	32.9465	30.5648	8.03086	0.262748
rno-mir-204_hairp	5.85236	22.8131	30.2296	5.75474	50.5243	64.159	29.8888	23.7093	0.793249
rno-mir-504*	21.9464	30.4174	45.3443	14.9623	35.1473	31.2125	29.8384	10.5302	0.352907
rno-mir-1224*	14.6309	23.658	36.0429	26.4718	30.7539	41.6166	28.8624	9.51992	0.329839
rno-mir-337_hairp	27.7987	16.8986	32.5549	25.3209	32.9506	34.6805	28.3674	6.62624	0.233587
rno-let-7f-2_hairp	51.2082	22.8131	19.7655	29.9247	19.7704	21.6753	27.5262	12.1936	0.442981
rno-mir-150-3p	96.564	7.60436	17.4401	27.6228	11.7158	3.46805	27.4025	34.9099	1.27397
rno-mir-145_hairp	39.5034	6.75943	24.4162	62.1512	5.85788	23.4094	27.0163	21.2987	0.788368
rno-mir-503-5p	39.5034	22.8131	15.1148	31.0756	34.4151	17.3403	26.7104	9.79312	0.366641
rno-mir-199a_hairp	8.77854	27.0377	22.0908	81.7173	8.78683	7.80312	26.0357	28.4421	1.09243
rno-mir-185*	23.4094	26.1928	22.0908	17.2642	32.9506	33.8135	25.9536	6.44503	0.248329
rno-mir-153-5p	2.92618	27.8826	18.6028	2.3019	35.8795	67.627	25.87	24.4237	0.944092
rno-mir-25-5p	29.2618	15.2087	37.2056	24.1699	21.2348	25.1434	25.3707	7.44407	0.293412
rno-mir-582-5p	5.85236	27.8826	34.8803	19.5661	24.896	35.5475	24.7708	11.0728	0.44701
rno-mir-30c-2_hairp	2.92618	21.9681	23.2535	9.20759	43.2019	45.0847	24.2737	17.2072	0.708882
rno-mir-98_hairp	32.188	21.1232	27.9042	10.3585	21.2348	32.0795	24.148	8.35995	0.346196
rno-mir-383_hairp	70.2283	5.06957	12.7894	11.5095	24.1638	20.8083	24.0948	23.6105	0.979898
rno-mir-181c-3p	17.5571	24.5029	26.7415	28.7737	25.6282	20.8083	24.002	4.12084	0.171687
rno-mir-429	2.92618	35.487	3.48803	85.1702	13.9125	2.60104	23.9308	32.5522	1.36026
rno-mir-3557_hairp	23.4094	16.8986	27.9042	26.4718	27.825	19.9413	23.7417	4.53508	0.191017
rno-mir-1839_hairp	48.282	16.0536	12.7894	24.1699	13.9125	25.1434	23.3918	13.2613	0.566921
rno-mir-187-5p	24.8725	16.8986	23.2535	33.3775	21.2348	19.9413	23.263	5.66652	0.243584
rno-mir-30d_hairp	10.2416	16.8986	34.8803	5.75474	46.8631	23.4094	23.0079	15.5445	0.675614
rno-mir-365_hairp	87.7854	2.53479	3.48803	18.4152	16.1092	9.53715	22.9783	32.3927	1.40971
rno-mir-29b-2_hairp	16.094	27.8826	19.7655	17.2642	17.5737	39.0156	22.9326	8.95334	0.39042
rno-mir-547-3p	19.0202	38.0218	24.4162	28.7737	15.3769	11.2712	22.8133	9.71907	0.426026
rno-mir-1193_hairp	29.2618	24.5029	12.7894	26.4718	22.6993	20.8083	22.7556	5.69761	0.250383
rno-mir-376a_hairp	30.7249	19.4334	13.9521	14.9623	26.3605	28.6114	22.3408	7.19773	0.322179
rno-mir-185_hairp	24.8725	13.5189	18.6028	11.5095	27.825	37.2816	22.2684	9.68295	0.43483
rno-mir-135b-3p	42.4296	13.5189	17.4401	14.9623	16.8414	26.8774	22.0116	11.0455	0.501805
rno-mir-466b-5p	21.9464	28.7276	23.2535	21.868	18.3059	16.4733	21.7624	4.25922	0.195714
rno-mir-708_hairp	46.8189	5.9145	12.7894	23.019	26.3605	15.6062	21.7514	14.2837	0.656678
rno-let-7c-2_hairp	33.6511	11.829	19.7655	14.9623	29.2894	20.8083	21.7176	8.34021	0.38403
rno-mir-29a-5p	4.38927	22.8131	15.1148	6.90569	35.8795	44.2177	21.5533	15.9444	0.739763
rno-mir-199a-5p	2.92618	21.9681	13.9521	73.6607	9.51906	6.06909	21.3492	26.4743	1.24006
rno-mir-3593_hairp	45.3558	21.9681	10.4641	13.8114	30.0217	6.06909	21.2817	14.5648	0.684383
rno-mir-29c-5p	2.92618	27.8826	17.4401	9.20759	27.0927	41.6166	21.0277	14.0565	0.668478
rno-mir-124-5p	14.6309	17.7435	27.9042	20.7171	19.0381	24.2764	20.7184	4.75449	0.229482
rno-mir-3594-5p	61.4498	11.829	6.97605	23.019	10.9835	9.53715	20.6324	20.7459	1.0055
rno-mir-219-1-3p	48.282	17.7435	17.4401	17.2642	13.1802	6.06909	19.9965	14.5573	0.727993
rno-mir-191a-3p	8.77854	18.5884	30.2296	21.868	21.2348	17.3403	19.6733	6.98578	0.35509
rno-mir-126a_hairp	14.6309	16.8986	13.9521	28.7737	18.3059	21.6753	19.0394	5.51619	0.289725
rno-mir-146a_hairp	19.0202	16.0536	15.1148	26.4718	19.0381	14.7392	18.4063	4.37367	0.237618
rno-mir-466b-2_hairp	24.8725	17.7435	16.2775	19.5661	15.3769	16.4733	18.385	3.49398	0.190046
rno-mir-351-3p	20.4833	10.1391	17.4401	40.2832	10.2513	10.4042	18.1669	11.6823	0.643058
rno-mir-34b_hairp	5.85236	25.3479	18.6028	17.2642	22.6993	18.2073	17.9956	6.70205	0.372426
rno-mir-300_hairp	23.4094	9.29422	15.1148	13.8114	25.6282	18.2073	17.5776	6.13325	0.348925
rno-mir-7a-1_hairp	32.188	24.5029	11.6268	12.6604	9.51906	14.7392	17.5394	8.87696	0.506116
rno-mir-23a-5p	14.6309	10.1391	24.4162	21.868	21.2348	11.2712	17.26	6.02875	0.349289
rno-mir-652-5p	17.5571	15.2087	13.9521	10.3585	19.7704	25.1434	16.9984	5.11678	0.301016
rno-mir-764-3p	11.7047	10.1391	27.9042	5.75474	25.6282	19.9413	16.8454	8.98247	0.53323
rno-mir-381-5p	1.46309	16.8986	30.2296	2.3019	26.3605	23.4094	16.7772	12.3358	0.735274
rno-mir-187_hairp	17.5571	8.44929	13.9521	19.5661	22.6993	16.4733	16.4495	4.9039	0.298118
rno-mir-10a-5p	14.6309	7.60436	4.6507	61.0003	6.59012	2.60104	16.1796	22.3342	1.38039
rno-mir-764_hairp	13.1678	14.3638	10.4641	13.8114	18.3059	24.2764	15.7316	4.88913	0.310785
rno-mir-342_hairp	7.31545	7.60436	13.9521	3.45285	24.1638	34.6805	15.1948	11.9938	0.789332
rno-mir-672_hairp	14.6309	11.829	22.0908	6.90569	22.6993	13.0052	15.1935	6.14855	0.404683
rno-mir-23a_hairp	7.31545	12.6739	19.7655	10.3585	21.2348	18.2073	14.9259	5.61859	0.376432
rno-mir-421-5p	2.92618	12.6739	16.2775	6.90569	29.2894	20.8083	14.8135	9.55042	0.644711
rno-mir-222_hairp	11.7047	6.75943	12.7894	4.60379	21.2348	30.3455	14.5729	9.64361	0.661747
rno-mir-141-3p	4.38927	23.658	2.32535	44.887	7.32236	4.33507	14.4862	16.8079	1.16027
rno-mir-212_hairp	8.77854	13.5189	11.6268	10.3585	19.7704	21.6753	14.2881	5.25543	0.367819
rno-mir-181a-2_hairp	14.6309	9.29422	5.81338	26.4718	17.5737	9.53715	13.8869	7.45279	0.53668
rno-mir-490-3p	11.7047	8.44929	16.2775	9.20759	21.9671	13.8722	13.5797	5.03316	0.370638
rno-mir-190b-5p	4.38927	16.8986	6.97605	14.9623	12.448	23.4094	13.1806	6.89849	0.523382
rno-mir-205	8.77854	17.7435	9.3014	23.019	8.78683	11.2712	13.1501	5.91583	0.449871
rno-mir-345_hairp	7.31545	2.53479	6.97605	9.20759	43.9341	6.93611	12.8174	15.4013	1.2016
rno-mir-410-5p	29.2618	6.75943	15.1148	8.05664	5.12565	11.2712	12.5982	8.9031	0.706694
rno-mir-31a_hairp	17.5571	10.1391	9.3014	16.1133	13.9125	6.93611	12.3266	4.17627	0.338802
rno-mir-140_hairp	5.85236	16.0536	15.1148	2.3019	16.1092	14.7392	11.6952	6.03012	0.515607
rno-mir-338*	14.6309	12.6739	8.13873	10.3585	10.2513	11.2712	11.2208	2.23273	0.198982
rno-mir-1224_hairp	7.31545	9.29422	12.7894	8.05664	13.1802	16.4733	11.1849	3.54559	0.316998
rno-mir-143-5p	2.92618	8.44929	10.4641	27.6228	5.85788	9.53715	10.8096	8.6794	0.802938
rno-mir-128-1-5p	29.2618	3.37972	8.13873	11.5095	5.12565	6.93611	10.7252	9.49293	0.885102
rno-mir-30e_hairp	19.0202	6.75943	9.3014	9.20759	11.7158	7.80312	10.6346	4.43474	0.417012
rno-mir-216b_hairp	7.31545	7.60436	11.6268	9.20759	15.3769	12.1382	10.5449	3.09587	0.29359
rno-mir-540-5p	2.92618	13.5189	9.3014	5.75474	18.3059	13.0052	10.4687	5.61484	0.536345
rno-mir-3542	1.46309	12.6739	9.3014	3.45285	18.3059	17.3403	10.4229	7.00252	0.671839
rno-mir-6322_hairp	16.094	15.2087	6.97605	8.05664	5.12565	10.4042	10.3109	4.484	0.434881
rno-mir-99a-3p	1.46309	13.5189	5.81338	9.20759	17.5737	13.8722	10.2415	5.9232	0.578355
rno-mir-96-5p	1.46309	27.8826	4.6507	10.3585	12.448	4.33507	10.1897	9.58415	0.940575
rno-mir-214_hairp	5.85236	6.75943	12.7894	27.6228	4.39341	3.46805	10.1476	9.16533	0.903204
rno-mir-379_hairp	14.6309	5.9145	10.4641	4.60379	13.1802	9.53715	9.72178	3.9328	0.404535
rno-mir-207_hairp	14.6309	4.22464	5.81338	13.8114	7.32236	12.1382	9.65681	4.42469	0.458194
rno-mir-217-5p	17.5571	5.9145	6.97605	11.5095	9.51906	6.06909	9.59088	4.46996	0.466063
rno-mir-3596b_hairp	10.2416	5.06957	6.97605	11.5095	13.9125	9.53715	9.54106	3.1638	0.331599
rno-mir-331-5p							<10
rno-mir-92a-1-5p							<10
rno-mir-667_hairp							<10
rno-mir-6333_hairp							<10
rno-mir-183-3p							<10
rno-mir-29c_hairp							<10
rno-mir-6324							<10
rno-mir-130a_hairp							<10
rno-mir-489-5p							<10
rno-mir-541_hairp							<10
rno-mir-6315							<10
rno-mir-425*							<10
rno-let-7f-1_hairp							<10
rno-mir-200b-5p							<10
rno-mir-3560_hairp							<10
rno-mir-194-3p							<10
rno-mir-6216							<10
rno-mir-935_hairp							<10
rno-let-7b_hairp							<10
rno-mir-187*							<10
rno-mir-328b_hairp							<10
rno-mir-425_hairp							<10
rno-mir-186_hairp							<10
rno-mir-146b_hairp							<10
rno-mir-146a-3p							<10
rno-mir-326_hairp							<10
rno-mir-3596c_hairp							<10
rno-mir-26a-3p							<10
rno-mir-351_hairp							<10
rno-mir-6318							<10
rno-mir-218a-2-3p							<10
rno-mir-378a_hairp							<10
rno-mir-3559-3p							<10
rno-mir-3562_hairp							<10
rno-mir-19a_hairp							<10
rno-mir-365-5p							<10
rno-mir-3558-3p							<10
rno-mir-341_hairp							<10
rno-mir-425-3p							<10
rno-mir-128-2_hairp							<10
rno-let-7f-2-3p							<10
rno-mir-184_hairp							<10
rno-mir-346_hairp							<10
rno-mir-3596a							<10
rno-mir-195-3p							<10
rno-mir-191a_hairp							<10
rno-mir-450a_hairp							<10
rno-mir-3542_hairp							<10
rno-mir-3585-5p							<10
rno-mir-152_hairp							<10
rno-mir-3562							<10
rno-mir-31b_hairp							<10
rno-mir-3556b_hairp							<10
rno-mir-463_hairp							<10
rno-mir-3578							<10
rno-mir-193_hairp							<10
rno-mir-327_hairp							<10
rno-mir-340_hairp							<10
rno-mir-201-5p							<10
rno-mir-449c_hairp							<10
rno-mir-142-5p							<10
rno-mir-679_hairp							<10
rno-mir-876_hairp							<10
rno-mir-3075_hairp							<10
rno-mir-324_hairp							<10
rno-mir-3585-3p							<10
rno-mir-615_hairp							<10
rno-mir-6317_hairp							<10
rno-mir-3564_hairp							<10
rno-mir-3558_hairp							<10
rno-mir-3592_hairp							<10
rno-mir-501_hairp							<10
rno-mir-6319_hairp							<10
rno-mir-203a_hairp							<10
rno-mir-363_hairp							<10
rno-mir-183_hairp							<10
rno-mir-3074_hairp							<10
rno-mir-347*							<10
rno-mir-20b_hairp							<10
rno-mir-135a_hairp							<10
rno-mir-3553_hairp							<10
rno-mir-598-5p							<10
rno-mir-17-2_hairp							<10
rno-mir-1306_hairp							<10
rno-mir-3589_hairp							<10
rno-mir-743a_hairp							<10
rno-mir-540_hairp							<10
rno-mir-503_hairp							<10
rno-mir-509-3p							<10
rno-mir-711_hairp							<10
rno-mir-2985*							<10
rno-mir-196a_hairp							<10
rno-mir-194-2_hairp							<10
rno-mir-349_hairp							<10
rno-mir-144_hairp							<10
rno-mir-6314							<10
rno-mir-6323_hairp							<10
rno-mir-344a-2_hairp							<10
rno-mir-352_hairp							<10
rno-mir-378b							<10
rno-mir-3587_hairp							<10
rno-mir-326-5p							<10
rno-mir-208b_hairp							<10
rno-mir-343_hairp							<10
rno-mir-347_hairp							<10
rno-mir-200a_hairp							<10
rno-mir-761_hairp							<10
rno-mir-675_hairp							<10
rno-mir-6334_hairp							<10
rno-mir-3571_hairp							<10
rno-mir-339_hairp							<10
rno-mir-1949_hairp							<10
rno-mir-532-3p							<10
rno-mir-181c_hairp							<10
rno-mir-298*							<10
rno-mir-551b-3p							<10
rno-mir-496-5p							<10
rno-mir-16-3p							<10
rno-mir-3120							<10
rno-mir-298_hairp							<10
rno-mir-678_hairp							<10
rno-mir-592							<10
rno-mir-542-5p							<10
rno-mir-133a-3p							<10
rno-let-7f-1-3p							<10
rno-mir-673-3p							<10
rno-mir-188-5p							<10
rno-mir-6329							<10
rno-mir-1912-3p							<10
rno-mir-3065-5p							<10
rno-mir-299a_hairp							<10
rno-mir-221_hairp							<10
rno-mir-9a-1_hairp							<10
rno-mir-24-1_hairp							<10
rno-mir-471_hairp							<10
rno-mir-3570_hairp							<10
rno-mir-466b-1*							<10
rno-mir-484							<10
rno-mir-337-3p							<10
rno-mir-490-5p							<10
rno-mir-362-3p							<10
rno-mir-23b-5p							<10
rno-mir-758-5p							<10
rno-mir-215							<10
rno-mir-551b-5p							<10
rno-mir-181b-1-3p							<10
rno-mir-466c_hairp							<10
rno-mir-210_hairp							<10
rno-mir-325_hairp							<10
rno-mir-489_hairp							<10
rno-mir-129-2_hairp							<10
rno-mir-30a_hairp							<10
rno-mir-141_hairp							<10
rno-mir-34c_hairp							<10
rno-mir-195_hairp							<10
rno-mir-3561_hairp							<10
rno-mir-3577_hairp							<10
rno-mir-665_hairp							<10
rno-mir-223_hairp							<10
rno-mir-19b-2_hairp							<10
rno-mir-196c_hairp							<10
rno-mir-668*							<10
rno-mir-221*							<10
rno-mir-350							<10
rno-mir-412-3p							<10
rno-mir-1306-3p							<10
rno-mir-3552							<10
rno-mir-3072							<10
rno-mir-211-5p							<10
rno-mir-301a-5p							<10
rno-mir-20a-3p							<10
rno-mir-879-3p							<10
rno-mir-196a-5p							<10
rno-mir-3577							<10
rno-mir-24-1-5p							<10
rno-mir-3541							<10
rno-mir-466c-3p							<10
rno-mir-383-3p							<10
rno-mir-32-3p							<10
rno-mir-547-5p							<10
rno-mir-3583-3p							<10
rno-mir-6325							<10
rno-mir-802-3p							<10
rno-mir-146b-3p							<10
rno-mir-30d-3p							<10
rno-mir-224-3p							<10
rno-mir-201-3p							<10
rno-mir-181b-2-3p							<10
rno-mir-1949							<10
rno-mir-678							<10
rno-mir-3590-3p							<10
rno-mir-465-5p							<10
rno-mir-496_hairp							<10
rno-mir-1188_hairp							<10
rno-mir-330_hairp							<10
rno-mir-3550_hairp							<10
rno-mir-292_hairp							<10
rno-mir-504_hairp							<10
rno-mir-3541_hairp							<10
rno-mir-6318_hairp							<10
rno-mir-92a-1_hairp							<10
rno-mir-135b_hairp							<10
rno-mir-218a-2_hairp							<10
rno-mir-200b_hairp							<10
rno-mir-741_hairp							<10
rno-mir-6327_hairp							<10
rno-mir-3549_hairp							<10
rno-mir-224_hairp							<10
rno-mir-10a_hairp							<10
rno-mir-350_hairp							<10
rno-mir-6332_hairp							<10
rno-mir-3574_hairp							<10
rno-mir-3582_hairp							<10
rno-mir-133b_hairp							<10
rno-mir-881_hairp							<10
rno-mir-103-2_hairp							<10
rno-mir-3568_hairp							<10
rno-mir-206_hairp							<10
rno-mir-532_hairp							<10
rno-mir-216a_hairp							<10
rno-mir-6316_hairp							<10
rno-mir-497_hairp							<10
rno-mir-3578_hairp							<10
rno-mir-362_hairp							<10
rno-mir-3575_hairp							<10
rno-mir-129-2*							<10
rno-mir-350*							<10
rno-mir-3074*							<10
rno-mir-3542*							<10
rno-mir-544*							<10
rno-mir-3570*							<10
rno-mir-194-1*							<10
rno-mir-145*							<10
rno-mir-3544							<10
rno-mir-466b-1-3p							<10
rno-mir-764-5p							<10
rno-mir-543-5p							<10
rno-mir-362-5p							<10
rno-mir-448-5p							<10
rno-mir-297							<10
rno-mir-487b-5p							<10
rno-mir-344i							<10
rno-mir-103-2-5p							<10
rno-mir-455-5p							<10
rno-mir-488-5p							<10
rno-mir-483-5p							<10
rno-mir-18a-3p							<10
rno-mir-200a-5p							<10
rno-mir-301b-3p							<10
rno-mir-3594-3p							<10
rno-mir-363-3p							<10
rno-mir-6327							<10
rno-mir-874-5p							<10
rno-mir-144-3p							<10
rno-mir-544-3p							<10
rno-mir-26b-3p							<10
rno-mir-218a-1-3p							<10
rno-mir-32-5p							<10
rno-mir-141-5p							<10
rno-mir-216a-5p							<10
rno-mir-328a-5p							<10
rno-mir-33-3p							<10
rno-mir-3572							<10
rno-mir-6321							<10
rno-mir-501-5p							<10
rno-mir-3550							<10
rno-mir-181d-3p							<10
rno-mir-377-5p							<10
rno-mir-1188-3p							<10
rno-mir-500-5p							<10
rno-mir-875							<10
rno-mir-203b-3p							<10
rno-mir-876							<10
rno-mir-20b-5p							<10
rno-mir-101a-5p							<10
rno-mir-216b-3p							<10
rno-mir-130a-5p							<10
rno-let-7a-2-3p							<10
rno-mir-376c-5p							<10
rno-mir-216a-3p							<10
rno-mir-222-5p							<10
rno-mir-147							<10
rno-mir-1193-5p							<10
rno-mir-223-5p							<10
rno-mir-743a-3p							<10
rno-mir-6319							<10
rno-mir-9b-5p							<10
rno-mir-471-3p							<10
rno-mir-802-5p							<10
rno-mir-17-2-3p							<10
rno-mir-3075							<10
rno-mir-3593-3p							<10
rno-mir-9b-3p							<10
rno-mir-196c-5p							<10
rno-mir-10b-3p							<10
rno-mir-3580-3p							<10
rno-mir-760-5p							<10
rno-mir-10a-3p							<10
rno-mir-494-5p							<10
rno-mir-509-5p							<10
rno-mir-363-5p							<10
rno-mir-186-3p							<10
rno-mir-544-5p							<10
rno-mir-466d							<10
rno-mir-664-1-5p							<10
rno-mir-107-5p							<10
rno-mir-3065-3p							<10
rno-mir-871-3p							<10
rno-mir-615							<10
rno-mir-3569							<10
rno-mir-328b-3p							<10
rno-mir-675-5p							<10
rno-mir-6328							<10
rno-mir-471-5p							<10
rno-mir-742-5p							<10
rno-mir-881-3p							<10
rno-mir-208a-3p							<10
rno-mir-21-3p							<10
rno-mir-3546							<10
rno-mir-6317							<10
rno-mir-6333							<10
rno-mir-3586-3p							<10
rno-mir-122-3p							<10
rno-mir-133b-3p							<10
rno-mir-3548							<10
rno-mir-203a-5p							<10
rno-mir-497-3p							<10
rno-mir-101b-5p							<10
rno-mir-202-3p							<10
rno-mir-349							<10
rno-mir-3570							<10
rno-mir-3580-5p							<10
rno-mir-883-5p							<10
rno-mir-3586-5p							<10
rno-mir-1-5p							<10
rno-mir-295-5p							<10
rno-mir-3576							<10
rno-mir-463-5p							<10
rno-mir-628							<10
rno-mir-24-2_hairp							<10
rno-mir-702_hairp							<10
rno-mir-543_hairp							<10
rno-mir-466b-1_hairp							<10
rno-mir-329_hairp							<10
rno-mir-483_hairp							<10
rno-mir-22_hairp							<10
rno-mir-182_hairp							<10
rno-mir-16_hairp							<10
rno-mir-106b_hairp							<10
rno-mir-3594_hairp							<10
rno-mir-99b_hairp							<10
rno-mir-410_hairp							<10
rno-mir-30b_hairp							<10
rno-mir-495_hairp							<10
rno-mir-27a_hairp							<10
rno-mir-879_hairp							<10
rno-mir-466d_hairp							<10
rno-mir-378b_hairp							<10
rno-mir-211_hairp							<10
rno-mir-138-2_hairp							<10
rno-mir-128-1_hairp							<10
rno-mir-374_hairp							<10
rno-mir-218a-1_hairp							<10
rno-mir-6325_hairp							<10
rno-mir-153_hairp							<10
rno-mir-484_hairp							<10
rno-mir-376c_hairp							<10
rno-mir-872_hairp							<10
rno-mir-6321_hairp							<10
rno-mir-6328_hairp							<10
rno-mir-17-1_hairp							<10
rno-mir-30c-1_hairp							<10
rno-mir-15b_hairp							<10
rno-mir-344b-2_hairp							<10
rno-mir-148b_hairp							<10
rno-mir-205_hairp							<10
rno-mir-93_hairp							<10
rno-mir-181b-2_hairp							<10
rno-mir-107_hairp							<10
rno-mir-191b_hairp							<10
rno-mir-301b_hairp							<10
rno-mir-493_hairp							<10
rno-mir-3586_hairp							<10
rno-mir-3566_hairp							<10
rno-mir-6315_hairp							<10
rno-mir-421_hairp							<10
rno-mir-181d_hairp							<10
rno-mir-455_hairp							<10
rno-mir-6216_hairp							<10
rno-mir-21_hairp							<10
rno-mir-3573_hairp							<10
rno-mir-25_hairp							<10
rno-mir-3120_hairp							<10
rno-mir-544_hairp							<10
rno-mir-130b_hairp							<10
rno-mir-380_hairp							<10
rno-mir-218b_hairp							<10
rno-mir-3572_hairp							<10
rno-mir-28_hairp							<10
rno-mir-490_hairp							<10
rno-mir-449a_hairp							<10
rno-mir-96_hairp							<10
rno-mir-181b-1_hairp							<10
rno-mir-18a_hairp							<10
rno-mir-129-1_hairp							<10
rno-mir-154_hairp							<10
rno-mir-194-1_hairp							<10
rno-mir-34a_hairp							<10
rno-mir-92a-2_hairp							<10
rno-mir-133a_hairp							<10
rno-mir-6329_hairp							<10
rno-mir-296_hairp							<10
rno-mir-666_hairp							<10
rno-mir-598_hairp							<10
rno-mir-181a-1_hairp							<10
rno-mir-291b_hairp							<10
rno-mir-874_hairp							<10
rno-mir-3585_hairp							<10
rno-mir-878_hairp							<10
rno-mir-451_hairp							<10
rno-mir-336_hairp							<10
rno-mir-465_hairp							<10
rno-mir-103-1_hairp							<10
rno-mir-9b-3_hairp							<10
rno-mir-3583_hairp							<10
rno-mir-3065_hairp							<10
rno-mir-105_hairp							<10
rno-mir-122_hairp							<10
rno-mir-32_hairp							<10
rno-mir-338_hairp							<10
rno-mir-3548_hairp							<10
rno-mir-499_hairp							<10
rno-mir-802_hairp							<10
rno-mir-192_hairp							<10
rno-mir-632_hairp							<10
rno-mir-6326_hairp							<10
rno-mir-9b-1_hairp							<10
rno-mir-673_hairp							<10
rno-mir-6314_hairp							<10
rno-mir-299b_hairp							<10
rno-mir-377_hairp							<10
rno-mir-20a_hairp							<10
rno-mir-344a-1_hairp							<10
rno-mir-215_hairp							<10
rno-mir-6330_hairp							<10
rno-mir-3552_hairp							<10
rno-mir-511_hairp							<10
rno-mir-208a_hairp							<10
rno-mir-196b_hairp							<10
rno-mir-3559_hairp							<10
rno-mir-3576_hairp							<10
rno-mir-547_hairp							<10
rno-mir-188_hairp							<10
rno-mir-542_hairp							<10
rno-mir-3595_hairp							<10
rno-mir-3588_hairp							<10
rno-mir-880_hairp							<10
rno-mir-3579_hairp							<10
rno-mir-1_hairp							<10
rno-mir-3546_hairp							<10
rno-mir-429_hairp							<10
rno-mir-126b_hairp							<10
rno-mir-301a_hairp							<10
rno-mir-3591_hairp							<10
rno-mir-758_hairp							<10
rno-mir-500_hairp							<10
rno-mir-19b-1_hairp							<10
rno-mir-2964_hairp							<10
rno-mir-3596a_hairp							<10
rno-mir-3543_hairp							<10
rno-mir-551b_hairp							<10
rno-mir-743b_hairp							<10
rno-mir-190a_hairp							<10
rno-mir-1912_hairp							<10
rno-mir-3580_hairp							<10
rno-mir-9b-2_hairp							<10
rno-mir-3556a_hairp							<10
rno-mir-219-1_hairp							<10
rno-mir-203b_hairp							<10
rno-mir-875_hairp							<10
rno-mir-33_hairp							<10
rno-mir-202_hairp							<10
rno-mir-664-2_hairp							<10
rno-mir-293_hairp							<10
rno-mir-759_hairp							<10
rno-mir-3569_hairp							<10
rno-mir-10b_hairp							<10
rno-mir-568_hairp							<10
rno-mir-742_hairp							<10
rno-mir-290_hairp							<10
rno-mir-509_hairp							<10
rno-mir-3551_hairp							<10
rno-mir-124-1_hairp							<10
rno-mir-9a-2_hairp							<10
rno-mir-592_hairp							<10
rno-mir-664-1_hairp							<10
rno-mir-3596d_hairp							<10
rno-mir-294_hairp							<10
rno-mir-291a_hairp							<10
rno-mir-3590_hairp							<10
rno-mir-201_hairp							<10
rno-mir-871_hairp							<10
rno-mir-883_hairp							<10
rno-mir-299*							<10
rno-mir-543*							<10
rno-mir-140*							<10
rno-mir-341*							<10
rno-mir-495*							<10
rno-mir-3544*							<10
rno-mir-337*							<10
rno-mir-3567*							<10
rno-mir-1249*							<10
rno-mir-146b*							<10
rno-mir-3565*							<10
rno-mir-3596a*							<10
rno-mir-323*							<10
rno-mir-3547*							<10
rno-mir-382*							<10
rno-mir-664-2*							<10
rno-mir-143*							<10
rno-mir-330*							<10
rno-mir-876*							<10
rno-let-7e*							<10
rno-mir-3552*							<10
rno-mir-207*							<10
rno-mir-301b*							<10
rno-mir-671*							<10
rno-mir-7b*							<10
rno-mir-126*							<10
rno-mir-150*							<10
rno-mir-483*							<10
rno-mir-147*							<10
rno-mir-3562*							<10
rno-mir-3568*							<10
rno-mir-328a*							<10
rno-mir-3587*							<10
rno-mir-494*							<10
rno-mir-3550*							<10
rno-mir-151*							<10
rno-mir-3574*							<10
rno-mir-875*							<10
rno-mir-30a*							<10
rno-mir-30c-2*							<10
rno-mir-3582*							<10
rno-mir-3596c*							<10
rno-mir-664-1*							<10
rno-mir-935*							<10

## Sheet: P14.4
miRNA	14C2	14C3	14C5	14C6	MEAN	STD	CV
rno-mir-9a-5p	159491	128936	202473	199552	172613	35105.4	0.203376
rno-let-7c-5p	191131	195061	120040	103641	152468	47415.2	0.310985
rno-mir-125b-5p	105428	117052	105999	102495	107743	6392.56	0.0593314
rno-let-7a-5p	132837	120600	62537.1	57450.9	93356.3	38901.5	0.416699
rno-let-7i-5p	73192.9	67409.7	51272.2	44697.8	59143.2	13371	0.226079
rno-mir-7a-5p	84248.1	33332	46131.9	61204.9	56229.2	21878.8	0.389101
rno-let-7f-5p	77784.5	67818.3	36912.2	33500.7	54003.9	22127.4	0.409736
rno-let-7d-5p	58575.5	60609.1	36874.8	35034.6	47773.5	13693.1	0.286625
rno-mir-434-3p	50747.4	54774.6	39624	40687.5	46458.4	7473.68	0.160868
rno-let-7b-5p	40800.9	41792.4	33091	32271.3	36988.9	5001.81	0.135225
rno-mir-125a-5p	40938.1	31544.3	30259.7	35324.2	34516.6	4790.42	0.138786
rno-let-7e-5p	40303.2	36424.9	24393.1	24897.9	31504.8	8079.77	0.256462
rno-mir-487b-3p	27414	32021.9	28003.9	27374.4	28703.5	2230.86	0.0777208
rno-mir-26a-5p	25959.9	31367.3	25102.5	21175.9	25901.4	4197.13	0.162043
rno-mir-30c-5p	25273	17991.7	23745.3	24243	22813.3	3276.72	0.143632
rno-mir-9a-3p	13441.9	17334.4	30996.1	23733.5	21376.5	7689.54	0.35972
rno-mir-103-3p	18291.5	17430.6	20344.8	16936.3	18250.8	1504.15	0.0824154
rno-mir-376b-3p	19766.2	19795.3	17768.6	14957.2	18071.8	2282.84	0.12632
rno-mir-433-3p	14578.2	17989.2	16273.9	19625.4	17116.7	2176.35	0.127148
rno-mir-24-3p	15707.2	17625.3	15443.7	11012.5	14947.2	2797.52	0.18716
rno-mir-127-3p	14633.8	13337.3	14142.6	15874.5	14497.1	1062.5	0.0732904
rno-mir-7b	22379.5	8353.74	11365.9	14631.3	14182.6	6035.98	0.42559
rno-mir-29a-3p	13566	11484.6	15957.2	12583.2	13397.8	1906.35	0.142289
rno-mir-99a-5p	13903.7	13457.7	11842.1	10201.9	12351.3	1684.54	0.136385
rno-mir-23b-3p	12570.2	12560	12313.3	10893.2	12084.2	802.806	0.0664346
rno-mir-128-3p	5745.19	16443.6	7856.32	12678.6	10680.9	4814.54	0.45076
rno-mir-3099	13028.8	11489.2	9102.84	7653.4	10318.6	2401.16	0.232703
rno-mir-191a-5p	9949.19	9605.25	10752.9	9794.82	10025.5	504.906	0.050362
rno-mir-124-3p	5479.84	9089.96	11670.6	11412.9	9413.32	2867.66	0.304638
rno-mir-30d-5p	10543.1	7863.9	8969.35	8921.22	9074.39	1104.06	0.121667
rno-mir-379-5p	11360.9	10235	8109.77	6388.89	9023.66	2214.16	0.245372
rno-mir-328a-3p	9591.4	8038.65	7989.05	7537.6	8289.18	896.939	0.108206
rno-mir-92b-3p	9026.78	9460.59	7362.58	6470.26	8080.05	1403.38	0.173684
rno-mir-323-3p	8215.51	8789.87	6415.56	8646.93	8016.97	1095.17	0.136606
rno-mir-382-5p	9631.68	8428.48	6061.24	6849.74	7742.78	1598.25	0.206418
rno-mir-204-5p	8236.94	4962.79	7602.7	9365.68	7542.03	1867.69	0.247637
rno-mir-335	7153.03	6414.9	7275.86	8278.2	7280.5	766.145	0.105232
rno-mir-135a-5p	6523.94	4988.94	7059.89	8752.1	6831.22	1552.47	0.227261
rno-mir-98-5p	9389.62	8171.58	4638.5	5016.02	6803.93	2341.08	0.344078
rno-mir-22-3p	4441.19	6544.52	7815.9	7094.99	6474.15	1451.85	0.224254
rno-mir-30b-5p	5918.89	6609.86	6944.38	6029.73	6375.72	485.317	0.0761196
rno-mir-383-5p	6510.17	5356.94	6550.64	6738.16	6288.98	629.248	0.100056
rno-mir-325-3p	6556.98	7786.23	4968.9	5471.29	6195.85	1250.35	0.201804
rno-mir-329-3p	5686.5	6228.33	4108.59	7423.77	5861.8	1375.81	0.234708
rno-mir-26b-5p	6867.61	6900.8	5624.97	3900.22	5823.4	1412.93	0.24263
rno-mir-23a-3p	6325.82	6218.19	5510.35	5185.18	5809.89	551.625	0.0949459
rno-mir-541-5p	6786.57	4813.38	5446.65	5722.61	5692.3	822.84	0.144553
rno-mir-672-5p	8905.18	6894.64	3302.8	3141.74	5561.09	2823.38	0.507702
rno-mir-99b-5p	6114.47	6067.29	5009.28	4698.77	5472.45	725.519	0.132577
rno-mir-185-5p	5964.33	4845.07	5984.25	4985.93	5444.89	614.047	0.112775
rno-mir-100-5p	6718.53	6072.56	4976.4	3729.99	5374.37	1311.06	0.243946
rno-mir-495	4269.31	5314.57	4762.24	6213.62	5139.94	833.453	0.162153
rno-mir-143-3p	6371.92	5069.99	4987.72	3698.13	5031.94	1092.09	0.217032
rno-mir-543-3p	5770.62	4986.73	3881.42	5180.22	4954.75	789.416	0.159325
rno-mir-320-3p	4018.22	4356.61	6021.26	4887.13	4820.81	876.57	0.181831
rno-mir-382-3p	5980.4	5081.03	4013.42	3974.58	4762.36	960.327	0.20165
rno-mir-361-5p	5248.96	5218.42	4070.71	3735.16	4568.31	780.529	0.170857
rno-mir-181a-5p	4083.08	4086.6	5177.73	4829.12	4544.13	549.111	0.12084
rno-mir-151-5p	4798.18	6206.17	3941.82	3017.51	4490.92	1355.11	0.301744
rno-mir-140-3p	5197.91	4076.3	4611.22	3882	4441.86	590.868	0.133023
rno-mir-134-5p	5026.06	4359.21	4188.49	4120.65	4423.6	413.986	0.0935857
rno-mir-300-3p	3451.11	3542.61	4920.43	4076.76	3997.73	674.178	0.16864
rno-mir-342-3p	3096.65	2997.88	4251.62	5573.16	3979.83	1205.1	0.302803
rno-mir-380-3p	3570.18	3024.97	4283.82	4742.64	3905.4	759.759	0.194541
rno-mir-129-5p	3893.07	4880.37	3169.26	3084.7	3756.85	832.244	0.221527
rno-mir-323_hairp	3366.62	4186.07	3106.43	4228.17	3721.82	570.612	0.153315
rno-mir-218a-5p	2921.41	3030.76	3132.81	5670.49	3688.87	1323.9	0.35889
rno-mir-221-3p	3693.89	2690.83	2805.77	5186.97	3594.37	1152.47	0.320632
rno-mir-126a-3p	3447.06	3514.92	3926.47	3310.12	3549.64	265.263	0.0747295
rno-mir-129-2-3p	2792.67	3225.58	3859.67	4233.68	3527.9	642.951	0.182247
rno-mir-652-3p	3200.78	4944.77	3099.99	2803.85	3512.35	969.694	0.276081
rno-mir-409a_hairp	4096.61	3034.58	2941.5	3194.69	3316.85	530.253	0.159867
rno-mir-410-3p	2242.37	2603.72	3974.41	4301.54	3280.51	1009.91	0.307853
rno-mir-378a-3p	3581.47	4099.57	2555.06	2099.53	3083.91	917.939	0.297654
rno-mir-760-3p	3731.58	3166.63	2579.31	2480	2989.38	580.2	0.194087
rno-mir-369-3p	3469.4	2562.64	2687.97	2987.2	2926.8	403.199	0.137761
rno-mir-667-3p	2279.82	2472.21	3024.12	3873.25	2912.35	714.06	0.245183
rno-mir-375-3p	3732.51	4704.42	1947.44	1158.16	2885.63	1621.68	0.561985
rno-mir-139-5p	2004.52	2071.61	3069.25	4196.4	2835.44	1029.68	0.363146
rno-mir-1224	3089.03	2742.88	2726.25	2653.55	2802.93	194.639	0.0694414
rno-mir-127-5p	2680.2	2566.82	2998.13	2751.66	2749.2	182.568	0.0664076
rno-mir-374-5p	3038.74	3129.61	2197.02	2169.04	2633.6	521.724	0.198103
rno-mir-1839-5p	3304.15	2644.22	2040.16	2373.38	2590.48	536.097	0.206949
rno-mir-384-5p	2760.48	1973.47	2503.71	2900.81	2534.62	408.635	0.161221
rno-mir-30a-5p	2742.66	1765.37	3150.88	2476.36	2533.82	582.578	0.229921
rno-mir-411-3p	2508.5	2714.43	2165.4	2696.16	2521.12	254.755	0.101048
rno-mir-186-5p	2489.88	1661.3	2986.28	2842.36	2494.95	593.602	0.237921
rno-mir-148b-3p	2963.15	2784.63	1976.56	2200.31	2481.16	468.297	0.188741
rno-mir-107-3p	2005.8	2380.22	2723.79	2571.69	2420.37	310.074	0.12811
rno-mir-222-3p	1478.92	1691.83	2502.22	3982.88	2413.96	1135.06	0.470205
rno-mir-92a-3p	2586.17	3316.1	1910.42	1689.76	2375.61	733.859	0.308914
rno-mir-335_hairp	3448.41	2561.9	1301.52	2030.94	2335.69	904.011	0.387042
rno-mir-770-3p	2565.24	2537.67	2069.45	2102.95	2318.83	269.198	0.116092
rno-mir-3547	2280.89	1799.25	2440.24	2617	2284.35	351.326	0.153797
rno-mir-29c-3p	1973.61	1631.22	2894.92	2405.52	2226.32	546.853	0.245631
rno-mir-16-5p	1514.77	2246.23	2817.68	2303.59	2220.57	536.109	0.241429
rno-mir-539-3p	1780.34	1968.32	2532.13	2518.37	2199.79	383.607	0.174383
rno-mir-539-5p	1736.46	1716.08	2322.32	2946.89	2180.44	583.19	0.267465
rno-mir-411-5p	2508.65	2055.65	2252.83	1840.94	2164.52	284.478	0.131428
rno-mir-34c-5p	2473.89	1914.73	2670.44	1564.82	2155.97	507.741	0.235505
rno-mir-384-3p	1969.1	1921.47	2022.86	2547.41	2115.21	291.094	0.137619
rno-mir-181b-5p	1860.67	1858.11	2375.35	2339.6	2108.43	287.937	0.136565
rno-mir-132-3p	2287.2	1941.44	1960.54	2179.99	2092.29	169.113	0.0808266
rno-mir-130a-3p	1460.92	1873.03	2947.23	2082.61	2090.95	626.555	0.299651
rno-mir-376c-3p	2072.28	2174.12	2178.57	1880.27	2076.31	139.608	0.0672384
rno-mir-106b-5p	2004.1	2076.48	2436.58	1471.58	1997.19	398.188	0.199374
rno-mir-423-3p	2272.26	2525.22	1890.81	1263.34	1987.91	548.932	0.276135
rno-mir-151-3p	2510.84	2585.05	1601	1126.68	1955.89	711.182	0.36361
rno-mir-872-5p	2427.95	2330.81	2005.09	1011.95	1943.95	647.119	0.332889
rno-mir-376b-5p	2119.41	2085.79	1714.37	1730.23	1912.45	220.093	0.115084
rno-mir-434-5p	1999.26	1836.22	1950.96	1801.07	1896.88	93.5697	0.0493283
rno-mir-27b-3p	1789.47	2020.85	2090.22	1615.73	1879.07	217.608	0.115806
rno-mir-30e-3p	2291.3	2574.57	1504.63	1114.71	1871.3	677.708	0.362158
rno-mir-138-5p	1130.87	1219.5	2449.49	2675.49	1868.84	807.071	0.431857
rno-mir-702-3p	1778.64	1109.61	1862.21	2556.96	1826.86	591.91	0.324005
rno-mir-653-3p	2877.8	1801.87	1486.79	1052.48	1804.73	778.556	0.431397
rno-mir-485_hairp	1897.25	1814.29	1562.54	1915.49	1797.39	162.645	0.0904897
rno-mir-376a-3p	1217.32	1107.71	2686.19	2102.86	1778.52	751.445	0.422512
rno-mir-379-3p	1643.3	1949.14	1542.17	1956.54	1772.79	211.987	0.119579
rno-mir-150-5p	1435.08	1942.62	1826.7	1636.91	1710.33	222.604	0.130153
rno-mir-770_hairp	1864.36	1832.85	1476	1527.73	1675.24	201.712	0.120408
rno-mir-137-3p	1318.32	1088.17	1947.46	2309.95	1665.98	562.333	0.33754
rno-mir-29b-3p	1472.24	975.59	2174.13	2004.5	1656.61	543.64	0.328163
rno-let-7d-3p	1924.47	1986.92	1334.78	1339.07	1646.31	358.159	0.217553
rno-mir-341	1365.75	1418.26	2002.14	1605.06	1597.8	288.457	0.180534
rno-mir-708-5p	1282.54	1732.8	1744.62	1629.49	1597.37	216.158	0.135321
rno-mir-485*	1799.75	1859.1	1199.34	1502.85	1590.26	303.652	0.190945
rno-mir-30e-5p	1585.14	865.817	2053.35	1834.76	1584.77	516.059	0.325638
rno-mir-18a-5p	1348.84	1300.82	2163.85	1380.39	1548.48	411.554	0.26578
rno-mir-140-5p	1776.9	1227.64	1773.48	1301.71	1519.93	296.295	0.194939
rno-mir-409a-5p	1529.42	1031.99	1515.46	1876.76	1488.41	347.152	0.233237
rno-mir-93-5p	1260.55	1233.1	1871.55	1538.41	1475.9	297.645	0.20167
rno-mir-28-5p	1628.27	1801.29	1328.31	1038.71	1449.14	336.227	0.232017
rno-mir-494-3p	1366.63	1409.75	1663.38	1319.07	1439.71	153.648	0.106722
rno-mir-181d-5p	1664.62	1167.84	1347.8	1571.36	1437.9	223.803	0.155645
rno-mir-296-5p	1288.47	1453.16	1273.22	1611.9	1406.69	159.226	0.113192
rno-mir-1188-5p	1318.34	1417.67	1380.96	1503.44	1405.1	77.3252	0.0550317
rno-mir-369-5p	1337.64	1460.13	1257.84	1459.05	1378.66	98.9633	0.0717821
rno-mir-664-3p	1280.41	1270.29	1109.93	1781.54	1360.54	291.328	0.214126
rno-mir-322-5p	793.197	1229.92	1990.11	1405.27	1354.62	495.701	0.365933
rno-mir-653-5p	1957.98	1000.75	1438.56	973.958	1342.81	462.12	0.344144
rno-mir-431	1278.69	1342.53	1323.77	1361.94	1326.73	35.617	0.0268457
rno-mir-330-5p	1313.68	1303.12	1222.21	1388.77	1306.95	68.1525	0.0521463
rno-mir-381-3p	1272.25	1356.16	1465.27	1078.06	1292.94	163.6	0.126534
rno-mir-15b-5p	825.044	1506.78	1487.33	1141.86	1240.25	323.604	0.260918
rno-mir-425-5p	1063.46	899.54	1341.77	1607.09	1227.97	311.776	0.253896
rno-mir-411_hairp	1402.55	1196.89	1196.24	1018.61	1203.57	156.952	0.130405
rno-mir-330-3p	975.86	1068.94	1310.63	1414.62	1192.51	204.526	0.171508
rno-mir-344b-2-3p	813.828	967.065	1295.43	1604.81	1170.28	352.532	0.301236
rno-mir-34b-3p	1325.66	1435.16	1170.26	586.237	1129.33	378.022	0.334731
rno-mir-760_hairp	1333.65	1050.24	1042.19	1065.74	1122.95	140.803	0.125386
rno-mir-21-5p	1179.81	1082.99	1219.22	948.734	1107.69	120.441	0.108732
rno-mir-125b-1-3p	1343.45	1186.85	1173.25	704.759	1102.08	275.908	0.250352
rno-mir-326-3p	866.361	840.93	1307.97	1354.47	1092.43	276.574	0.253173
rno-mir-29a_hairp	975.744	872.56	1315.56	1070.31	1058.54	189.423	0.178947
rno-mir-770*	1186.27	1173.54	975.342	861.67	1049.21	157.978	0.150569
rno-mir-496-3p	979.723	1111.9	854.272	1246.68	1048.14	169.065	0.161299
rno-mir-770-5p	789.462	691.473	1230.54	1462.09	1043.39	364.537	0.349377
rno-mir-153-3p	1127.33	987.205	1196.57	846.204	1039.33	155.438	0.149556
rno-mir-324-5p	883.516	1052.9	1190.57	997.743	1031.18	127.541	0.123684
rno-mir-135b-5p	795.359	782.729	1009.58	1416.92	1001.15	296.08	0.295741
rno-mir-323-5p	933.681	1265.09	846.759	933.76	994.823	184.784	0.185745
rno-mir-485-3p	947.181	1183.17	896.877	949.298	994.132	128.334	0.129092
rno-mir-674-5p	682.022	1092.78	1201.75	963.966	985.131	224.23	0.227614
rno-mir-25-3p	1186.87	1374.75	763.438	592.389	979.361	363.208	0.370862
rno-mir-30a-3p	1122.44	1361.58	821.573	572.641	969.557	344.718	0.355542
rno-mir-136_hairp	879.864	1103.53	865.342	930.815	944.888	109.425	0.115807
rno-mir-409a-3p	1164.13	879.966	820.231	899.588	940.979	152.548	0.162116
rno-mir-20a-5p	516.254	595.72	1367.74	1235.42	928.785	435.057	0.468415
rno-mir-154-3p	883.411	1216.22	818.303	791.178	927.278	196.477	0.211886
rno-mir-17-5p	398.515	697.016	1278.33	1116.03	872.474	399.777	0.458211
rno-mir-412-5p	683.531	662.032	908.225	1230.65	871.108	264.287	0.303392
rno-mir-598-3p	853.737	689.224	875.212	1028.72	861.723	138.911	0.161201
rno-mir-125b-2-3p	1048.28	841.915	852.954	691.77	858.729	146.195	0.170246
rno-mir-668	1006.32	763.35	754.125	874.841	849.66	117.974	0.138849
rno-mir-101a_hairp	984.619	887.222	785.489	676.684	833.504	132.438	0.158893
rno-mir-351-5p	701.288	738.246	953.395	930.678	830.902	129.544	0.155907
rno-mir-195-5p	515.173	922.132	1054.4	822.13	828.459	229.502	0.277023
rno-mir-146a-5p	901.583	934.702	772.732	669.308	819.581	122.139	0.149026
rno-mir-3102_hairp	409.171	418.254	956.046	1314.45	774.479	441.542	0.570114
rno-mir-500-3p	700.927	615.757	927.844	763.434	751.99	131.937	0.175451
rno-mir-193-3p	376.971	753.151	888.605	956.049	743.694	258.63	0.347764
rno-mir-216b-5p	833.182	909.627	786.218	425.959	738.746	214.638	0.290543
rno-mir-449a-5p	457.154	1031.75	1192.7	265.635	736.812	445.363	0.604446
rno-let-7a-2_hairp	459.24	913.741	772.242	800.654	736.469	194.663	0.264319
rno-mir-7a-2-3p	842.812	750.903	620.378	594.525	702.154	116.092	0.165337
rno-mir-344a-3p	692.125	498.559	778.534	818.103	696.83	142.263	0.204157
rno-mir-6215	201.049	330.182	1520.77	618.538	667.634	594.93	0.891101
rno-mir-369_hairp	701.361	561.204	616.858	759.728	659.788	88.0876	0.133509
rno-mir-135a-3p	692.957	1016.11	545.09	349.722	650.97	281.1	0.431817
rno-mir-340-5p	662.418	660.264	689.817	582.916	648.854	45.9707	0.0708491
rno-mir-219-2-3p	359.935	656.426	1082.62	426.111	631.273	326.631	0.517416
rno-mir-380-5p	729.338	614.889	544.892	601.825	622.736	77.2929	0.124118
rno-mir-344i_hairp	604.386	573.776	604.127	633.356	603.911	24.327	0.0402824
rno-mir-485-5p	552.017	569.011	558.426	712.305	597.94	76.5646	0.128047
rno-mir-9a-3_hairp	243.564	244.603	948.076	936.265	593.127	403.07	0.679567
rno-mir-331-3p	440.318	550.059	778.335	592.715	590.357	140.804	0.238506
rno-mir-212-3p	515.088	482.327	683.742	650.704	582.965	99.1296	0.170044
rno-mir-329-5p	546.184	278.666	615.776	885.848	581.618	249.505	0.428984
rno-mir-1839-3p	467.522	592.858	566.421	696.803	580.901	94.2349	0.162222
rno-mir-872-3p	657.61	583.998	679.801	389.801	577.803	131.854	0.228198
rno-mir-1249	480.656	632.931	428.78	753.428	573.949	147.726	0.257386
rno-mir-199a-3p	935.783	855.185	282.048	206.862	569.97	378.556	0.664168
rno-mir-22-5p	328.125	713.714	540.365	628.58	552.696	165.599	0.299621
rno-mir-344b-5p	712.253	348.636	495.355	639.672	548.979	161.138	0.293524
rno-mir-342-5p	499.605	613.401	517.731	559.337	547.519	50.5407	0.0923086
rno-mir-466b-2-3p	437.8	665.371	447.173	614.936	541.32	116.029	0.214344
rno-mir-19b-3p	267.412	185.925	576.538	1102.05	532.98	415.013	0.778665
rno-mir-136-5p	292.411	285.843	773.411	765.556	529.305	277.366	0.524018
rno-mir-338-3p	393.27	353.223	669.955	694.936	527.846	179.553	0.340162
rno-mir-451-5p	475.817	221.704	903.933	474.738	519.048	283.068	0.545359
rno-mir-503-3p	562.221	515.574	464.34	526.246	517.095	40.437	0.0782002
rno-mir-1843-5p	730.238	526.824	338.527	460.199	513.947	163.919	0.318942
rno-mir-504	712.332	628.108	313.347	382.789	509.144	191.259	0.375648
rno-mir-325-5p	524.254	534.494	521.463	429.037	502.312	49.1701	0.0978875
rno-mir-433_hairp	341.581	513.475	545.76	607.295	502.028	113.824	0.226729
rno-mir-17-1-3p	311.996	693.995	545.269	443.014	498.569	161.522	0.323971
rno-mir-431_hairp	462.727	443.359	502.161	578.479	496.682	59.7692	0.120337
rno-mir-873-3p	541.286	612.213	418.62	407.928	495.012	98.8208	0.199633
rno-mir-146b-5p	567.256	371.512	484.076	544.19	491.759	87.4969	0.177927
rno-mir-101b-3p	564.84	455.766	518.745	392.314	482.916	75.1467	0.15561
rno-mir-339-5p	499.734	542.123	457.075	423.997	480.732	51.3431	0.106802
rno-mir-298-5p	427.685	544.936	474.389	448.092	473.776	51.1471	0.107956
rno-mir-126a-5p	380.117	484.231	484.189	518.895	466.858	60.0948	0.128722
rno-mir-101b_hairp	576.482	407.306	474.053	404.343	465.546	80.6573	0.173253
rno-mir-433-5p	418.039	391.145	465.35	552.893	456.857	70.9929	0.155394
rno-mir-28-3p	606.334	507.493	376.985	294.124	446.234	138.224	0.309757
rno-mir-127_hairp	387.697	468.536	421.045	475.227	438.126	41.3766	0.09444
rno-mir-344b-1-3p	568.389	435.795	355.114	385.078	436.094	94.2733	0.216177
rno-mir-337-5p	418.481	558.43	386.43	370.206	433.387	85.7416	0.197841
rno-mir-6331_hairp	396.422	405.877	427.043	495.565	431.227	44.762	0.103802
rno-mir-384_hairp	413.063	352.351	392.432	530.291	422.034	76.446	0.181137
rno-mir-489-3p	421.487	317.307	566.605	379.977	421.344	105.886	0.251306
rno-mir-27a-3p	311.368	373.757	569.868	427.509	420.625	110.234	0.262072
rno-mir-34c-3p	373.515	551.831	464.953	262.224	413.131	124.185	0.300594
rno-let-7i_hairp	399.802	339.552	481.787	411.32	408.115	58.332	0.14293
rno-mir-187-3p	405.648	299.878	468.45	442.452	404.107	74.1089	0.183389
rno-mir-338-5p	378.815	468.186	392.403	364.786	401.047	46.1574	0.115092
rno-mir-136-3p	371.902	342.202	442.524	426.755	395.846	46.8514	0.118358
rno-mir-152-3p	520.747	472.003	381.776	207.419	395.486	137.964	0.348847
rno-let-7c-1_hairp	504.857	453.238	330.38	290.981	394.864	100.757	0.255169
rno-mir-874-3p	309.508	340.206	471.697	449.564	392.744	79.8971	0.203433
rno-mir-322-3p	335.053	489.881	433.62	299.674	389.557	87.6662	0.225041
rno-mir-370-3p	396.326	445.287	334.363	382.069	389.511	45.6585	0.11722
rno-mir-1843-3p	499.505	491.134	164.864	347.476	375.745	156.951	0.417706
rno-mir-540-3p	328.529	444.969	377.314	317.298	367.027	58.1261	0.15837
rno-mir-212-5p	402.876	239.073	376.161	438.285	364.099	87.1477	0.239352
rno-mir-6331	413.075	377.715	233.957	424.746	362.373	87.9154	0.24261
rno-mir-423-5p	288.371	405.217	395.533	346.993	359.029	53.5516	0.149157
rno-mir-421-3p	336.771	320.582	401.288	357.413	354.013	34.9352	0.0986833
rno-mir-672-3p	360.209	467.152	290.526	281.497	349.846	85.7488	0.245104
rno-mir-145-5p	230.745	196.81	406.57	562.249	349.094	169.249	0.484823
rno-mir-137-5p	365.928	314.845	370.536	344.839	349.037	25.3919	0.0727484
rno-mir-1193-3p	434.113	341.606	323.736	287.467	346.73	62.4578	0.180134
rno-mir-365-3p	271.905	400.125	262.017	432.099	341.537	87.1896	0.255286
rno-mir-101a-3p	406.784	355.738	321.568	260.059	336.037	61.5775	0.183246
rno-mir-652_hairp	263.264	410.621	280.717	383.661	334.566	73.4353	0.219495
rno-mir-194-5p	297.48	323.159	317.809	395.334	333.446	42.7162	0.128105
rno-mir-434_hairp	276.447	370.684	327.093	357.151	332.844	41.7787	0.12552
rno-mir-376b_hairp	262.256	332.939	400.68	324.847	330.181	56.6272	0.171504
rno-mir-935	238.38	369.116	317.196	344.774	317.367	56.7687	0.178874
rno-mir-674-3p	319.315	385.196	292.961	268.926	316.599	50.1478	0.158395
rno-mir-7a-1-3p	313.759	359.957	303.401	270.274	311.848	37.0487	0.118804
rno-mir-210-3p	310.291	302.073	388.377	241.621	310.591	60.2224	0.193896
rno-mir-488-3p	380.428	297.08	304.321	252.673	308.625	53.0348	0.171842
rno-mir-873_hairp	295.499	349.493	292.672	283.919	305.396	29.8087	0.0976068
rno-mir-450a-5p	328.009	260.823	306.569	271.548	291.737	31.0856	0.106553
rno-mir-497-5p	201.148	261.257	355.487	311.841	282.433	66.4765	0.235371
rno-mir-3068-5p	282.642	155.448	301.56	379.252	279.726	92.8	0.331754
rno-mir-181c-5p	266.967	204.121	328.232	290.683	272.501	52.0991	0.191189
rno-mir-192-5p	226.399	306.462	266.82	255.857	263.884	33.1215	0.125515
rno-mir-448-3p	364.816	286.62	215.437	165.456	258.082	86.8039	0.336342
rno-mir-223-3p	262.228	487.905	129.588	131.919	252.91	168.48	0.666167
rno-mir-200c-3p	684.053	118.102	137.653	69.6574	252.366	289.207	1.14598
rno-mir-3085	293.678	241.741	191.817	277.915	251.288	45.2175	0.179943
rno-mir-30c-2-3p	296	301.582	240.365	166.282	251.057	62.9121	0.250588
rno-mir-758-3p	219.832	161.383	280.819	337.497	249.883	76.0888	0.304498
rno-mir-499-5p	253.825	256.685	266.699	186.727	240.984	36.5899	0.151836
rno-mir-3559-5p	346.004	266.739	182.559	142.834	234.534	90.5041	0.385889
rno-mir-505_hairp	259.463	176.479	223.188	260.723	229.963	39.6773	0.172538
rno-mir-130b-5p	289.6	337.917	140.623	146.655	228.699	100.21	0.438174
rno-mir-376a-5p	187.974	214.328	243.129	259.915	226.337	31.7564	0.140306
rno-mir-340-3p	253.126	223.454	191.919	228.568	224.267	25.1554	0.112167
rno-mir-665	184.514	152.735	277.345	277.526	223.03	64.1476	0.287619
rno-mir-132-5p	224.748	182.101	202.089	274.753	220.923	39.8924	0.180572
rno-mir-542-3p	189.649	192.317	273.421	220.881	219.067	38.8957	0.177552
rno-mir-412_hairp	166.838	205.484	235.041	267	218.591	42.6777	0.19524
rno-mir-421*	200.708	170.182	248.529	241.075	215.124	36.5922	0.170099
rno-mir-31a-5p	147.405	310.639	211.349	179.447	212.21	70.6215	0.33279
rno-mir-3068-3p	226.769	155.058	216.254	210.599	202.17	32.1145	0.158849
rno-mir-324-3p	187.198	198.372	220.438	192.699	199.677	14.5733	0.0729844
rno-let-7b-3p	184.514	194.716	222.429	194.976	199.159	16.2603	0.0816448
rno-mir-466c-5p	215.685	227.747	143.076	204.69	197.799	37.678	0.190486
rno-mir-539_hairp	143.992	155.676	228.453	257.634	196.439	55.3231	0.28163
rno-mir-224-5p	340.418	182.024	124.43	130.153	194.256	100.826	0.519036
rno-mir-345-5p	140.341	179.405	225.64	218.107	190.873	39.3083	0.205939
rno-mir-671_hairp	151.95	133.411	262.112	215.045	190.63	59.0927	0.309987
rno-mir-142-3p	108.084	82.4025	331.911	236.299	189.674	116.289	0.613099
rno-mir-322_hairp	89.5933	196.659	250.522	214.298	187.768	69.1837	0.368453
rno-mir-183-5p	539.388	74.0382	83.2669	38.7555	183.862	237.792	1.29332
rno-mir-377-3p	126.747	114.843	218.487	271.093	182.792	74.8986	0.409747
rno-mir-346	145.842	184.255	179.172	217.112	181.595	29.17	0.160632
rno-mir-139-3p	154.203	187.962	184.751	193.718	180.159	17.6971	0.0982306
rno-mir-493-5p	239.832	215.026	136.209	127.552	179.655	56.1977	0.312809
rno-mir-26a_hairp	101.747	177.179	224.005	215.037	179.492	55.6609	0.310103
rno-mir-99b-3p	167.638	168.776	185.186	193.57	178.793	12.7019	0.0710428
rno-mir-106b-3p	212.679	230.725	157.233	114.336	178.743	53.1187	0.297179
rno-mir-301a-3p	96.7098	82.4892	263.021	266.628	177.212	101.343	0.571875
rno-mir-455-3p	120.208	182.585	233.185	157.88	173.465	47.3597	0.273022
rno-mir-92b-5p	156.151	179.833	198.32	156.853	172.789	20.2668	0.117292
rno-mir-664-2-5p	214.776	221.843	126.569	125.426	172.153	53.3764	0.310052
rno-mir-29b-2-5p	168.566	127.723	189.365	193.66	169.829	30.1334	0.177434
rno-mir-203a-3p	208.534	239.57	102.907	115.624	166.659	67.6717	0.40605
rno-mir-135a*	187.307	239.156	124.604	102.605	163.418	61.9453	0.379061
rno-mir-344g_hairp	169.488	128.2	156.053	183.199	159.235	23.4712	0.147399
rno-mir-125a-3p	152.206	191.798	171.656	120.212	158.968	30.4773	0.19172
rno-mir-877	85.6187	163.264	187.526	193.149	157.389	49.573	0.314971
rno-mir-190a-5p	125.364	79.5401	177.409	239.711	155.506	68.9191	0.443192
rno-mir-3544_hairp	159.926	168.274	141.237	149.657	154.773	11.8072	0.076287
rno-mir-532-5p	184.257	128.391	147.245	150.748	152.66	23.2402	0.152235
rno-mir-873-5p	141.263	154.916	152.272	154.432	150.721	6.40928	0.0425242
rno-mir-879-5p	116.649	163.088	198.095	119.579	149.353	38.8178	0.259907
rno-mir-27b_hairp	106.01	186.614	141.918	140.636	143.794	33.0387	0.229763
rno-mir-26b_hairp	70.0661	161.595	206.838	134.648	143.287	57.1835	0.399085
rno-mir-3572*	154.476	169.631	140.906	95.3145	140.082	32.0684	0.228926
rno-mir-23b_hairp	75.8263	123.748	197.029	154.432	137.759	51.0648	0.370683
rno-mir-370-5p	150.94	141.558	127.442	127.484	136.856	11.5025	0.0840481
rno-mir-182	430.887	20.185	48.5052	39.5079	134.771	197.764	1.4674
rno-mir-1249_hairp	106.545	152.977	143.867	134.031	134.355	20.0893	0.149524
rno-mir-151_hairp	153.681	164.753	115	101.712	133.787	30.2015	0.225744
rno-mir-300-5p	70.7167	63.32	180.403	208.047	130.622	74.3662	0.569325
rno-mir-3102	122.772	118.182	117.326	161.254	129.884	21.0502	0.16207
rno-mir-125b-1_hairp	131.429	134.213	156.483	94.1902	129.079	25.8205	0.200037
rno-mir-488_hairp	148.382	117.228	129.956	118.82	128.596	14.3544	0.111624
rno-mir-7a-2_hairp	83.5576	74.8729	127.298	223.189	127.229	67.9625	0.534173
rno-mir-877_hairp	112.461	125.974	120.596	145.563	126.149	14.0847	0.111651
rno-mir-361_hairp	116.148	111.556	126.182	141.925	123.953	13.448	0.108493
rno-mir-1-3p	142.129	162.292	92.6186	95.2719	123.078	34.6491	0.281521
rno-mir-125b-2_hairp	122.254	120.377	150.678	94.055	121.841	23.137	0.189895
rno-mir-125a_hairp	61.0801	91.4666	137.865	191.272	120.421	56.8152	0.471805
rno-let-7e_hairp	74.5256	133.34	131.961	140.237	120.016	30.5423	0.254485
rno-mir-1843_hairp	184.257	122.857	65.3961	107.358	119.967	49.2562	0.41058
rno-mir-296-3p	82.6709	128.144	162.046	96.0415	117.226	35.4536	0.302439
rno-mir-487b_hairp	69.3749	121.521	134.492	137.376	115.691	31.6382	0.273471
rno-mir-6324_hairp	194.406	21.7315	164.931	77.0997	114.542	79.4418	0.693561
rno-mir-98-3p	128.129	102.439	95.2541	125.096	112.73	16.344	0.144984
rno-mir-331_hairp	129.193	101.705	115.439	96.3379	110.669	14.7379	0.133171
rno-let-7i-3p	65.9187	73.8154	152.885	136.012	107.158	43.7263	0.408055
rno-mir-34a-5p	97.5119	60.2331	145.095	117.311	105.038	35.6807	0.339694
rno-mir-1298_hairp	81.817	109.833	124.376	98.4895	103.629	17.9919	0.173618
rno-mir-299a-3p	106.01	96.7143	136.945	71.8827	102.888	26.889	0.261343
rno-mir-99a_hairp	99.4433	138.159	90.5025	78.3212	101.607	25.8603	0.254514
rno-mir-148b-5p	108.084	77.6319	117.326	98.1484	100.297	17.0189	0.169685
rno-mir-1298	101.486	118.399	83.8838	90.861	98.6573	15.0196	0.15224
rno-mir-450a-3p	118.452	82.4025	123.457	69.1537	98.3662	26.7157	0.271594
rno-mir-299a-5p	90.408	119.886	91.0499	87.2815	97.1563	15.2422	0.156883
rno-mir-674_hairp	99.6507	95.3785	109.928	68.9718	93.4822	17.4438	0.1866
rno-mir-24-2-5p	89.7975	106.949	108.519	68.6576	93.481	18.595	0.198917
rno-mir-345-3p	91.667	97.3106	109.917	72.5649	92.865	15.5357	0.167294
rno-mir-138-1-3p	44.8363	123.907	98.3196	102.242	92.3261	33.5999	0.363927
rno-mir-138-2-3p	72.2026	93.5917	87.0608	102.521	88.844	12.7764	0.143808
rno-mir-3085_hairp	91.5633	42.9972	119.655	100.741	88.7392	32.6607	0.368052
rno-mir-30c-1-3p	101.934	100.873	103.209	48.8269	88.7106	26.6063	0.299922
rno-mir-505-5p	94.2591	104.121	74.8927	80.1053	88.3446	13.3257	0.150838
rno-let-7d_hairp	86.7708	84.7878	87.1816	91.3261	87.5166	2.74636	0.0313811
rno-mir-19a-3p	53.4766	41.3752	76.8611	170.123	85.4591	58.3331	0.682585
rno-mir-142_hairp	68.9601	72.2888	114.138	81.1609	84.1368	20.6527	0.245466
rno-mir-483-3p	75.5959	180.677	48.6585	30.949	83.9701	67.0336	0.798303
rno-mir-320_hairp	70.5878	82.3125	105.642	76.6196	83.7905	15.3341	0.183006
rno-mir-423_hairp	93.1495	81.1973	77.2483	74.0012	81.399	8.36802	0.102802
rno-mir-328a_hairp	79.2825	98.6226	59.8986	85.982	80.9464	16.1615	0.199657
rno-mir-204-3p	53.9496	69.7478	110.033	84.468	79.5496	23.8388	0.299672
rno-mir-501-3p	92.4368	67.8304	74.7431	83.1704	79.5452	10.64	0.133761
rno-mir-154-5p	69.7205	71.4301	93.4148	82.7983	79.3409	11.0327	0.139054
rno-mir-3547_hairp	71.9094	40.9511	97.5021	98.4895	77.213	27.1256	0.351308
rno-mir-132_hairp	72.1398	59.5035	81.1528	93.0317	76.4569	14.1754	0.185404
rno-mir-6215_hairp	20.6433	64.2741	155.338	64.3782	76.1584	56.6608	0.743986
rno-mir-92b_hairp	57.0315	93.9882	78.6128	67.2045	74.2093	15.8613	0.213737
rno-mir-352	103.408	115.236	42.0706	35.5775	74.0728	41.0728	0.554493
rno-mir-181a-2-3p	73.5223	82.4025	75.6349	62.3315	73.4728	8.33757	0.113478
rno-let-7e-3p	53.4766	79.5401	67.0515	90.985	72.7633	16.1509	0.221965
rno-mir-708-3p	67.0708	69.2038	85.2401	67.7893	72.326	8.65489	0.119665
rno-mir-375_hairp	102.24	100.791	48.3519	35.5385	71.7303	34.7934	0.485058
rno-mir-382_hairp	54.8591	72.8612	72.5694	82.7983	70.772	11.6254	0.164265
rno-mir-666-3p	38.5384	45.0327	81.7659	117.668	70.7512	36.6132	0.517493
rno-let-7a-1_hairp	49.902	88.0454	75.3721	68.7249	70.5111	15.9061	0.225582
rno-mir-29b-1_hairp	49.6058	32.7881	81.7659	116.5	70.165	36.9741	0.52696
rno-mir-666-5p	59.0065	57.7013	83.8095	58.2381	64.6888	12.7584	0.197227
rno-mir-200b-3p	173.129	19.6729	36.9888	19.8137	62.4012	74.2651	1.19012
rno-mir-7b_hairp	57.8966	71.8534	50.0574	67.232	61.7598	9.72447	0.157456
rno-mir-671	74.6743	73.3913	52.6096	44.1387	61.2035	15.2213	0.248701
rno-mir-27a-5p	56.9328	100.054	61.5336	25.4912	61.0028	30.5663	0.501064
rno-mir-653_hairp	28.5924	63.32	95.8672	55.5092	60.8222	27.697	0.455377
rno-mir-134_hairp	69.3749	44.2376	65.2122	63.3548	60.5449	11.1591	0.184311
rno-mir-582_hairp	52.4892	62.6385	64.4239	60.5772	60.0322	5.26859	0.0877628
rno-mir-541-3p	79.7433	45.1917	59.6943	51.4158	59.0113	15.0439	0.254932
rno-mir-344g	56.9328	45.6687	69.8104	61.8198	58.5579	10.1	0.172479
rno-mir-100_hairp	36.1959	55.687	85.4445	56.1914	58.3797	20.3032	0.347778
rno-mir-3099_hairp	32.0486	67.1365	68.2777	59.6026	56.7663	16.922	0.2981
rno-mir-298-3p	71.7144	36.0174	50.1205	69.0488	56.7253	16.8224	0.29656
rno-mir-219-5p	25.1363	28.0175	103.837	67.7893	56.1951	37.2507	0.662882
rno-mir-673-5p	63.9833	59.1219	57.4871	43.502	56.0236	8.79183	0.156931
rno-mir-181a-1-3p	44.3919	54.7329	73.0073	50.0514	55.5459	12.385	0.222968
rno-mir-322*	51.9164	65.3373	61.2883	41.0655	54.9019	10.8019	0.196749
rno-mir-128-2-5p	22.3714	113.275	33.4185	49.2717	54.5842	40.6551	0.744814
rno-let-7a-1-3p_rno-let-7c-2-3p	53.2253	61.672	49.4388	53.5245	54.4651	5.15186	0.09459
rno-mir-15b-3p	57.9696	72.8612	45.8995	40.8413	54.3929	14.2555	0.262083
rno-mir-378a-5p	64.8128	57.9769	41.3013	47.4589	52.8875	10.517	0.198857
rno-mir-93-3p	43.7994	53.7788	68.2777	44.5936	52.6124	11.3832	0.21636
rno-mir-137_hairp	26.2883	49.0082	49.8847	85.0724	52.5634	24.2695	0.461719
rno-mir-505-3p	59.4212	55.687	45.3477	48.2094	52.1663	6.511	0.124812
rno-mir-374-3p	67.3012	52.8247	32.1048	54.1447	51.5938	14.5438	0.28189
rno-mir-3584_hairp	49.3293	72.8612	59.0812	24.809	51.5202	20.2559	0.393164
rno-mir-221-5p	51.8254	23.7769	43.2598	85.2998	51.0405	25.6785	0.503101
rno-mir-150_hairp	34.3526	47.418	51.9283	54.3722	47.0178	8.92125	0.189742
rno-mir-668_hairp	63.7822	52.4777	34.8358	35.6626	46.6896	13.9972	0.299793
rno-mir-1306-5p	38.2696	53.7788	56.6288	37.7713	46.6121	9.99086	0.214341
rno-mir-204_hairp	25.8275	34.2193	57.3951	68.4715	46.4784	19.8294	0.426638
rno-mir-134-3p	43.7994	43.2834	46.2061	50.7336	46.0056	3.39959	0.073895
rno-mir-412*	33.431	34.6963	49.2716	66.4248	45.9559	15.4232	0.335608
rno-mir-214-3p	45.4891	92.4738	28.0856	17.6077	45.914	33.1013	0.720942
rno-mir-3072_hairp	40.6889	39.4669	63.6794	36.7479	45.1458	12.465	0.276106
rno-let-7c-1-3p	49.9577	59.5903	30.2655	40.3762	45.0474	12.5954	0.279603
rno-mir-582-3p	39.3295	55.369	38.3584	46.5493	44.9015	7.87704	0.175429
rno-mir-339-3p	39.6521	41.3752	56.0157	40.5002	44.3858	7.78511	0.175396
rno-mir-361-3p	55.8349	37.671	34.5932	49.329	44.357	9.94147	0.224124
rno-mir-139_hairp	23.7538	15.6139	48.6585	88.9383	44.2411	32.9474	0.744724
rno-mir-130b-3p	33.8457	44.0467	50.3751	46.2309	43.6246	7.02773	0.161095
rno-mir-144-5p	71.0715	27.844	50.9994	19.9093	42.4561	23.1927	0.546275
rno-mir-455*	29.7774	30.7435	58.9936	49.2717	42.1965	14.3481	0.340031
rno-mir-33-5p	25.4858	45.3418	55.8021	40.8988	41.8821	12.5902	0.300611
rno-mir-153-5p	31.3573	21.3386	41.3013	72.5649	41.6405	22.1686	0.532381
rno-mir-3473	31.57	39.1734	59.6943	34.3077	41.1863	12.733	0.309155
rno-mir-34b-5p	50.8352	15.9546	55.4464	39.6961	40.4831	17.6383	0.435696
rno-mir-504*	34.1222	50.4924	40.0751	33.0715	39.4403	7.98738	0.202518
rno-mir-206-3p	32.135	57.9531	29.9589	36.5774	39.1561	12.8304	0.327674
rno-mir-3473_hairp	22.5442	37.0816	56.3988	39.3063	38.8327	13.8705	0.357187
rno-mir-448_hairp	38.9608	36.6046	43.1406	36.4068	38.7782	3.13111	0.0807441
rno-mir-667-5p	33.5078	28.4415	36.2602	53.6899	37.9749	10.9657	0.288763
rno-mir-30c-2_hairp	24.1686	26.4909	49.0263	48.8234	37.1273	13.6559	0.367812
rno-mir-1224*	26.0579	40.7391	34.9659	45.0484	36.7028	8.21119	0.223721
rno-mir-3068_hairp	56.2415	26.1092	32.7179	29.5846	36.1633	13.6549	0.377591
rno-mir-582-5p	30.8965	39.4669	28.6305	38.2261	34.305	5.34909	0.155927
rno-mir-30d_hairp	18.9152	38.5128	53.5633	25.4912	34.1206	15.3077	0.448636
rno-mir-344b-1_hairp	48.638	27.0634	24.7476	35.7246	34.0434	10.8161	0.317715
rno-mir-27b-5p	41.232	30.7435	40.7757	21.9826	33.6835	9.18032	0.272547
rno-mir-493-3p	41.5154	37.6002	30.8252	24.6607	33.6504	7.44437	0.221227
rno-mir-494_hairp	32.0486	27.5404	43.7537	28.2201	32.8907	7.50896	0.2283
rno-mir-145-3p	37.483	32.3933	29.2507	31.5607	32.6719	3.472	0.106269
rno-mir-702-5p	31.3573	28.0175	31.4917	39.818	32.6711	5.02829	0.153906
rno-mir-29a-5p	24.998	16.7588	41.3013	47.5954	32.6634	14.2512	0.436305
rno-mir-337_hairp	18.9152	36.6046	37.6227	37.0891	32.5579	9.10461	0.279644
rno-mir-511-3p	26.8643	55.687	29.3458	18.3278	32.5562	16.1264	0.495341
rno-mir-200a-3p	81.0023	9.30986	29.6524	8.94717	32.2279	33.9254	1.05267
rno-mir-185*	29.3824	24.201	37.6227	36.017	31.8058	6.19882	0.194896
rno-mir-29c-5p	31.1845	19.1918	31.2362	44.423	31.5089	10.3064	0.327094
rno-mir-30b-3p	25.8275	39.0853	36.1512	23.0352	31.0248	7.79098	0.251121
rno-mir-370_hairp	27.6708	33.7422	29.448	32.7683	30.9073	2.83459	0.0917125
rno-mir-143_hairp	26.0136	32.5312	33.9205	29.8994	30.5912	3.47758	0.113679
rno-mir-381_hairp	31.1598	31.9703	26.8496	30.7541	30.1835	2.27933	0.075516
rno-mir-29b-2_hairp	31.3573	22.2927	20.4559	41.8646	28.9926	9.81573	0.338559
rno-mir-98_hairp	24.0501	30.7435	24.4848	34.2627	28.3853	4.97035	0.175103
rno-mir-193-5p	28.5924	45.1917	25.3607	13.2111	28.089	13.1852	0.46941
rno-mir-25-5p	17.2768	41.2692	23.8847	27.3105	27.4353	10.1192	0.368839
rno-mir-181c-3p	26.9795	30.5618	29.0393	22.3075	27.222	3.59018	0.131885
rno-mir-185_hairp	15.4591	21.3386	32.1048	39.818	27.1801	10.8854	0.40049
rno-mir-381-5p	18.9152	33.7422	30.2655	25.4912	27.1035	6.42179	0.236936
rno-mir-138-1_hairp	22.6917	38.3267	29.772	17.3877	27.0445	9.07245	0.335464
rno-mir-219-2_hairp	17.829	29.5168	41.0385	18.474	26.7146	10.9527	0.409991
rno-mir-3557_hairp	18.9152	31.834	31.4917	21.3978	25.9097	6.72148	0.25942
rno-mir-503-5p	25.5395	16.886	39.1043	18.8395	25.0923	10.0495	0.400501
rno-mir-547-3p	42.7626	27.5404	17.6969	12.1878	25.0469	13.4095	0.535375
rno-mir-124-2_hairp	33.1028	34.9778	18.5416	12.9706	24.8982	10.8257	0.434799
rno-mir-124-5p	19.9521	31.3569	21.3755	26.5145	24.7998	5.20135	0.209734
rno-mir-6320_hairp	24.0243	21.2142	33.251	19.9147	24.601	6.01628	0.244554
rno-mir-376a_hairp	21.4497	15.6139	30.0611	30.4942	24.4047	7.18997	0.294614
rno-mir-191a-3p	20.549	33.2218	24.4689	18.793	24.2582	6.42954	0.265047
rno-mir-466b-5p	31.6338	25.9184	21.069	18.1231	24.1861	5.91454	0.244543
rno-mir-200c_hairp	39.6521	7.9809	26.5869	20.0334	23.5633	13.2068	0.560484
rno-let-7f-2_hairp	25.6547	22.2927	22.755	23.4445	23.5367	1.48917	0.0632702
rno-mir-764-3p	11.3117	31.3569	29.5297	21.8072	23.5014	9.11974	0.388051
rno-mir-34b_hairp	27.9012	20.3845	25.9738	19.3511	23.4026	4.17817	0.178534
rno-let-7c-2_hairp	13.1727	21.5588	33.3781	22.6573	22.6917	8.28846	0.365263
rno-mir-187-5p	18.4898	26.3294	24.1816	21.1354	22.5341	3.43662	0.152508
rno-mir-1193_hairp	27.0717	14.6598	25.7285	21.9436	22.3509	5.56818	0.249126
rno-mir-342_hairp	8.54679	15.6139	27.2	37.0891	22.1124	12.6021	0.569911
rno-mir-421-5p	14.3729	17.6584	33.0682	21.9826	21.7705	8.15102	0.374406
rno-mir-135b-3p	14.7678	19.1123	19.6384	29.1297	20.6621	6.05235	0.292921
rno-mir-652-5p	17.3945	15.9955	22.2952	26.7192	20.6011	4.89198	0.237462
rno-mir-23a_hairp	14.5704	21.7475	24.3096	19.8384	20.1165	4.12633	0.205122
rno-mir-126a_hairp	18.9152	15.9319	21.2733	23.6719	19.9481	3.30755	0.165808
rno-mir-217_hairp	19.6064	9.88914	28.4262	21.3978	19.8299	7.64248	0.385402
rno-mir-222_hairp	7.57907	13.8965	24.3797	32.8592	19.6786	11.1902	0.568647
rno-mir-122-5p	20.353	23.1324	19.9654	15.1213	19.643	3.32812	0.16943
rno-mir-672_hairp	13.3854	24.201	25.6672	14.2344	19.372	6.45969	0.333455
rno-mir-3593_hairp	24.0893	11.9517	34.4309	6.46908	19.2353	12.5232	0.651057
rno-mir-300_hairp	9.92925	17.5221	29.6524	19.3511	19.1137	8.12418	0.425045
rno-mir-23a-5p	10.897	27.6358	24.3797	12.3924	18.8262	8.42055	0.447278
rno-mir-764_hairp	16.1503	11.7974	21.069	25.946	18.7407	6.11711	0.326408
rno-mir-1839_hairp	17.6923	14.513	15.6925	26.9081	18.7015	5.62627	0.300846
rno-mir-3557-3p	17.5328	8.93502	30.2655	17.3045	18.5094	8.79923	0.475392
rno-mir-212_hairp	15.0443	12.7515	22.5404	23.0352	18.3429	5.22113	0.284641
rno-mir-466b-2_hairp	19.6064	18.4762	17.3904	17.3045	18.1944	1.08194	0.0594656
rno-mir-199a_hairp	30.3205	24.201	10.0332	8.09439	18.1623	10.8279	0.596178
rno-mir-146a_hairp	17.5328	16.568	21.6821	15.94	17.9307	2.58527	0.144181
rno-mir-383_hairp	5.78188	14.6598	27.2	22.0801	17.4304	9.31715	0.534534
rno-mir-187_hairp	9.791	15.8047	25.8511	17.8502	17.3243	6.63434	0.382951
rno-mir-345_hairp	3.01697	7.9809	49.8847	7.75327	17.159	21.9368	1.27845
rno-mir-708_hairp	6.99153	14.6598	30.3421	16.4517	17.1113	9.72812	0.568521
rno-mir-140_hairp	17.5328	16.568	18.0035	15.94	17.0111	0.931039	0.0547314
rno-mir-490-3p	9.75644	17.7607	24.7476	15.2578	16.8806	6.21961	0.368447
rno-mir-7a-1_hairp	27.0564	12.9635	11.055	16.0916	16.7916	7.15117	0.425877
rno-mir-190b-5p	19.1917	8.17172	14.0796	25.4912	16.7336	7.37308	0.440616
rno-mir-184	30.1045	14.1827	16.3558	5.53603	16.5447	10.1763	0.615079
rno-mir-145_hairp	7.16434	27.0634	6.35456	25.4912	16.5184	11.2917	0.683586
rno-mir-3542	14.0766	9.88914	21.069	18.6689	15.9259	4.9611	0.311511
rno-mir-429	39.6521	3.52833	15.8576	2.52286	15.3902	17.2736	1.12237
rno-mir-540-5p	15.4591	10.8433	21.069	13.8933	15.3162	4.28744	0.279929
rno-mir-219-1-3p	19.6064	19.4304	14.938	6.38882	15.0909	6.1906	0.410221
rno-mir-1224_hairp	10.6205	14.6598	14.938	17.9867	14.5512	3.02294	0.207745
rno-mir-199a-5p	24.5514	15.3937	10.7406	6.28386	14.2424	7.81455	0.548683
rno-mir-99a-3p	14.7678	7.02678	19.8428	15.2578	14.2238	5.3146	0.373642
rno-mir-96-5p	30.8043	4.73688	14.0796	4.61503	13.559	12.322	0.908773
rno-mir-351-3p	11.0813	19.7484	11.8725	11.3918	13.5235	4.16269	0.307811
rno-mir-216b_hairp	8.40855	13.324	17.9422	13.2111	13.2214	3.89272	0.294424
rno-mir-205	20.1989	10.1618	9.94558	12.3339	13.16	4.81494	0.365875
rno-mir-489-5p	15.0443	10.8433	14.3249	10.7551	12.7419	2.26269	0.177579
rno-mir-29c_hairp	7.16434	11.3203	14.6314	17.3045	12.6051	4.37578	0.347143
rno-mir-181a-2_hairp	10.6205	7.02678	20.4559	10.4822	12.1463	5.78376	0.476174
rno-mir-92a-1-5p	6.47311	14.6598	18.0035	9.11773	12.0635	5.22666	0.433261
rno-mir-130a_hairp	5.09065	8.93502	18.6166	15.2578	11.975	6.09707	0.50915
rno-mir-338*	13.9779	8.66241	11.8725	12.0416	11.6386	2.20204	0.189202
rno-let-7f-1_hairp	12.0029	8.93502	20.4559	5.02436	11.6045	6.55565	0.564921
rno-mir-150-3p	8.20118	19.9074	13.7118	4.00102	11.4553	6.89651	0.602034
rno-mir-667_hairp	7.16434	9.88914	13.0987	14.9167	11.2672	3.43537	0.3049
rno-mir-3594-5p	13.3854	8.17172	12.6082	9.9364	11.0254	2.40861	0.218459
rno-mir-31a_hairp	11.3117	9.88914	15.5511	7.07105	10.9557	3.53422	0.322591
rno-mir-379_hairp	6.47311	11.3203	15.2445	10.1411	10.7948	3.61389	0.334782
rno-mir-141-3p	26.7665	2.88624	8.47149	4.32926	10.6134	11.0259	1.03887
rno-mir-410-5p	7.85556	16.568	6.1502	11.8466	10.6051	4.63694	0.437237
rno-mir-6322_hairp	17.1871	7.9809	5.74146	11.1644	10.5185	4.9715	0.472645
rno-mir-331-5p	14.0766	12.7515	5.12836	9.79996	10.4391	3.96616	0.379932
rno-mir-3596b_hairp	6.10445	7.53564	16.2868	9.84544	9.94308	4.50122	0.452699
rno-mir-30e_hairp	7.50995	9.88914	13.0987	8.77661	9.81859	2.393	0.243722
rno-mir-143-5p	9.69884	11.4793	6.96766	10.0274	9.5433	1.88332	0.197345
rno-mir-3558-3p					<10
rno-mir-425*					<10
rno-mir-425_hairp					<10
rno-mir-186_hairp					<10
rno-mir-365_hairp					<10
rno-mir-6216					<10
rno-mir-183-3p					<10
rno-mir-19a_hairp					<10
rno-mir-207_hairp					<10
rno-mir-217-5p					<10
rno-mir-328b_hairp					<10
rno-let-7b_hairp					<10
rno-mir-541_hairp					<10
rno-mir-214_hairp					<10
rno-mir-351_hairp					<10
rno-mir-146a-3p					<10
rno-mir-184_hairp					<10
rno-mir-425-3p					<10
rno-mir-26a-3p					<10
rno-mir-6333_hairp					<10
rno-mir-128-1-5p					<10
rno-mir-187*					<10
rno-mir-6324					<10
rno-mir-3596c_hairp					<10
rno-mir-3559-3p					<10
rno-mir-341_hairp					<10
rno-mir-3596a					<10
rno-mir-128-2_hairp					<10
rno-mir-146b_hairp					<10
rno-mir-218a-2-3p					<10
rno-mir-191a_hairp					<10
rno-mir-935_hairp					<10
rno-mir-10a-5p					<10
rno-mir-6318					<10
rno-mir-346_hairp					<10
rno-mir-378a_hairp					<10
rno-mir-326_hairp					<10
rno-mir-194-3p					<10
rno-mir-3560_hairp					<10
rno-mir-152_hairp					<10
rno-mir-3578					<10
rno-let-7f-2-3p					<10
rno-mir-3585-5p					<10
rno-mir-450a_hairp					<10
rno-mir-195-3p					<10
rno-mir-324_hairp					<10
rno-mir-3542_hairp					<10
rno-mir-193_hairp					<10
rno-mir-31b_hairp					<10
rno-mir-201-5p					<10
rno-mir-3562_hairp					<10
rno-mir-449c_hairp					<10
rno-mir-142-5p					<10
rno-mir-3585-3p					<10
rno-mir-6315					<10
rno-mir-340_hairp					<10
rno-mir-876_hairp					<10
rno-mir-3075_hairp					<10
rno-mir-3592_hairp					<10
rno-mir-17-2_hairp					<10
rno-mir-598-5p					<10
rno-mir-183_hairp					<10
rno-mir-3564_hairp					<10
rno-mir-200b-5p					<10
rno-mir-463_hairp					<10
rno-mir-6317_hairp					<10
rno-mir-679_hairp					<10
rno-mir-365-5p					<10
rno-mir-615_hairp					<10
rno-mir-743a_hairp					<10
rno-mir-3556b_hairp					<10
rno-mir-327_hairp					<10
rno-mir-509-3p					<10
rno-mir-3553_hairp					<10
rno-mir-135a_hairp					<10
rno-mir-501_hairp					<10
rno-mir-3562					<10
rno-mir-503_hairp					<10
rno-mir-344a-2_hairp					<10
rno-mir-2985*					<10
rno-mir-20b_hairp					<10
rno-mir-3074_hairp					<10
rno-mir-3589_hairp					<10
rno-mir-347*					<10
rno-mir-6319_hairp					<10
rno-mir-194-2_hairp					<10
rno-mir-326-5p					<10
rno-mir-1306_hairp					<10
rno-mir-6323_hairp					<10
rno-mir-203a_hairp					<10
rno-mir-711_hairp					<10
rno-mir-540_hairp					<10
rno-mir-208b_hairp					<10
rno-mir-347_hairp					<10
rno-mir-196a_hairp					<10
rno-mir-339_hairp					<10
rno-mir-349_hairp					<10
rno-mir-343_hairp					<10
rno-mir-675_hairp					<10
rno-mir-144_hairp					<10
rno-mir-352_hairp					<10
rno-mir-3558_hairp					<10
rno-mir-363_hairp					<10
rno-mir-761_hairp					<10
rno-mir-3571_hairp					<10
rno-mir-3587_hairp					<10
rno-mir-1949_hairp					<10
rno-mir-378b					<10
rno-mir-6314					<10
rno-mir-532-3p					<10
rno-mir-181c_hairp					<10
rno-mir-298*					<10
rno-mir-551b-3p					<10
rno-mir-496-5p					<10
rno-mir-16-3p					<10
rno-mir-3120					<10
rno-mir-298_hairp					<10
rno-mir-678_hairp					<10
rno-mir-592					<10
rno-mir-542-5p					<10
rno-mir-133a-3p					<10
rno-let-7f-1-3p					<10
rno-mir-673-3p					<10
rno-mir-188-5p					<10
rno-mir-6329					<10
rno-mir-1912-3p					<10
rno-mir-3065-5p					<10
rno-mir-299a_hairp					<10
rno-mir-221_hairp					<10
rno-mir-9a-1_hairp					<10
rno-mir-24-1_hairp					<10
rno-mir-471_hairp					<10
rno-mir-3570_hairp					<10
rno-mir-466b-1*					<10
rno-mir-484					<10
rno-mir-337-3p					<10
rno-mir-490-5p					<10
rno-mir-362-3p					<10
rno-mir-23b-5p					<10
rno-mir-758-5p					<10
rno-mir-215					<10
rno-mir-551b-5p					<10
rno-mir-181b-1-3p					<10
rno-mir-466c_hairp					<10
rno-mir-210_hairp					<10
rno-mir-325_hairp					<10
rno-mir-489_hairp					<10
rno-mir-129-2_hairp					<10
rno-mir-30a_hairp					<10
rno-mir-141_hairp					<10
rno-mir-34c_hairp					<10
rno-mir-195_hairp					<10
rno-mir-3561_hairp					<10
rno-mir-3577_hairp					<10
rno-mir-6334_hairp					<10
rno-mir-665_hairp					<10
rno-mir-223_hairp					<10
rno-mir-19b-2_hairp					<10
rno-mir-196c_hairp					<10
rno-mir-668*					<10
rno-mir-221*					<10
rno-mir-350					<10
rno-mir-412-3p					<10
rno-mir-1306-3p					<10
rno-mir-3552					<10
rno-mir-3072					<10
rno-mir-211-5p					<10
rno-mir-301a-5p					<10
rno-mir-20a-3p					<10
rno-mir-879-3p					<10
rno-mir-196a-5p					<10
rno-mir-3577					<10
rno-mir-24-1-5p					<10
rno-mir-3541					<10
rno-mir-466c-3p					<10
rno-mir-383-3p					<10
rno-mir-32-3p					<10
rno-mir-547-5p					<10
rno-mir-3583-3p					<10
rno-mir-6325					<10
rno-mir-802-3p					<10
rno-mir-146b-3p					<10
rno-mir-30d-3p					<10
rno-mir-224-3p					<10
rno-mir-201-3p					<10
rno-mir-181b-2-3p					<10
rno-mir-1949					<10
rno-mir-678					<10
rno-mir-3590-3p					<10
rno-mir-465-5p					<10
rno-mir-496_hairp					<10
rno-mir-1188_hairp					<10
rno-mir-330_hairp					<10
rno-mir-3550_hairp					<10
rno-mir-292_hairp					<10
rno-mir-504_hairp					<10
rno-mir-3541_hairp					<10
rno-mir-6318_hairp					<10
rno-mir-92a-1_hairp					<10
rno-mir-135b_hairp					<10
rno-mir-218a-2_hairp					<10
rno-mir-200b_hairp					<10
rno-mir-741_hairp					<10
rno-mir-6327_hairp					<10
rno-mir-3549_hairp					<10
rno-mir-224_hairp					<10
rno-mir-10a_hairp					<10
rno-mir-350_hairp					<10
rno-mir-6332_hairp					<10
rno-mir-3574_hairp					<10
rno-mir-3582_hairp					<10
rno-mir-133b_hairp					<10
rno-mir-881_hairp					<10
rno-mir-103-2_hairp					<10
rno-mir-3568_hairp					<10
rno-mir-206_hairp					<10
rno-mir-532_hairp					<10
rno-mir-216a_hairp					<10
rno-mir-6316_hairp					<10
rno-mir-497_hairp					<10
rno-mir-3578_hairp					<10
rno-mir-362_hairp					<10
rno-mir-3575_hairp					<10
rno-mir-129-2*					<10
rno-mir-350*					<10
rno-mir-3074*					<10
rno-mir-3542*					<10
rno-mir-544*					<10
rno-mir-3570*					<10
rno-mir-194-1*					<10
rno-mir-145*					<10
rno-mir-3544					<10
rno-mir-466b-1-3p					<10
rno-mir-764-5p					<10
rno-mir-543-5p					<10
rno-mir-362-5p					<10
rno-mir-448-5p					<10
rno-mir-297					<10
rno-mir-487b-5p					<10
rno-mir-344i					<10
rno-mir-103-2-5p					<10
rno-mir-455-5p					<10
rno-mir-488-5p					<10
rno-mir-483-5p					<10
rno-mir-18a-3p					<10
rno-mir-200a-5p					<10
rno-mir-301b-3p					<10
rno-mir-3594-3p					<10
rno-mir-363-3p					<10
rno-mir-6327					<10
rno-mir-874-5p					<10
rno-mir-144-3p					<10
rno-mir-544-3p					<10
rno-mir-26b-3p					<10
rno-mir-218a-1-3p					<10
rno-mir-32-5p					<10
rno-mir-141-5p					<10
rno-mir-216a-5p					<10
rno-mir-328a-5p					<10
rno-mir-33-3p					<10
rno-mir-3572					<10
rno-mir-6321					<10
rno-mir-501-5p					<10
rno-mir-3550					<10
rno-mir-181d-3p					<10
rno-mir-377-5p					<10
rno-mir-1188-3p					<10
rno-mir-500-5p					<10
rno-mir-875					<10
rno-mir-203b-3p					<10
rno-mir-876					<10
rno-mir-20b-5p					<10
rno-mir-101a-5p					<10
rno-mir-216b-3p					<10
rno-mir-130a-5p					<10
rno-let-7a-2-3p					<10
rno-mir-376c-5p					<10
rno-mir-216a-3p					<10
rno-mir-222-5p					<10
rno-mir-147					<10
rno-mir-1193-5p					<10
rno-mir-223-5p					<10
rno-mir-743a-3p					<10
rno-mir-6319					<10
rno-mir-9b-5p					<10
rno-mir-471-3p					<10
rno-mir-802-5p					<10
rno-mir-17-2-3p					<10
rno-mir-3075					<10
rno-mir-3593-3p					<10
rno-mir-9b-3p					<10
rno-mir-196c-5p					<10
rno-mir-10b-3p					<10
rno-mir-3580-3p					<10
rno-mir-760-5p					<10
rno-mir-10a-3p					<10
rno-mir-494-5p					<10
rno-mir-509-5p					<10
rno-mir-363-5p					<10
rno-mir-186-3p					<10
rno-mir-544-5p					<10
rno-mir-466d					<10
rno-mir-664-1-5p					<10
rno-mir-107-5p					<10
rno-mir-3065-3p					<10
rno-mir-871-3p					<10
rno-mir-615					<10
rno-mir-3569					<10
rno-mir-328b-3p					<10
rno-mir-675-5p					<10
rno-mir-6328					<10
rno-mir-471-5p					<10
rno-mir-742-5p					<10
rno-mir-881-3p					<10
rno-mir-208a-3p					<10
rno-mir-21-3p					<10
rno-mir-3546					<10
rno-mir-6317					<10
rno-mir-6333					<10
rno-mir-3586-3p					<10
rno-mir-122-3p					<10
rno-mir-133b-3p					<10
rno-mir-3548					<10
rno-mir-203a-5p					<10
rno-mir-497-3p					<10
rno-mir-101b-5p					<10
rno-mir-202-3p					<10
rno-mir-349					<10
rno-mir-3570					<10
rno-mir-3580-5p					<10
rno-mir-883-5p					<10
rno-mir-3586-5p					<10
rno-mir-1-5p					<10
rno-mir-295-5p					<10
rno-mir-3576					<10
rno-mir-463-5p					<10
rno-mir-628					<10
rno-mir-24-2_hairp					<10
rno-mir-702_hairp					<10
rno-mir-543_hairp					<10
rno-mir-466b-1_hairp					<10
rno-mir-329_hairp					<10
rno-mir-483_hairp					<10
rno-mir-22_hairp					<10
rno-mir-182_hairp					<10
rno-mir-16_hairp					<10
rno-mir-106b_hairp					<10
rno-mir-3594_hairp					<10
rno-mir-99b_hairp					<10
rno-mir-410_hairp					<10
rno-mir-30b_hairp					<10
rno-mir-495_hairp					<10
rno-mir-27a_hairp					<10
rno-mir-879_hairp					<10
rno-mir-466d_hairp					<10
rno-mir-378b_hairp					<10
rno-mir-211_hairp					<10
rno-mir-138-2_hairp					<10
rno-mir-128-1_hairp					<10
rno-mir-374_hairp					<10
rno-mir-218a-1_hairp					<10
rno-mir-6325_hairp					<10
rno-mir-153_hairp					<10
rno-mir-484_hairp					<10
rno-mir-376c_hairp					<10
rno-mir-872_hairp					<10
rno-mir-6321_hairp					<10
rno-mir-6328_hairp					<10
rno-mir-17-1_hairp					<10
rno-mir-30c-1_hairp					<10
rno-mir-15b_hairp					<10
rno-mir-344b-2_hairp					<10
rno-mir-148b_hairp					<10
rno-mir-205_hairp					<10
rno-mir-93_hairp					<10
rno-mir-181b-2_hairp					<10
rno-mir-107_hairp					<10
rno-mir-191b_hairp					<10
rno-mir-301b_hairp					<10
rno-mir-493_hairp					<10
rno-mir-3586_hairp					<10
rno-mir-3566_hairp					<10
rno-mir-6315_hairp					<10
rno-mir-421_hairp					<10
rno-mir-181d_hairp					<10
rno-mir-455_hairp					<10
rno-mir-6216_hairp					<10
rno-mir-21_hairp					<10
rno-mir-3573_hairp					<10
rno-mir-25_hairp					<10
rno-mir-3120_hairp					<10
rno-mir-544_hairp					<10
rno-mir-130b_hairp					<10
rno-mir-380_hairp					<10
rno-mir-218b_hairp					<10
rno-mir-3572_hairp					<10
rno-mir-28_hairp					<10
rno-mir-490_hairp					<10
rno-mir-449a_hairp					<10
rno-mir-96_hairp					<10
rno-mir-181b-1_hairp					<10
rno-mir-18a_hairp					<10
rno-mir-129-1_hairp					<10
rno-mir-154_hairp					<10
rno-mir-194-1_hairp					<10
rno-mir-34a_hairp					<10
rno-mir-92a-2_hairp					<10
rno-mir-133a_hairp					<10
rno-mir-6329_hairp					<10
rno-mir-296_hairp					<10
rno-mir-666_hairp					<10
rno-mir-598_hairp					<10
rno-mir-181a-1_hairp					<10
rno-mir-291b_hairp					<10
rno-mir-874_hairp					<10
rno-mir-3585_hairp					<10
rno-mir-878_hairp					<10
rno-mir-451_hairp					<10
rno-mir-336_hairp					<10
rno-mir-465_hairp					<10
rno-mir-103-1_hairp					<10
rno-mir-9b-3_hairp					<10
rno-mir-3583_hairp					<10
rno-mir-3065_hairp					<10
rno-mir-105_hairp					<10
rno-mir-122_hairp					<10
rno-mir-200a_hairp					<10
rno-mir-32_hairp					<10
rno-mir-338_hairp					<10
rno-mir-3548_hairp					<10
rno-mir-499_hairp					<10
rno-mir-802_hairp					<10
rno-mir-192_hairp					<10
rno-mir-632_hairp					<10
rno-mir-6326_hairp					<10
rno-mir-9b-1_hairp					<10
rno-mir-673_hairp					<10
rno-mir-6314_hairp					<10
rno-mir-299b_hairp					<10
rno-mir-377_hairp					<10
rno-mir-20a_hairp					<10
rno-mir-344a-1_hairp					<10
rno-mir-215_hairp					<10
rno-mir-6330_hairp					<10
rno-mir-3552_hairp					<10
rno-mir-511_hairp					<10
rno-mir-208a_hairp					<10
rno-mir-196b_hairp					<10
rno-mir-3559_hairp					<10
rno-mir-3576_hairp					<10
rno-mir-547_hairp					<10
rno-mir-188_hairp					<10
rno-mir-542_hairp					<10
rno-mir-3595_hairp					<10
rno-mir-3588_hairp					<10
rno-mir-880_hairp					<10
rno-mir-3579_hairp					<10
rno-mir-1_hairp					<10
rno-mir-3546_hairp					<10
rno-mir-429_hairp					<10
rno-mir-126b_hairp					<10
rno-mir-301a_hairp					<10
rno-mir-3591_hairp					<10
rno-mir-758_hairp					<10
rno-mir-500_hairp					<10
rno-mir-19b-1_hairp					<10
rno-mir-2964_hairp					<10
rno-mir-3596a_hairp					<10
rno-mir-3543_hairp					<10
rno-mir-551b_hairp					<10
rno-mir-743b_hairp					<10
rno-mir-190a_hairp					<10
rno-mir-1912_hairp					<10
rno-mir-3580_hairp					<10
rno-mir-9b-2_hairp					<10
rno-mir-3556a_hairp					<10
rno-mir-219-1_hairp					<10
rno-mir-203b_hairp					<10
rno-mir-875_hairp					<10
rno-mir-33_hairp					<10
rno-mir-202_hairp					<10
rno-mir-664-2_hairp					<10
rno-mir-293_hairp					<10
rno-mir-759_hairp					<10
rno-mir-3569_hairp					<10
rno-mir-10b_hairp					<10
rno-mir-568_hairp					<10
rno-mir-742_hairp					<10
rno-mir-290_hairp					<10
rno-mir-509_hairp					<10
rno-mir-3551_hairp					<10
rno-mir-124-1_hairp					<10
rno-mir-9a-2_hairp					<10
rno-mir-592_hairp					<10
rno-mir-664-1_hairp					<10
rno-mir-3596d_hairp					<10
rno-mir-294_hairp					<10
rno-mir-291a_hairp					<10
rno-mir-3590_hairp					<10
rno-mir-201_hairp					<10
rno-mir-871_hairp					<10
rno-mir-883_hairp					<10
rno-mir-299*					<10
rno-mir-543*					<10
rno-mir-140*					<10
rno-mir-341*					<10
rno-mir-495*					<10
rno-mir-3544*					<10
rno-mir-337*					<10
rno-mir-3567*					<10
rno-mir-1249*					<10
rno-mir-146b*					<10
rno-mir-3565*					<10
rno-mir-3596a*					<10
rno-mir-323*					<10
rno-mir-3547*					<10
rno-mir-382*					<10
rno-mir-664-2*					<10
rno-mir-143*					<10
rno-mir-330*					<10
rno-mir-876*					<10
rno-let-7e*					<10
rno-mir-3552*					<10
rno-mir-207*					<10
rno-mir-301b*					<10
rno-mir-671*					<10
rno-mir-7b*					<10
rno-mir-126*					<10
rno-mir-150*					<10
rno-mir-483*					<10
rno-mir-147*					<10
rno-mir-3562*					<10
rno-mir-3568*					<10
rno-mir-328a*					<10
rno-mir-3587*					<10
rno-mir-494*					<10
rno-mir-3550*					<10
rno-mir-151*					<10
rno-mir-3574*					<10
rno-mir-875*					<10
rno-mir-30a*					<10
rno-mir-30c-2*					<10
rno-mir-3582*					<10
rno-mir-3596c*					<10
rno-mir-664-1*					<10
rno-mir-935*					<10

## Sheet: P8
miRNA	8C1	8C2	8C3	8C4	8C5	8C6	MEAN	STD	CV
rno-let-7c-5p	106171	101395	157658	168153	216010	256798	167698	60918.9	0.363266
rno-let-7a-5p	43889.3	48699.8	78388.7	75961.2	88944.3	118250	75688.9	27328.2	0.36106
rno-let-7b-5p	33884.7	26649.2	41156.8	43500.2	64455	66518	46027.3	16201.9	0.352007
rno-let-7f-5p	14923.7	20123.6	26926.4	22232.4	21427.2	30493.8	22687.8	5432.36	0.239439
rno-mir-9a-5p	22693.2	29935.7	15130	17431.5	20269.9	27131.5	22098.6	5670.83	0.256614
rno-let-7e-5p	13278.4	14090.4	23560.5	22735.6	25459.8	29065.5	21365.1	6341.58	0.29682
rno-mir-7a-5p	13212.9	16545.2	24976.7	16024.2	20021.5	24609.9	19231.7	4822.55	0.25076
rno-let-7i-5p	10869.3	17594.2	17341.8	17075	15182.6	20176.9	16373.3	3133.71	0.191391
rno-let-7d-5p	12638.5	12821	18456.3	22116.7	15436.3	16300.2	16294.8	3598.33	0.220826
rno-mir-125a-5p	8686.05	5954.17	7253.91	5552.88	5223.61	6129.68	6466.72	1288.55	0.199259
rno-mir-672-5p	3793.83	2879.88	5988.01	5599.59	6636.14	10495.6	5898.84	2657.68	0.450543
rno-mir-125b-5p	7178.64	4570.58	4301.2	3994.62	3950.71	4165.53	4693.55	1238.05	0.263778
rno-mir-434-3p	7054	4729.06	3711.88	4608.05	3847.43	2643	4432.24	1486.94	0.335483
rno-mir-7b	3453.84	3862.77	5829.7	3710.68	4329.34	4620.03	4301.06	859.968	0.199943
rno-mir-383-5p	3250.45	2997.36	3988.43	4956.74	5213.09	4528.07	4155.69	904.169	0.217574
rno-mir-3099	2933.87	2792.6	4204.29	4706.71	4408.05	5609.49	4109.17	1078.99	0.26258
rno-mir-433-3p	4203.11	3138.89	3800.76	4733.44	3774.86	4381.54	4005.43	557.941	0.139296
rno-mir-103-3p	3145.03	3553.31	3994.22	3968.7	3357.25	4407.71	3737.71	468.631	0.125379
rno-mir-487b-3p	2724.78	3978.37	3442.21	5249.09	2589.85	2753.3	3456.27	1026.35	0.296952
rno-mir-541-5p	2858.34	2671.91	3524.6	3333.31	2848.11	3689.67	3154.32	417.091	0.132228
rno-mir-151-3p	1349.91	1475.12	2550.46	2887.81	4641.61	5744.71	3108.27	1756.17	0.565
rno-mir-1224	1335.56	1196.6	2259.29	3643.62	4526.75	3972.92	2822.46	1419.43	0.502905
rno-mir-26a-5p	2311.74	2613.08	2743.64	2622.22	2326.9	3055.91	2612.25	277.824	0.106354
rno-mir-379-5p	1533.34	2383.06	2507.45	2949.49	2711.85	2886.84	2495.34	518.575	0.207817
rno-mir-127-3p	2769.21	1875.79	1793.92	1694.08	2031.44	1882.22	2007.77	389.272	0.193882
rno-mir-320-3p	1781.29	1339.43	2013.96	2052.87	2063.56	2392.91	1940.67	353.406	0.182105
rno-mir-760-3p	1447.51	1115.12	1851.94	2060.76	2425.53	2481.31	1897.03	540.923	0.285143
rno-mir-376b-3p	1027.97	2064.33	1951.72	2651.9	1346.89	1811.63	1809.07	569.141	0.314604
rno-mir-143-3p	768.056	1695.11	1439.48	1620.76	2880.07	1936.43	1723.32	691.07	0.401012
rno-mir-30c-5p	2443.77	2030.18	1577.46	1355.99	1554.54	1328.2	1715.02	436.717	0.254642
rno-mir-98-5p	1190.71	1588.08	2094.56	1874.13	1517.43	1999.21	1710.69	340.61	0.199107
rno-mir-382-5p	1470.23	1495.34	1743.43	1994.09	1668.34	1710.11	1680.26	190.695	0.113491
rno-mir-23b-3p	1715.69	1673.8	1947.2	1895.8	1349.2	1360.77	1657.08	255.914	0.154437
rno-mir-191a-5p	1631.78	1415.49	1672.78	1509.29	1403.85	2012.63	1607.64	226.704	0.141017
rno-mir-134-5p	1280.06	1175.15	1378.07	1493.48	2200.42	1869.72	1566.15	392.388	0.250543
rno-mir-24-3p	1079.77	1429.08	1719.17	1942.68	1565.89	1229.94	1494.42	317.084	0.212178
rno-mir-378a-3p	850.341	895.038	1675.32	998.802	1903.84	1413.25	1289.43	441.485	0.342387
rno-mir-375-3p	1121.2	1037.04	1026.74	1521.87	1099.65	1527.99	1222.41	237.072	0.193938
rno-mir-125b-1-3p	769.952	739.035	1072.88	1196.68	1162.48	1525.55	1077.76	293.713	0.272521
rno-mir-99b-5p	1218.42	926.443	1059.25	890.135	1103.86	1156.59	1059.11	128.869	0.121676
rno-mir-770-3p	791.073	651.862	1029.72	1345.43	1303.17	1169.52	1048.46	279.861	0.266925
rno-mir-30e-3p	497.739	710.934	1071.93	1117.22	1140.51	1520.34	1009.78	359.071	0.355594
rno-mir-92b-3p	1382.19	830.315	802.509	971.208	984.238	1082.72	1008.86	210.387	0.208539
rno-mir-185-5p	580.433	1010.86	1086.68	1247.68	1032	853.987	968.609	228.668	0.236079
rno-mir-770_hairp	763.462	619.784	878.255	1042.15	1127.57	1264.27	949.248	239.905	0.252731
rno-mir-760_hairp	611.547	540.555	802.934	886.128	1183.48	1244.58	878.204	289.229	0.329341
rno-mir-30d-5p	945.46	870.99	780.359	677.735	953.711	811.781	840.006	105.542	0.125644
rno-mir-323-3p	919.382	797.442	856.682	948.966	736.756	622.176	813.568	121.803	0.149714
rno-mir-9a-3p	632.986	1371.14	520.329	710.381	676.087	815.385	787.719	301.673	0.382971
rno-mir-653-3p	267.492	437.153	922.186	838.436	541.699	848.356	642.554	265.312	0.412902
rno-mir-99a-5p	765.5	653.093	510.265	643.485	565.973	504.099	607.069	100.207	0.165067
rno-mir-26b-5p	424.676	637.295	618.321	634.32	481.847	700.564	582.837	105.782	0.181494
rno-mir-151-5p	511.547	505.797	615.553	710.406	540.213	594.814	579.722	77.7992	0.134201
rno-mir-128-3p	664.736	703.313	479.537	630.747	553.995	444.669	579.499	103.965	0.179405
rno-mir-140-3p	464.604	563.192	561.803	550.498	611.138	701.745	575.497	78.0639	0.135646
rno-mir-423-3p	477.951	523.395	685.542	651.394	472.091	571.643	563.669	89.4073	0.158617
rno-mir-124-3p	619.917	529.184	548.305	639.74	467.435	530.709	555.882	63.8111	0.114793
rno-mir-300-3p	409.105	494.78	462.307	635.357	547.712	649.071	533.055	95.8897	0.179887
rno-mir-409a_hairp	578.241	478.984	590.806	414.104	568.454	507.248	522.973	68.9336	0.131811
rno-mir-872-5p	292.936	702.907	493.449	525.401	384.768	734.839	522.383	173.296	0.33174
rno-mir-411-5p	314.987	593.723	492.666	519.635	461.986	687.46	511.743	125.867	0.245957
rno-mir-382-3p	681.746	551.423	479.881	484.969	424.165	297.326	486.585	128.105	0.263274
rno-mir-127-5p	343.862	644.064	425.057	420.247	396.539	476.662	451.072	103.919	0.230382
rno-mir-494-3p	284.348	357.777	524.255	431.261	427.473	498.571	420.614	88.8777	0.211305
rno-mir-335	392.639	496.299	514.939	428.058	323.403	348.908	417.374	77.4496	0.185564
rno-mir-23a-3p	379.187	443.96	482.356	464.117	375.844	337.34	413.801	57.6652	0.139355
rno-mir-204-5p	439.787	412.062	286.449	525.384	458.625	343.982	411.048	85.0717	0.206963
rno-mir-330-3p	277.687	263.226	421.47	427.5	461.108	534.171	397.527	106.381	0.267606
rno-mir-129-5p	515.161	319.476	334.153	331.992	296.143	540.52	389.574	108.247	0.27786
rno-mir-485-5p	298.92	217.275	392.147	385.67	531.34	506.069	388.57	119.658	0.307943
rno-mir-29a-3p	382.161	448.578	342.88	368.736	402.697	368.695	385.625	36.5118	0.0946822
rno-mir-361-5p	418.969	336.027	413.769	398.368	303.802	434.069	384.167	52.068	0.135535
rno-mir-148b-3p	269.324	418.338	347.45	348.392	384.82	524.325	382.108	85.5615	0.22392
rno-mir-1839-5p	300.304	404.558	424.211	389.071	354.072	398.411	378.438	44.6945	0.118103
rno-mir-22-3p	510.073	500.558	444.865	393.453	209.829	199.281	376.343	139.556	0.370821
rno-mir-181a-5p	521.909	376.887	288.867	270.119	400.165	283.174	356.853	97.0507	0.271962
rno-mir-298-5p	192.75	269.394	323.305	383.282	500.69	465.228	355.775	117.329	0.329784
rno-let-7c-1_hairp	215.415	214.787	330.409	291.601	536.074	540.65	354.823	149.011	0.419959
rno-let-7d-3p	394.263	298.397	267.642	299.272	307.132	325.903	315.435	42.9607	0.136195
rno-mir-352	233.534	197.91	446.242	251.889	268.873	389.178	297.938	97.4041	0.326928
rno-mir-485-3p	284.002	240.485	323.338	325.812	290.373	318.069	297.013	32.7858	0.110385
rno-mir-1843-5p	100.999	185.359	286.516	303.73	373.98	509.912	293.416	142.98	0.487294
rno-mir-411_hairp	191.4	351.132	234.611	312.091	237.447	433.568	293.375	89.8001	0.306094
rno-mir-323_hairp	458.103	340.962	272.793	276.692	210.473	163.14	287.027	103.628	0.361039
rno-mir-221-3p	411.625	351.772	266.189	244.036	215.529	181.822	278.495	86.8819	0.311969
rno-mir-543-3p	421.347	293.237	261.693	248.697	253.629	157.496	272.683	85.8494	0.314832
rno-mir-30a-3p	198.35	212.525	280.17	295.922	286.589	346.293	269.975	55.3323	0.204954
rno-mir-100-5p	376.511	249.642	221.816	272.492	230.883	203.339	259.114	62.2087	0.240082
rno-mir-186-5p	419.819	360.882	178.394	204.1	161.279	202.876	254.558	108.014	0.424318
rno-mir-342-5p	217.012	174.585	296.837	245.087	295.497	277.679	251.116	48.6256	0.193638
rno-mir-770*	242.588	190.962	232.857	287.924	242.306	243.004	239.94	30.8979	0.128773
rno-mir-107-3p	229.956	257.727	230.461	264.879	203.282	220.779	234.514	23.0746	0.0983932
rno-mir-485_hairp	247.706	188.269	224.359	226.961	282.755	223.106	232.193	31.2978	0.134792
rno-mir-423-5p	140.061	119.383	236.561	163.638	349.342	381.568	231.759	111.327	0.480358
rno-mir-181d-5p	228.263	267.789	216.17	190.886	256.283	229.736	231.521	27.6736	0.119529
rno-mir-342-3p	388.429	243.548	216.683	163.926	183.636	179.123	229.224	83.1395	0.362699
rno-mir-28-5p	170.416	207.483	238.715	254.667	250.201	249.161	228.44	33.173	0.145215
rno-mir-323-5p	193.503	153.83	216.51	288.27	258.233	237.39	224.623	47.7272	0.212477
rno-mir-325-3p	331.057	215.171	189.794	197.034	208.711	162.548	217.386	58.6243	0.269678
rno-mir-140-5p	172.132	299.129	194.273	180.55	144.693	302.899	215.612	68.1157	0.315917
rno-mir-222-3p	355.202	180.743	156.218	225.81	185.902	180.435	214.052	72.7161	0.339713
rno-mir-335_hairp	217.574	202.999	187.875	208.693	195.68	246.845	209.944	20.7855	0.0990051
rno-mir-6215	210.107	168.652	248.242	134.516	188.068	262.961	202.091	48.5397	0.240187
rno-mir-93-5p	254.653	232.892	192.597	153.639	174.222	194.121	200.354	37.3396	0.186368
rno-mir-181b-5p	250.251	243.043	184.511	161.496	193.854	163.356	199.418	38.675	0.193939
rno-mir-1188-5p	166.752	154.56	178.453	220.146	263.186	197.028	196.687	39.9396	0.203061
rno-mir-30c-2-3p	115.145	130.214	186.871	191.122	257.103	292.804	195.543	69.3914	0.354865
rno-mir-125b-2-3p	242.721	221.626	186.965	148.428	171.691	191.552	193.83	33.9611	0.175211
rno-mir-344g_hairp	160.243	224.657	220.226	178.555	144.917	215.997	190.766	34.1641	0.179089
rno-mir-92a-3p	237.823	161.09	162.405	182.356	186.231	207.599	189.584	29.2082	0.154065
rno-mir-219-2-3p	225.143	169.916	139.523	180.978	208.518	207.001	188.513	31.2616	0.165833
rno-mir-369-3p	156.36	267.294	209.081	190.634	156.445	150.149	188.327	45.0948	0.239449
rno-mir-341	135.245	200.309	160.498	186.892	179.889	170.48	172.219	22.6742	0.131659
rno-mir-539-3p	151.34	246.313	173.768	195.31	132.87	131.869	171.912	43.9031	0.255382
rno-mir-106b-5p	155.976	233.473	119.59	161.299	179.408	180.299	171.674	37.4703	0.218264
rno-mir-330-5p	156.326	191.672	152.605	194.219	137.014	166.036	166.312	22.6628	0.136267
rno-mir-370-3p	126.022	173.904	176.557	209.692	125.296	181.746	165.536	33.4203	0.201891
rno-mir-135a-5p	197.259	277.07	144.109	81.6101	156.904	132.228	164.863	66.5284	0.403537
rno-mir-30a-5p	153.775	246.874	133.721	92.1656	210.886	149.761	164.53	55.586	0.337847
rno-mir-376b-5p	119.84	225.039	171	185.429	117.257	158.437	162.834	40.9675	0.251591
rno-mir-652-3p	157.904	162.587	173.366	193.238	127.972	148.416	160.58	22.1471	0.137919
rno-mir-135a-3p	70.2053	107.721	176.298	185.056	221.476	197.557	159.719	58.1016	0.363774
rno-mir-431	184.395	168.362	167.124	131.951	162.467	138.629	158.821	19.7837	0.124566
rno-mir-139-3p	101.548	80.9497	172.462	173.965	243.796	176.071	158.132	58.7792	0.37171
rno-mir-34c-5p	124.985	324.206	125.23	131.568	105.792	122.837	155.77	82.9688	0.532638
rno-mir-485*	183.211	153.366	164.709	164.324	144.631	117.947	154.698	22.1794	0.143372
rno-mir-337-5p	110.378	107.201	153.359	166.793	137.686	209.854	147.545	38.4526	0.260615
rno-mir-351-5p	244.867	140.449	137.924	114.086	85.2741	151.16	145.627	54.0418	0.371098
rno-mir-146a-5p	132.402	100.88	133.268	157.839	222.755	122.955	145.016	42.2838	0.291579
rno-mir-27b-3p	101.259	177.338	124.995	148.65	130.506	167.355	141.684	28.3421	0.200038
rno-let-7a-2_hairp	126.569	102.879	96.3797	109.001	189.42	207.813	138.677	47.859	0.345112
rno-mir-664-2-5p	75.2939	64.9471	118.535	152.874	163.557	245.612	136.803	66.4737	0.485908
rno-mir-137-5p	96.6755	100.811	153.755	145.227	161.55	140.221	133.04	27.5793	0.207301
rno-mir-381-3p	138.626	165.867	100.572	143.516	105.995	139.366	132.324	24.6621	0.186377
rno-mir-137-3p	125.827	217.562	109.326	107.076	93.6664	131.392	130.808	44.622	0.341125
rno-mir-380-3p	113.578	177.141	119.079	130.105	103.259	102.106	124.211	27.9401	0.22494
rno-mir-138-5p	146.835	208.844	85.5319	76.6315	121.39	82.3363	120.262	51.1905	0.42566
rno-mir-374-5p	200.012	174.354	93.2505	102.601	71.8688	78.9924	120.18	53.6145	0.446119
rno-mir-539-5p	167.253	138.89	102.247	104.786	116.875	88.1952	119.708	28.8345	0.240874
rno-mir-126a-3p	119.387	162.158	98.9392	97.7989	137.455	100.62	119.393	26.0469	0.218161
rno-mir-328a-3p	3.1326	2.90506	7.89232	4.67759	1.86606	678.362	116.473	275.276	2.36344
rno-mir-30b-5p	154.47	124.549	110.071	105.866	124.518	70.6008	115.012	27.6359	0.240286
rno-mir-183-5p	23.9346	50.4534	124.347	131.787	162.016	184.739	112.88	63.0484	0.558545
rno-mir-380-5p	87.031	123.846	135.65	101.748	91.8189	122.079	110.362	19.6009	0.177606
rno-mir-329-5p	119.768	127.056	118.172	44.6132	80.1288	164.688	109.071	41.4885	0.38038
rno-mir-425-5p	191.575	126.777	102.574	77.6452	84.3956	69.2616	108.705	45.4819	0.418398
rno-mir-92b-5p	86.7727	50.2954	104.424	107.917	146.362	151.153	107.821	37.7543	0.350157
rno-mir-151_hairp	51.4268	71.389	117.028	107.204	125.932	162.841	105.97	39.8183	0.375749
rno-mir-702-3p	269.238	91.9404	84.7996	56.8451	71.0337	57.318	105.196	81.6073	0.775765
rno-mir-329-3p	116.431	120.541	85.8999	126.964	94.6135	77.5197	103.662	20.3555	0.196365
rno-mir-708-5p	95.0882	133.949	84.8634	101.968	108.613	94.0823	103.094	17.0963	0.165832
rno-mir-139-5p	148.11	123.36	92.9181	98.7182	80.0202	71.3304	102.409	28.6299	0.279563
rno-mir-28-3p	133.981	91.1938	93.6519	82.2373	94.1088	113.647	101.47	18.9528	0.186782
rno-mir-376c-3p	81.6996	125.977	124.39	131.675	63.091	72.2122	99.8408	30.7966	0.308457
rno-mir-664-3p	116.934	88.0047	108.471	111.172	100.778	72.9041	99.7104	16.5014	0.165493
rno-mir-218a-5p	102.669	151.093	81.2215	88.6171	71.3909	91.5666	97.7598	28.1401	0.287849
rno-mir-7a-2-3p	89.4715	93.5033	98.8746	112.73	80.0092	111.642	97.7051	12.8058	0.131065
rno-mir-431_hairp	108.988	115.48	90.1694	89.1374	89.5368	92.6453	97.6596	11.5392	0.118158
rno-mir-409a-3p	116.128	89.9476	103.51	103.86	91.3592	79.6037	97.4014	12.9501	0.132956
rno-mir-132-3p	76.4862	86.0658	73.6777	76.5893	140.17	126.71	96.6165	29.1422	0.301628
rno-mir-130b-5p	86.9125	88.6925	119.502	83.6597	96.1855	103.386	96.3898	13.3739	0.138748
rno-mir-221-5p	99.6805	80.3178	94.9466	83.2981	105.765	109.528	95.5895	11.8262	0.123719
rno-mir-34b-3p	132.973	104.656	74.9732	121.323	77.862	59.7041	95.2487	28.8733	0.303136
rno-mir-667-3p	156.533	113.282	62.94	77.4999	103.362	53.646	94.5439	38.0354	0.402304
rno-mir-125a-3p	58.364	59.8261	103.3	113.097	88.717	142.413	94.2861	32.4352	0.344008
rno-mir-411-3p	100.626	109.583	80.9475	97.9527	78.6049	68.9134	89.438	15.5834	0.174237
rno-mir-532-3p	97.5787	128.556	116.117	64.9479	52.1698	69.2616	88.1052	30.6379	0.347742
rno-mir-146b-5p	86.5672	96.1702	89.7042	81.6549	79.9884	71.0592	84.1907	8.67271	0.103013
rno-mir-320_hairp	93.9926	62.6485	87.689	70.6168	101.064	84.853	83.4773	14.4134	0.172663
rno-mir-376a-3p	55.0994	175.264	69.7624	72.963	57.4529	67.8686	83.0684	45.7136	0.550313
rno-mir-668	125.302	82.3649	78.5522	56.5255	84.957	69.1533	82.8092	23.2634	0.280927
rno-mir-434-5p	113.987	103.732	65.2271	70.0112	83.2768	60.606	82.8067	21.7988	0.263249
rno-mir-30e-5p	80.0751	159.367	69.065	48.7722	78.6115	58.5868	82.4129	39.5459	0.479851
rno-mir-16-5p	94.1816	106.908	71.5468	79.3388	55.6152	74.8477	80.4064	17.9846	0.223672
rno-mir-410-3p	99.6431	89.8636	76.745	83.5304	80.8713	51.2087	80.3103	16.3421	0.203487
rno-mir-6331	107.178	75.8385	58.464	58.5325	82.7113	93.1487	79.3122	19.2771	0.243053
rno-mir-187-3p	77.7762	88.0799	82.7737	62.6254	91.7015	66.017	78.1623	11.7642	0.15051
rno-mir-409a-5p	138.668	106.457	70.1797	42.1961	47.4538	62.8633	77.9696	37.4049	0.479737
rno-mir-495	102.674	81.7129	72.2251	60.1144	86.1722	52.287	75.8643	18.3108	0.241363
rno-mir-125b-1_hairp	64.0086	56.1188	76.0936	78.1942	85.1535	89.3097	74.8131	12.6203	0.168691
rno-mir-369-5p	87.9124	78.2412	85.7037	82.8396	61.3516	36.8822	72.1551	19.7178	0.273269
rno-mir-340-5p	55.3188	80.6661	66.0339	68.1286	53.3438	104.164	71.2758	18.8857	0.264967
rno-mir-344b-5p	65.1683	70.1267	92.0439	61.1447	60.8851	64.2057	68.929	11.8109	0.171348
rno-mir-18a-5p	59.1803	104.638	49.7581	68.1557	69.7761	60.3893	68.6496	19.034	0.277264
rno-mir-130a-3p	95.7064	83.7802	67.3971	68.9386	42.3811	49.7671	67.9951	20.0333	0.294629
rno-mir-652_hairp	89.579	47.4049	56.868	52.2507	105.617	47.9338	66.609	24.7705	0.371879
rno-mir-200c-3p	44.0654	44.1065	78.9167	89.1222	92.7682	47.3245	66.0506	23.3548	0.353589
rno-mir-653-5p	33.0099	72.8792	93.5055	54.4942	72.6057	67.7382	65.7054	20.3506	0.309725
rno-mir-135a*	44.8536	54.7823	70.4875	62.0318	61.8875	90.5894	64.1054	15.5493	0.242558
rno-mir-344b-1-3p	68.8902	53.4434	75.2555	62.7357	78.6226	45.4922	64.0733	12.806	0.199865
rno-mir-674-5p	69.292	63.0253	73.3441	82.7408	34.9672	53.8474	62.8695	16.7678	0.266708
rno-mir-3572*	55.3582	31.0916	70.8338	74.9164	94.0895	47.1518	62.2402	22.3346	0.358845
rno-mir-21-5p	67.01	88.1798	51.6579	47.1849	50.7851	63.2987	61.3527	15.2439	0.248463
rno-mir-136_hairp	54.9138	72.6758	73.7962	68.2893	64.7457	32.5778	61.1664	15.5687	0.254531
rno-mir-101b-3p	39.4728	85.1961	60.5671	53.2464	48.6675	77.2094	60.7266	17.456	0.287453
rno-mir-873-3p	60.8743	64.8663	87.0401	59.1693	41.8131	43.0159	59.4632	16.5758	0.278758
rno-mir-504	77.3371	48.9581	62.562	66.1022	48.3113	49.4849	58.7926	11.8722	0.201934
rno-mir-3547	75.0796	59.284	48.7741	51.6659	67.8897	45.801	58.0824	11.5341	0.198582
rno-mir-128-2-5p	39.47	36.2822	69.8815	67.2591	72.9332	60.5172	57.7239	15.9424	0.276184
rno-mir-127_hairp	68.8272	58.6798	54.9704	57.3921	36.2724	63.5237	56.6109	11.1199	0.196427
rno-mir-3102_hairp	53.483	37.0396	68.0778	60.2537	54.3169	62.6864	55.9762	10.7456	0.191966
rno-let-7i_hairp	49.5807	64.4895	58.1376	45.902	65.5317	50.9197	55.7602	8.1992	0.147044
rno-mir-598-3p	73.7859	69.2082	44.1456	37.6932	55.2813	50.8362	55.1584	14.0669	0.255028
rno-mir-540-3p	39.1569	51.0775	76.1431	59.1765	46.1676	49.0972	53.4698	12.8815	0.240912
rno-mir-770-5p	122.911	62.0354	47.9138	24.1127	35.2088	25.5284	52.9517	37.1503	0.701589
rno-mir-30c-1-3p	30.2267	36.9567	51.5164	46.2577	45.0198	102.836	52.1355	25.9479	0.497701
rno-mir-3544_hairp	33.248	34.2356	90.9361	46.7374	41.1658	59.6641	50.9978	21.8221	0.427902
rno-mir-129-2-3p	75.8064	59.8661	30.6728	53.8421	45.6225	39.7105	50.9201	15.9472	0.313181
rno-mir-153-3p	32.3145	88.6163	37.0977	43.9237	58.029	35.4249	49.2343	21.3578	0.433798
rno-mir-29a_hairp	55.0749	53.6159	31.5676	45.0329	47.5915	61.7666	49.1082	10.4186	0.212156
rno-mir-448-3p	43.9559	44.4129	60.7826	36.9777	49.9755	50.2177	47.7204	8.03068	0.168286
rno-mir-339-5p	102.593	54.036	39.4797	32.9578	21.4818	35.2299	47.6297	28.9177	0.607135
rno-mir-25-3p	56.359	39.8408	38.8025	46.7514	52.4098	51.3007	47.5774	7.09742	0.149176
rno-mir-423_hairp	48.095	40.683	47.5332	55.1911	41.7497	40.6946	45.6578	5.7445	0.125816
rno-mir-17-5p	63.8023	53.9896	45.4414	32.7592	47.7158	29.8763	45.5974	12.7932	0.280569
rno-mir-338-5p	50.2081	40.2026	37.8486	56.6141	59.1975	28.1115	45.3637	12.018	0.264926
rno-mir-296-3p	35.3591	32.456	46.711	46.2362	45.8818	64.1429	45.1312	11.1524	0.247111
rno-mir-150-5p	59.4773	56.8819	34.758	51.1314	29.7274	37.3011	44.8795	12.5356	0.279316
rno-mir-384-5p	56.2062	70.2083	31.5535	45.121	27.9341	34.2997	44.2205	16.3948	0.370752
rno-mir-296-5p	76.1351	40.2271	39.7986	32.0353	43.6548	31.5114	43.8937	16.515	0.376249
rno-let-7a-1_hairp	67.3577	31.778	42.7611	38.4714	40.6418	38.5902	43.2667	12.3643	0.285769
rno-mir-322-5p	61.5802	71.2844	32.1681	25.3981	27.5896	39.4027	42.9038	19.0932	0.445024
rno-mir-375_hairp	49.8029	35.9757	43.2783	49.132	34.3539	43.6209	42.694	6.44792	0.151027
rno-mir-384-3p	43.8743	53.833	30.9508	25.2523	59.4009	31.1958	40.7512	13.8295	0.339364
rno-mir-325-5p	13.5289	45.0701	45.4245	49.5508	38.0847	47.9679	39.9378	13.5219	0.338573
rno-mir-666-5p	31.5185	32.3888	36.7776	36.9812	49.619	46.0827	38.8947	7.36961	0.189476
rno-mir-672-3p	32.6925	33.0887	51.0371	53.81	28.7646	32.8622	38.7092	10.7785	0.278449
rno-mir-344a-3p	46.3364	72.1063	33.902	16.1414	18.5292	43.2133	38.3714	20.6533	0.538247
rno-mir-668_hairp	94.9121	28.8967	17.933	27.5244	33.3059	26.606	38.1964	28.2344	0.739191
rno-mir-7b_hairp	34.3682	24.4914	37.4282	41.0543	44.3871	44.0179	37.6245	7.50324	0.199424
rno-mir-322-3p	33.7413	31.4238	45.2383	41.0904	22.9307	44.4531	36.4796	8.69692	0.238405
rno-mir-379-3p	48.169	40.4958	23.1857	38.4134	41.5357	26.6813	36.4135	9.53711	0.261911
rno-mir-488-3p	28.9262	50.5238	30.9878	37.5486	29.709	38.3905	36.0143	8.17057	0.22687
rno-mir-505-5p	27.8316	22.946	62.8986	47.7816	32.8146	19.008	35.5467	16.7159	0.470252
rno-mir-324-5p	38.9145	36.0153	34.8612	35.5437	39.5938	28.3123	35.5401	4.01864	0.113073
rno-mir-99b-3p	44.7966	30.781	48.6528	16.7533	34.0456	30.1189	34.1914	11.4361	0.334474
rno-mir-216b-5p	18.6931	42.3626	29.6417	26.522	40.3798	44.8057	33.7342	10.3556	0.306977
rno-mir-106b-3p	24.5817	22.9349	33.6823	35.9256	39.3131	26.9412	30.5631	6.66533	0.218084
rno-mir-15b-5p	39.8478	29.573	20.5569	26.522	23.8739	35.649	29.3371	7.28331	0.248263
rno-mir-135b-5p	30.9728	38.7466	20.3802	25.723	35.1854	24.8813	29.3149	6.90734	0.235626
rno-mir-6331_hairp	39.8033	35.7088	33.3565	23.1435	11.2543	30.5635	28.9717	10.3184	0.356155
rno-mir-421-3p	29.1053	31.5407	29.7828	21.0803	40.043	21.7311	28.8805	6.99285	0.24213
rno-mir-433-5p	32.2481	26.842	37.2851	35.726	23.2308	17.0667	28.7331	7.80189	0.271529
rno-mir-138-1_hairp	25.1031	18.4744	18.736	27.3188	59.0624	23.5873	28.7137	15.2755	0.531993
rno-mir-1843_hairp	21.6369	18.7778	31.9233	23.7688	27.1998	48.6741	28.6635	10.8097	0.377126
rno-mir-298*	60.6913	30.3204	24.7043	13.2678	16.538	24.8998	28.4036	16.9825	0.597898
rno-mir-496-3p	23.4	39.4451	23.1654	42.348	19.8725	20.5567	28.1313	10.0274	0.356451
rno-mir-152-3p	20.8922	30.2468	40.4067	16.0024	27.8852	31.0187	27.742	8.51075	0.306782
rno-mir-29c-3p	28.0555	42.3834	22.0121	25.6725	33.0786	13.7169	27.4865	9.76088	0.355116
rno-mir-501-3p	26.4512	23.1554	29.2308	21.1903	37.4067	24.6402	27.0124	5.79101	0.214383
rno-mir-3473_hairp	27.2226	14.7965	36.8145	26.4963	10.9352	45.3089	26.929	12.9523	0.480981
rno-mir-1843-3p	35.6392	19.6968	25.2195	30.1539	24.3524	24.5474	26.6015	5.53468	0.208059
rno-mir-210-3p	49.6199	33.7645	25.4013	15.2399	8.66261	25.6024	26.3818	14.3819	0.545145
rno-mir-412-5p	33.0099	22.5409	24.5834	24.183	35.5516	18.0749	26.324	6.63058	0.251884
rno-mir-6324_hairp	25.5817	17.1511	24.7043	32.2023	30.1619	27.4592	26.2101	5.24998	0.200304
rno-mir-3085_hairp	42.3958	27.8487	26.9144	21.9554	21.7779	15.4208	26.0522	9.15602	0.351449
rno-mir-331-3p	41.9143	31.4179	23.5052	22.8465	23.4809	12.743	25.9846	9.80695	0.377413
rno-mir-101a_hairp	21.787	40.4898	15.6635	17.4305	42.7033	17.6343	25.9514	12.3041	0.474121
rno-mir-3473	13.5822	16.148	25.9354	18.8368	37.8789	42.8927	25.879	12.0745	0.466574
rno-mir-376b_hairp	12.679	22.1456	40.9226	35.091	19.3101	24.6797	25.8047	10.4298	0.404184
rno-mir-331_hairp	19.2662	25.0377	24.2588	31.8154	15.2694	37.3822	25.5049	8.07901	0.316763
rno-mir-298-3p	43.3245	26.9254	24.6392	24.5428	19.158	13.2844	25.3124	10.1058	0.399243
rno-mir-124-2_hairp	18.2691	9.33159	31.8211	25.1241	28.6942	36.9261	25.0277	9.93197	0.39684
rno-mir-182	15.328	12.2461	30.0914	28.3514	28.8765	34.2385	24.8553	8.8726	0.35697
rno-mir-345-3p	32.6925	23.6764	24.7043	23.4034	27.5419	16.9374	24.826	5.19322	0.209185
rno-mir-674-3p	29.5815	19.6426	23.8579	22.8465	30.1619	21.4874	24.5963	4.32759	0.175945
rno-mir-30b-3p	29.8672	15.524	22.2255	22.7032	10.9612	45.4354	24.4528	12.1602	0.497295
rno-mir-370-5p	30.9148	13.9478	21.3186	28.861	23.8739	23.1936	23.6849	5.99585	0.25315
rno-mir-92b_hairp	33.5814	25.1001	16.8044	27.5244	31.2099	7.83759	23.6763	9.69317	0.409404
rno-mir-322*	15.1155	15.9054	26.778	23.0803	17.8218	43.0711	23.6287	10.5268	0.445511
rno-mir-181c-5p	36.2479	31.5662	20.8954	12.4881	25.4459	13.8094	23.4088	9.52115	0.406733
rno-mir-872-3p	34.1528	26.5069	17.0866	28.0017	23.2002	10.2751	23.2039	8.46621	0.364862
rno-mir-7a-1-3p	17.332	32.6562	23.2231	24.4754	24.5617	16.6886	23.1562	5.82616	0.251603
rno-mir-29b-3p	19.5268	23.416	22.6487	12.4856	42.0641	18.2353	23.0628	10.0899	0.437498
rno-mir-500-3p	23.9818	39.2898	14.0395	7.34241	30.4763	16.5393	21.9448	11.6853	0.532483
rno-mir-874-3p	22.9151	41.7101	14.5473	19.5051	20.73	11.25	21.7763	10.658	0.489433
rno-mir-1193_hairp	38.9145	13.5028	17.2982	18.3356	23.8739	17.4351	21.56	9.13262	0.423591
rno-mir-665	14.9155	31.0323	17.933	18.1685	8.15402	30.0185	20.037	8.89808	0.444084
rno-mir-344i_hairp	19.8676	29.1001	19.8677	27.1425	7.25574	15.6375	19.8119	7.93849	0.400694
rno-mir-224-5p	14.2096	12.9428	25.0528	17.0678	29.5146	18.3258	19.5189	6.47153	0.331552
rno-mir-671	31.2111	12.2868	18.8735	17.129	19.3326	18.0749	19.4846	6.28096	0.322354
rno-mir-455-3p	23.992	13.6877	15.231	15.9323	29.4364	17.8452	19.3541	6.10338	0.315353
rno-mir-9a-3_hairp	25.5817	14.3037	16.2402	10.8175	30.1619	18.928	19.3388	7.26428	0.375632
rno-mir-203a-3p	15.4021	11.49	32.5877	16.032	24.6771	15.1606	19.2249	7.86696	0.409207
rno-mir-433_hairp	20.6486	16.8664	30.7985	24.3167	8.78282	13.2122	19.1042	7.90652	0.413863
rno-mir-1193-3p	23.804	19.9985	17.933	16.3864	14.966	15.2312	18.0532	3.38061	0.187259
rno-mir-542-3p	40.5811	17.774	3.75559	13.8247	17.193	14.8758	18.0007	12.1713	0.676158
rno-mir-361_hairp	40.0996	17.8234	8.52841	12.6738	15.8393	12.3875	17.892	11.3367	0.633617
rno-mir-493-5p	12.2489	17.288	19.756	10.6632	20.2463	26.2123	17.7358	5.70197	0.321495
rno-mir-148b-5p	10.4712	15.846	9.46887	14.1588	22.8259	32.2934	17.5107	8.6604	0.494577
rno-mir-7a-2_hairp	19.3597	12.5504	24.8297	14.6539	13.5104	19.9707	17.4791	4.72864	0.270531
rno-mir-365_hairp	20.0435	1.90098	12.7243	6.34514	10.5725	52.9869	17.4289	18.4625	1.0593
rno-mir-376a-5p	18.5051	29.5812	21.514	14.6729	9.1214	9.87193	17.2111	7.73249	0.449274
rno-mir-434_hairp	36.0257	19.1087	10.1742	13.6019	13.656	10.2547	17.1369	9.80949	0.57242
rno-mir-488_hairp	17.0106	12.7783	10.7989	13.6815	26.1196	22.4014	17.1317	5.99212	0.349767
rno-mir-503-3p	34.248	12.88	9.89208	8.58986	22.0399	13.9516	16.9336	9.69936	0.572789
rno-mir-873_hairp	21.8625	15.7087	16.1511	15.7416	14.5247	17.0422	16.8385	2.59185	0.153924
rno-mir-539_hairp	13.7258	22.709	14.4953	15.2486	21.5522	10.725	16.4093	4.70445	0.286694
rno-mir-136-3p	27.5075	32.7196	6.49075	10.3224	3.90383	16.4951	16.2399	11.6692	0.71855
rno-mir-412_hairp	28.2482	15.3715	9.46887	18.1685	17.586	7.83759	16.1134	7.30528	0.453366
rno-mir-667-5p	21.0601	11.936	14.2529	14.0426	18.2694	17.0364	16.0996	3.32174	0.206324
rno-mir-130b-3p	14.9155	15.3715	12.8545	19.5051	8.15402	23.1936	15.6657	5.22278	0.33339
rno-let-7d_hairp	11.0638	12.4449	19.0615	14.4559	25.6206	10.8709	15.5863	5.77233	0.370347
rno-mir-1249_hairp	16.8201	13.4393	4.87406	5.37577	22.2271	30.2622	15.4998	9.84456	0.635143
rno-mir-671_hairp	21.292	14.6596	19.405	10.6722	14.1686	12.1402	15.3896	4.14242	0.26917
rno-mir-412*	21.5819	8.96477	6.08322	8.81262	34.8779	11.25	15.2617	11.012	0.721542
rno-mir-194-5p	16.2487	21.4667	10.3153	15.4954	6.18904	19.7812	14.9161	5.76229	0.386315
rno-mir-212-3p	13.4769	11.7123	15.2675	13.3792	15.8899	19.6165	14.8904	2.75171	0.184798
rno-mir-369_hairp	17.3351	14.5673	14.6414	8.68887	22.1273	11.0921	14.742	4.71741	0.319998
rno-mir-25-5p	12.1277	4.6451	18.8564	14.007	16.3713	22.3793	14.7311	6.11934	0.415403
rno-mir-3068-3p	13.0016	19.0513	9.86477	14.784	16.8253	14.002	14.5882	3.16652	0.217061
rno-mir-126a-5p	9.1538	17.9392	10.6176	14.7078	10.7927	22.0053	14.2027	5.00141	0.352144
rno-mir-674_hairp	8.66573	14.0367	18.991	14.2841	15.228	12.7963	14.0003	3.35868	0.2399
rno-mir-3068-5p	21.7645	13.27	7.90359	9.35274	18.3397	11.9395	13.7617	5.33518	0.387684
rno-let-7e_hairp	24.1458	7.54106	11.4221	13.6448	11.5399	14.1375	13.7385	5.60515	0.407988
rno-mir-31a-5p	6.34007	9.73595	15.0988	8.74174	16.8238	25.3652	13.6842	6.96068	0.508664
rno-mir-300-5p	18.9153	18.1596	4.67253	13.8247	15.49	10.2547	13.5528	5.35801	0.395344
rno-mir-181a-2-3p	23.9818	10.958	10.4846	10.4165	9.41162	16.0275	13.5466	5.62174	0.414991
rno-mir-219-2_hairp	10.9736	9.61472	7.96005	10.9918	16.6291	25.0482	13.5362	6.34987	0.469101
rno-mir-1-3p	12.0037	13.2891	17.5438	11.2399	12.617	12.6817	13.2292	2.225	0.168189
rno-mir-101a-3p	9.15634	21.4496	6.77438	14.4594	19.7254	7.79721	13.227	6.30949	0.477014
rno-mir-3085	12.4711	18.6935	9.89208	7.03055	20.206	10.9657	13.2098	5.17279	0.391587
rno-mir-493-3p	11.9989	14.604	6.29482	11.7572	16.6035	17.675	13.1556	4.11763	0.312995
rno-mir-212-5p	13.9822	15.0816	12.2499	4.34471	8.13157	24.8145	13.1008	6.98567	0.533226
rno-mir-466c-5p	12.7822	15.7986	7.09892	17.6339	9.41162	15.345	13.0117	4.06324	0.312276
rno-mir-466b-5p	17.582	4.69364	6.08322	8.81262	25.4459	15.089	12.9511	7.93243	0.612492
rno-mir-138-2-3p	14.0266	9.55798	6.92963	21.0644	12.87	12.9563	12.9008	4.79051	0.371334
rno-mir-34c-3p	19.0013	11.2726	14.2743	14.7624	10.081	7.69999	12.8486	4.00508	0.311713
rno-mir-487b_hairp	30.9148	8.25291	7.77605	8.81262	11.298	9.54381	12.7664	8.97567	0.703071
rno-mir-494_hairp	8.24908	6.65124	11.5849	27.5244	5.79604	15.9421	12.6246	8.19203	0.648892
rno-mir-877	12.7822	8.89358	12.8545	12.9559	15.0708	12.9563	12.5856	2.00961	0.159676
rno-mir-199a-3p	5.74041	11.8918	18.6012	9.12917	18.2065	11.6541	12.5372	5.05807	0.403445
rno-mir-499-5p	9.08238	22.7792	11.3204	8.93792	6.28728	16.2087	12.436	6.06218	0.487471
rno-let-7b-3p	24.5383	11.6574	7.48164	8.46396	9.38428	12.437	12.3271	6.27113	0.508727
rno-mir-326_hairp	6.9158	6.11735	24.7043	6.13951	14.442	14.6625	12.1636	7.33608	0.603119
rno-mir-101b_hairp	12.5626	16.9103	3.61867	11.1123	16.4301	10.6729	11.8845	4.83259	0.40663
rno-mir-216b_hairp	20.7819	4.9072	13.1931	20.0397	4.69564	7.1551	11.7954	7.34935	0.623068
rno-mir-299a-3p	5.1381	13.7105	14.5473	5.24847	10.25	21.4874	11.7303	6.24051	0.531999
rno-mir-6320_hairp	5.46132	4.56421	11.6747	11.8097	21.6827	15.0761	11.7115	6.33884	0.541251
rno-mir-20a-5p	9.58236	15.3715	12.0081	10.1492	12.87	8.6907	11.4453	2.4698	0.215792
rno-mir-702-5p	6.24916	8.78681	10.7385	13.1564	15.228	14.2359	11.3991	3.45191	0.302822
rno-mir-195-5p	4.43003	10.304	12.7541	12.2106	20.3303	7.38935	11.2364	5.43962	0.484107
rno-let-7f-2_hairp	1.58269	10.863	15.4878	12.2283	9.55135	17.6958	11.2348	5.60276	0.498696
rno-mir-154-5p	19.3597	15.846	8.05818	7.47607	7.10603	9.54381	11.2316	5.12646	0.45643
rno-mir-758-3p	11.1061	14.1511	10.678	6.52138	19.8317	4.66889	11.1595	5.44116	0.48758
rno-mir-134_hairp	11.5823	5.76142	9.89208	13.8247	11.298	13.8094	11.028	2.99883	0.271929
rno-mir-666-3p	8.91572	13.1469	10.3153	6.30658	19.158	8.05087	10.9822	4.61949	0.420633
rno-mir-206-3p	14.7995	5.715	5.89922	11.8344	9.65767	16.5171	10.7371	4.49238	0.418396
rno-mir-455*	12.2489	8.25291	11.1617	6.13951	8.15402	18.0749	10.672	4.24889	0.398135
rno-mir-324-3p	12.9155	10.5664	7.35284	6.80779	15.228	9.54381	10.4024	3.24306	0.311761
rno-mir-344b-2-3p	10.9156	10.3885	5.44841	11.9034	12.87	9.97037	10.2494	2.57658	0.251389
rno-mir-125a_hairp	16.5821	10.433	13.7009	4.55235	4.81354	10.6102	10.1153	4.77654	0.472207
rno-mir-135b-3p	5.1381	10.863	16.8044	10.5947	6.05804	10.1126	9.92848	4.16072	0.41907
rno-mir-3559-5p	1.58269	11.9902	9.25727	11.6528	19.7475	5.17162	9.90033	6.26677	0.632986
rno-mir-143_hairp	6.55545	7.06008	7.31853	6.60911	17.501	13.7402	9.79739	4.67342	0.477006
rno-mir-125b-2_hairp	10.7588	10.7653	6.83006	7.94779	13.8872	8.18887	9.72967	2.58354	0.265532
rno-mir-505_hairp	10.0823	14.0367	9.09857	6.47365	8.54702	9.17058	9.56815	2.49919	0.261199
rno-mir-3072_hairp	7.29674	6.26989	8.86429	9.86277	14.2174	10.7625	9.54561	2.81636	0.295042
rno-mir-3584_hairp							<10
rno-mir-145-5p							<10
rno-mir-129-2_hairp							<10
rno-mir-497-5p							<10
rno-mir-483-3p							<10
rno-mir-154-3p							<10
rno-mir-338-3p							<10
rno-mir-187-5p							<10
rno-mir-132-5p							<10
rno-mir-9a-1_hairp							<10
rno-mir-136-5p							<10
rno-mir-346							<10
rno-mir-99a_hairp							<10
rno-mir-3557_hairp							<10
rno-mir-361-3p							<10
rno-mir-337_hairp							<10
rno-mir-489-3p							<10
rno-mir-184							<10
rno-mir-532-5p							<10
rno-let-7b_hairp							<10
rno-mir-3544							<10
rno-mir-450a-3p							<10
rno-mir-122-5p							<10
rno-mir-6324							<10
rno-mir-450a-5p							<10
rno-mir-204-3p							<10
rno-mir-673-5p							<10
rno-mir-27a-3p							<10
rno-mir-98-3p							<10
rno-mir-451-5p							<10
rno-mir-3547_hairp							<10
rno-mir-3596c_hairp							<10
rno-mir-344g							<10
rno-let-7c-2_hairp							<10
rno-mir-219-1-3p							<10
rno-mir-139_hairp							<10
rno-mir-340-3p							<10
rno-mir-3099_hairp							<10
rno-mir-3102							<10
rno-mir-192-5p							<10
rno-mir-466b-2-3p							<10
rno-mir-181c-3p							<10
rno-mir-503-5p							<10
rno-mir-384_hairp							<10
rno-mir-345-5p							<10
rno-mir-1839_hairp							<10
rno-mir-873-5p							<10
rno-mir-301a-3p							<10
rno-mir-466b-1_hairp							<10
rno-let-7a-1-3p_rno-let-7c-2-3p							<10
rno-mir-137_hairp							<10
rno-mir-19b-3p							<10
rno-mir-1298_hairp							<10
rno-mir-181a-1-3p							<10
rno-mir-299a_hairp							<10
rno-mir-29b-1_hairp							<10
rno-mir-29c_hairp							<10
rno-mir-879-5p							<10
rno-mir-322_hairp							<10
rno-mir-23a-5p							<10
rno-mir-191a-3p							<10
rno-let-7f-2-3p							<10
rno-mir-26a_hairp							<10
rno-mir-383_hairp							<10
rno-mir-345_hairp							<10
rno-mir-1839-3p							<10
rno-mir-378a-5p							<10
rno-mir-350							<10
rno-mir-3594-5p							<10
rno-mir-421*							<10
rno-mir-370_hairp							<10
rno-mir-582-3p							<10
rno-mir-144-5p							<10
rno-mir-150-3p							<10
rno-mir-582-5p							<10
rno-mir-10a-5p							<10
rno-mir-3596b_hairp							<10
rno-mir-34a-5p							<10
rno-mir-27b_hairp							<10
rno-mir-27b-5p							<10
rno-mir-1224*							<10
rno-mir-217_hairp							<10
rno-mir-142_hairp							<10
rno-mir-23b_hairp							<10
rno-mir-98_hairp							<10
rno-mir-711_hairp							<10
rno-mir-877_hairp							<10
rno-mir-29b-2-5p							<10
rno-mir-3593_hairp							<10
rno-mir-207_hairp							<10
rno-mir-6215_hairp							<10
rno-mir-212_hairp							<10
rno-mir-205							<10
rno-mir-190a-5p							<10
rno-let-7c-1-3p							<10
rno-mir-378b_hairp							<10
rno-mir-17-1-3p							<10
rno-mir-7a-1_hairp							<10
rno-mir-15b-3p							<10
rno-mir-134-3p							<10
rno-mir-381_hairp							<10
rno-mir-365-3p							<10
rno-mir-541-3p							<10
rno-mir-24-2-5p							<10
rno-mir-872_hairp							<10
rno-mir-187_hairp							<10
rno-mir-34b-5p							<10
rno-mir-128-1-5p							<10
rno-mir-181b-2_hairp							<10
rno-mir-27a-5p							<10
rno-mir-19a-3p							<10
rno-mir-100_hairp							<10
rno-mir-337-3p							<10
rno-mir-615_hairp							<10
rno-mir-200c_hairp							<10
rno-mir-1298							<10
rno-mir-99b_hairp							<10
rno-mir-6216							<10
rno-mir-214_hairp							<10
rno-mir-3562							<10
rno-mir-592							<10
rno-mir-376a_hairp							<10
rno-mir-448_hairp							<10
rno-mir-142-3p							<10
rno-mir-708-3p							<10
rno-mir-199a-5p							<10
rno-mir-377-3p							<10
rno-mir-935							<10
rno-mir-6315							<10
rno-mir-150_hairp							<10
rno-mir-204_hairp							<10
rno-mir-450a_hairp							<10
rno-mir-344b-1_hairp							<10
rno-mir-3562_hairp							<10
rno-mir-33-5p							<10
rno-mir-1249							<10
rno-mir-3592_hairp							<10
rno-mir-185_hairp							<10
rno-mir-466c_hairp							<10
rno-mir-328b_hairp							<10
rno-mir-200b-3p							<10
rno-mir-338*							<10
rno-mir-187*							<10
rno-mir-138-1-3p							<10
rno-mir-708_hairp							<10
rno-mir-3550_hairp							<10
rno-mir-3068_hairp							<10
rno-mir-351-3p							<10
rno-mir-326-3p							<10
rno-mir-3558-3p							<10
rno-mir-193-5p							<10
rno-mir-764-3p							<10
rno-mir-93_hairp							<10
rno-mir-106b_hairp							<10
rno-mir-3542*							<10
rno-mir-582_hairp							<10
rno-mir-185*							<10
rno-mir-328a_hairp							<10
rno-mir-128-2_hairp							<10
rno-mir-145-3p							<10
rno-mir-504*							<10
rno-mir-199a_hairp							<10
rno-mir-346_hairp							<10
rno-mir-505-3p							<10
rno-mir-3075_hairp							<10
rno-mir-300_hairp							<10
rno-mir-193-3p							<10
rno-mir-214-3p							<10
rno-mir-29a-5p							<10
rno-mir-496-5p							<10
rno-mir-425_hairp							<10
rno-mir-3559-3p							<10
rno-mir-30e_hairp							<10
rno-mir-200b-5p							<10
rno-mir-490-3p							<10
rno-mir-382_hairp							<10
rno-mir-195-3p							<10
rno-mir-181c_hairp							<10
rno-mir-223-3p							<10
rno-mir-153-5p							<10
rno-mir-379_hairp							<10
rno-mir-466b-2_hairp							<10
rno-mir-3558_hairp							<10
rno-mir-342_hairp							<10
rno-mir-124-5p							<10
rno-mir-29c-5p							<10
rno-let-7f-1_hairp							<10
rno-mir-6323_hairp							<10
rno-mir-653_hairp							<10
rno-mir-30c-2_hairp							<10
rno-mir-6318							<10
rno-mir-132_hairp							<10
rno-mir-339_hairp							<10
rno-mir-30d-3p							<10
rno-mir-191a_hairp							<10
rno-mir-200a-3p							<10
rno-mir-679_hairp							<10
rno-mir-652-5p							<10
rno-mir-421-5p							<10
rno-mir-298_hairp							<10
rno-mir-511-3p							<10
rno-mir-341_hairp							<10
rno-mir-30d_hairp							<10
rno-mir-3556b_hairp							<10
rno-mir-351_hairp							<10
rno-mir-31a_hairp							<10
rno-mir-6327_hairp							<10
rno-mir-3541_hairp							<10
rno-mir-374-3p							<10
rno-mir-222_hairp							<10
rno-mir-146a_hairp							<10
rno-mir-3577_hairp							<10
rno-mir-935_hairp							<10
rno-mir-99a-3p							<10
rno-mir-764_hairp							<10
rno-mir-879_hairp							<10
rno-mir-140_hairp							<10
rno-mir-23a_hairp							<10
rno-mir-190b-5p							<10
rno-mir-352_hairp							<10
rno-mir-6314							<10
rno-mir-551b-3p							<10
rno-mir-219-5p							<10
rno-mir-29b-2_hairp							<10
rno-mir-6333_hairp							<10
rno-mir-126a_hairp							<10
rno-mir-1224_hairp							<10
rno-mir-217-5p							<10
rno-mir-2985*							<10
rno-mir-429							<10
rno-mir-543*							<10
rno-let-7i-3p							<10
rno-mir-6317_hairp							<10
rno-mir-330_hairp							<10
rno-mir-598-5p							<10
rno-mir-194-2_hairp							<10
rno-mir-152_hairp							<10
rno-mir-153_hairp							<10
rno-mir-34b_hairp							<10
rno-mir-92a-1-5p							<10
rno-mir-509-3p							<10
rno-mir-349_hairp							<10
rno-mir-410-5p							<10
rno-mir-22-5p							<10
rno-mir-3542_hairp							<10
rno-mir-541_hairp							<10
rno-mir-194-3p							<10
rno-mir-3577							<10
rno-let-7e-3p							<10
rno-mir-130b_hairp							<10
rno-mir-135a_hairp							<10
rno-mir-489-5p							<10
rno-mir-490-5p							<10
rno-mir-381-5p							<10
rno-mir-347_hairp							<10
rno-mir-3074_hairp							<10
rno-mir-344i							<10
rno-mir-146b_hairp							<10
rno-mir-211-5p							<10
rno-mir-183_hairp							<10
rno-mir-378a_hairp							<10
rno-mir-484_hairp							<10
rno-mir-218a-2_hairp							<10
rno-mir-30c-1_hairp							<10
rno-mir-876_hairp							<10
rno-mir-191b_hairp							<10
rno-mir-378b							<10
rno-mir-130a_hairp							<10
rno-mir-1949							<10
rno-mir-340_hairp							<10
rno-mir-326-5p							<10
rno-mir-3547*							<10
rno-mir-3589_hairp							<10
rno-mir-666_hairp							<10
rno-mir-31b_hairp							<10
rno-mir-3585-5p							<10
rno-mir-208b_hairp							<10
rno-mir-6325							<10
rno-mir-141-3p							<10
rno-mir-540_hairp							<10
rno-mir-1949_hairp							<10
rno-mir-761_hairp							<10
rno-mir-183-3p							<10
rno-mir-3583-3p							<10
rno-mir-19a_hairp							<10
rno-mir-19b-2_hairp							<10
rno-mir-96-5p							<10
rno-mir-764-5p							<10
rno-mir-742_hairp							<10
rno-mir-547-3p							<10
rno-mir-3578							<10
rno-mir-331-5p							<10
rno-mir-1912-3p							<10
rno-mir-34c_hairp							<10
rno-mir-501_hairp							<10
rno-mir-3564_hairp							<10
rno-mir-181a-1_hairp							<10
rno-mir-671*							<10
rno-mir-21_hairp							<10
rno-mir-3570_hairp							<10
rno-mir-201-5p							<10
rno-mir-328b-3p							<10
rno-mir-143-5p							<10
rno-mir-324_hairp							<10
rno-mir-339-3p							<10
rno-mir-3553_hairp							<10
rno-mir-16-3p							<10
rno-mir-3120							<10
rno-mir-678_hairp							<10
rno-mir-196a_hairp							<10
rno-mir-299a-5p							<10
rno-mir-542-5p							<10
rno-mir-133a-3p							<10
rno-let-7f-1-3p							<10
rno-mir-673-3p							<10
rno-mir-188-5p							<10
rno-mir-6329							<10
rno-mir-3557-3p							<10
rno-mir-3065-5p							<10
rno-mir-221_hairp							<10
rno-mir-24-1_hairp							<10
rno-mir-471_hairp							<10
rno-mir-466b-1*							<10
rno-mir-449a-5p							<10
rno-mir-484							<10
rno-mir-362-3p							<10
rno-mir-23b-5p							<10
rno-mir-758-5p							<10
rno-mir-215							<10
rno-mir-551b-5p							<10
rno-mir-181b-1-3p							<10
rno-mir-210_hairp							<10
rno-mir-672_hairp							<10
rno-mir-325_hairp							<10
rno-mir-489_hairp							<10
rno-mir-667_hairp							<10
rno-mir-30a_hairp							<10
rno-mir-141_hairp							<10
rno-mir-195_hairp							<10
rno-mir-3561_hairp							<10
rno-mir-675_hairp							<10
rno-mir-6334_hairp							<10
rno-mir-193_hairp							<10
rno-mir-665_hairp							<10
rno-mir-223_hairp							<10
rno-mir-196c_hairp							<10
rno-mir-425*							<10
rno-mir-668*							<10
rno-mir-221*							<10
rno-mir-1306-5p							<10
rno-mir-412-3p							<10
rno-mir-1306-3p							<10
rno-mir-3552							<10
rno-mir-3072							<10
rno-mir-540-5p							<10
rno-mir-301a-5p							<10
rno-mir-20a-3p							<10
rno-mir-879-3p							<10
rno-mir-196a-5p							<10
rno-mir-24-1-5p							<10
rno-mir-3541							<10
rno-mir-466c-3p							<10
rno-mir-218a-2-3p							<10
rno-mir-365-5p							<10
rno-mir-383-3p							<10
rno-mir-3596a							<10
rno-mir-32-3p							<10
rno-mir-547-5p							<10
rno-mir-802-3p							<10
rno-mir-146b-3p							<10
rno-mir-224-3p							<10
rno-mir-201-3p							<10
rno-mir-181b-2-3p							<10
rno-mir-678							<10
rno-mir-3590-3p							<10
rno-mir-465-5p							<10
rno-mir-496_hairp							<10
rno-mir-6322_hairp							<10
rno-mir-26b_hairp							<10
rno-mir-1188_hairp							<10
rno-mir-292_hairp							<10
rno-mir-504_hairp							<10
rno-mir-6318_hairp							<10
rno-mir-92a-1_hairp							<10
rno-mir-135b_hairp							<10
rno-mir-200b_hairp							<10
rno-mir-741_hairp							<10
rno-mir-3549_hairp							<10
rno-mir-224_hairp							<10
rno-mir-10a_hairp							<10
rno-mir-350_hairp							<10
rno-mir-6332_hairp							<10
rno-mir-6319_hairp							<10
rno-mir-3574_hairp							<10
rno-mir-3582_hairp							<10
rno-mir-133b_hairp							<10
rno-mir-881_hairp							<10
rno-mir-103-2_hairp							<10
rno-mir-3568_hairp							<10
rno-mir-206_hairp							<10
rno-mir-532_hairp							<10
rno-mir-216a_hairp							<10
rno-mir-6316_hairp							<10
rno-mir-497_hairp							<10
rno-mir-3578_hairp							<10
rno-mir-362_hairp							<10
rno-mir-3575_hairp							<10
rno-mir-129-2*							<10
rno-mir-350*							<10
rno-mir-3074*							<10
rno-mir-347*							<10
rno-mir-544*							<10
rno-mir-3570*							<10
rno-mir-194-1*							<10
rno-mir-145*							<10
rno-mir-466b-1-3p							<10
rno-mir-543-5p							<10
rno-mir-93-3p							<10
rno-mir-362-5p							<10
rno-mir-448-5p							<10
rno-mir-3585-3p							<10
rno-mir-297							<10
rno-mir-487b-5p							<10
rno-mir-425-3p							<10
rno-mir-142-5p							<10
rno-mir-103-2-5p							<10
rno-mir-455-5p							<10
rno-mir-488-5p							<10
rno-mir-483-5p							<10
rno-mir-18a-3p							<10
rno-mir-200a-5p							<10
rno-mir-301b-3p							<10
rno-mir-3594-3p							<10
rno-mir-363-3p							<10
rno-mir-6327							<10
rno-mir-874-5p							<10
rno-mir-144-3p							<10
rno-mir-544-3p							<10
rno-mir-26b-3p							<10
rno-mir-218a-1-3p							<10
rno-mir-32-5p							<10
rno-mir-141-5p							<10
rno-mir-3542							<10
rno-mir-216a-5p							<10
rno-mir-328a-5p							<10
rno-mir-33-3p							<10
rno-mir-3572							<10
rno-mir-6321							<10
rno-mir-26a-3p							<10
rno-mir-501-5p							<10
rno-mir-3550							<10
rno-mir-181d-3p							<10
rno-mir-377-5p							<10
rno-mir-1188-3p							<10
rno-mir-500-5p							<10
rno-mir-875							<10
rno-mir-203b-3p							<10
rno-mir-876							<10
rno-mir-20b-5p							<10
rno-mir-101a-5p							<10
rno-mir-216b-3p							<10
rno-mir-130a-5p							<10
rno-let-7a-2-3p							<10
rno-mir-376c-5p							<10
rno-mir-216a-3p							<10
rno-mir-146a-3p							<10
rno-mir-222-5p							<10
rno-mir-147							<10
rno-mir-1193-5p							<10
rno-mir-223-5p							<10
rno-mir-743a-3p							<10
rno-mir-6319							<10
rno-mir-9b-5p							<10
rno-mir-471-3p							<10
rno-mir-802-5p							<10
rno-mir-17-2-3p							<10
rno-mir-3075							<10
rno-mir-3593-3p							<10
rno-mir-9b-3p							<10
rno-mir-196c-5p							<10
rno-mir-10b-3p							<10
rno-mir-3580-3p							<10
rno-mir-760-5p							<10
rno-mir-10a-3p							<10
rno-mir-494-5p							<10
rno-mir-509-5p							<10
rno-mir-363-5p							<10
rno-mir-186-3p							<10
rno-mir-544-5p							<10
rno-mir-466d							<10
rno-mir-664-1-5p							<10
rno-mir-107-5p							<10
rno-mir-3065-3p							<10
rno-mir-871-3p							<10
rno-mir-615							<10
rno-mir-3569							<10
rno-mir-675-5p							<10
rno-mir-6328							<10
rno-mir-471-5p							<10
rno-mir-742-5p							<10
rno-mir-881-3p							<10
rno-mir-208a-3p							<10
rno-mir-21-3p							<10
rno-mir-3546							<10
rno-mir-6317							<10
rno-mir-6333							<10
rno-mir-3586-3p							<10
rno-mir-122-3p							<10
rno-mir-133b-3p							<10
rno-mir-3548							<10
rno-mir-203a-5p							<10
rno-mir-497-3p							<10
rno-mir-101b-5p							<10
rno-mir-202-3p							<10
rno-mir-349							<10
rno-mir-3570							<10
rno-mir-3580-5p							<10
rno-mir-883-5p							<10
rno-mir-3586-5p							<10
rno-mir-1-5p							<10
rno-mir-295-5p							<10
rno-mir-3576							<10
rno-mir-463-5p							<10
rno-mir-628							<10
rno-mir-24-2_hairp							<10
rno-mir-702_hairp							<10
rno-mir-543_hairp							<10
rno-mir-329_hairp							<10
rno-mir-483_hairp							<10
rno-mir-22_hairp							<10
rno-mir-182_hairp							<10
rno-mir-16_hairp							<10
rno-mir-3594_hairp							<10
rno-mir-203a_hairp							<10
rno-mir-410_hairp							<10
rno-mir-30b_hairp							<10
rno-mir-495_hairp							<10
rno-mir-27a_hairp							<10
rno-mir-466d_hairp							<10
rno-mir-181a-2_hairp							<10
rno-mir-211_hairp							<10
rno-mir-138-2_hairp							<10
rno-mir-128-1_hairp							<10
rno-mir-374_hairp							<10
rno-mir-218a-1_hairp							<10
rno-mir-6325_hairp							<10
rno-mir-20b_hairp							<10
rno-mir-3560_hairp							<10
rno-mir-376c_hairp							<10
rno-mir-6321_hairp							<10
rno-mir-6328_hairp							<10
rno-mir-17-1_hairp							<10
rno-mir-145_hairp							<10
rno-mir-15b_hairp							<10
rno-mir-186_hairp							<10
rno-mir-344b-2_hairp							<10
rno-mir-148b_hairp							<10
rno-mir-205_hairp							<10
rno-mir-107_hairp							<10
rno-mir-301b_hairp							<10
rno-mir-493_hairp							<10
rno-mir-3586_hairp							<10
rno-mir-3566_hairp							<10
rno-mir-6315_hairp							<10
rno-mir-421_hairp							<10
rno-mir-181d_hairp							<10
rno-mir-184_hairp							<10
rno-mir-1306_hairp							<10
rno-mir-455_hairp							<10
rno-mir-6216_hairp							<10
rno-mir-327_hairp							<10
rno-mir-3573_hairp							<10
rno-mir-25_hairp							<10
rno-mir-3120_hairp							<10
rno-mir-544_hairp							<10
rno-mir-380_hairp							<10
rno-mir-218b_hairp							<10
rno-mir-3572_hairp							<10
rno-mir-28_hairp							<10
rno-mir-490_hairp							<10
rno-mir-449a_hairp							<10
rno-mir-96_hairp							<10
rno-mir-181b-1_hairp							<10
rno-mir-743a_hairp							<10
rno-mir-18a_hairp							<10
rno-mir-129-1_hairp							<10
rno-mir-154_hairp							<10
rno-mir-343_hairp							<10
rno-mir-194-1_hairp							<10
rno-mir-34a_hairp							<10
rno-mir-92a-2_hairp							<10
rno-mir-133a_hairp							<10
rno-mir-6329_hairp							<10
rno-mir-449c_hairp							<10
rno-mir-296_hairp							<10
rno-mir-598_hairp							<10
rno-mir-463_hairp							<10
rno-mir-291b_hairp							<10
rno-mir-874_hairp							<10
rno-mir-3585_hairp							<10
rno-mir-878_hairp							<10
rno-mir-451_hairp							<10
rno-mir-336_hairp							<10
rno-mir-465_hairp							<10
rno-mir-17-2_hairp							<10
rno-mir-103-1_hairp							<10
rno-mir-9b-3_hairp							<10
rno-mir-3583_hairp							<10
rno-mir-3065_hairp							<10
rno-mir-105_hairp							<10
rno-mir-122_hairp							<10
rno-mir-200a_hairp							<10
rno-mir-32_hairp							<10
rno-mir-338_hairp							<10
rno-mir-344a-2_hairp							<10
rno-mir-3548_hairp							<10
rno-mir-499_hairp							<10
rno-mir-802_hairp							<10
rno-mir-192_hairp							<10
rno-mir-632_hairp							<10
rno-mir-6326_hairp							<10
rno-mir-9b-1_hairp							<10
rno-mir-673_hairp							<10
rno-mir-6314_hairp							<10
rno-mir-299b_hairp							<10
rno-mir-377_hairp							<10
rno-mir-20a_hairp							<10
rno-mir-144_hairp							<10
rno-mir-344a-1_hairp							<10
rno-mir-215_hairp							<10
rno-mir-6330_hairp							<10
rno-mir-3552_hairp							<10
rno-mir-511_hairp							<10
rno-mir-208a_hairp							<10
rno-mir-196b_hairp							<10
rno-mir-3559_hairp							<10
rno-mir-3576_hairp							<10
rno-mir-503_hairp							<10
rno-mir-547_hairp							<10
rno-mir-3587_hairp							<10
rno-mir-188_hairp							<10
rno-mir-542_hairp							<10
rno-mir-3595_hairp							<10
rno-mir-3588_hairp							<10
rno-mir-880_hairp							<10
rno-mir-3579_hairp							<10
rno-mir-1_hairp							<10
rno-mir-3546_hairp							<10
rno-mir-429_hairp							<10
rno-mir-126b_hairp							<10
rno-mir-301a_hairp							<10
rno-mir-3591_hairp							<10
rno-mir-758_hairp							<10
rno-mir-500_hairp							<10
rno-mir-19b-1_hairp							<10
rno-mir-2964_hairp							<10
rno-mir-3596a_hairp							<10
rno-mir-3543_hairp							<10
rno-mir-551b_hairp							<10
rno-mir-743b_hairp							<10
rno-mir-190a_hairp							<10
rno-mir-1912_hairp							<10
rno-mir-3580_hairp							<10
rno-mir-9b-2_hairp							<10
rno-mir-3556a_hairp							<10
rno-mir-219-1_hairp							<10
rno-mir-203b_hairp							<10
rno-mir-875_hairp							<10
rno-mir-33_hairp							<10
rno-mir-363_hairp							<10
rno-mir-202_hairp							<10
rno-mir-664-2_hairp							<10
rno-mir-293_hairp							<10
rno-mir-759_hairp							<10
rno-mir-3569_hairp							<10
rno-mir-10b_hairp							<10
rno-mir-568_hairp							<10
rno-mir-290_hairp							<10
rno-mir-509_hairp							<10
rno-mir-3551_hairp							<10
rno-mir-124-1_hairp							<10
rno-mir-9a-2_hairp							<10
rno-mir-592_hairp							<10
rno-mir-664-1_hairp							<10
rno-mir-3571_hairp							<10
rno-mir-3596d_hairp							<10
rno-mir-294_hairp							<10
rno-mir-291a_hairp							<10
rno-mir-3590_hairp							<10
rno-mir-201_hairp							<10
rno-mir-871_hairp							<10
rno-mir-883_hairp							<10
rno-mir-299*							<10
rno-mir-140*							<10
rno-mir-341*							<10
rno-mir-495*							<10
rno-mir-3544*							<10
rno-mir-337*							<10
rno-mir-3567*							<10
rno-mir-1249*							<10
rno-mir-146b*							<10
rno-mir-3565*							<10
rno-mir-3596a*							<10
rno-mir-323*							<10
rno-mir-382*							<10
rno-mir-664-2*							<10
rno-mir-143*							<10
rno-mir-330*							<10
rno-mir-876*							<10
rno-let-7e*							<10
rno-mir-3552*							<10
rno-mir-207*							<10
rno-mir-301b*							<10
rno-mir-7b*							<10
rno-mir-126*							<10
rno-mir-150*							<10
rno-mir-483*							<10
rno-mir-147*							<10
rno-mir-3562*							<10
rno-mir-3568*							<10
rno-mir-328a*							<10
rno-mir-3587*							<10
rno-mir-494*							<10
rno-mir-3550*							<10
rno-mir-151*							<10
rno-mir-3574*							<10
rno-mir-875*							<10
rno-mir-30a*							<10
rno-mir-30c-2*							<10
rno-mir-3582*							<10
rno-mir-3596c*							<10
rno-mir-664-1*							<10
rno-mir-935*							<10

## Sheet: P4
miRNA	4C1	4C2	4C3	4C4	MEAN	STD	CV
rno-let-7c-5p	618668	247014	411524	435804	428252	152143	0.355265
rno-let-7a-5p	238538	113861	188934	173810	178786	51359	0.287266
rno-mir-9a-5p	159410	113498	145851	138120	139220	19273.7	0.138441
rno-mir-7a-5p	123912	82634.2	110713	147786	116261	27165.7	0.233661
rno-let-7f-5p	112301	56754.9	97333.7	116990	95845	27375.1	0.285618
rno-let-7b-5p	136969	58062.2	80151.7	96776.9	92990.1	33333.1	0.358459
rno-let-7i-5p	85365.1	39444.2	71992.2	93978.9	72695.1	23941.9	0.329347
rno-let-7d-5p	76045.5	43063.3	51283.9	64792.9	58796.4	14576.9	0.247921
rno-let-7e-5p	77562.8	45319.3	58562.4	49128	57643.1	14399.3	0.249802
rno-mir-487b-3p	24048.9	33403.5	27126.1	22707.6	26821.5	4761.91	0.177541
rno-mir-125a-5p	18258.3	29027.2	20233.9	18024.5	21386	5189.64	0.242666
rno-mir-434-3p	13420.5	36283.8	20035.1	15697.3	21359.2	10321.1	0.483218
rno-mir-103-3p	21907.7	19279.5	21616.4	22244	21261.9	1346.24	0.0633169
rno-mir-125b-5p	13291.2	32312.4	20489.2	16040.5	20533.3	8394.08	0.408803
rno-mir-7b	24234.8	13245.9	18872.8	24741.9	20273.9	5385.4	0.265633
rno-mir-143-3p	16475.6	5191.64	8833.83	34967.1	16367.1	13261.7	0.810265
rno-mir-376b-3p	16961	14764.3	17280.2	15521.2	16131.7	1190.15	0.0737771
rno-mir-541-5p	17709.5	13716.7	16269.3	15691.9	15846.9	1654.22	0.104388
rno-mir-433-3p	16772.7	18644.7	13307.8	13066.4	15447.9	2721.9	0.176199
rno-mir-383-5p	18578.2	11095.4	16491.9	15208.5	15343.5	3154.17	0.20557
rno-mir-3099	18061	13528	14781.8	14221.9	15148.2	2008.47	0.132588
rno-mir-26a-5p	12486	10568.5	11231.8	19426.2	13428.1	4077.01	0.303618
rno-mir-672-5p	22204.9	8697.33	9800.69	12300.9	13250.9	6156.71	0.464624
rno-mir-23b-3p	10583	9517.35	11589.8	8814.57	10126.2	1216.82	0.120166
rno-mir-98-5p	11483.5	5294.83	9793.91	11431.1	9500.82	2911.65	0.306463
rno-mir-24-3p	8802.56	6895.24	9159.13	13095.2	9488.02	2602.05	0.274246
rno-mir-30c-5p	4858.31	12232.1	9563.49	7044.47	8424.58	3184.18	0.377963
rno-mir-379-5p	9460.32	5702.88	9107.17	8697.76	8242.03	1721.21	0.208833
rno-mir-320-3p	7614.07	6753.21	7368.87	8250.29	7496.61	619.353	0.0826177
rno-mir-127-3p	6865.59	6876.8	7427.6	6943.83	7028.46	268.331	0.0381777
rno-mir-151-3p	8226.46	3737.96	6581.61	6419.09	6241.28	1857.86	0.297674
rno-mir-9a-3p	5783.7	5574.97	6847.04	6347.21	6138.23	574.177	0.0935411
rno-mir-134-5p	6194.23	4935.43	5661.06	6390.34	5795.26	650.797	0.112298
rno-mir-191a-5p	5602.25	5505.52	5828.23	6221.41	5789.35	318.201	0.054963
rno-mir-382-5p	6130.72	5691.5	5987.49	5074.89	5721.15	468.051	0.0818107
rno-mir-378a-3p	5001.2	3026.62	4021.03	6528.71	4644.39	1492.62	0.321381
rno-mir-1224	7267.05	2636.23	4094.44	4305.75	4575.87	1941.6	0.424312
rno-mir-760-3p	5815.45	3666.16	4074.11	4444.12	4499.96	932.775	0.207285
rno-mir-92b-3p	3005.26	6781.85	5638.47	2492.52	4479.52	2062.81	0.460497
rno-mir-185-5p	5130.48	3027.8	3953.26	4758.61	4217.54	933.013	0.221222
rno-mir-30d-5p	2678.65	4568.97	5222.82	3518.64	3997.27	1124.97	0.281434
rno-mir-375-3p	4114.37	3210.64	6065.42	2411.65	3950.52	1572.18	0.397967
rno-mir-382-3p	3549.6	4624.69	3718.32	3461.13	3838.44	534.913	0.139357
rno-mir-335	3492.9	3625.75	3697.99	4217.69	3758.58	317.64	0.0845106
rno-mir-99a-5p	2338.43	3868.62	5132.46	2300.23	3409.93	1361.01	0.39913
rno-mir-124-3p	3193.51	3251.44	2380.99	4090.1	3229.01	698.184	0.216222
rno-mir-99b-5p	2270.39	3541.39	4348.58	2449.39	3152.44	975.421	0.309418
rno-mir-151-5p	2592.46	3529.62	2605.76	3011.87	2934.93	441.671	0.150488
rno-mir-770-3p	3633.52	2538.14	2611.41	2889.67	2918.19	500.356	0.171461
rno-mir-494-3p	2286.26	3533.55	3426.91	2377.51	2906.06	665.467	0.228993
rno-mir-26b-5p	2662.77	2180.71	2614.8	3542	2750.07	570.744	0.207538
rno-mir-128-3p	2075.33	2114.79	2371.95	4203.32	2691.35	1016.52	0.377701
rno-mir-872-5p	3091.44	1220.62	3576	2753.09	2660.29	1017.46	0.382464
rno-mir-23a-3p	2894.12	2389.44	2777.44	2472.75	2633.44	240.865	0.0914639
rno-mir-770_hairp	3300.11	2097.53	2160.74	2803.41	2590.45	570.554	0.220253
rno-mir-125b-1-3p	3261.55	1688.69	2531.21	2675.82	2539.32	649.072	0.255608
rno-mir-30e-3p	2837.42	1971.58	2594.47	2537.45	2485.23	366.3	0.147391
rno-mir-140-3p	2488.13	2345.89	2559.45	2523.07	2479.13	93.4811	0.0377072
rno-mir-323-3p	1644.39	3229.08	3016.9	1552.66	2360.76	885.197	0.374963
rno-mir-29a-3p	2513.07	1001.68	1114.82	4517.8	2286.84	1638.46	0.716472
rno-mir-300-3p	2483.59	2078.3	2196.88	1782.68	2135.36	290.222	0.135912
rno-mir-423-3p	1814.49	2658.99	2062.47	1833	2092.24	394.309	0.188463
rno-mir-760_hairp	3125.47	1482.71	1647.94	2075.6	2082.93	738.561	0.354578
rno-mir-181a-5p	1571.81	2380.02	1976.63	1854.56	1945.76	335.508	0.172431
rno-mir-148b-3p	1843.98	1540.38	1520.31	2465.56	1842.56	440.942	0.23931
rno-mir-409a_hairp	1553.66	2116.36	2255.61	1223.8	1787.36	482.951	0.270204
rno-mir-298-5p	1782.74	1379.13	1970.98	1511.33	1661.04	266.31	0.160327
rno-mir-127-5p	1807.69	1439.16	1685.22	1480.78	1603.21	173.629	0.108301
rno-mir-361-5p	1390.36	1831.51	1467.22	1504.14	1548.31	194.661	0.125725
rno-mir-21-5p	1512.83	433.16	713.845	3301.19	1490.26	1291.03	0.866313
rno-mir-653-3p	1642.12	1365.79	1733.79	1198.64	1485.08	246.844	0.166215
rno-mir-539-3p	1540.05	1214.34	1583.56	1529.3	1466.81	169.943	0.115859
rno-mir-100-5p	977.559	1534.89	2077.15	1047.68	1409.32	509.565	0.361567
rno-mir-328a-3p	1047.87	1610.62	1817.37	1099.8	1393.91	379.703	0.272401
rno-mir-543-3p	886.834	2208.96	1558.71	911.108	1391.4	627.604	0.451058
rno-mir-221-3p	1077.36	1475.25	1445.76	1356.78	1338.79	181.417	0.135509
rno-mir-204-5p	1029.73	2045.74	1345.24	810.473	1307.79	538.706	0.41192
rno-mir-411-5p	1610.36	887.114	1515.79	1178.87	1298.03	330.668	0.254745
rno-mir-106b-5p	1360.87	972.647	1400.58	1412.49	1286.65	210.493	0.163598
rno-mir-342-3p	619.196	2347.46	1236.8	882.355	1271.45	760.663	0.598262
rno-mir-1839-5p	1338.19	954.991	1292.15	1354.98	1235.08	188.604	0.152706
rno-mir-330-3p	1546.86	940.867	1121.6	1306.46	1228.94	259.223	0.210931
rno-mir-92a-3p	746.211	1840.54	1602.76	668.505	1214.5	594.439	0.48945
rno-mir-376c-3p	907.247	1361.86	1112.56	1390.92	1193.15	227.899	0.191006
rno-mir-30a-5p	1018.38	969.509	1303.44	1324.43	1153.94	186.019	0.161203
rno-mir-181d-5p	1022.92	1174.32	1480.78	862.588	1135.15	263.235	0.231894
rno-mir-652-3p	914.051	1469.37	990.573	1045.89	1104.97	248.873	0.225231
rno-mir-107-3p	1149.94	1214.34	969.112	1069.25	1100.66	105.896	0.0962118
rno-mir-28-5p	1181.69	848.271	1086.58	1205.83	1080.59	163.211	0.151038
rno-mir-411_hairp	1310.97	707.023	1224.38	1071.05	1078.36	266.692	0.247314
rno-mir-135a-5p	728.066	1214.73	1399.45	959.629	1075.47	293.523	0.272925
rno-mir-34c-5p	1168.08	805.112	1668.27	578.653	1055.03	475.48	0.450679
rno-mir-140-5p	1329.12	679.951	1079.8	1089.02	1044.47	269.03	0.257575
rno-mir-325-3p	489.913	2088.9	860.68	627.173	1016.67	731.023	0.719039
rno-mir-30b-5p	607.856	1554.9	919.414	896.732	994.726	399.475	0.401593
rno-mir-137-3p	1270.15	474.357	1031.24	1153.71	982.362	352.438	0.358766
rno-mir-181b-5p	759.819	1062.5	1021.07	1042.29	971.42	142.077	0.146257
rno-mir-485-5p	1193.03	843.17	982.667	817.661	959.132	171.972	0.1793
rno-mir-485*	510.326	1716.55	940.875	603.811	942.891	547.918	0.581104
rno-mir-342-5p	963.95	883.583	780.486	1067.45	923.868	121.661	0.131687
rno-mir-323_hairp	553.421	1525.87	1084.32	530.132	923.435	476.238	0.515724
rno-mir-222-3p	889.102	1299.09	795.169	690.07	918.357	266.521	0.290215
rno-let-7c-1_hairp	1156.74	588.14	876.493	1018.93	910.076	243.217	0.267249
rno-mir-146a-5p	936.733	318.984	477.779	1854.56	897.015	690.013	0.769233
rno-mir-485-3p	773.428	1163.33	862.939	747.576	886.819	190.854	0.215212
rno-mir-186-5p	746.211	885.152	948.781	869.776	862.48	84.7226	0.0982313
rno-mir-34b-3p	591.979	1211.2	1302.32	336.05	860.386	470.936	0.547355
rno-mir-129-5p	911.783	1114.68	742.083	657.723	856.567	201.921	0.235733
rno-mir-329-3p	390.116	1749.12	925.062	352.223	854.13	651.473	0.762734
rno-mir-219-2-3p	988.899	453.954	399.844	1534.69	844.346	531.493	0.629473
rno-mir-30a-3p	875.493	637.576	886.659	790.705	797.609	114.969	0.144143
rno-mir-381-3p	814.254	950.283	743.212	677.491	796.31	116.858	0.146749
rno-mir-708-5p	823.327	652.878	705.939	975.802	789.486	143.179	0.181357
rno-mir-376a-3p	907.247	659.548	807.594	783.517	789.477	101.841	0.128999
rno-mir-22-3p	768.892	827.084	622.355	934.47	788.2	130.108	0.165069
rno-mir-335_hairp	551.153	1157.05	917.155	524.741	787.526	304.567	0.386739
rno-mir-132-3p	678.167	507.707	583.952	1315.45	771.318	369.391	0.478909
rno-mir-125b-2-3p	775.696	780.394	762.414	700.852	754.839	36.7876	0.0487357
rno-mir-485_hairp	653.218	1132.73	755.637	474.423	754.001	277.944	0.368625
rno-mir-495	394.652	1427.78	651.722	521.147	748.825	464.644	0.620498
rno-mir-126a-3p	551.153	517.124	719.493	1178.87	741.66	304.605	0.410708
rno-mir-93-5p	587.442	583.039	738.694	1002.76	727.983	196.957	0.270552
rno-mir-434-5p	594.247	1007.57	661.888	451.061	678.691	236.212	0.34804
rno-mir-376b-5p	759.819	526.54	647.204	779.923	678.372	116.863	0.172269
rno-mir-16-5p	467.232	685.836	543.29	1015.34	677.924	242.506	0.357719
rno-mir-1843-5p	1066.02	290.343	597.506	724.214	669.52	321.02	0.479478
rno-mir-369-3p	471.768	421.389	884.4	878.761	664.08	252	0.379472
rno-mir-218a-5p	623.732	512.808	897.954	571.464	651.49	170.442	0.26162
rno-mir-30e-5p	612.392	501.822	555.715	893.138	640.766	174.199	0.27186
rno-mir-138-5p	641.877	548.904	508.276	812.27	627.832	135.078	0.215149
rno-mir-323-5p	714.457	683.09	501.499	549.9	612.236	102.661	0.167682
rno-mir-423-5p	596.515	635.615	557.974	627.173	604.319	35.1687	0.0581955
rno-mir-770*	621.464	614.035	562.492	602.014	600.001	26.2591	0.043765
rno-mir-27b-3p	691.776	395.494	560.233	742.185	597.422	154.938	0.259344
rno-mir-6215	530.74	415.111	419.045	1015.34	595.058	285.268	0.479395
rno-mir-341	673.631	549.297	656.241	456.453	583.905	101.201	0.173318
rno-let-7a-2_hairp	569.298	614.82	474.391	672.099	582.652	83.5354	0.143371
rno-mir-135a-3p	585.174	462.979	688.996	582.247	579.849	92.3867	0.159329
rno-mir-337-5p	557.957	524.578	665.277	490.597	559.602	75.6267	0.135144
rno-let-7d-3p	394.652	736.45	676.572	375.585	545.815	187.321	0.343195
rno-mir-130a-3p	362.899	786.279	465.355	560.682	543.804	180.702	0.332293
rno-mir-411-3p	390.116	878.09	522.959	380.976	543.035	232.603	0.428338
rno-mir-146b-5p	464.964	379.407	378.383	858.993	520.437	229.323	0.440635
rno-mir-136_hairp	471.768	675.635	437.117	479.814	516.084	107.968	0.209207
rno-mir-153-3p	528.471	287.204	448.412	776.329	510.104	203.882	0.399687
rno-mir-139-5p	356.094	508.492	455.189	720.62	510.099	153.898	0.301703
rno-mir-409a-3p	342.486	729.78	690.126	264.167	506.64	237.485	0.468746
rno-mir-137-5p	596.515	406.48	435.988	558.885	499.467	92.4213	0.18504
rno-mir-374-5p	247.225	609.719	655.111	479.814	497.967	182.924	0.367342
rno-mir-351-5p	381.044	706.239	423.563	442.076	488.23	147.568	0.30225
rno-mir-380-3p	405.993	564.598	536.513	336.05	460.789	108.125	0.234652
rno-mir-1188-5p	480.841	510.846	412.268	422.309	456.566	47.1574	0.103287
rno-mir-29b-3p	421.87	141.64	150.224	1071.05	446.195	436.419	0.978089
rno-mir-667-3p	263.102	805.504	408.88	303.703	445.297	247.871	0.556641
rno-mir-30c-2-3p	589.711	251.499	536.513	398.947	444.168	151.522	0.341136
rno-mir-539-5p	254.029	747.436	373.865	341.441	429.193	218.115	0.508198
rno-mir-668	263.102	711.731	371.606	359.411	426.463	196.274	0.460237
rno-mir-384-5p	240.42	541.057	507.146	406.135	423.69	134.952	0.318515
rno-mir-431	424.138	541.057	388.549	309.094	415.709	96.4152	0.231929
rno-mir-449a-5p	269.906	554.397	622.355	203.067	412.432	206.857	0.501554
rno-mir-7a-2-3p	299.392	610.504	482.297	253.385	411.394	165.513	0.402321
rno-mir-653-5p	294.855	353.904	798.558	188.691	409.002	268.549	0.656596
rno-mir-101b-3p	510.326	205.986	377.254	530.132	405.925	149.582	0.368498
rno-mir-340-5p	449.087	283.28	369.347	465.438	391.788	83.6363	0.213473
rno-mir-330-5p	442.283	361.751	360.311	393.556	389.475	38.4035	0.0986032
rno-mir-674-5p	313	602.265	288.023	345.035	387.081	145.341	0.375481
rno-mir-92b-5p	535.276	328.793	273.339	407.932	386.335	113.62	0.294098
rno-mir-380-5p	469.5	312.314	369.347	393.556	386.179	65.1566	0.168721
rno-mir-702-3p	181.449	884.76	233.807	224.632	381.162	336.507	0.882845
rno-mir-370-3p	351.558	426.097	482.297	260.573	380.132	96.023	0.252605
rno-mir-129-2-3p	179.181	706.631	400.973	217.444	376.057	240.706	0.640078
rno-mir-221-5p	514.863	201.67	301.577	472.626	372.684	146.635	0.393455
rno-mir-15b-5p	235.884	521.047	314.001	409.729	370.165	123.175	0.332757
rno-mir-410-3p	337.95	451.208	345.628	345.035	369.955	54.2808	0.146723
rno-mir-384-3p	263.102	479.457	309.483	400.744	363.197	96.3163	0.265191
rno-mir-369-5p	192.79	552.043	431.47	274.95	362.813	160.364	0.442001
rno-mir-28-3p	356.094	399.025	333.203	301.906	347.557	40.8734	0.117602
rno-mir-770-5p	174.645	735.665	236.066	183.3	332.419	270.198	0.812823
rno-mir-17-5p	208.667	498.291	247.361	364.803	329.78	130.491	0.395691
rno-mir-25-3p	206.399	434.729	403.232	239.009	320.842	114.822	0.357877
rno-mir-18a-5p	362.899	294.266	264.303	359.411	320.22	48.8458	0.152538
rno-mir-425-5p	240.42	465.725	283.505	276.747	316.599	101.201	0.319651
rno-mir-135b-5p	281.247	331.932	343.369	292.92	312.367	29.9474	0.0958725
rno-mir-139-3p	408.261	186.368	303.836	334.253	308.18	92.2911	0.299472
rno-mir-151_hairp	401.457	202.847	318.519	298.312	305.284	81.5808	0.267229
rno-mir-664-3p	154.232	493.975	300.447	235.415	296.017	144.894	0.489477
rno-mir-125a-3p	356.094	222.073	239.454	363.006	295.157	74.746	0.253242
rno-mir-431_hairp	294.855	339.779	294.8	246.197	293.908	38.2196	0.130039
rno-mir-150-5p	229.08	393.924	264.303	282.138	292.361	71.207	0.243558
rno-mir-3544_hairp	222.276	406.48	280.116	256.979	291.463	80.2778	0.275431
rno-mir-127_hairp	269.906	306.037	326.426	253.385	288.938	33.2863	0.115202
rno-mir-598-3p	185.986	311.53	349.016	305.5	288.008	70.6866	0.245433
rno-mir-101a_hairp	285.783	198.139	189.756	456.453	282.533	123.812	0.438223
rno-mir-339-5p	199.594	430.413	233.807	244.4	277.054	104.012	0.375423
rno-mir-409a-5p	231.348	324.87	254.138	274.95	271.326	39.8904	0.14702
rno-mir-379-3p	170.109	488.482	263.174	150.953	268.179	154.831	0.577342
rno-mir-183-5p	290.319	117.314	188.627	476.22	268.12	155.842	0.581239
rno-mir-216b-5p	188.254	277.002	224.771	371.991	265.504	79.7882	0.300515
rno-mir-322-5p	242.689	286.027	230.418	298.312	264.361	32.8828	0.124386
rno-mir-296-3p	313	286.419	197.663	226.429	255.878	53.0784	0.207436
rno-mir-344b-5p	254.029	317.023	231.548	206.662	252.315	47.2776	0.187375
rno-mir-29a_hairp	269.906	109.859	153.612	451.061	246.11	152.415	0.619299
rno-mir-6331	269.906	270.725	215.735	212.053	242.105	32.6114	0.1347
rno-mir-128-2-5p	281.247	120.845	189.756	375.585	241.858	110.745	0.45789
rno-mir-1-3p	192.79	51.3985	124.245	584.044	238.119	237.733	0.998376
rno-mir-101a-3p	201.862	111.821	134.411	492.394	235.122	175.728	0.74739
rno-mir-181c-5p	158.768	367.636	222.512	186.894	233.953	92.8609	0.396922
rno-mir-199a-3p	165.573	88.2798	99.3962	558.885	228.033	223.191	0.978765
rno-mir-296-5p	131.551	379.799	214.605	147.359	218.329	113.51	0.519906
rno-mir-329-5p	231.348	240.906	134.411	265.965	218.157	57.7076	0.264523
rno-mir-344b-1-3p	174.645	291.127	281.246	111.418	214.609	86.6816	0.403905
rno-mir-3572*	263.102	260.524	190.886	136.576	212.772	60.8223	0.285857
rno-mir-142-3p	165.573	41.982	76.8061	558.885	210.811	237.811	1.12808
rno-mir-130b-5p	142.891	300.936	254.138	129.388	206.838	84.0226	0.406223
rno-mir-10a-5p	161.036	58.4609	79.0651	517.553	204.029	213.66	1.0472
rno-mir-324-5p	181.449	273.864	180.72	179.706	203.935	46.6247	0.228626
rno-mir-154-3p	81.6522	440.222	168.296	122.2	203.092	162.001	0.797669
rno-mir-29c-3p	229.08	132.616	101.655	325.267	197.155	101.189	0.513246
rno-mir-200c-3p	190.522	115.352	129.893	348.629	196.099	106.771	0.544473
rno-mir-540-3p	165.573	252.676	155.871	204.865	194.746	44.0479	0.226181
rno-mir-195-5p	204.131	81.2174	85.8421	388.164	189.839	143.934	0.758193
rno-mir-7a-1-3p	190.522	188.723	181.85	197.676	189.693	6.50329	0.0342833
rno-mir-423_hairp	170.109	215.01	194.274	176.112	188.876	20.2261	0.107086
rno-mir-320_hairp	217.739	169.497	167.166	185.097	184.875	23.3108	0.12609
rno-mir-187-3p	197.326	137.324	248.49	156.344	184.871	49.2512	0.266408
rno-mir-3547	154.232	300.544	153.612	129.388	184.444	78.2595	0.4243
rno-mir-19b-3p	95.2609	290.735	181.85	167.126	183.743	80.7383	0.439409
rno-let-7i_hairp	151.964	136.932	170.555	273.153	183.151	61.5571	0.336101
rno-mir-106b-3p	176.913	179.698	189.756	183.3	182.417	5.54758	0.0304116
rno-mir-152-3p	156.5	114.96	133.281	323.47	182.053	95.7984	0.526212
rno-mir-125b-1_hairp	210.935	173.813	172.814	168.923	181.621	19.6559	0.108225
rno-mir-352	269.906	150.272	147.965	147.359	178.875	60.7001	0.339343
rno-mir-338-5p	172.377	151.057	177.332	199.473	175.06	19.8707	0.113508
rno-mir-322-3p	204.131	178.914	149.094	159.938	173.019	24.1259	0.139441
rno-mir-539_hairp	158.768	160.081	182.979	186.894	172.181	14.8256	0.0861048
rno-mir-448-3p	244.957	102.012	164.907	176.112	171.997	58.561	0.340477
rno-mir-34c-3p	54.4348	281.318	225.9	106.026	166.92	104.764	0.627631
rno-mir-664-2-5p	199.594	98.8734	124.245	240.806	165.88	65.7618	0.396443
rno-mir-434_hairp	70.3116	363.713	129.893	98.8382	165.689	134.239	0.81019
rno-mir-421-3p	111.138	205.594	179.591	145.562	160.471	41.0597	0.25587
rno-mir-496-3p	58.9711	241.298	230.418	95.244	156.483	92.9495	0.593991
rno-mir-501-3p	149.696	154.195	186.368	125.794	154.013	24.9119	0.161752
rno-mir-412-5p	142.891	184.014	136.67	150.953	153.632	21.0819	0.137224
rno-mir-376a-5p	156.5	202.455	153.612	86.2588	149.707	47.852	0.319638
rno-mir-182	117.942	60.4226	62.1226	352.223	148.178	138.63	0.935569
rno-mir-298-3p	122.478	184.407	163.778	120.403	147.766	31.5548	0.213545
rno-mir-331-3p	56.7029	304.467	116.339	113.215	147.681	108.057	0.731695
rno-mir-455-3p	117.942	191.077	138.929	140.17	147.03	31.0854	0.211423
rno-mir-203a-3p	161.036	120.061	92.6191	188.691	140.602	42.6397	0.303266
rno-mir-505-5p	108.87	220.503	110.691	118.606	139.667	54.056	0.387034
rno-mir-376b_hairp	92.9928	176.952	142.317	145.562	139.456	34.6903	0.248754
rno-mir-30c-1-3p	151.964	70.6239	151.353	143.765	129.426	39.3787	0.304256
rno-let-7e_hairp	108.87	193.823	88.1011	125.794	129.147	45.7901	0.354558
rno-mir-20a-5p	63.5073	147.525	111.821	186.894	127.437	52.5025	0.411989
rno-mir-873-3p	127.015	147.918	152.483	80.8676	127.071	32.7368	0.257627
rno-mir-7b_hairp	188.254	76.1168	123.116	120.403	126.972	46.187	0.363757
rno-mir-488-3p	122.478	97.6963	157.001	129.388	126.641	24.3884	0.192579
rno-mir-135a*	140.623	102.405	163.778	97.0411	125.962	31.8138	0.252567
rno-mir-206-3p	90.7247	81.2174	49.6981	269.559	122.8	99.3981	0.809432
rno-mir-344b-2-3p	63.5073	240.906	65.5111	106.026	118.988	83.6059	0.702644
rno-mir-7a-2_hairp	83.9204	159.688	85.8421	145.562	118.753	39.5426	0.332981
rno-mir-3473	131.551	89.8492	116.339	125.794	115.883	18.4542	0.159248
rno-let-7a-1_hairp	120.21	129.477	90.3601	115.012	113.765	16.7108	0.146889
rno-mir-181a-2-3p	63.5073	148.31	160.389	82.6646	113.718	47.82	0.420514
rno-mir-325-5p	104.333	107.505	125.375	111.418	112.158	9.27545	0.0827001
rno-mir-344g_hairp	129.283	108.29	110.691	98.8382	111.775	12.7437	0.114011
rno-mir-369_hairp	34.0218	114.568	138.929	158.141	111.415	54.5893	0.489965
rno-mir-136-3p	108.87	95.3422	152.483	88.0558	111.188	28.8491	0.259464
rno-mir-1843-3p	90.7247	109.859	107.303	123.997	107.971	13.6416	0.126345
rno-mir-1249	72.5798	192.254	76.8061	86.2588	106.975	57.1397	0.534143
rno-mir-3102_hairp	127.015	131.439	79.0651	73.6794	102.799	30.6479	0.298133
rno-mir-375_hairp	122.478	80.0404	138.929	68.2882	102.434	33.6702	0.328702
rno-mir-433-5p	111.138	119.668	93.7486	84.4617	102.254	16.0321	0.156787
rno-mir-504	74.8479	158.904	120.857	52.1147	101.681	47.6759	0.468879
rno-mir-493-3p	124.746	93.7728	107.303	79.0705	101.223	19.4641	0.192289
rno-mir-344a-3p	117.942	104.759	96.0076	84.4617	100.793	14.1354	0.140243
rno-mir-674-3p	61.2392	146.741	107.303	80.8676	99.0375	36.9809	0.373403
rno-mir-331_hairp	138.355	61.2073	94.8781	82.6646	94.2763	32.5151	0.344892
rno-mir-672-3p	77.116	122.807	84.7126	91.6499	94.0714	20.0555	0.213195
rno-mir-3068-3p	104.333	101.228	75.6766	88.0558	92.3233	13.1511	0.142446
rno-mir-101b_hairp	86.1885	68.2697	68.8996	141.968	91.3313	34.7635	0.38063
rno-mir-499-5p	111.138	51.0061	102.785	97.0411	90.4924	26.9529	0.297848
rno-mir-6331_hairp	117.942	95.3422	77.9356	64.6941	88.9785	23.0295	0.25882
rno-mir-433_hairp	65.7754	154.588	54.2161	77.2735	87.9632	45.4029	0.516158
rno-mir-31a-5p	43.0942	69.8391	63.2521	174.315	87.625	58.9023	0.672209
rno-mir-493-5p	83.9204	87.1028	107.303	71.8823	87.552	14.7085	0.167997
rno-mir-451-5p	40.8261	180.483	37.2736	84.4617	85.7611	66.6937	0.777668
rno-mir-3068-5p	90.7247	40.8049	49.6981	161.735	85.7407	55.131	0.642997
rno-mir-212-3p	120.21	97.304	36.1441	88.0558	85.4285	35.5277	0.415877
rno-mir-872-3p	45.3624	109.859	109.562	64.6941	82.3694	32.5426	0.395081
rno-mir-1249_hairp	45.3624	150.664	16.9425	115.012	81.9952	61.5882	0.75112
rno-mir-322*	111.138	61.992	65.5111	88.0558	81.6742	22.7849	0.278974
rno-mir-300-5p	65.7754	106.328	67.7701	84.4617	81.0838	18.7997	0.231855
rno-mir-879-5p	95.2609	49.8291	85.8421	91.6499	80.6455	20.9075	0.259252
rno-mir-184	49.8986	60.4226	100.526	107.823	79.6676	28.7772	0.361215
rno-mir-99a_hairp	52.1667	96.1269	125.375	44.9264	79.6487	37.9618	0.476615
rno-mir-666-5p	115.674	52.1832	73.4176	75.4764	79.1878	26.5051	0.334712
rno-mir-99b-3p	63.5073	95.3422	94.8781	62.897	79.1562	18.4248	0.232765
rno-mir-674_hairp	49.8986	107.505	62.1226	97.0411	79.1419	27.5057	0.347549
rno-mir-124-2_hairp	83.9204	55.7144	38.4031	134.779	78.2043	42.1242	0.538643
rno-mir-505_hairp	36.2899	140.071	90.3601	43.1294	77.4625	48.1666	0.621806
rno-mir-17-1-3p	104.333	82.3945	56.4751	64.6941	76.9743	21.2047	0.275478
rno-mir-1193-3p	63.5073	105.936	88.1011	50.3176	76.9655	24.863	0.323042
rno-mir-143_hairp	31.7536	18.833	45.1801	206.662	75.6071	88.0294	1.1643
rno-mir-126a-5p	81.6522	61.5997	59.8636	97.0411	75.0392	17.6893	0.235734
rno-mir-145-5p	43.0942	103.974	45.1801	107.823	75.0179	35.7028	0.475924
rno-mir-466b-2-3p	38.558	136.147	75.6766	48.5206	74.7256	43.8494	0.586806
rno-mir-130b-3p	40.8261	105.936	66.6406	82.6646	74.0168	27.3839	0.369969
rno-mir-9a-3_hairp	38.558	100.835	63.2521	91.6499	73.5738	28.2994	0.38464
rno-mir-1843_hairp	92.9928	59.2456	81.3241	57.5058	72.7671	17.3016	0.237767
rno-mir-877	74.8479	99.6581	40.6621	73.6794	72.2119	24.206	0.335208
rno-let-7d_hairp	70.3116	69.8391	56.4751	91.6499	72.069	14.5447	0.201816
rno-mir-500-3p	56.7029	63.1691	96.0076	68.2882	71.042	17.3057	0.243598
rno-mir-324-3p	40.8261	103.189	91.4896	46.7235	70.5571	31.3847	0.444813
rno-mir-466c-5p	72.5798	69.8391	83.5831	55.7088	70.4277	11.4701	0.162863
rno-mir-487b_hairp	27.2174	145.956	50.8276	55.7088	69.9274	52.1902	0.746348
rno-mir-194-5p	56.7029	65.5232	73.4176	80.8676	69.1278	10.3858	0.150241
rno-mir-505-3p	34.0218	142.817	79.0651	19.7676	68.9179	55.3701	0.803421
rno-mir-6324_hairp	99.7972	73.7627	56.4751	44.9264	68.7403	23.8557	0.347041
rno-mir-217-5p	61.2392	78.0786	45.1801	89.8529	68.5877	19.5295	0.284738
rno-mir-219-1-3p	56.7029	73.7627	76.8061	64.6941	67.9915	9.11608	0.134077
rno-mir-376a_hairp	70.3116	49.4367	86.9716	55.7088	65.6072	16.7136	0.254753
rno-mir-345-3p	79.3841	50.6138	63.2521	68.2882	65.3845	11.9323	0.182495
rno-mir-702-5p	65.7754	63.1691	50.8276	79.0705	64.7107	11.5824	0.178987
rno-mir-671	74.8479	67.8774	65.5111	50.3176	64.6385	10.3372	0.159923
rno-mir-138-1_hairp	99.7972	26.2878	40.6621	86.2588	63.2514	35.3153	0.558333
rno-mir-212-5p	90.7247	55.7144	36.1441	70.0852	63.1671	23.0439	0.364809
rno-mir-3544	6.80435	149.095	73.4176	19.7676	62.2711	64.6676	1.03849
rno-mir-92b_hairp	63.5073	84.3563	64.3816	34.1441	61.5973	20.6805	0.335737
rno-mir-421*	70.3116	103.582	36.1441	35.9411	61.4946	32.3764	0.526491
rno-mir-136-5p	54.4348	65.1309	42.9211	82.6646	61.2879	16.8922	0.275621
rno-mir-192-5p	65.7754	48.2596	56.4751	71.8823	60.5981	10.3823	0.17133
rno-mir-326-3p	47.6305	63.9538	53.0866	75.4764	60.0368	12.3281	0.205343
rno-mir-532-3p	43.0942	97.6963	70.0291	28.7529	59.8931	30.4616	0.5086
rno-mir-200a-3p	65.7754	12.163	12.4245	147.359	59.4304	63.8107	1.0737
rno-mir-25-5p	52.1667	61.5997	59.8636	61.1	58.6825	4.40472	0.0750602
rno-mir-3072_hairp	72.5798	39.2355	59.8636	62.897	58.644	14.0294	0.23923
rno-mir-503-3p	45.3624	63.1691	65.5111	57.5058	57.8871	9.00073	0.155488
rno-mir-27a-3p	58.9711	34.9196	36.1441	100.635	57.6675	30.7064	0.532474
rno-mir-298*	27.2174	96.1269	54.2161	50.3176	56.9695	28.6956	0.503702
rno-mir-138-2-3p	27.2174	92.5957	68.8996	37.7382	56.6127	29.8109	0.526576
rno-mir-340-3p	24.9493	92.9881	73.4176	32.347	55.9255	32.6347	0.583539
rno-mir-200b-3p	47.6305	18.0483	29.367	127.591	55.6592	49.479	0.888963
rno-mir-33-5p	49.8986	16.4789	37.2736	116.809	55.1149	43.3759	0.787007
rno-mir-344i_hairp	54.4348	69.8391	51.9571	39.5353	53.9416	12.4426	0.230668
rno-mir-489-3p	43.0942	75.3321	42.9211	50.3176	52.9163	15.3362	0.289821
rno-mir-338-3p	56.7029	29.819	29.367	95.244	52.7832	31.0589	0.588423
rno-mir-873_hairp	40.8261	44.3361	55.3456	70.0852	52.6483	13.1679	0.25011
rno-mir-210-3p	38.558	67.0927	47.4391	53.9117	51.7504	12.0095	0.232066
rno-mir-665	54.4348	63.9538	53.0866	34.1441	51.4048	12.4822	0.242822
rno-mir-532-5p	63.5073	52.1832	57.6046	30.55	50.9613	14.3719	0.282015
rno-mir-3085_hairp	61.2392	39.2355	49.6981	52.1147	50.5718	9.04524	0.178859
rno-mir-497-5p	40.8261	23.9336	30.4965	104.229	49.8714	36.8997	0.739896
rno-let-7b-3p	22.6812	59.6379	67.7701	48.5206	49.6524	19.6358	0.395464
rno-mir-673-5p	27.2174	87.8875	47.4391	35.9411	49.6213	26.8213	0.54052
rno-mir-671_hairp	47.6305	57.6761	46.3096	46.7235	49.5849	5.42228	0.109353
rno-mir-299a-3p	81.6522	37.6661	42.9211	34.1441	49.0959	22.0018	0.44814
rno-mir-337_hairp	49.8986	41.5896	31.626	71.8823	48.7491	17.136	0.351513
rno-mir-301a-3p	38.558	56.1067	46.3096	53.9117	48.7215	7.97066	0.163596
rno-mir-542-3p	49.8986	47.0826	38.4031	57.5058	48.2225	7.88903	0.163596
rno-mir-145-3p	45.3624	28.2495	14.6835	100.635	47.2327	37.7498	0.79923
rno-mir-299a-5p	29.4855	83.5716	47.4391	25.1588	46.4137	26.5838	0.572757
rno-mir-141-3p	47.6305	7.84709	11.295	116.809	45.8953	50.5851	1.10219
rno-mir-135b-3p	47.6305	31.3884	54.2161	50.3176	45.8881	10.0375	0.218738
rno-mir-450a-5p	38.558	49.4367	53.0866	39.5353	45.1541	7.21907	0.159876
rno-mir-384_hairp	29.4855	72.1933	41.7916	35.9411	44.8529	18.9072	0.421537
rno-mir-503-5p	31.7536	47.8673	45.1801	53.9117	44.6782	9.35814	0.209457
rno-mir-26a_hairp	45.3624	46.2979	30.4965	55.7088	44.4664	10.4196	0.234326
rno-mir-668_hairp	20.4131	73.3703	38.4031	44.9264	44.2782	21.9912	0.496659
rno-mir-132-5p	45.3624	36.8813	30.4965	62.897	43.9093	14.0468	0.319905
rno-mir-125a_hairp	20.4131	71.8009	20.331	55.7088	42.0634	25.8943	0.615602
rno-mir-219-2_hairp	58.9711	20.0101	18.072	70.0852	41.7846	26.6628	0.638101
rno-mir-34a-5p	31.7536	12.163	23.7195	98.8382	41.6186	38.9846	0.936712
rno-mir-125b-2_hairp	27.2174	64.7385	49.6981	23.3617	41.2539	19.4935	0.472523
rno-mir-34b-5p	29.4855	22.3642	82.4536	30.55	41.2133	27.7326	0.672905
rno-mir-181a-1-3p	11.3406	43.5514	51.9571	57.5058	41.0887	20.6451	0.502451
rno-mir-667-5p	47.6305	36.8813	36.1441	43.1294	40.9463	5.44761	0.133043
rno-mir-6320_hairp	56.7029	32.1731	35.0146	39.5353	40.8565	10.9907	0.269007
rno-mir-1193_hairp	49.8986	44.3361	46.3096	21.5647	40.5272	12.8497	0.317063
rno-mir-450a-3p	24.9493	20.4024	38.4031	75.4764	39.8078	24.9771	0.627442
rno-mir-122-5p	52.1667	24.326	28.2375	50.3176	38.762	14.5187	0.374561
rno-mir-377-3p	29.4855	65.1309	24.849	32.347	37.9531	18.38	0.484282
rno-mir-361-3p	20.4131	36.8813	56.4751	37.7382	37.8769	14.741	0.389181
rno-mir-3473_hairp	38.558	26.6801	37.2736	48.5206	37.7581	8.93358	0.236601
rno-mir-142_hairp	45.3624	9.02416	10.1655	84.4617	37.2534	35.7072	0.958495
rno-mir-30b-3p	54.4348	25.1107	40.6621	28.7529	37.2401	13.2479	0.355743
rno-mir-154-5p	24.9493	60.815	38.4031	23.3617	36.8823	17.3233	0.469691
rno-let-7a-1-3p_rno-let-7c-2-3p	34.0218	20.7948	51.9571	39.5353	36.5772	12.9216	0.35327
rno-mir-383_hairp	40.8261	36.0966	32.7556	32.347	35.5063	3.92414	0.110519
rno-mir-137_hairp	34.0218	34.1349	38.4031	34.1441	35.1759	2.15213	0.0611818
rno-let-7c-2_hairp	31.7536	40.4125	29.367	37.7382	34.8179	5.12932	0.147319
rno-mir-370_hairp	36.2899	32.5654	47.4391	19.7676	34.0155	11.4086	0.335395
rno-mir-541-3p	31.7536	26.2878	45.1801	32.347	33.8921	8.00426	0.236169
rno-mir-27b-5p	22.6812	19.2254	42.9211	50.3176	33.7863	15.1885	0.449546
rno-mir-344g	40.8261	28.2495	32.7556	32.347	33.5446	5.26355	0.156912
rno-mir-412_hairp	22.6812	60.4226	23.7195	25.1588	32.9955	18.3129	0.555012
rno-mir-346	11.3406	54.9297	42.9211	21.5647	32.689	19.8229	0.60641
rno-mir-466b-2_hairp	27.2174	22.3642	39.5326	41.3323	32.6116	9.27464	0.284397
rno-mir-708-3p	40.8261	34.5272	27.108	26.9559	32.3543	6.66232	0.205918
rno-mir-181c-3p	27.2174	43.159	32.7556	25.1588	32.0727	8.05706	0.251212
rno-mir-488_hairp	36.2899	20.7948	31.626	37.7382	31.6122	7.66866	0.242585
rno-mir-3099_hairp	36.2899	43.9437	25.9785	19.7676	31.4949	10.7382	0.340949
rno-mir-365_hairp	45.3624	18.0483	16.9425	44.9264	31.3199	15.9705	0.509916
rno-mir-224-5p	38.558	33.7425	36.1441	16.1735	31.1545	10.179	0.326726
rno-mir-199a-5p	24.9493	9.80887	12.4245	77.2735	31.114	31.4744	1.01158
rno-mir-144-5p	15.8768	49.0443	19.2015	39.5353	30.9145	15.9826	0.516995
rno-mir-3547_hairp	43.0942	23.9336	16.9425	39.5353	30.8764	12.4714	0.403913
rno-mir-3559-5p	34.0218	29.0343	41.7916	17.9706	30.7045	9.98115	0.325071
rno-mir-365-3p	20.4131	45.1208	31.626	25.1588	30.5797	10.7282	0.350829
rno-mir-7a-1_hairp	34.0218	31.7807	27.108	28.7529	30.4159	3.08612	0.101464
rno-mir-1839-3p	22.6812	62.3844	30.4965	3.59411	29.7891	24.4925	0.822199
rno-mir-190a-5p	20.4131	15.6942	30.4965	52.1147	29.6796	16.1809	0.545184
rno-mir-935	27.2174	43.159	27.108	19.7676	29.313	9.86711	0.336612
rno-mir-1839_hairp	27.2174	28.2495	22.59	37.7382	28.9488	6.35542	0.21954
rno-mir-124-5p	27.2174	34.5272	10.1655	41.3323	28.3106	13.3996	0.473308
rno-mir-873-5p	27.2174	32.9578	29.367	23.3617	28.226	4.01539	0.142259
rno-mir-350	9.07247	38.8431	21.4605	41.3323	27.6771	15.2307	0.5503
rno-mir-134_hairp	22.6812	27.4648	31.626	28.7529	27.6312	3.73039	0.135006
rno-mir-187*	24.9493	34.9196	18.072	32.347	27.572	7.61393	0.276147
rno-mir-582-3p	18.1449	21.9719	30.4965	37.7382	27.0879	8.77873	0.324083
rno-mir-361_hairp	15.8768	34.9196	33.8851	23.3617	27.0108	9.07533	0.335989
rno-mir-874-3p	13.6087	27.8572	40.6621	25.1588	26.8217	11.1052	0.414038
rno-let-7f-2_hairp	24.9493	32.5654	22.59	26.9559	26.7652	4.25867	0.159112
rno-mir-370-5p	27.2174	27.0725	29.367	23.3617	26.7547	2.49343	0.093196
rno-mir-351-3p	27.2174	31.3884	20.331	26.9559	26.4732	4.57063	0.172651
rno-mir-3085	29.4855	25.5031	33.8851	14.3765	25.8125	8.35735	0.323771
rno-mir-708_hairp	34.0218	19.2254	31.626	17.9706	25.7109	8.28722	0.322323
rno-mir-199a_hairp	36.2899	10.9859	9.03601	44.9264	25.3096	18.0313	0.71243
rno-mir-1298	38.558	20.7948	24.849	16.1735	25.0938	9.65052	0.384577
rno-mir-381_hairp	22.6812	23.5413	36.1441	17.9706	25.0843	7.76915	0.309722
rno-mir-504*	15.8768	45.1208	19.2015	19.7676	24.9917	13.5287	0.541328
rno-mir-6322_hairp	36.2899	25.5031	21.4605	16.1735	24.8567	8.52579	0.342997
rno-mir-666-3p	20.4131	29.4266	20.331	28.7529	24.7309	5.0408	0.203826
rno-mir-34b_hairp	43.0942	24.326	25.9785	5.39117	24.6975	15.4159	0.624191
rno-mir-652_hairp	15.8768	41.1972	24.849	16.1735	24.5242	11.8688	0.483965
rno-mir-19a-3p	13.6087	35.3119	20.331	28.7529	24.5011	9.50413	0.387906
rno-mir-551b-3p	24.9493	25.1107	20.331	26.9559	24.3367	2.82133	0.115929
rno-mir-23b_hairp	18.1449	41.5896	11.295	23.3617	23.5978	12.9724	0.54973
rno-mir-466b-5p	2.26812	33.7425	25.9785	30.55	23.1348	14.2713	0.616878
rno-mir-877_hairp	20.4131	45.1208	13.554	12.5794	22.9168	15.2076	0.663598
rno-mir-148b-5p	15.8768	27.0725	27.108	21.5647	22.9055	5.36113	0.234054
rno-mir-494_hairp	34.0218	26.2878	18.072	12.5794	22.7402	9.39668	0.413218
rno-mir-219-5p	36.2899	5.88532	9.03601	35.9411	21.7881	16.5944	0.761628
rno-mir-193-3p	15.8768	42.7667	15.813	12.5794	21.759	14.0895	0.647526
rno-mir-93-3p	15.8768	29.4266	37.2736	3.59411	21.5428	14.8758	0.690525
rno-mir-337-3p	20.4131	31.3884	27.108	7.18823	21.5244	10.571	0.491115
rno-mir-187-5p	15.8768	30.2113	23.7195	16.1735	21.4953	6.85091	0.318717
rno-mir-142-5p	34.0218	7.45474	13.554	30.55	21.3951	12.8978	0.602839
rno-mir-3102	18.1449	42.3743	12.4245	12.5794	21.3808	14.2464	0.666317
rno-mir-378b_hairp	18.1449	7.06239	6.77701	52.1147	21.0248	21.3918	1.01746
rno-mir-345-5p	22.6812	20.0101	21.4605	19.7676	20.9799	1.35837	0.0647462
rno-mir-138-1-3p	13.6087	29.819	19.2015	19.7676	20.5992	6.74576	0.327477
rno-mir-3596b_hairp	22.6812	17.2636	22.59	19.7676	20.5756	2.58931	0.125843
rno-mir-758-3p	13.6087	21.9719	30.4965	16.1735	20.5627	7.48977	0.364241
rno-mir-582_hairp	22.6812	20.4024	16.9425	21.5647	20.3977	2.48424	0.12179
rno-mir-455*	9.07247	41.1972	18.072	12.5794	20.2303	14.4603	0.714787
rno-mir-1306-5p	13.6087	37.6661	16.9425	12.5794	20.1992	11.7926	0.583814
rno-mir-29b-1_hairp	20.4131	16.4789	16.9425	26.9559	20.1976	4.83545	0.239407
rno-mir-29c-5p	24.9493	20.4024	13.554	21.5647	20.1176	4.78195	0.2377
rno-mir-217_hairp	18.1449	27.4648	18.072	16.1735	19.9638	5.08327	0.254624
rno-mir-15b-3p	9.07247	17.656	27.108	25.1588	19.7488	8.20143	0.415287
rno-mir-466c_hairp	9.07247	27.0725	15.813	26.9559	19.7285	8.85157	0.44867
rno-mir-27b_hairp	13.6087	13.7324	21.4605	28.7529	19.3886	7.243	0.373569
rno-mir-1224*	11.3406	23.9336	13.554	26.9559	18.946	7.65833	0.404218
rno-mir-22-5p	24.9493	21.9719	9.03601	19.7676	18.9312	6.93007	0.366066
rno-mir-204-3p	29.4855	19.2254	9.03601	17.9706	18.9294	8.37293	0.442325
rno-mir-346_hairp	11.3406	20.0101	19.2015	25.1588	18.9278	5.70489	0.301404
rno-mir-412*	13.6087	26.6801	19.2015	16.1735	18.916	5.65838	0.299132
rno-mir-128-2_hairp	22.6812	7.45474	10.1655	34.1441	18.6114	12.2968	0.660712
rno-mir-30e_hairp	18.1449	21.1872	16.9425	17.9706	18.5613	1.82919	0.0985488
rno-mir-382_hairp	18.1449	22.7566	14.6835	17.9706	18.3889	3.31868	0.180472
rno-let-7c-1-3p	13.6087	18.4407	24.849	16.1735	18.268	4.81095	0.263354
rno-mir-652-5p	20.4131	23.5413	15.813	12.5794	18.0867	4.85333	0.268337
rno-mir-3596c_hairp	22.6812	23.1489	7.90651	17.9706	17.9268	7.07773	0.394813
rno-mir-216b_hairp	15.8768	19.6177	9.03601	26.9559	17.8716	7.47484	0.418252
rno-let-7b_hairp	20.4131	22.3642	12.4245	16.1735	17.8438	4.44199	0.248937
rno-mir-26b_hairp	27.2174	12.9477	11.295	19.7676	17.8069	7.26679	0.408087
rno-mir-221_hairp	29.4855	15.6942	16.9425	8.98529	17.7769	8.55216	0.481083
rno-mir-27a-5p	27.2174	9.80887	7.90651	23.3617	17.0736	9.64796	0.56508
rno-mir-3075_hairp	11.3406	2.35413	3.38851	50.3176	16.8502	22.6699	1.34538
rno-mir-150-3p	18.1449	9.80887	16.9425	19.7676	16.166	4.39333	0.271764
rno-mir-3593_hairp	13.6087	3.53119	9.03601	37.7382	15.9785	15.0802	0.943777
rno-mir-483-3p	4.53624	29.0343	10.1655	19.7676	15.8759	10.7933	0.679852
rno-mir-6215_hairp	13.6087	25.1107	7.90651	16.1735	15.6999	7.16234	0.456204
rno-mir-23a_hairp	13.6087	20.7948	14.6835	12.5794	15.4166	3.68694	0.239154
rno-mir-672_hairp	18.1449	18.833	10.1655	14.3765	15.38	3.99025	0.259444
rno-mir-98_hairp	20.4131	16.8713	7.90651	16.1735	15.3411	5.29252	0.34499
rno-mir-223-3p	20.4131	9.02416	7.90651	23.3617	15.1764	7.85544	0.51761
rno-let-7f-1_hairp	18.1449	17.656	11.295	12.5794	14.9188	3.4883	0.233818
rno-mir-379_hairp	13.6087	13.3401	12.4245	19.7676	14.7852	3.36006	0.227258
rno-mir-6324	13.6087	21.1872	13.554	10.7823	14.7831	4.4687	0.302285
rno-mir-345_hairp	15.8768	15.6942	11.295	16.1735	14.7599	2.31834	0.157071
rno-mir-153-5p	18.1449	12.9477	16.9425	10.7823	14.7044	3.43099	0.233331
rno-mir-214-3p	18.1449	13.3401	4.51801	21.5647	14.3919	7.39672	0.513949
rno-mir-328a_hairp	15.8768	14.5171	10.1655	16.1735	14.1832	2.77387	0.195574
rno-mir-429	6.80435	1.96177	7.90651	39.5353	14.052	17.184	1.22289
rno-mir-30c-2_hairp	9.07247	23.5413	10.1655	12.5794	13.8397	6.63162	0.479175
rno-mir-3594-5p	18.1449	13.3401	18.072	5.39117	13.7371	6.00091	0.436841
rno-mir-9a-1_hairp	15.8768	15.3018	12.4245	10.7823	13.5964	2.40839	0.177135
rno-mir-351_hairp	18.1449	11.3783	6.77701	17.9706	13.5677	5.51493	0.406475
rno-mir-203a_hairp	11.3406	9.80887	16.9425	16.1735	13.5664	3.52461	0.259805
rno-mir-20b_hairp	20.4131	9.02416	7.90651	16.1735	13.3793	5.94979	0.444701
rno-mir-23a-5p	11.3406	11.7706	3.38851	26.9559	13.3639	9.84686	0.736826
rno-mir-181c_hairp	4.53624	20.0101	13.554	14.3765	13.1192	6.40108	0.487917
rno-mir-541_hairp	6.80435	22.3642	12.4245	10.7823	13.0939	6.61535	0.505225
rno-mir-146a_hairp	11.3406	3.92355	7.90651	28.7529	12.9809	10.9428	0.84299
rno-mir-490-5p	24.9493	14.5171	7.90651	3.59411	12.7418	9.29579	0.729553
rno-mir-98-3p	11.3406	15.6942	14.6835	8.98529	12.6759	3.0846	0.243344
rno-mir-150_hairp	13.6087	9.41651	7.90651	19.7676	12.6748	5.30828	0.418804
rno-mir-448_hairp	13.6087	11.3783	5.64751	19.7676	12.6005	5.8373	0.463258
rno-mir-466b-1*	9.07247	14.9095	13.554	12.5794	12.5288	2.49449	0.1991
rno-mir-3068_hairp	18.1449	5.88532	18.072	7.18823	12.3226	6.70214	0.543888
rno-mir-132_hairp	13.6087	18.0483	6.77701	10.7823	12.3041	4.74561	0.385694
rno-mir-3557_hairp	15.8768	12.9477	12.4245	7.18823	12.1093	3.6154	0.298564
rno-mir-764-3p	6.80435	12.5554	9.03601	19.7676	12.0408	5.66915	0.470827
rno-mir-191a-3p	6.80435	12.9477	10.1655	16.1735	11.5228	3.99022	0.34629
rno-mir-488-5p	15.8768	10.9859	13.554	5.39117	11.452	4.50734	0.393586
rno-mir-322_hairp	9.07247	15.6942	10.1655	10.7823	11.4286	2.93028	0.256398
rno-mir-134-3p	9.07247	14.1248	11.295	10.7823	11.3187	2.09824	0.185379
rno-mir-339-3p	13.6087	8.23945	9.03601	14.3765	11.3152	3.12444	0.276129
rno-mir-24-2-5p	6.80435	9.41651	5.64751	23.3617	11.3075	8.18931	0.724235
rno-mir-425_hairp	4.53624	16.0865	1.1295	23.3617	11.2785	10.2889	0.912254
rno-mir-341_hairp	18.1449	9.41651	7.90651	8.98529	11.1133	4.73057	0.425667
rno-mir-16-3p	11.3406	9.80887	4.51801	17.9706	10.9095	5.54097	0.507903
rno-mir-17-1_hairp	4.53624	5.10061	6.77701	26.9559	10.8424	10.7844	0.994644
rno-mir-1298_hairp	11.3406	11.3783	7.90651	12.5794	10.8012	2.01372	0.186435
rno-mir-106b_hairp	11.3406	11.7706	14.6835	5.39117	10.7965	3.8975	0.360997
rno-mir-297	6.80435	14.5171	9.03601	12.5794	10.7342	3.46616	0.322908
rno-mir-466b-1_hairp	9.07247	16.0865	6.77701	10.7823	10.6796	3.96058	0.370855
rno-mir-185_hairp	11.3406	13.3401	5.64751	10.7823	10.2776	3.27623	0.318773
rno-mir-205	15.8768	3.53119	3.38851	17.9706	10.1918	7.82043	0.767328
rno-mir-450a_hairp	13.6087	3.92355	3.38851	19.7676	10.1721	7.93612	0.780185
rno-mir-711_hairp	6.80435	1.96177	4.51801	26.9559	10.06	11.4363	1.13681
rno-mir-181a-2_hairp	2.26812	19.2254	7.90651	10.7823	10.0456	7.06815	0.703607
rno-mir-496-5p	13.6087	10.9859	4.51801	10.7823	9.97375	3.85817	0.386832
rno-mir-29b-2-5p	13.6087	9.80887	5.64751	10.7823	9.96186	3.29695	0.330958
rno-mir-31a_hairp	6.80435	6.67003	4.51801	21.5647	9.88927	7.85379	0.794173
rno-mir-352_hairp	20.4131	2.74648	3.38851	12.5794	9.78186	8.39087	0.857799
rno-mir-93_hairp	4.53624	7.45474	3.38851	23.3617	9.68531	9.27691	0.957833
rno-mir-21_hairp	4.53624	2.74648	7.90651	23.3617	9.63774	9.3961	0.974928
rno-mir-126a_hairp	6.80435	4.3159	14.6835	12.5794	9.59579	4.84618	0.505031
rno-mir-143-5p	6.80435	3.53119	7.90651	19.7676	9.50242	7.09123	0.746255
rno-mir-187_hairp					<10
rno-mir-300_hairp					<10
rno-mir-29a-5p					<10
rno-mir-328b_hairp					<10
rno-mir-191a_hairp					<10
rno-mir-592					<10
rno-mir-3584_hairp					<10
rno-mir-6329					<10
rno-mir-879_hairp					<10
rno-mir-298_hairp					<10
rno-mir-490-3p					<10
rno-mir-299a_hairp					<10
rno-mir-598-5p					<10
rno-mir-410-5p					<10
rno-mir-543*					<10
rno-mir-326_hairp					<10
rno-mir-129-2_hairp					<10
rno-mir-222_hairp					<10
rno-mir-378a-5p					<10
rno-mir-582-5p					<10
rno-mir-342_hairp					<10
rno-mir-374-3p					<10
rno-mir-511-3p					<10
rno-mir-193-5p					<10
rno-mir-185*					<10
rno-mir-135a_hairp					<10
rno-let-7e-3p					<10
rno-mir-540-5p					<10
rno-mir-207_hairp					<10
rno-mir-128-1-5p					<10
rno-mir-181d-3p					<10
rno-mir-338*					<10
rno-mir-340_hairp					<10
rno-mir-425-3p					<10
rno-mir-489-5p					<10
rno-mir-181b-2_hairp					<10
rno-mir-3559-3p					<10
rno-mir-2985*					<10
rno-mir-100_hairp					<10
rno-mir-146b_hairp					<10
rno-mir-214_hairp					<10
rno-mir-6333_hairp					<10
rno-mir-344b-1_hairp					<10
rno-mir-212_hairp					<10
rno-mir-29b-2_hairp					<10
rno-mir-96-5p					<10
rno-mir-653_hairp					<10
rno-mir-10b-3p					<10
rno-mir-92a-1-5p					<10
rno-mir-879-3p					<10
rno-mir-3550_hairp					<10
rno-mir-140_hairp					<10
rno-mir-30d_hairp					<10
rno-mir-3577_hairp					<10
rno-mir-3544*					<10
rno-mir-216a-3p					<10
rno-mir-139_hairp					<10
rno-mir-204_hairp					<10
rno-mir-675_hairp					<10
rno-mir-667_hairp					<10
rno-mir-184_hairp					<10
rno-mir-6216					<10
rno-mir-99b_hairp					<10
rno-mir-1224_hairp					<10
rno-mir-3074_hairp					<10
rno-mir-99a-3p					<10
rno-mir-3557-3p					<10
rno-mir-3541_hairp					<10
rno-mir-872_hairp					<10
rno-mir-3562					<10
rno-mir-327_hairp					<10
rno-let-7i-3p					<10
rno-mir-29c_hairp					<10
rno-mir-3564_hairp					<10
rno-mir-196a_hairp					<10
rno-mir-678_hairp					<10
rno-mir-344i					<10
rno-mir-194-3p					<10
rno-mir-764-5p					<10
rno-mir-615_hairp					<10
rno-mir-183-3p					<10
rno-mir-152_hairp					<10
rno-mir-3562_hairp					<10
rno-mir-326-5p					<10
rno-mir-190b-5p					<10
rno-mir-764_hairp					<10
rno-mir-3560_hairp					<10
rno-mir-741_hairp					<10
rno-mir-17-2_hairp					<10
rno-mir-222-5p					<10
rno-mir-6325					<10
rno-mir-484_hairp					<10
rno-mir-501-5p					<10
rno-mir-26a-3p					<10
rno-mir-331-5p					<10
rno-mir-130a_hairp					<10
rno-mir-30c-1_hairp					<10
rno-mir-211-5p					<10
rno-mir-31b_hairp					<10
rno-mir-761_hairp					<10
rno-let-7f-2-3p					<10
rno-mir-6314					<10
rno-mir-218a-2-3p					<10
rno-mir-30d-3p					<10
rno-mir-347_hairp					<10
rno-mir-3577					<10
rno-mir-425*					<10
rno-mir-224_hairp					<10
rno-mir-19a_hairp					<10
rno-mir-208b_hairp					<10
rno-mir-449c_hairp					<10
rno-mir-126b_hairp					<10
rno-mir-343_hairp					<10
rno-mir-181b-1-3p					<10
rno-mir-324_hairp					<10
rno-mir-6315_hairp					<10
rno-mir-34a_hairp					<10
rno-mir-330_hairp					<10
rno-mir-421-5p					<10
rno-mir-186_hairp					<10
rno-mir-6323_hairp					<10
rno-mir-34c_hairp					<10
rno-mir-195-3p					<10
rno-mir-200c_hairp					<10
rno-mir-551b_hairp					<10
rno-mir-194-2_hairp					<10
rno-mir-935_hairp					<10
rno-mir-1306_hairp					<10
rno-mir-215_hairp					<10
rno-mir-3548_hairp					<10
rno-mir-3585-5p					<10
rno-mir-15b_hairp					<10
rno-mir-6327_hairp					<10
rno-mir-183_hairp					<10
rno-mir-679_hairp					<10
rno-mir-193_hairp					<10
rno-mir-540_hairp					<10
rno-mir-107_hairp					<10
rno-mir-218a-2_hairp					<10
rno-mir-349_hairp					<10
rno-mir-6315					<10
rno-mir-6318					<10
rno-mir-876_hairp					<10
rno-mir-153_hairp					<10
rno-mir-3542_hairp					<10
rno-mir-3556b_hairp					<10
rno-mir-6334_hairp					<10
rno-mir-181a-1_hairp					<10
rno-mir-3542*					<10
rno-mir-381-5p					<10
rno-mir-3558_hairp					<10
rno-mir-130b_hairp					<10
rno-mir-378a_hairp					<10
rno-mir-3596a					<10
rno-mir-363_hairp					<10
rno-mir-3542					<10
rno-mir-3589_hairp					<10
rno-mir-881_hairp					<10
rno-mir-463_hairp					<10
rno-mir-875_hairp					<10
rno-mir-3596a*					<10
rno-mir-3568*					<10
rno-mir-365-5p					<10
rno-mir-294_hairp					<10
rno-mir-191b_hairp					<10
rno-mir-328b-3p					<10
rno-mir-3570					<10
rno-mir-503_hairp					<10
rno-mir-203b_hairp					<10
rno-mir-3065_hairp					<10
rno-mir-3592_hairp					<10
rno-mir-380_hairp					<10
rno-mir-3570_hairp					<10
rno-mir-1949_hairp					<10
rno-mir-339_hairp					<10
rno-mir-490_hairp					<10
rno-mir-323*					<10
rno-mir-3583-3p					<10
rno-mir-101a-5p					<10
rno-mir-743a_hairp					<10
rno-mir-19b-2_hairp					<10
rno-mir-3558-3p					<10
rno-mir-3553_hairp					<10
rno-mir-141_hairp					<10
rno-mir-3585-3p					<10
rno-mir-547-3p					<10
rno-mir-200a_hairp					<10
rno-mir-3552*					<10
rno-mir-129-1_hairp					<10
rno-mir-666_hairp					<10
rno-mir-347*					<10
rno-mir-743b_hairp					<10
rno-mir-19b-1_hairp					<10
rno-mir-378b					<10
rno-mir-130a-5p					<10
rno-mir-455_hairp					<10
rno-mir-542_hairp					<10
rno-mir-144_hairp					<10
rno-mir-200b-5p					<10
rno-mir-6319_hairp					<10
rno-mir-92a-2_hairp					<10
rno-mir-1949					<10
rno-mir-3547*					<10
rno-mir-451_hairp					<10
rno-mir-3546					<10
rno-mir-338_hairp					<10
rno-mir-344a-2_hairp					<10
rno-mir-501_hairp					<10
rno-mir-3582*					<10
rno-mir-1912_hairp					<10
rno-mir-6317_hairp					<10
rno-mir-145_hairp					<10
rno-mir-3590-3p					<10
rno-mir-107-5p					<10
rno-mir-377_hairp					<10
rno-mir-3543_hairp					<10
rno-mir-1912-3p					<10
rno-mir-881-3p					<10
rno-mir-3556a_hairp					<10
rno-mir-671*					<10
rno-mir-3120					<10
rno-mir-542-5p					<10
rno-mir-133a-3p					<10
rno-let-7f-1-3p					<10
rno-mir-673-3p					<10
rno-mir-188-5p					<10
rno-mir-509-3p					<10
rno-mir-3065-5p					<10
rno-mir-24-1_hairp					<10
rno-mir-471_hairp					<10
rno-mir-484					<10
rno-mir-362-3p					<10
rno-mir-23b-5p					<10
rno-mir-758-5p					<10
rno-mir-215					<10
rno-mir-551b-5p					<10
rno-mir-210_hairp					<10
rno-mir-325_hairp					<10
rno-mir-489_hairp					<10
rno-mir-30a_hairp					<10
rno-mir-195_hairp					<10
rno-mir-3561_hairp					<10
rno-mir-665_hairp					<10
rno-mir-223_hairp					<10
rno-mir-196c_hairp					<10
rno-mir-668*					<10
rno-mir-221*					<10
rno-mir-412-3p					<10
rno-mir-1306-3p					<10
rno-mir-3552					<10
rno-mir-3072					<10
rno-mir-301a-5p					<10
rno-mir-20a-3p					<10
rno-mir-196a-5p					<10
rno-mir-24-1-5p					<10
rno-mir-3541					<10
rno-mir-466c-3p					<10
rno-mir-383-3p					<10
rno-mir-201-5p					<10
rno-mir-32-3p					<10
rno-mir-547-5p					<10
rno-mir-802-3p					<10
rno-mir-146b-3p					<10
rno-mir-224-3p					<10
rno-mir-201-3p					<10
rno-mir-181b-2-3p					<10
rno-mir-678					<10
rno-mir-465-5p					<10
rno-mir-496_hairp					<10
rno-mir-1188_hairp					<10
rno-mir-292_hairp					<10
rno-mir-504_hairp					<10
rno-mir-6318_hairp					<10
rno-mir-92a-1_hairp					<10
rno-mir-135b_hairp					<10
rno-mir-200b_hairp					<10
rno-mir-3549_hairp					<10
rno-mir-10a_hairp					<10
rno-mir-350_hairp					<10
rno-mir-6332_hairp					<10
rno-mir-3574_hairp					<10
rno-mir-3582_hairp					<10
rno-mir-133b_hairp					<10
rno-mir-103-2_hairp					<10
rno-mir-3568_hairp					<10
rno-mir-206_hairp					<10
rno-mir-532_hairp					<10
rno-mir-216a_hairp					<10
rno-mir-6316_hairp					<10
rno-mir-497_hairp					<10
rno-mir-3578_hairp					<10
rno-mir-362_hairp					<10
rno-mir-3575_hairp					<10
rno-mir-129-2*					<10
rno-mir-350*					<10
rno-mir-3074*					<10
rno-mir-544*					<10
rno-mir-3570*					<10
rno-mir-194-1*					<10
rno-mir-145*					<10
rno-mir-466b-1-3p					<10
rno-mir-543-5p					<10
rno-mir-362-5p					<10
rno-mir-448-5p					<10
rno-mir-487b-5p					<10
rno-mir-103-2-5p					<10
rno-mir-455-5p					<10
rno-mir-483-5p					<10
rno-mir-18a-3p					<10
rno-mir-200a-5p					<10
rno-mir-301b-3p					<10
rno-mir-3594-3p					<10
rno-mir-363-3p					<10
rno-mir-6327					<10
rno-mir-874-5p					<10
rno-mir-144-3p					<10
rno-mir-544-3p					<10
rno-mir-26b-3p					<10
rno-mir-218a-1-3p					<10
rno-mir-32-5p					<10
rno-mir-141-5p					<10
rno-mir-216a-5p					<10
rno-mir-328a-5p					<10
rno-mir-33-3p					<10
rno-mir-3572					<10
rno-mir-6321					<10
rno-mir-3550					<10
rno-mir-377-5p					<10
rno-mir-1188-3p					<10
rno-mir-500-5p					<10
rno-mir-875					<10
rno-mir-203b-3p					<10
rno-mir-876					<10
rno-mir-20b-5p					<10
rno-mir-216b-3p					<10
rno-let-7a-2-3p					<10
rno-mir-376c-5p					<10
rno-mir-3578					<10
rno-mir-146a-3p					<10
rno-mir-147					<10
rno-mir-1193-5p					<10
rno-mir-223-5p					<10
rno-mir-743a-3p					<10
rno-mir-6319					<10
rno-mir-9b-5p					<10
rno-mir-471-3p					<10
rno-mir-802-5p					<10
rno-mir-17-2-3p					<10
rno-mir-3075					<10
rno-mir-3593-3p					<10
rno-mir-9b-3p					<10
rno-mir-196c-5p					<10
rno-mir-3580-3p					<10
rno-mir-760-5p					<10
rno-mir-10a-3p					<10
rno-mir-494-5p					<10
rno-mir-509-5p					<10
rno-mir-363-5p					<10
rno-mir-186-3p					<10
rno-mir-544-5p					<10
rno-mir-466d					<10
rno-mir-664-1-5p					<10
rno-mir-3065-3p					<10
rno-mir-871-3p					<10
rno-mir-615					<10
rno-mir-3569					<10
rno-mir-675-5p					<10
rno-mir-6328					<10
rno-mir-471-5p					<10
rno-mir-742-5p					<10
rno-mir-208a-3p					<10
rno-mir-21-3p					<10
rno-mir-6317					<10
rno-mir-6333					<10
rno-mir-3586-3p					<10
rno-mir-122-3p					<10
rno-mir-133b-3p					<10
rno-mir-3548					<10
rno-mir-203a-5p					<10
rno-mir-497-3p					<10
rno-mir-101b-5p					<10
rno-mir-202-3p					<10
rno-mir-349					<10
rno-mir-3580-5p					<10
rno-mir-883-5p					<10
rno-mir-3586-5p					<10
rno-mir-1-5p					<10
rno-mir-295-5p					<10
rno-mir-3576					<10
rno-mir-463-5p					<10
rno-mir-628					<10
rno-mir-24-2_hairp					<10
rno-mir-702_hairp					<10
rno-mir-543_hairp					<10
rno-mir-329_hairp					<10
rno-mir-483_hairp					<10
rno-mir-22_hairp					<10
rno-mir-182_hairp					<10
rno-mir-16_hairp					<10
rno-mir-3594_hairp					<10
rno-mir-410_hairp					<10
rno-mir-30b_hairp					<10
rno-mir-495_hairp					<10
rno-mir-27a_hairp					<10
rno-mir-466d_hairp					<10
rno-mir-211_hairp					<10
rno-mir-138-2_hairp					<10
rno-mir-128-1_hairp					<10
rno-mir-374_hairp					<10
rno-mir-218a-1_hairp					<10
rno-mir-6325_hairp					<10
rno-mir-376c_hairp					<10
rno-mir-6321_hairp					<10
rno-mir-6328_hairp					<10
rno-mir-344b-2_hairp					<10
rno-mir-148b_hairp					<10
rno-mir-205_hairp					<10
rno-mir-301b_hairp					<10
rno-mir-493_hairp					<10
rno-mir-3586_hairp					<10
rno-mir-3566_hairp					<10
rno-mir-421_hairp					<10
rno-mir-181d_hairp					<10
rno-mir-6216_hairp					<10
rno-mir-3573_hairp					<10
rno-mir-25_hairp					<10
rno-mir-3120_hairp					<10
rno-mir-544_hairp					<10
rno-mir-218b_hairp					<10
rno-mir-3572_hairp					<10
rno-mir-28_hairp					<10
rno-mir-449a_hairp					<10
rno-mir-96_hairp					<10
rno-mir-181b-1_hairp					<10
rno-mir-18a_hairp					<10
rno-mir-154_hairp					<10
rno-mir-194-1_hairp					<10
rno-mir-133a_hairp					<10
rno-mir-6329_hairp					<10
rno-mir-296_hairp					<10
rno-mir-598_hairp					<10
rno-mir-291b_hairp					<10
rno-mir-874_hairp					<10
rno-mir-3585_hairp					<10
rno-mir-878_hairp					<10
rno-mir-336_hairp					<10
rno-mir-465_hairp					<10
rno-mir-103-1_hairp					<10
rno-mir-9b-3_hairp					<10
rno-mir-3583_hairp					<10
rno-mir-105_hairp					<10
rno-mir-122_hairp					<10
rno-mir-32_hairp					<10
rno-mir-499_hairp					<10
rno-mir-802_hairp					<10
rno-mir-192_hairp					<10
rno-mir-632_hairp					<10
rno-mir-6326_hairp					<10
rno-mir-9b-1_hairp					<10
rno-mir-673_hairp					<10
rno-mir-6314_hairp					<10
rno-mir-299b_hairp					<10
rno-mir-20a_hairp					<10
rno-mir-344a-1_hairp					<10
rno-mir-6330_hairp					<10
rno-mir-3552_hairp					<10
rno-mir-511_hairp					<10
rno-mir-208a_hairp					<10
rno-mir-196b_hairp					<10
rno-mir-3559_hairp					<10
rno-mir-3576_hairp					<10
rno-mir-547_hairp					<10
rno-mir-3587_hairp					<10
rno-mir-188_hairp					<10
rno-mir-3595_hairp					<10
rno-mir-3588_hairp					<10
rno-mir-880_hairp					<10
rno-mir-3579_hairp					<10
rno-mir-1_hairp					<10
rno-mir-3546_hairp					<10
rno-mir-429_hairp					<10
rno-mir-301a_hairp					<10
rno-mir-3591_hairp					<10
rno-mir-758_hairp					<10
rno-mir-500_hairp					<10
rno-mir-2964_hairp					<10
rno-mir-3596a_hairp					<10
rno-mir-190a_hairp					<10
rno-mir-3580_hairp					<10
rno-mir-9b-2_hairp					<10
rno-mir-219-1_hairp					<10
rno-mir-33_hairp					<10
rno-mir-202_hairp					<10
rno-mir-664-2_hairp					<10
rno-mir-293_hairp					<10
rno-mir-759_hairp					<10
rno-mir-3569_hairp					<10
rno-mir-10b_hairp					<10
rno-mir-568_hairp					<10
rno-mir-742_hairp					<10
rno-mir-290_hairp					<10
rno-mir-509_hairp					<10
rno-mir-3551_hairp					<10
rno-mir-124-1_hairp					<10
rno-mir-9a-2_hairp					<10
rno-mir-592_hairp					<10
rno-mir-664-1_hairp					<10
rno-mir-3571_hairp					<10
rno-mir-3596d_hairp					<10
rno-mir-291a_hairp					<10
rno-mir-3590_hairp					<10
rno-mir-201_hairp					<10
rno-mir-871_hairp					<10
rno-mir-883_hairp					<10
rno-mir-299*					<10
rno-mir-140*					<10
rno-mir-341*					<10
rno-mir-495*					<10
rno-mir-337*					<10
rno-mir-3567*					<10
rno-mir-1249*					<10
rno-mir-146b*					<10
rno-mir-3565*					<10
rno-mir-382*					<10
rno-mir-664-2*					<10
rno-mir-143*					<10
rno-mir-330*					<10
rno-mir-876*					<10
rno-let-7e*					<10
rno-mir-207*					<10
rno-mir-301b*					<10
rno-mir-7b*					<10
rno-mir-126*					<10
rno-mir-150*					<10
rno-mir-483*					<10
rno-mir-147*					<10
rno-mir-3562*					<10
rno-mir-328a*					<10
rno-mir-3587*					<10
rno-mir-494*					<10
rno-mir-3550*					<10
rno-mir-151*					<10
rno-mir-3574*					<10
rno-mir-875*					<10
rno-mir-30a*					<10
rno-mir-30c-2*					<10
rno-mir-3596c*					<10
rno-mir-664-1*					<10
rno-mir-935*					<10
