# Supplementary material for: Substantial and robust changes in microRNA transcriptome support postnatal development of the hypothalamus in rat
Source: Sci Rep. 2016 Apr 27;6:24896. doi: 10.1038/srep24896 (PMC4847009; doi:10.1038/srep24896)
Supplement: Supplementary Dataset 3 [file srep24896-s4.xls]

## Sheet: LEGEND
						Supplemental Table S3 . Substantial changes in miRNA transcriptome support ARC/ME maturation.
						miRNA expressions have been normalized between stages P4, P8, P14.4 or P21.4 and P28 using the DESeq procedure.
						p-values have been calculated using the Mann & Whitney test.
						padj-values have been calculated using the procedure described by Benjamini, Y. & Yekurielli, D. (2001). The control of the false discovery rate in multiple testing. Annals of Statistics 29, 1165-1188
						For each comparison, miRNAs are ordered by padj-values
						miRNA expression changes with padj-values <0.05 are colored in green.
						miRNA expression changes with padj-value > 0.05 and < 0.1 are colored in yellow.

## Sheet: P21.4 vs P28
miRNA	MEAN READ COUNT (P28, P21.4)	MEAN READ COUNT (P28)	MEAN READ COUNT (P21.4)	RATIO OF EXPRESSION (P21.4/P28)	padj-values
rno-mir-376b-5p	1059.77	1483.75	423.811	0.285635	0.00151783
rno-mir-539_hairp	187.005	272.797	58.3186	0.21378	0.00151783
rno-mir-433_hairp	92.7262	40.9336	170.415	4.16321	0.00151783
rno-mir-7a-1_hairp	18.433	27.9785	4.11473	0.147067	0.00151783
rno-mir-101a-3p	183.402	260.137	68.3006	0.262556	0.00181242
rno-mir-27b-3p	757.142	1015.77	369.192	0.363459	0.00305224
rno-mir-29a-3p	7043.45	9939.72	2699.05	0.271542	0.00305224
rno-mir-431	325.95	208.252	502.496	2.41292	0.00326371
rno-mir-125b-2-3p	409.19	328.626	530.035	1.61288	0.00539696
rno-mir-341	579.827	740.035	339.516	0.458784	0.00591363
rno-mir-148b-3p	1161.51	1548.86	580.492	0.374787	0.00591924
rno-mir-466c-5p	36.4016	51.184	14.2278	0.277974	0.00591924
rno-let-7a-1-3p_rno-let-7c-2-3p	58.7392	93.6451	6.38032	0.068133	0.00599345
rno-mir-135b-5p	161.931	225.277	66.9126	0.297023	0.0060392
rno-mir-21-5p	336.906	438.514	184.494	0.420726	0.0060392
rno-mir-6331_hairp	181.159	243.102	88.2443	0.362992	0.0060392
rno-mir-539-3p	1673.34	2549.63	358.887	0.14076	0.0060392
rno-mir-376a_hairp	32.939	47.1278	11.6557	0.247321	0.0060392
rno-mir-107-3p	682.12	496.865	960.002	1.93212	0.0060392
rno-mir-382-5p	4577.27	3343.33	6428.18	1.92269	0.0060392
rno-let-7b-5p	81896.6	44211.2	138425	3.13099	0.0060392
rno-mir-125a-5p	14368.4	10678.3	19903.7	1.86394	0.0060392
rno-mir-381-3p	358.096	473.813	184.52	0.389437	0.0060392
rno-mir-551b-3p	10.2999	16.6901	0.714462	0.0428074	0.0060392
rno-mir-28-5p	756.679	924.148	505.475	0.546964	0.0060392
rno-mir-3068-5p	486.639	750.438	90.9412	0.121184	0.0060392
rno-mir-485_hairp	346.159	185.662	586.905	3.16116	0.0062376
rno-mir-101a_hairp	254.114	346.689	115.252	0.332438	0.0060392
rno-mir-425-5p	237.094	142.801	378.534	2.65078	0.0060392
rno-mir-29a_hairp	798.145	1114.83	323.113	0.289831	0.0060392
rno-mir-28-3p	212.914	142.335	318.782	2.23966	0.0060392
rno-mir-185*	16.4075	20.8463	9.74943	0.467682	0.0060392
rno-mir-33-5p	69.5835	112.534	5.15762	0.0458316	0.00612932
rno-mir-708-5p	802.073	1137.8	298.479	0.26233	0.00612932
rno-mir-376a-3p	1028.83	1582.54	198.273	0.125288	0.00639967
rno-mir-409a_hairp	1095.22	502.368	1984.49	3.95027	0.00671904
rno-let-7c-5p	312342	220910	449491	2.03473	0.00735725
rno-mir-377-3p	41.5674	59.7599	14.2787	0.238935	0.00735725
rno-mir-140-5p	1158.04	1661.47	402.9	0.242496	0.00744471
rno-mir-190a-5p	48.7914	77.7098	5.41365	0.0696649	0.00793703
rno-let-7c-1_hairp	416.939	282.663	618.354	2.1876	0.00793703
rno-mir-22-3p	1144.78	551.147	2035.23	3.69271	0.0081593
rno-mir-532-3p	25.6048	14.9635	41.5668	2.77788	0.0081593
rno-mir-127-3p	8021.63	6072.38	10945.5	1.8025	0.00878029
rno-mir-672-3p	50.1764	35.1735	72.6808	2.06635	0.00911771
rno-mir-29b-1_hairp	27.1707	16.4104	43.3112	2.63925	0.00930918
rno-mir-431_hairp	230.76	145.017	359.374	2.47815	0.00933841
rno-mir-181c-5p	68.1002	90.8847	33.9236	0.37326	0.00933841
rno-mir-137-3p	1348.09	1946.76	450.084	0.231196	0.00992938
rno-mir-433-3p	9226.15	4971.4	15608.3	3.13961	0.0103325
rno-mir-136-3p	173.82	241.466	72.3496	0.299626	0.0106299
rno-mir-143_hairp	47.2453	61.6688	25.61	0.415283	0.0107369
rno-mir-92b-3p	3188.53	1253.09	6091.69	4.86134	0.0110297
rno-mir-369-3p	1530.82	2259.11	438.371	0.194046	0.0110297
rno-mir-485*	282.821	133.952	506.124	3.77839	0.0121341
rno-mir-7b	39027	50860.6	21276.8	0.418335	0.0127372
rno-mir-376c-3p	390.558	546.025	157.357	0.288187	0.0127528
rno-mir-325-3p	399.814	222.457	665.851	2.99316	0.0127528
rno-mir-99b-5p	1598.48	1100.64	2345.24	2.1308	0.0127528
rno-mir-423-3p	1166.3	652.691	1936.72	2.96729	0.013244
rno-mir-664-3p	339.683	195.66	555.716	2.84021	0.015265
rno-mir-25-5p	18.7526	12.5283	28.0892	2.24206	0.0153053
rno-mir-30e-5p	587.689	788.893	285.884	0.362386	0.0153053
rno-mir-299a-3p	42.0449	55.4406	21.9512	0.395941	0.0153053
rno-mir-24-3p	11060.6	12735.3	8548.57	0.67125	0.0153227
rno-mir-345-3p	52.6248	67.4255	30.4239	0.451222	0.0153227
rno-mir-381_hairp	19.7346	27.8651	7.53878	0.270545	0.0154459
rno-let-7a-5p	153698	110583	218371	1.97473	0.0154459
rno-mir-879-5p	82.8557	126.024	18.1038	0.143654	0.0159301
rno-mir-340-5p	341.814	507.967	92.5841	0.182264	0.0159301
rno-mir-3068_hairp	50.3172	71.5115	18.5257	0.259059	0.0161827
rno-mir-376b-3p	10178.4	13973.9	4485.18	0.32097	0.0161901
rno-mir-98_hairp	19.8242	27.8921	7.72246	0.276869	0.0173673
rno-mir-17-5p	54.7507	39.6986	77.3288	1.9479	0.0187154
rno-mir-770-5p	132.721	84.0161	205.779	2.44929	0.0187154
rno-mir-352	166.547	72.4698	307.664	4.2454	0.0187154
rno-mir-409a-3p	277.82	159.459	455.361	2.85566	0.0187154
rno-mir-153-3p	1611.67	2583.55	153.863	0.0595548	0.0197612
rno-mir-1249	29.9343	9.66857	60.3328	6.2401	0.020116
rno-mir-667-3p	218.516	102.985	391.814	3.80459	0.020893
rno-mir-106b-5p	482.803	586.158	327.77	0.559184	0.020893
rno-mir-23b_hairp	15.5613	9.57767	24.5366	2.56186	0.0210024
rno-mir-1188-5p	350.447	137.094	670.477	4.89065	0.0210024
rno-mir-873-3p	169.882	81.547	302.383	3.70808	0.0210024
rno-mir-488-3p	163.266	225.608	69.7533	0.309179	0.0210024
rno-mir-592	13.4639	19.1224	4.97618	0.260228	0.0213322
rno-mir-325-5p	78.1219	91.563	57.9602	0.633009	0.0213322
rno-mir-135b-3p	11.4528	14.5969	6.7366	0.46151	0.0213559
rno-mir-342-3p	516.071	259.253	901.299	3.47652	0.0218344
rno-mir-653-5p	361.058	453.209	222.832	0.491677	0.0218344
rno-mir-143-3p	13239.9	17902.3	6246.32	0.348912	0.0218344
rno-mir-365-3p	21.3802	12.3979	34.8537	2.81127	0.0219072
rno-mir-652-3p	608.754	526.311	732.419	1.39161	0.0227936
rno-mir-148b-5p	26.8732	36.517	12.4075	0.339773	0.0227936
rno-mir-300-5p	57.9506	82.3095	21.4124	0.260144	0.0230171
rno-mir-667-5p	56.7075	37.3509	85.7425	2.2956	0.0230754
rno-mir-29c-3p	464.189	639.669	200.969	0.314177	0.0233924
rno-mir-3085_hairp	54.9985	40.7422	76.383	1.87479	0.0233924
rno-mir-30e-3p	1877.93	2398.28	1097.39	0.457573	0.0235464
rno-mir-92b_hairp	17.086	10.3385	27.2073	2.63165	0.0236432
rno-mir-26a-5p	11328.1	13265.9	8421.5	0.634822	0.0238584
rno-mir-450a-3p	26.6248	37.7199	9.982	0.264635	0.0236798
rno-mir-98-5p	15184.9	19543.6	8646.9	0.442442	0.0236798
rno-mir-101b-3p	601.106	839.418	243.637	0.290245	0.0236798
rno-mir-539-5p	305.553	223.367	428.833	1.91986	0.0236798
rno-mir-505-5p	50.4062	39.7231	66.4308	1.67234	0.0236798
rno-mir-3473	37.7651	53.4858	14.1839	0.26519	0.0236798
rno-mir-708-3p	22.1963	29.4156	11.3672	0.386435	0.023686
rno-mir-330-5p	835.194	967.935	636.082	0.657154	0.0237567
rno-mir-493-3p	45.3181	68.0094	11.2812	0.165876	0.0240318
rno-mir-221-5p	106.693	151.115	40.0596	0.265094	0.0243615
rno-mir-7a-5p	166013	219228	86188.9	0.393146	0.0250739
rno-mir-541-3p	15.7223	25.7276	0.714462	0.0277703	0.0250739
rno-mir-34b_hairp	11.9105	17.9826	2.80234	0.155836	0.0258946
rno-mir-185-5p	11502.1	15899.8	4905.54	0.308529	0.0270217
rno-mir-26b-5p	2596.24	3524.51	1203.85	0.341564	0.0271605
rno-mir-764-3p	22.731	34.1529	5.5981	0.163913	0.0271605
rno-mir-30a-5p	810.32	1002.4	522.202	0.520952	0.0277303
rno-mir-770_hairp	1621.4	1179.01	2284.98	1.93805	0.0277303
rno-mir-181a-2-3p	50.4354	16.587	101.208	6.10165	0.0281002
rno-mir-702-3p	173.764	24.6152	397.488	16.148	0.0281326
rno-mir-9a-3p	2494.93	3139.53	1528.02	0.486703	0.0296358
rno-mir-760-3p	3618.08	2400.88	5443.88	2.26745	0.0297682
rno-mir-652-5p	16.5544	24.1539	5.15527	0.213434	0.0300151
rno-mir-7b_hairp	100.104	137.164	44.5146	0.324534	0.0300151
rno-mir-6324_hairp	30.6148	19.0884	47.9045	2.50962	0.0300151
rno-mir-331-3p	38.0703	25.352	57.1478	2.25418	0.0317448
rno-mir-7a-2_hairp	94.9829	123.477	52.2413	0.423084	0.0317448
rno-mir-146a-5p	789.25	1018.52	445.35	0.437253	0.0325178
rno-mir-136_hairp	257.254	307.4	182.034	0.592173	0.0330462
rno-mir-708_hairp	27.615	41.6546	6.55561	0.15738	0.0342138
rno-mir-3102	71.1435	6.94716	167.438	24.1016	0.0345647
rno-mir-29b-3p	1376.92	2161.71	199.736	0.0923974	0.0348353
rno-mir-434_hairp	65.7908	42.4048	100.87	2.37873	0.0351174
rno-mir-328a-3p	2199.94	1589.33	3115.87	1.96049	0.0357697
rno-mir-1843-5p	2392.64	3654.07	500.502	0.136971	0.0366994
rno-mir-339-3p	32.4645	10.7406	65.0503	6.05649	0.0366994
rno-mir-9a-5p	72236.4	96749.4	35466.9	0.366585	0.0382043
rno-mir-1843_hairp	192.693	262.063	88.6372	0.338228	0.0382043
rno-mir-126a-3p	651.941	738.43	522.208	0.707187	0.0412906
rno-mir-1839_hairp	29.2166	37.1891	17.2578	0.464057	0.0463515
rno-mir-322-3p	105.218	62.1121	169.876	2.73498	0.0465368
rno-mir-300-3p	1568.88	1981.21	950.394	0.479705	0.046676
rno-mir-192-5p	51.3569	64.1433	32.1772	0.501646	0.0479225
rno-mir-323-5p	575.024	156.864	1202.26	7.66437	0.0484853
rno-mir-668	225.258	145.807	344.435	2.36227	0.0484853
rno-mir-3572*	66.002	28.7488	121.882	4.23954	0.0484853
rno-mir-370-3p	80.9811	56.9607	117.012	2.05425	0.0484853
rno-mir-300_hairp	10.0297	13.8139	4.35329	0.315138	0.0484853
rno-mir-671	48.4359	38.4215	63.4575	1.65162	0.0485946
rno-mir-337_hairp	15.8896	19.5348	10.4219	0.533505	0.0486597
rno-mir-34a-5p	16.3274	20.4328	10.1694	0.497699	0.0508014
rno-mir-409a-5p	214.914	129.155	343.552	2.65999	0.052134
rno-mir-142-3p	35.2149	51.446	10.8683	0.211256	0.052566
rno-mir-499-5p	116.76	168.82	38.6697	0.229059	0.0565409
rno-mir-92a-3p	390.611	195.224	683.691	3.50209	0.0579177
rno-mir-26a_hairp	26.5168	37.0089	10.7786	0.291243	0.0579177
rno-mir-770-3p	2358.36	1731.44	3298.74	1.9052	0.0579177
rno-mir-146b-5p	503.887	607.41	348.601	0.573913	0.0579533
rno-mir-497-5p	37.3792	47.3587	22.41	0.473197	0.060619
rno-mir-299a-5p	11.7506	19.108	0.714462	0.0373908	0.0610007
rno-mir-204-3p	28.5635	17.5106	45.1428	2.57803	0.061373
rno-mir-101b_hairp	114.421	138.809	77.8404	0.560775	0.063038
rno-mir-378a-5p	17.6735	9.29494	30.2414	3.25353	0.0631194
rno-mir-331_hairp	48.9699	66.0761	23.3106	0.352784	0.0640245
rno-mir-764_hairp	13.9767	17.2504	9.06625	0.525568	0.065359
rno-mir-30c-1-3p	104.929	137.052	56.7455	0.414044	0.065359
rno-mir-485-5p	991.461	737.835	1371.9	1.85936	0.065524
rno-let-7d-3p	681.512	438.414	1046.16	2.38624	0.0656662
rno-mir-369-5p	313.793	162.157	541.246	3.3378	0.0656662
rno-mir-181d-5p	541.871	682.578	330.81	0.484648	0.0659209
rno-mir-124-5p	10.0712	7.43396	14.0271	1.8869	0.0668991
rno-mir-219-5p	13.2513	18.8409	4.86696	0.258319	0.0675049
rno-mir-384_hairp	45.4797	62.6919	19.6613	0.313618	0.0675049
rno-mir-877_hairp	14.4168	5.2561	28.1577	5.35715	0.0697237
rno-mir-501-3p	81.4629	34.6742	151.646	4.37345	0.071703
rno-mir-344g	64.3168	89.791	26.1055	0.290736	0.0721401
rno-mir-375_hairp	50.7876	29.5681	82.6168	2.79411	0.0728396
rno-mir-16-5p	286.595	228.496	373.744	1.63567	0.0728396
rno-mir-369_hairp	103.201	124.227	71.6636	0.576878	0.0741423
rno-mir-374-3p	9.73512	14.6878	2.30607	0.157005	0.0748114
rno-mir-127-5p	1263.87	1602	756.677	0.472333	0.0755752
rno-mir-218a-5p	689.751	921.036	342.823	0.372214	0.076346
rno-mir-99b-3p	52.6229	40.329	71.0636	1.7621	0.076346
rno-mir-872-5p	2274.04	3121.41	1002.98	0.321324	0.0773565
rno-let-7a-2_hairp	276.75	242.806	327.666	1.3495	0.078424
rno-mir-320_hairp	54.1661	37.6906	78.8794	2.09281	0.078424
rno-mir-92b-5p	194.105	123.088	300.63	2.4424	0.0788066
rno-mir-136-5p	44.6855	64.4945	14.972	0.232144	0.0796035
rno-mir-496-3p	76.2894	48.129	118.53	2.46276	0.080852
rno-mir-191a-3p	15.4456	7.55054	27.2881	3.61406	0.0811396
rno-mir-877	39.293	17.9327	71.3335	3.97784	0.0822484
rno-mir-488_hairp	32.8602	40.5655	21.3023	0.525133	0.0822484
rno-mir-23a_hairp	21.4283	13.1476	33.8494	2.57456	0.0823428
rno-mir-24-2-5p	25.3811	15.1099	40.7881	2.69943	0.0855114
rno-mir-3102_hairp	149.586	60.8408	282.703	4.64661	0.085575
rno-mir-329-3p	418.69	182.646	772.757	4.23091	0.0856879
rno-mir-770*	405.502	343.13	499.06	1.45444	0.0883859
rno-mir-129-5p	670.087	385.618	1096.79	2.84425	0.0905965
rno-mir-344i_hairp	54.5954	67.1409	35.7772	0.532868	0.092842
rno-mir-138-5p	448.932	544.617	305.405	0.560771	0.093602
rno-mir-598-3p	331.102	402.111	224.59	0.558528	0.093602
rno-mir-222-3p	444.888	245.791	743.533	3.02507	0.0991392
rno-mir-154-3p	62.6659	43.6168	91.2396	2.09184	0.0996393
rno-mir-543-3p	805.497	634.587	1061.86	1.67331	0.102479
rno-mir-125b-5p	12097.8	7320.26	19264.2	2.63163	0.103388
rno-mir-532-5p	33.3572	41.3104	21.4275	0.518695	0.103388
rno-let-7b-3p	49.1099	37.1599	67.0351	1.80396	0.103388
rno-mir-485-3p	419.217	262.29	654.608	2.49574	0.108958
rno-mir-339-5p	142.533	103.36	201.293	1.9475	0.113833
rno-mir-186-5p	522.285	566.404	456.105	0.805264	0.114559
rno-mir-503-3p	26.0207	13.2389	45.1934	3.41369	0.114559
rno-mir-351-5p	165.144	131.125	216.174	1.64862	0.114559
rno-mir-29a-5p	9.96636	12.176	6.65185	0.546307	0.114559
rno-mir-6331	192.837	168.252	229.713	1.36529	0.114559
rno-mir-145-3p	24.7529	34.7799	9.7124	0.279253	0.114559
rno-mir-764-5p	9.73829	3.16893	19.5923	6.18264	0.114559
rno-mir-1193-3p	30.6738	16.5285	51.8918	3.13954	0.114559
rno-let-7d_hairp	56.0371	63.0739	45.482	0.721092	0.114559
rno-mir-935	12.8011	8.56146	19.1606	2.238	0.116411
rno-mir-760_hairp	2218.12	1667.49	3044.08	1.82555	0.120039
rno-mir-187-3p	174.361	97.9832	288.927	2.94875	0.120625
rno-mir-34c-5p	892.4	1211.04	414.446	0.342224	0.120625
rno-mir-185_hairp	12.4055	15.7281	7.42164	0.471872	0.12103
rno-mir-375-3p	2527.49	1699.41	3769.61	2.21818	0.121779
rno-mir-132_hairp	18.3496	24.2728	9.46495	0.389941	0.122111
rno-mir-142_hairp	12.1768	16.6509	5.46566	0.32825	0.122432
rno-mir-582-3p	44.7832	14.5079	90.1961	6.21704	0.123127
rno-mir-504	114.336	75.3808	172.769	2.29195	0.127607
rno-mir-674_hairp	22.3805	26.0227	16.9171	0.650091	0.127607
rno-mir-1839-5p	2194.61	2742.34	1373.02	0.500675	0.130611
rno-mir-652_hairp	33.8154	14.4079	62.9266	4.36751	0.131525
rno-mir-873-5p	24.6873	31.7335	14.118	0.444893	0.131525
rno-mir-34b-5p	70.1621	104.801	18.2034	0.173694	0.132396
rno-mir-195-5p	92.1737	118.942	52.0218	0.437373	0.13562
rno-mir-1-3p	186.572	265.5	68.1798	0.256798	0.13562
rno-mir-27b-5p	17.4705	21.2324	11.8276	0.557054	0.13562
rno-mir-758-3p	225.88	16.1966	540.405	33.3653	0.136684
rno-mir-3547	383.37	238.532	600.625	2.518	0.143322
rno-mir-378a-3p	3612.81	4070.86	2925.73	0.7187	0.14551
rno-mir-193-5p	16.8346	9.26515	28.1887	3.04245	0.149114
rno-mir-210-3p	61.3908	41.4785	91.2593	2.20016	0.152002
rno-mir-1839-3p	47.6488	18.053	92.0426	5.09847	0.157377
rno-let-7e-5p	53717.6	46293.1	64854.2	1.40095	0.157422
rno-mir-30c-2-3p	319.497	391.542	211.429	0.539991	0.16546
rno-mir-323_hairp	460.153	232.146	802.165	3.45544	0.166791
rno-mir-203a-3p	116.947	153.108	62.7068	0.40956	0.168776
rno-mir-140-3p	2403.74	2668.38	2006.78	0.75206	0.172025
rno-mir-122-5p	43.2641	51.714	30.5892	0.591508	0.175903
rno-mir-335	2244.34	2660.58	1619.98	0.608882	0.179373
rno-let-7a-1_hairp	66.196	52.659	86.5016	1.64268	0.179463
rno-mir-29c-5p	17.2671	23.3962	8.0736	0.345083	0.182329
rno-mir-3099	6859.3	8001.05	5146.66	0.643247	0.18435
rno-let-7i-5p	79942	92614	60933.9	0.657934	0.188449
rno-mir-423_hairp	90.0339	79.5746	105.723	1.3286	0.192673
rno-mir-448_hairp	19.8655	15.444	26.4978	1.71574	0.200511
rno-mir-672-5p	6350.9	4161.32	9635.26	2.31543	0.200777
rno-mir-345-5p	25.3615	7.25724	52.5178	7.23661	0.211673
rno-mir-873_hairp	70.8934	82.1614	53.9915	0.65714	0.211854
rno-mir-872-3p	33.5068	24.9172	46.3912	1.86181	0.213557
rno-mir-296-5p	75.3408	37.3002	132.402	3.54963	0.215252
rno-mir-3559-5p	57.4757	24.3394	107.18	4.40357	0.218871
rno-mir-206-3p	24.1524	29.7879	15.6991	0.527029	0.218871
rno-mir-130b-5p	34.3413	18.6147	57.9314	3.11214	0.224341
rno-mir-335_hairp	589.821	504.624	717.616	1.42208	0.228106
rno-mir-344g_hairp	37.0755	32.7327	43.5897	1.33168	0.22868
rno-mir-666-5p	86.8406	73.0132	107.582	1.47346	0.22868
rno-mir-434-3p	11261.6	6600.86	18252.6	2.76519	0.232946
rno-let-7c-1-3p	18.6354	13.9862	25.6092	1.83104	0.235031
rno-mir-129-2-3p	243.198	146.228	388.654	2.65787	0.235217
rno-mir-344b-5p	291.266	264.909	330.8	1.24873	0.236268
rno-mir-423-5p	276.832	222.066	358.981	1.61655	0.239751
rno-mir-455-3p	34.226	26.7715	45.4078	1.69612	0.253168
rno-mir-350	11.1726	6.27411	18.5204	2.95187	0.264581
rno-mir-181a-1-3p	19.1324	9.94292	32.9166	3.31055	0.275876
rno-mir-455*	12.8545	4.25143	25.7592	6.05894	0.283675
rno-mir-139-5p	344.417	276.589	446.16	1.61308	0.286776
rno-mir-301a-3p	34.404	26.6577	46.0236	1.72647	0.288144
rno-mir-3547_hairp	25.4378	21.206	31.7857	1.4989	0.292718
rno-mir-322*	38.8128	27.8701	55.2267	1.98157	0.292718
rno-mir-540-3p	106.136	117.37	89.2849	0.760712	0.292718
rno-mir-1224	5241.24	4163.5	6857.86	1.64714	0.295659
rno-mir-323-3p	1704.74	1180.87	2490.53	2.10906	0.295659
rno-mir-411_hairp	747.464	836.601	613.759	0.733634	0.29877
rno-mir-874-3p	24.0716	18.0374	33.1231	1.83636	0.29877
rno-mir-450a-5p	29.7354	40.5142	13.5673	0.334877	0.304993
rno-mir-18a-5p	84.1944	70.6385	104.528	1.47977	0.31399
rno-mir-673-5p	22.6635	17.8712	29.8519	1.67039	0.314524
rno-mir-135a-5p	621.268	724.876	465.855	0.642668	0.319747
rno-mir-29b-2-5p	23.8855	15.751	36.0872	2.2911	0.320496
rno-mir-144-5p	74.0909	111.199	18.4292	0.165733	0.320845
rno-mir-3085	14.6646	10.7572	20.5258	1.90809	0.324265
rno-mir-20a-5p	39.4509	24.428	61.9853	2.53747	0.326778
rno-mir-212-3p	289.271	337.04	217.618	0.645673	0.332902
rno-mir-361-3p	17.7857	19.7556	14.8309	0.750718	0.336534
rno-mir-6320_hairp	20.4951	15.094	28.5968	1.89457	0.338224
rno-let-7f-5p	105374	119321	84453.4	0.707781	0.338224
rno-mir-125a_hairp	16.3666	13.0149	21.394	1.64381	0.338224
rno-mir-380-3p	419.591	448.905	375.62	0.836747	0.374434
rno-mir-487b-3p	11005.2	12198.4	9215.5	0.755468	0.374434
rno-mir-324-5p	162.76	170.654	150.92	0.884363	0.374434
rno-mir-34b-3p	431.72	331.907	581.439	1.75181	0.374434
rno-mir-383_hairp	15.5737	18.3469	11.414	0.622121	0.374434
rno-mir-153-5p	23.9034	10.9506	43.3325	3.95708	0.375218
rno-mir-340-3p	23.7705	28.1031	17.2715	0.614576	0.376634
rno-mir-141-3p	23.1703	34.0299	6.88095	0.202203	0.387141
rno-mir-384-3p	305.573	359.13	225.239	0.62718	0.395653
rno-mir-421*	30.2473	27.9476	33.6968	1.20571	0.395653
rno-mir-582_hairp	27.1441	16.3474	43.3392	2.65114	0.397949
rno-mir-489-3p	38.15	48.8325	22.1262	0.453104	0.405348
rno-mir-412*	14.2038	11.8244	17.7728	1.50306	0.410813
rno-mir-653-3p	1255.5	1415.32	1015.77	0.717695	0.424433
rno-mir-666-3p	23.0717	20.3022	27.2258	1.34102	0.432314
rno-mir-541-5p	6964.43	7781.62	5738.64	0.737461	0.441348
rno-mir-27b_hairp	17.7129	20.0629	14.188	0.707177	0.450486
rno-mir-150_hairp	9.79677	5.90018	15.6417	2.65105	0.450486
rno-mir-224-5p	43.2362	48.9849	34.613	0.706606	0.450486
rno-mir-100-5p	1514.03	1333.19	1785.3	1.33911	0.463617
rno-mir-30c-5p	5838.1	4815.62	7371.84	1.53082	0.463617
rno-mir-361_hairp	21.9016	17.8654	27.9559	1.56481	0.463617
rno-mir-338-5p	277.238	213.877	372.279	1.74062	0.469361
rno-mir-135a-3p	309.415	361.613	231.118	0.639129	0.476798
rno-mir-6215	363.63	505.261	151.182	0.299215	0.480724
rno-mir-214-3p	11.0549	4.58258	20.7635	4.53095	0.481743
rno-mir-298*	23.8647	12.7359	40.5579	3.18454	0.481743
rno-mir-495	483.357	406.28	598.971	1.47428	0.481843
rno-mir-150-5p	207.243	157.63	281.663	1.78687	0.482201
rno-mir-152-3p	127.476	152.868	89.388	0.584741	0.489347
rno-mir-3072_hairp	17.1505	19.7346	13.2744	0.672647	0.492123
rno-mir-204-5p	2537.7	2155.38	3111.18	1.44345	0.503753
rno-mir-320-3p	3063.22	2778.3	3490.61	1.25638	0.503753
rno-mir-15b-5p	89.1835	101.182	71.1854	0.703536	0.507594
rno-mir-134_hairp	19.7931	21.526	17.1937	0.798743	0.519036
rno-mir-411-5p	1198.1	1352.34	966.726	0.714852	0.534253
rno-mir-466b-2-3p	24.4402	29.4158	16.9767	0.577129	0.537774
rno-mir-125b-2_hairp	21.4517	23.5387	18.3213	0.77835	0.544242
rno-mir-138-2-3p	28.6863	22.7675	37.5645	1.64992	0.548344
rno-mir-702-5p	11.8808	13.8542	8.92077	0.643905	0.559539
rno-mir-7a-1-3p	113.709	123.522	98.9904	0.801402	0.560293
rno-mir-93-5p	284.848	271.111	305.454	1.12668	0.566797
rno-mir-411-3p	242.509	218.967	277.82	1.26878	0.601566
rno-mir-504*	11.1254	8.94312	14.3987	1.61003	0.609879
rno-mir-344b-2-3p	111.938	96.8986	134.497	1.38802	0.621321
rno-mir-139-3p	326.335	282.355	392.304	1.3894	0.631858
rno-mir-128-2-5p	42.1275	49.5888	30.9356	0.623842	0.631858
rno-mir-503-5p	10.429	11.9008	8.22145	0.690834	0.672876
rno-mir-145-5p	38.0455	27.8005	53.4128	1.92129	0.68549
rno-mir-448-3p	222.88	254.682	175.177	0.687827	0.689109
rno-mir-380-5p	462.624	418.496	528.817	1.26361	0.695868
rno-mir-384-5p	446.304	490.492	380.023	0.77478	0.707984
rno-mir-1193_hairp	10.5812	9.36931	12.3991	1.32337	0.732107
rno-mir-23a-3p	2721.29	2503.25	3048.36	1.21776	0.732107
rno-mir-7a-2-3p	175.02	155.501	204.3	1.31382	0.732107
rno-mir-483-3p	10.9006	2.5563	23.417	9.16052	0.732738
rno-mir-125b-1-3p	1443.89	1283.46	1684.54	1.31251	0.741289
rno-let-7i_hairp	163.669	176.086	145.045	0.823716	0.741289
rno-mir-199a_hairp	13.8209	16.6601	9.56221	0.573959	0.760537
rno-mir-22-5p	13.9323	11.2125	18.0119	1.60641	0.760537
rno-mir-668_hairp	23.9017	19.691	30.2177	1.5346	0.789376
rno-mir-199a-3p	70.6509	89.0885	42.9944	0.482603	0.797687
rno-mir-137_hairp	13.8848	16.57	9.85705	0.594872	0.801044
rno-mir-322-5p	133	149.258	108.612	0.727678	0.820778
rno-mir-125b-1_hairp	72.5332	63.115	86.6605	1.37306	0.82594
rno-mir-466b-5p	11.2881	10.6122	12.3019	1.15922	0.832148
rno-let-7e_hairp	46.129	41.5458	53.0038	1.27579	0.832211
rno-mir-23b-3p	6600.51	6118.51	7323.51	1.19694	0.844771
rno-mir-383-5p	11799	13311.2	9530.8	0.716	0.845298
rno-mir-19b-3p	28.9083	34.3629	20.7263	0.603158	0.858364
rno-mir-30a-3p	523.1	505.081	550.129	1.08919	0.861692
rno-mir-191a-5p	4492.33	4729.03	4137.29	0.874871	0.878116
rno-mir-126a-5p	84.3909	92.5382	72.1699	0.779894	0.889621
rno-mir-324-3p	24.1496	27.4939	19.1332	0.695905	0.894798
rno-mir-370_hairp	15.4676	14.1887	17.386	1.22534	0.901602
rno-mir-219-2_hairp	83.2736	64.8221	110.951	1.71162	0.904053
rno-mir-344a-3p	134.809	124.01	151.007	1.21771	0.928521
rno-mir-500-3p	38.3454	34.0878	44.7318	1.31225	0.949443
rno-mir-27a-3p	73.0995	82.9766	58.284	0.702415	0.949443
rno-mir-184	24.436	27.9558	19.1562	0.685233	0.959332
rno-mir-1843-3p	130.625	122.595	142.67	1.16375	0.959332
rno-mir-342-5p	440.217	398.303	503.088	1.26308	0.986612
rno-mir-194-5p	66.8584	71.1555	60.4128	0.849024	0.986612
rno-mir-379-3p	117.847	108.509	131.854	1.21514	1
rno-mir-128-3p	1480.46	1622.1	1268	0.781699	1
rno-mir-346	17.7364	15.0275	21.7997	1.45065	1
rno-mir-326-3p	87.0797	94.7786	75.5314	0.796925	1
rno-mir-99a-5p	2262.93	2031.07	2610.72	1.28539	1
rno-mir-187-5p	13.5129	15.3565	10.7474	0.699862	1
rno-mir-34c-3p	67.7688	59.0582	80.8348	1.36873	1
rno-mir-30b-5p	564.505	505.985	652.286	1.28914	1
rno-mir-298-3p	32.5247	30.8851	34.984	1.13272	1
rno-mir-137-5p	220.609	236.912	196.154	0.827962	1
rno-mir-200a-3p	12.4146	15.2985	8.08867	0.528723	1
rno-mir-674-3p	36.6108	33.7229	40.9426	1.21409	1
rno-mir-329-5p	190.244	171.05	219.036	1.28054	1
rno-mir-17-1-3p	15.5181	14.3495	17.2709	1.20359	1
rno-mir-187*	11.6995	10.9147	12.8766	1.17975	1
rno-mir-151-3p	3593.85	3940.9	3073.28	0.779842	1
rno-mir-181b-5p	474.259	512.541	416.835	0.81327	1
rno-mir-212-5p	262.778	279.531	237.648	0.850167	1
rno-mir-138-1_hairp	61.776	72.4966	45.6951	0.630307	1
rno-mir-10a-5p	9.78578	10.9557	8.03093	0.733038	1
rno-mir-127_hairp	149.34	139.855	163.567	1.16955	1
rno-mir-151_hairp	148.735	161.461	129.646	0.802955	1
rno-mir-3473_hairp	14.9143	16.4132	12.6661	0.771703	1
rno-mir-487b_hairp	26.717	29.1093	23.1285	0.794542	1
rno-mir-434-5p	317.17	303.258	338.039	1.11469	1
rno-mir-410-3p	195.928	184.405	213.214	1.15623	1
rno-mir-379-5p	7809.94	8300.91	7073.48	0.852133	1
rno-mir-412-5p	78.2291	83.2002	70.7724	0.850628	1
rno-mir-212_hairp	17.7439	18.6996	16.3104	0.872231	1
rno-mir-338*	10.5178	9.33564	12.2911	1.31658	1
rno-mir-433-5p	102.282	106.645	95.7368	0.897715	1
rno-mir-183-5p	509.824	618.773	346.4	0.559818	1
rno-mir-665	43.495	45.8109	40.0211	0.873615	1
rno-mir-200b-5p	11.6153	6.04882	19.965	3.30064	1
rno-mir-200c-3p	264.023	171.866	402.26	2.34054	1
rno-mir-132-5p	90.2732	83.3813	100.611	1.20664	1
rno-mir-582-5p	11.1733	12.3167	9.45826	0.767923	1
rno-mir-370-5p	26.3684	25.2908	27.9848	1.10652	1
rno-mir-421-3p	83.4852	87.8393	76.954	0.876076	1
rno-mir-138-1-3p	13.5119	14.3961	12.1857	0.846461	1
rno-mir-3099_hairp	12.612	13.331	11.5336	0.865174	1
rno-mir-337-5p	263.813	256.654	274.55	1.06973	1
rno-mir-154-5p	15.5347	16.7806	13.6659	0.81439	1
rno-mir-542-3p	42.3437	45.1025	38.2054	0.847078	1
rno-mir-361-5p	870.134	893.3	835.386	0.935169	1
rno-mir-1249_hairp	32.6481	30.5904	35.7345	1.16816	1
rno-mir-124-2_hairp	40.3974	37.2925	45.0547	1.20814	1
rno-mir-674-5p	133.215	130.654	137.057	1.04901	1
rno-mir-151-5p	1501.81	1530.79	1458.35	0.952678	1
rno-mir-221-3p	984.394	946.204	1041.68	1.1009	1
rno-mir-3593_hairp	9.89198	10.6785	8.71214	0.815855	1
rno-mir-125a-3p	203.146	196.58	212.995	1.0835	1
rno-mir-181c-3p	12.6147	13.2283	11.6942	0.884029	1
rno-mir-9a-3_hairp	32.9663	31.3256	35.4275	1.13095	1
rno-mir-664-2-5p	241.105	230.982	256.288	1.10956	1
rno-mir-344b-1-3p	277.767	266.361	294.876	1.10706	1
rno-mir-106b-3p	36.4585	37.9035	34.2911	0.904695	1
rno-mir-1298	24.7875	23.5666	26.6188	1.12951	1
rno-mir-130a-3p	212.197	207.249	219.619	1.05969	1
rno-mir-505_hairp	32.7504	31.922	33.993	1.06487	1
rno-mir-3544_hairp	38.1469	39.555	36.0346	0.910998	1
rno-mir-124-3p	2081.81	2049.79	2129.84	1.03906	1
rno-mir-376a-5p	87.676	85.5064	90.9305	1.06343	1
rno-mir-451-5p	81.057	71.0143	96.1211	1.35355	1
rno-mir-132-3p	1028.86	1054.18	990.871	0.939942	1
rno-mir-382-3p	2154.56	2212.43	2067.76	0.93461	1
rno-mir-296-3p	35.7866	37.0678	33.8647	0.913588	1
rno-mir-135a*	72.0891	73.6833	69.6979	0.945913	1
rno-mir-494-3p	385.419	391.387	376.467	0.961879	1
rno-mir-30d-5p	2730.81	2687.81	2795.31	1.03999	1
rno-mir-3068-3p	147.732	145.7	150.781	1.03488	1
rno-mir-298-5p	531.567	520.229	548.574	1.05448	1
rno-mir-219-2-3p	1135.79	1077.78	1222.8	1.13455	1
rno-mir-338-3p	37.7048	35.9097	40.3973	1.12497	1
rno-mir-671_hairp	46.3417	47.3139	44.8836	0.948635	1
rno-mir-365_hairp	13.7479	13.1633	14.6248	1.11103	1
rno-mir-322_hairp	9.51276	9.24615	9.91268	1.07209	1
rno-mir-493-5p	42.9438	41.9749	44.3972	1.05771	1
rno-mir-103-3p	10356.4	10253.9	10510	1.02498	1
rno-mir-99a_hairp	31.5749	31.0523	32.3588	1.04207	1
rno-let-7c-2_hairp	17.5417	17.1579	18.1173	1.05592	1
rno-mir-1298_hairp	16.7984	16.5013	17.2441	1.04501	1
rno-mir-216b-5p	43.0185	42.4519	43.8683	1.03336	1
rno-mir-328a_hairp	17.0438	16.7152	17.5367	1.04915	1
rno-mir-98-3p	23.7508	23.3534	24.3469	1.04254	1
rno-mir-374-5p	324.036	328.852	316.814	0.963395	1
rno-mir-330-3p	1883.23	1869.67	1903.56	1.01813	1
rno-mir-31a-5p	91.3733	92.3507	89.9072	0.973541	1
rno-let-7d-5p	57058.9	56758.2	57509.9	1.01324	1
rno-mir-200b-3p	41.7407	39.7589	44.7136	1.12462	1
rno-mir-181a-5p	875.862	880.267	869.255	0.98749	1
rno-mir-376b_hairp	96.0531	96.4646	95.4357	0.989334	1
rno-mir-30b-3p	32.5421	32.7287	32.2621	0.985743	1
rno-let-7f-2_hairp	23.872	23.9671	23.7292	0.990074	1
rno-mir-182	218.049	221.209	213.31	0.964295	1
rno-mir-134-5p	2575.28	2580.37	2567.64	0.995067	1
rno-mir-449a-5p	10.574	10.5168	10.6598	1.0136	1
rno-mir-25-3p	144.78	144.969	144.497	0.996745	1
rno-mir-3596b_hairp	<10
rno-mir-217-5p	<10
rno-mir-505-3p	<10
rno-mir-494_hairp	<10
rno-mir-190b-5p	<10
rno-mir-219-1-3p	<10
rno-mir-382_hairp	<10
rno-mir-3557_hairp	<10
rno-mir-217_hairp	<10
rno-mir-26b_hairp	<10
rno-mir-30e_hairp	<10
rno-mir-547-3p	<10
rno-mir-187_hairp	<10
rno-mir-3544	<10
rno-mir-15b-3p	<10
rno-mir-27a-5p	<10
rno-mir-19a-3p	<10
rno-mir-6322_hairp	<10
rno-mir-3585-5p	<10
rno-mir-23a-5p	<10
rno-let-7b_hairp	<10
rno-mir-297	<10
rno-mir-134-3p	<10
rno-mir-3556b_hairp	<10
rno-mir-3594-5p	<10
rno-mir-29b-2_hairp	<10
rno-mir-466b-1_hairp	<10
rno-mir-450a_hairp	<10
rno-mir-146a_hairp	<10
rno-mir-207_hairp	<10
rno-mir-341_hairp	<10
rno-mir-199a-5p	<10
rno-mir-3075_hairp	<10
rno-mir-106b_hairp	<10
rno-mir-126a_hairp	<10
rno-mir-429	<10
rno-mir-489-5p	<10
rno-let-7f-1_hairp	<10
rno-mir-351-3p	<10
rno-mir-6333_hairp	<10
rno-mir-150-3p	<10
rno-mir-223-3p	<10
rno-mir-211-5p	<10
rno-mir-346_hairp	<10
rno-mir-466c_hairp	<10
rno-mir-6318	<10
rno-mir-653_hairp	<10
rno-mir-337-3p	<10
rno-mir-379_hairp	<10
rno-mir-193-3p	<10
rno-mir-541_hairp	<10
rno-mir-194-3p	<10
rno-let-7f-2-3p	<10
rno-mir-1224*	<10
rno-mir-490-5p	<10
rno-mir-216b_hairp	<10
rno-mir-344i	<10
rno-mir-412_hairp	<10
rno-mir-30c-2_hairp	<10
rno-mir-466b-2_hairp	<10
rno-mir-3596c_hairp	<10
rno-mir-128-1-5p	<10
rno-mir-340_hairp	<10
rno-mir-145_hairp	<10
rno-mir-3558_hairp	<10
rno-mir-205	<10
rno-mir-130b-3p	<10
rno-mir-511-3p	<10
rno-mir-6329	<10
rno-mir-181c_hairp	<10
rno-mir-222_hairp	<10
rno-mir-204_hairp	<10
rno-mir-3557-3p	<10
rno-mir-142-5p	<10
rno-mir-344b-1_hairp	<10
rno-mir-6324	<10
rno-mir-330_hairp	<10
rno-let-7i-3p	<10
rno-mir-490-3p	<10
rno-mir-93-3p	<10
rno-mir-146b_hairp	<10
rno-mir-298_hairp	<10
rno-let-7e-3p	<10
rno-mir-3550_hairp	<10
rno-mir-221_hairp	<10
rno-mir-214_hairp	<10
rno-mir-140_hairp	<10
rno-mir-331-5p	<10
rno-mir-6215_hairp	<10
rno-mir-299a_hairp	<10
rno-mir-153_hairp	<10
rno-mir-129-2_hairp	<10
rno-mir-191a_hairp	<10
rno-mir-3560_hairp	<10
rno-mir-496-5p	<10
rno-mir-324_hairp	<10
rno-mir-425_hairp	<10
rno-mir-143-5p	<10
rno-mir-19a_hairp	<10
rno-mir-100_hairp	<10
rno-mir-328b_hairp	<10
rno-mir-6325	<10
rno-mir-96-5p	<10
rno-mir-1306-5p	<10
rno-mir-3584_hairp	<10
rno-mir-135a_hairp	<10
rno-mir-181d-3p	<10
rno-mir-6334_hairp	<10
rno-mir-183-3p	<10
rno-mir-342_hairp	<10
rno-mir-92a-1-5p	<10
rno-mir-345_hairp	<10
rno-mir-540-5p	<10
rno-mir-29c_hairp	<10
rno-mir-99b_hairp	<10
rno-mir-99a-3p	<10
rno-mir-410-5p	<10
rno-mir-128-2_hairp	<10
rno-mir-672_hairp	<10
rno-mir-195-3p	<10
rno-mir-30d-3p	<10
rno-mir-200c_hairp	<10
rno-mir-425-3p	<10
rno-mir-26a-3p	<10
rno-mir-6314	<10
rno-mir-349_hairp	<10
rno-mir-872_hairp	<10
rno-mir-365-5p	<10
rno-mir-6317_hairp	<10
rno-mir-484_hairp	<10
rno-mir-3562	<10
rno-mir-879-3p	<10
rno-mir-879_hairp	<10
rno-mir-30d_hairp	<10
rno-mir-488-5p	<10
rno-mir-421-5p	<10
rno-mir-352_hairp	<10
rno-mir-31a_hairp	<10
rno-mir-540_hairp	<10
rno-mir-711_hairp	<10
rno-mir-3559-3p	<10
rno-mir-679_hairp	<10
rno-mir-3585-3p	<10
rno-mir-181b-1-3p	<10
rno-mir-378b_hairp	<10
rno-mir-9a-1_hairp	<10
rno-mir-3074_hairp	<10
rno-mir-463_hairp	<10
rno-mir-3596a	<10
rno-mir-425*	<10
rno-mir-678_hairp	<10
rno-mir-743a_hairp	<10
rno-mir-543*	<10
rno-mir-326_hairp	<10
rno-mir-509-3p	<10
rno-mir-615_hairp	<10
rno-mir-667_hairp	<10
rno-mir-3548_hairp	<10
rno-mir-761_hairp	<10
rno-mir-351_hairp	<10
rno-mir-6216	<10
rno-mir-3541_hairp	<10
rno-mir-21_hairp	<10
rno-mir-466b-1*	<10
rno-mir-3562_hairp	<10
rno-mir-144_hairp	<10
rno-mir-2985*	<10
rno-mir-6319_hairp	<10
rno-mir-6323_hairp	<10
rno-mir-666_hairp	<10
rno-mir-6327_hairp	<10
rno-mir-93_hairp	<10
rno-mir-152_hairp	<10
rno-mir-20b_hairp	<10
rno-mir-186_hairp	<10
rno-mir-598-5p	<10
rno-mir-1949	<10
rno-mir-218a-2_hairp	<10
rno-mir-6315	<10
rno-mir-935_hairp	<10
rno-mir-3542_hairp	<10
rno-mir-3542	<10
rno-mir-218a-2-3p	<10
rno-mir-201-5p	<10
rno-mir-107_hairp	<10
rno-mir-30c-1_hairp	<10
rno-mir-326-5p	<10
rno-mir-455_hairp	<10
rno-mir-34c_hairp	<10
rno-mir-3592_hairp	<10
rno-mir-344a-2_hairp	<10
rno-mir-3065_hairp	<10
rno-mir-1306_hairp	<10
rno-mir-224_hairp	<10
rno-mir-3547*	<10
rno-mir-203a_hairp	<10
rno-mir-141_hairp	<10
rno-mir-378b	<10
rno-mir-3568*	<10
rno-mir-184_hairp	<10
rno-mir-16-3p	<10
rno-mir-31b_hairp	<10
rno-mir-380_hairp	<10
rno-mir-139_hairp	<10
rno-mir-3570_hairp	<10
rno-mir-501_hairp	<10
rno-mir-3577	<10
rno-mir-193_hairp	<10
rno-mir-183_hairp	<10
rno-mir-327_hairp	<10
rno-mir-741_hairp	<10
rno-mir-743b_hairp	<10
rno-mir-490_hairp	<10
rno-mir-501-5p	<10
rno-mir-17-1_hairp	<10
rno-mir-191b_hairp	<10
rno-mir-3558-3p	<10
rno-mir-876_hairp	<10
rno-mir-181a-2_hairp	<10
rno-mir-551b_hairp	<10
rno-mir-3556a_hairp	<10
rno-mir-130b_hairp	<10
rno-mir-200a_hairp	<10
rno-mir-3564_hairp	<10
rno-mir-215_hairp	<10
rno-mir-1949_hairp	<10
rno-mir-208b_hairp	<10
rno-mir-881_hairp	<10
rno-mir-34a_hairp	<10
rno-mir-19b-1_hairp	<10
rno-mir-196a_hairp	<10
rno-mir-3544*	<10
rno-mir-3553_hairp	<10
rno-mir-378a_hairp	<10
rno-mir-503_hairp	<10
rno-mir-1912-3p	<10
rno-mir-1224_hairp	<10
rno-mir-542_hairp	<10
rno-mir-3577_hairp	<10
rno-mir-19b-2_hairp	<10
rno-mir-291a_hairp	<10
rno-mir-381-5p	<10
rno-mir-129-1_hairp	<10
rno-mir-675_hairp	<10
rno-mir-130a_hairp	<10
rno-mir-17-2_hairp	<10
rno-mir-6315_hairp	<10
rno-mir-222-5p	<10
rno-mir-1912_hairp	<10
rno-mir-3571_hairp	<10
rno-mir-347*	<10
rno-mir-3583-3p	<10
rno-mir-347_hairp	<10
rno-mir-3578	<10
rno-mir-194-2_hairp	<10
rno-mir-3543_hairp	<10
rno-mir-671*	<10
rno-mir-338_hairp	<10
rno-mir-101a-5p	<10
rno-mir-363_hairp	<10
rno-mir-328b-3p	<10
rno-mir-3542*	<10
rno-mir-181b-2_hairp	<10
rno-mir-92a-2_hairp	<10
rno-mir-451_hairp	<10
rno-mir-216a-3p	<10
rno-mir-3589_hairp	<10
rno-mir-10b-3p	<10
rno-mir-15b_hairp	<10
rno-mir-3570	<10
rno-mir-3552*	<10
rno-mir-343_hairp	<10
rno-mir-181a-1_hairp	<10
rno-mir-203b_hairp	<10
rno-mir-875_hairp	<10
rno-mir-3596a*	<10
rno-mir-935*	<10
rno-mir-544-5p	<10
rno-mir-377_hairp	<10
rno-mir-3590-3p	<10
rno-mir-339_hairp	<10
rno-mir-146a-3p	<10
rno-mir-107-5p	<10
rno-mir-294_hairp	<10
rno-mir-130a-5p	<10
rno-mir-881-3p	<10
rno-mir-126b_hairp	<10
rno-mir-3546	<10
rno-mir-3120	<10
rno-mir-542-5p	<10
rno-mir-133a-3p	<10
rno-let-7f-1-3p	<10
rno-mir-673-3p	<10
rno-mir-188-5p	<10
rno-mir-3065-5p	<10
rno-mir-24-1_hairp	<10
rno-mir-471_hairp	<10
rno-mir-484	<10
rno-mir-362-3p	<10
rno-mir-23b-5p	<10
rno-mir-758-5p	<10
rno-mir-215	<10
rno-mir-551b-5p	<10
rno-mir-210_hairp	<10
rno-mir-325_hairp	<10
rno-mir-489_hairp	<10
rno-mir-30a_hairp	<10
rno-mir-195_hairp	<10
rno-mir-3561_hairp	<10
rno-mir-665_hairp	<10
rno-mir-223_hairp	<10
rno-mir-196c_hairp	<10
rno-mir-668*	<10
rno-mir-221*	<10
rno-mir-412-3p	<10
rno-mir-1306-3p	<10
rno-mir-3552	<10
rno-mir-3072	<10
rno-mir-301a-5p	<10
rno-mir-20a-3p	<10
rno-mir-196a-5p	<10
rno-mir-24-1-5p	<10
rno-mir-3541	<10
rno-mir-466c-3p	<10
rno-mir-383-3p	<10
rno-mir-32-3p	<10
rno-mir-547-5p	<10
rno-mir-802-3p	<10
rno-mir-146b-3p	<10
rno-mir-224-3p	<10
rno-mir-201-3p	<10
rno-mir-181b-2-3p	<10
rno-mir-678	<10
rno-mir-465-5p	<10
rno-mir-496_hairp	<10
rno-mir-1188_hairp	<10
rno-mir-292_hairp	<10
rno-mir-504_hairp	<10
rno-mir-6318_hairp	<10
rno-mir-92a-1_hairp	<10
rno-mir-135b_hairp	<10
rno-mir-200b_hairp	<10
rno-mir-3549_hairp	<10
rno-mir-10a_hairp	<10
rno-mir-350_hairp	<10
rno-mir-6332_hairp	<10
rno-mir-3574_hairp	<10
rno-mir-3582_hairp	<10
rno-mir-133b_hairp	<10
rno-mir-103-2_hairp	<10
rno-mir-3568_hairp	<10
rno-mir-206_hairp	<10
rno-mir-532_hairp	<10
rno-mir-216a_hairp	<10
rno-mir-6316_hairp	<10
rno-mir-497_hairp	<10
rno-mir-3578_hairp	<10
rno-mir-362_hairp	<10
rno-mir-3575_hairp	<10
rno-mir-129-2*	<10
rno-mir-350*	<10
rno-mir-3074*	<10
rno-mir-544*	<10
rno-mir-3570*	<10
rno-mir-194-1*	<10
rno-mir-145*	<10
rno-mir-466b-1-3p	<10
rno-mir-543-5p	<10
rno-mir-362-5p	<10
rno-mir-448-5p	<10
rno-mir-487b-5p	<10
rno-mir-103-2-5p	<10
rno-mir-455-5p	<10
rno-mir-483-5p	<10
rno-mir-18a-3p	<10
rno-mir-200a-5p	<10
rno-mir-301b-3p	<10
rno-mir-3594-3p	<10
rno-mir-363-3p	<10
rno-mir-6327	<10
rno-mir-874-5p	<10
rno-mir-144-3p	<10
rno-mir-544-3p	<10
rno-mir-26b-3p	<10
rno-mir-218a-1-3p	<10
rno-mir-32-5p	<10
rno-mir-141-5p	<10
rno-mir-216a-5p	<10
rno-mir-328a-5p	<10
rno-mir-33-3p	<10
rno-mir-3572	<10
rno-mir-6321	<10
rno-mir-3550	<10
rno-mir-377-5p	<10
rno-mir-1188-3p	<10
rno-mir-500-5p	<10
rno-mir-875	<10
rno-mir-203b-3p	<10
rno-mir-876	<10
rno-mir-20b-5p	<10
rno-mir-216b-3p	<10
rno-let-7a-2-3p	<10
rno-mir-376c-5p	<10
rno-mir-147	<10
rno-mir-1193-5p	<10
rno-mir-223-5p	<10
rno-mir-743a-3p	<10
rno-mir-6319	<10
rno-mir-9b-5p	<10
rno-mir-471-3p	<10
rno-mir-802-5p	<10
rno-mir-17-2-3p	<10
rno-mir-3075	<10
rno-mir-3593-3p	<10
rno-mir-9b-3p	<10
rno-mir-196c-5p	<10
rno-mir-3580-3p	<10
rno-mir-760-5p	<10
rno-mir-10a-3p	<10
rno-mir-494-5p	<10
rno-mir-509-5p	<10
rno-mir-363-5p	<10
rno-mir-186-3p	<10
rno-mir-466d	<10
rno-mir-664-1-5p	<10
rno-mir-3065-3p	<10
rno-mir-871-3p	<10
rno-mir-615	<10
rno-mir-3569	<10
rno-mir-675-5p	<10
rno-mir-6328	<10
rno-mir-471-5p	<10
rno-mir-742-5p	<10
rno-mir-208a-3p	<10
rno-mir-21-3p	<10
rno-mir-6317	<10
rno-mir-6333	<10
rno-mir-3586-3p	<10
rno-mir-122-3p	<10
rno-mir-133b-3p	<10
rno-mir-3548	<10
rno-mir-203a-5p	<10
rno-mir-497-3p	<10
rno-mir-101b-5p	<10
rno-mir-202-3p	<10
rno-mir-349	<10
rno-mir-3580-5p	<10
rno-mir-883-5p	<10
rno-mir-3586-5p	<10
rno-mir-1-5p	<10
rno-mir-295-5p	<10
rno-mir-3576	<10
rno-mir-463-5p	<10
rno-mir-628	<10
rno-mir-24-2_hairp	<10
rno-mir-702_hairp	<10
rno-mir-543_hairp	<10
rno-mir-329_hairp	<10
rno-mir-483_hairp	<10
rno-mir-22_hairp	<10
rno-mir-182_hairp	<10
rno-mir-16_hairp	<10
rno-mir-3594_hairp	<10
rno-mir-410_hairp	<10
rno-mir-30b_hairp	<10
rno-mir-495_hairp	<10
rno-mir-27a_hairp	<10
rno-mir-466d_hairp	<10
rno-mir-211_hairp	<10
rno-mir-138-2_hairp	<10
rno-mir-128-1_hairp	<10
rno-mir-374_hairp	<10
rno-mir-218a-1_hairp	<10
rno-mir-6325_hairp	<10
rno-mir-376c_hairp	<10
rno-mir-6321_hairp	<10
rno-mir-6328_hairp	<10
rno-mir-344b-2_hairp	<10
rno-mir-148b_hairp	<10
rno-mir-205_hairp	<10
rno-mir-301b_hairp	<10
rno-mir-493_hairp	<10
rno-mir-3586_hairp	<10
rno-mir-3566_hairp	<10
rno-mir-421_hairp	<10
rno-mir-181d_hairp	<10
rno-mir-6216_hairp	<10
rno-mir-3573_hairp	<10
rno-mir-25_hairp	<10
rno-mir-3120_hairp	<10
rno-mir-544_hairp	<10
rno-mir-218b_hairp	<10
rno-mir-3572_hairp	<10
rno-mir-28_hairp	<10
rno-mir-449a_hairp	<10
rno-mir-96_hairp	<10
rno-mir-181b-1_hairp	<10
rno-mir-18a_hairp	<10
rno-mir-154_hairp	<10
rno-mir-194-1_hairp	<10
rno-mir-133a_hairp	<10
rno-mir-6329_hairp	<10
rno-mir-449c_hairp	<10
rno-mir-296_hairp	<10
rno-mir-598_hairp	<10
rno-mir-291b_hairp	<10
rno-mir-874_hairp	<10
rno-mir-3585_hairp	<10
rno-mir-878_hairp	<10
rno-mir-336_hairp	<10
rno-mir-465_hairp	<10
rno-mir-103-1_hairp	<10
rno-mir-9b-3_hairp	<10
rno-mir-3583_hairp	<10
rno-mir-105_hairp	<10
rno-mir-122_hairp	<10
rno-mir-32_hairp	<10
rno-mir-499_hairp	<10
rno-mir-802_hairp	<10
rno-mir-192_hairp	<10
rno-mir-632_hairp	<10
rno-mir-6326_hairp	<10
rno-mir-9b-1_hairp	<10
rno-mir-673_hairp	<10
rno-mir-6314_hairp	<10
rno-mir-299b_hairp	<10
rno-mir-20a_hairp	<10
rno-mir-344a-1_hairp	<10
rno-mir-6330_hairp	<10
rno-mir-3552_hairp	<10
rno-mir-511_hairp	<10
rno-mir-208a_hairp	<10
rno-mir-196b_hairp	<10
rno-mir-3559_hairp	<10
rno-mir-3576_hairp	<10
rno-mir-547_hairp	<10
rno-mir-3587_hairp	<10
rno-mir-188_hairp	<10
rno-mir-3595_hairp	<10
rno-mir-3588_hairp	<10
rno-mir-880_hairp	<10
rno-mir-3579_hairp	<10
rno-mir-1_hairp	<10
rno-mir-3546_hairp	<10
rno-mir-429_hairp	<10
rno-mir-301a_hairp	<10
rno-mir-3591_hairp	<10
rno-mir-758_hairp	<10
rno-mir-500_hairp	<10
rno-mir-2964_hairp	<10
rno-mir-3596a_hairp	<10
rno-mir-190a_hairp	<10
rno-mir-3580_hairp	<10
rno-mir-9b-2_hairp	<10
rno-mir-219-1_hairp	<10
rno-mir-33_hairp	<10
rno-mir-202_hairp	<10
rno-mir-664-2_hairp	<10
rno-mir-293_hairp	<10
rno-mir-759_hairp	<10
rno-mir-3569_hairp	<10
rno-mir-10b_hairp	<10
rno-mir-568_hairp	<10
rno-mir-742_hairp	<10
rno-mir-290_hairp	<10
rno-mir-509_hairp	<10
rno-mir-3551_hairp	<10
rno-mir-124-1_hairp	<10
rno-mir-9a-2_hairp	<10
rno-mir-592_hairp	<10
rno-mir-664-1_hairp	<10
rno-mir-3596d_hairp	<10
rno-mir-3590_hairp	<10
rno-mir-201_hairp	<10
rno-mir-871_hairp	<10
rno-mir-883_hairp	<10
rno-mir-299*	<10
rno-mir-140*	<10
rno-mir-341*	<10
rno-mir-495*	<10
rno-mir-337*	<10
rno-mir-3567*	<10
rno-mir-1249*	<10
rno-mir-146b*	<10
rno-mir-3565*	<10
rno-mir-323*	<10
rno-mir-382*	<10
rno-mir-664-2*	<10
rno-mir-143*	<10
rno-mir-330*	<10
rno-mir-876*	<10
rno-let-7e*	<10
rno-mir-207*	<10
rno-mir-301b*	<10
rno-mir-7b*	<10
rno-mir-126*	<10
rno-mir-150*	<10
rno-mir-483*	<10
rno-mir-147*	<10
rno-mir-3562*	<10
rno-mir-328a*	<10
rno-mir-3587*	<10
rno-mir-494*	<10
rno-mir-3550*	<10
rno-mir-151*	<10
rno-mir-3574*	<10
rno-mir-875*	<10
rno-mir-30a*	<10
rno-mir-30c-2*	<10
rno-mir-3582*	<10
rno-mir-3596c*	<10
rno-mir-664-1*	<10

## Sheet: P14.4 vs P28
miRNA	MEAN READ COUNT (P28; P14.4)	MEAN READ COUNT (P28)	MEAN READ COUNT (P14.4)	RATIO OF EXPRESSION (P14.4/P28)	padj-values
rno-mir-344i_hairp	167.736	95.0601	276.75	2.91131	0.000216383
rno-mir-503-3p	106.003	18.7617	236.865	12.625	0.00156997
rno-mir-423_hairp	82.2482	112.255	37.2373	0.331719	0.00156997
rno-mir-24-3p	13523.5	17974.5	6847.1	0.380935	0.00159728
rno-mir-30b-5p	1594.43	708.194	2923.79	4.12852	0.00159728
rno-mir-376b-5p	1609.21	2098.02	875.995	0.417534	0.00192834
rno-mir-7a-1_hairp	26.8764	39.7026	7.63709	0.192357	0.0030751
rno-mir-101a-3p	281.913	367.468	153.581	0.417944	0.0030751
rno-mir-539_hairp	268.38	387.136	90.2456	0.233111	0.0030751
rno-mir-431	421.422	296.721	608.472	2.05065	0.0030751
rno-mir-1188-5p	374.739	194.732	644.749	3.31095	0.00650905
rno-mir-877_hairp	27.6038	7.3806	57.9386	7.85013	0.00650905
rno-mir-125b-5p	25930.5	10271.9	49418.6	4.81107	0.00650905
rno-mir-369-5p	389.798	227.833	632.745	2.77722	0.00650905
rno-mir-340-3p	64.733	39.4241	102.696	2.60492	0.00699662
rno-mir-29a-3p	10889.7	14064.6	6127.48	0.435668	0.00699662
rno-mir-146b-5p	607.239	862.261	224.705	0.2606	0.00770933
rno-mir-378a-3p	4044.8	5799.23	1413.15	0.243678	0.00781194
rno-mir-485_hairp	487.18	262.657	823.964	3.13704	0.00824505
rno-mir-551b-3p	14.3435	23.5983	0.461278	0.0195471	0.00849833
rno-mir-376a_hairp	44.6268	66.9283	11.1745	0.166963	0.0089022
rno-let-7a-1-3p_rno-let-7c-2-3p	89.5642	132.607	25.0006	0.188532	0.0089022
rno-mir-140-5p	1682.13	2341.26	693.439	0.296182	0.0089022
rno-mir-140-3p	3075.95	3773.77	2029.23	0.537719	0.0089022
rno-mir-328a-3p	2865.29	2248.49	3790.48	1.68579	0.00979264
rno-mir-33-5p	103.329	159.368	19.2695	0.120912	0.00979264
rno-mir-7b	45962.5	72308.9	6442.97	0.0891034	0.010898
rno-mir-126a-3p	1277.58	1045.13	1626.25	1.55602	0.010898
rno-mir-434-5p	604.229	428.129	868.38	2.02832	0.010898
rno-mir-3068-5p	691.759	1067.64	127.939	0.119834	0.0119454
rno-mir-98-5p	17866.4	27704.4	3109.39	0.112234	0.0123517
rno-mir-185*	23.5254	29.4997	14.5638	0.493694	0.0123517
rno-mir-191a-5p	5839.67	6671.18	4592.4	0.688394	0.0123517
rno-let-7f-2_hairp	24.5931	33.8061	10.7735	0.318684	0.0123517
rno-mir-143_hairp	58.2841	87.7769	14.0449	0.160007	0.0123517
rno-mir-27b-3p	1206.51	1436.63	861.317	0.599539	0.0123517
rno-mir-411-3p	647.344	307.452	1157.18	3.76377	0.0123517
rno-mir-370-5p	46.5484	35.8046	62.6641	1.75017	0.0123517
rno-mir-148b-3p	1767.99	2189.34	1135.95	0.518852	0.0123517
rno-mir-764_hairp	18.0759	24.3995	8.59053	0.352077	0.0123517
rno-mir-361_hairp	37.8555	25.1964	56.8441	2.25604	0.0123517
rno-mir-30e-3p	2388.52	3409.59	856.915	0.251325	0.0123517
rno-let-7d-5p	57095.1	80575.4	21874.8	0.271482	0.0125901
rno-mir-29a_hairp	1144.66	1584.71	484.58	0.305784	0.0125901
rno-mir-344b-1-3p	305.993	377.183	199.208	0.528146	0.0125901
rno-mir-30e_hairp	12.273	17.4516	4.50516	0.258151	0.0126874
rno-mir-592	16.4028	27.0305	0.461278	0.0170651	0.0160537
rno-mir-324-3p	59.7813	38.6139	91.5324	2.37045	0.0160537
rno-mir-28-5p	1051.93	1310.68	663.807	0.506462	0.0160537
rno-mir-122-5p	47.6957	73.4918	9.00147	0.122483	0.0160537
rno-mir-125a-3p	197.326	280.271	72.9082	0.260135	0.0160537
rno-mir-539-3p	2584.89	3634.97	1009.78	0.277795	0.0160537
rno-mir-7a-5p	197185	311593	25573.3	0.0820728	0.0160537
rno-mir-212_hairp	19.1177	26.2573	8.40835	0.320229	0.0160537
rno-mir-330-5p	1066.26	1377.59	599.278	0.435019	0.0165164
rno-mir-3547	619.394	335.126	1045.8	3.12061	0.0165164
rno-mir-370-3p	120.321	81.3652	178.755	2.19695	0.0180161
rno-mir-1839_hairp	35.0065	52.6213	8.58431	0.163134	0.0180161
rno-mir-137-3p	1971.94	2777.03	764.304	0.275224	0.0180161
rno-let-7f-5p	111206	168904	24659.6	0.145998	0.0180161
rno-mir-668	279.09	206.137	388.519	1.88476	0.0180161
rno-mir-325-5p	169.938	129.87	230.041	1.77132	0.0183981
rno-mir-150-5p	447.857	222.559	785.804	3.53076	0.0183981
rno-mir-296-5p	289.816	52.2587	646.152	12.3645	0.0183981
rno-mir-671	43.8278	54.3787	28.0014	0.514933	0.0184301
rno-mir-29b-2-5p	44.4652	22.2958	77.7193	3.48584	0.0200642
rno-mir-153-3p	2360.75	3617.88	475.072	0.131312	0.0208345
rno-mir-379-3p	417.214	152.314	814.564	5.34794	0.020868
rno-mir-3068-3p	160.999	206.754	92.3669	0.446747	0.020868
rno-mir-99a-5p	3978.96	2862.87	5653.1	1.97463	0.020868
rno-mir-708-5p	1263.53	1616.5	734.074	0.454114	0.0210067
rno-mir-130b-3p	12.196	6.96535	20.042	2.87739	0.0213081
rno-mir-345-3p	74.3264	95.5336	42.5157	0.445034	0.0213081
rno-mir-381_hairp	29.1525	39.3597	13.8417	0.351672	0.0213081
rno-mir-1193-3p	77.2477	23.174	158.358	6.83346	0.0218431
rno-mir-134-3p	14.6453	10.3436	21.0978	2.03969	0.0221395
rno-mir-3102	29.6103	9.60882	59.6126	6.20394	0.0220332
rno-mir-409a_hairp	1031.98	709.612	1515.53	2.13572	0.0220332
rno-mir-143-3p	16291.5	25621.3	2296.75	0.089642	0.0220332
rno-mir-543-3p	1442.52	891.553	2268.96	2.54496	0.0232936
rno-mir-135b-3p	16.1847	20.6312	9.5149	0.461191	0.0233853
rno-mir-369-3p	2440.93	3176.3	1337.88	0.421208	0.0239731
rno-mir-212-5p	304.829	397.126	166.383	0.418968	0.0239731
rno-mir-125b-1-3p	1298.16	1828.13	503.213	0.275262	0.0241687
rno-mir-3068_hairp	67.7924	102.036	16.4273	0.160996	0.0241687
rno-let-7d_hairp	69.6901	89.4068	40.115	0.44868	0.0241687
rno-let-7i-5p	89903	131808	27044.9	0.205183	0.0242832
rno-let-7a-1_hairp	57.7714	74.6362	32.4743	0.435101	0.0243951
rno-mir-101b-3p	804.287	1193.43	220.572	0.184822	0.024866
rno-mir-346	46.197	21.3248	83.5054	3.91589	0.024866
rno-mir-221-5p	138.901	215.916	23.3796	0.108281	0.024866
rno-mir-505_hairp	68.8532	44.6637	105.138	2.35398	0.0252706
rno-mir-146a-5p	1020.26	1450.18	375.373	0.258845	0.0252706
rno-mir-184	26.776	39.6391	7.48151	0.188741	0.0252706
rno-mir-98_hairp	29.026	39.6706	13.0592	0.32919	0.0256153
rno-mir-500-3p	166.268	47.6413	344.209	7.22501	0.025704
rno-mir-187*	10.4719	15.4676	2.97831	0.192552	0.0258261
rno-mir-7a-2_hairp	128.076	174.418	58.5618	0.335755	0.0262458
rno-mir-3085	55.1942	15.277	115.07	7.53224	0.0262458
rno-mir-434_hairp	96.8706	59.4251	153.039	2.57532	0.0262458
rno-mir-496-3p	233.44	67.9342	481.699	7.09068	0.0266147
rno-let-7e-5p	45303.8	65900.8	14408.3	0.218635	0.0266147
rno-mir-674-3p	86.4117	47.1736	145.269	3.07945	0.0266147
rno-mir-493-3p	63.8782	96.2094	15.3814	0.159875	0.0266147
rno-mir-495	1287.02	569.162	2363.8	4.15312	0.0266538
rno-mir-376a-3p	1679.29	2255.47	815.025	0.361355	0.0266921
rno-mir-7b_hairp	128.88	195.872	28.3916	0.14495	0.0273039
rno-mir-409a-3p	307.229	225.372	430.015	1.90802	0.0270906
rno-mir-3473	53.157	76.0105	18.8769	0.248346	0.0270906
rno-mir-764-3p	33.0346	47.8249	10.8491	0.226851	0.0270906
rno-let-7c-5p	216234	313872	69775.7	0.222306	0.0270906
rno-mir-330-3p	1819.24	2667.03	547.554	0.205305	0.0270906
rno-mir-136-3p	277.215	341.118	181.362	0.53167	0.0278823
rno-mir-207_hairp	10.0554	14.246	3.7695	0.264601	0.0278823
rno-mir-185-5p	14653.8	22763.6	2489.01	0.109342	0.0278823
rno-mir-434-3p	14091.9	9287.42	21298.6	2.29327	0.0278823
rno-mir-298-5p	532.751	742.865	217.579	0.292892	0.0278823
rno-mir-1843_hairp	246.887	374.999	54.7197	0.14592	0.0278823
rno-mir-879-5p	133.152	176.231	68.5326	0.388879	0.0281219
rno-mir-26a-5p	15979.7	18711.8	11881.5	0.63497	0.0281219
rno-mir-129-2-3p	770.67	203.976	1620.71	7.94559	0.0281219
rno-mir-369_hairp	225.482	174.387	302.125	1.7325	0.0290943
rno-mir-652-5p	24.1254	33.9068	9.45322	0.2788	0.0296902
rno-mir-337-5p	297.987	363.92	199.087	0.547063	0.029726
rno-mir-1839-3p	122.086	25.379	267.146	10.5263	0.0300343
rno-mir-541-5p	7702.52	11103.7	2600.71	0.234219	0.0300668
rno-let-7a-5p	110964	156507	42650.1	0.272512	0.0311737
rno-mir-351-5p	263.655	185.288	381.205	2.05737	0.0311737
rno-mir-1306-5p	11.5616	5.00406	21.398	4.27612	0.0312195
rno-mir-323_hairp	880.811	327.134	1711.33	5.23127	0.0312419
rno-mir-374-5p	757.739	458.64	1206.39	2.63036	0.0325666
rno-mir-6331_hairp	286.44	345.479	197.882	0.572776	0.0330956
rno-mir-181a-5p	1581.82	1247.59	2083.17	1.66975	0.0331034
rno-mir-485*	403.927	187.118	729.142	3.89671	0.0333657
rno-mir-450a-5p	87.6492	57.1801	133.353	2.33215	0.0350779
rno-mir-412_hairp	47.5613	12.2768	100.488	8.1852	0.0350779
rno-mir-384-3p	689.911	502.77	970.623	1.93055	0.0350779
rno-mir-323-3p	2478.99	1678.35	3679.94	2.19259	0.0350779
rno-mir-653-3p	1528.03	1999.72	820.498	0.410306	0.0350779
rno-mir-874-3p	87.3672	25.4411	180.256	7.08525	0.0358486
rno-mir-423-5p	255.196	315.326	165.001	0.52327	0.0350779
rno-mir-935	65.673	12.0495	146.108	12.1257	0.0350779
rno-mir-325-3p	1324	310.796	2843.8	9.15004	0.0350779
rno-mir-338*	9.99718	13.1204	5.31242	0.404899	0.0350779
rno-mir-411_hairp	932.233	1186.92	550.205	0.463558	0.0352907
rno-mir-345-5p	41.1483	10.107	87.7103	8.6782	0.0352907
rno-mir-298*	11.0134	18.0481	0.461278	0.0255582	0.0352907
rno-mir-99b-5p	1935.63	1555.35	2506.04	1.61123	0.0359747
rno-mir-872-3p	126.489	34.8961	263.88	7.56186	0.0364204
rno-mir-1843-5p	3235.95	5236.83	234.641	0.044806	0.0366327
rno-mir-92b-3p	2534.85	1757.43	3700.97	2.10589	0.0375202
rno-mir-3099	8691.82	11342.6	4715.62	0.415743	0.0377224
rno-mir-93-3p	13.1172	5.78012	24.1227	4.17339	0.0378731
rno-mir-190b-5p	14.4086	18.9145	7.6498	0.404441	0.0378731
rno-mir-154-3p	207.053	61.0115	426.116	6.98419	0.0378731
rno-let-7b-5p	44638.3	63099.6	16946.3	0.268564	0.0385055
rno-mir-872-5p	2991.75	4394.42	887.747	0.202017	0.0385055
rno-mir-340-5p	551.284	720.701	297.16	0.41232	0.0388522
rno-mir-384_hairp	130.08	87.7912	193.514	2.20425	0.0388522
rno-mir-708_hairp	38.9587	59.688	7.86482	0.131766	0.0394626
rno-mir-324-5p	333.634	240.622	473.152	1.96637	0.0399569
rno-mir-421*	63.0331	39.3744	98.521	2.50216	0.0399569
rno-mir-30c-1-3p	134.096	196.477	40.526	0.206264	0.0399569
rno-mir-320-3p	3250.42	3943.77	2210.39	0.560475	0.0399569
rno-mir-337_hairp	22.5332	27.5494	15.009	0.544805	0.0407489
rno-mir-30c-2-3p	381.884	559.908	114.848	0.20512	0.0413259
rno-mir-331-3p	129.45	35.1269	270.934	7.71301	0.0416915
rno-mir-1298_hairp	32.9582	23.2045	47.5887	2.05084	0.0434196
rno-mir-29b-3p	2120.43	3028.84	757.815	0.250199	0.0434196
rno-mir-489-3p	117.606	67.7144	192.443	2.84198	0.0443688
rno-mir-466b-2-3p	124.37	41.0326	249.376	6.0775	0.0447081
rno-mir-376b-3p	15276	19944	8274.05	0.414864	0.0460356
rno-mir-1839-5p	2801.69	3880.02	1184.19	0.305201	0.0471967
rno-mir-329-3p	1230.94	254.984	2694.88	10.5688	0.0471967
rno-mir-379-5p	8724.67	11791.9	4123.79	0.349713	0.0471967
rno-mir-384-5p	876.86	688.492	1159.41	1.68399	0.048092
rno-mir-488-3p	249.506	321.89	140.93	0.43782	0.048092
rno-mir-344g	86.1668	125.75	26.7924	0.213062	0.0481269
rno-mir-210-3p	92.0015	58.6289	142.061	2.42305	0.0495741
rno-mir-652_hairp	73.7445	20.131	154.165	7.65809	0.049592
rno-mir-22-3p	1652.76	769.697	2977.37	3.86823	0.049592
rno-mir-30c-5p	8223.37	6753.45	10428.2	1.54414	0.0500696
rno-let-7b-3p	67.8389	52.1999	91.2974	1.74899	0.0500696
rno-mir-26b-5p	4033.68	4947.05	2663.64	0.538429	0.0506383
rno-mir-342-5p	441.575	568.295	251.496	0.442545	0.0525784
rno-mir-150_hairp	13.6182	8.28027	21.625	2.61163	0.0530297
rno-mir-380-3p	1097.26	635.531	1789.86	2.81632	0.0531111
rno-mir-667-3p	622.193	144.687	1338.45	9.25067	0.0535548
rno-mir-23b-3p	7382.96	8615.02	5534.87	0.642467	0.0552578
rno-mir-199a_hairp	17.2828	23.2889	8.27359	0.355259	0.0551055
rno-mir-125b-1_hairp	77.1227	89.1705	59.0509	0.662224	0.0551055
rno-mir-494_hairp	9.95593	6.57048	15.0341	2.28813	0.0551055
rno-mir-10a-5p	10.2358	15.2743	2.67796	0.175325	0.0551328
rno-mir-126a_hairp	12.1615	14.1757	9.1402	0.644779	0.0551328
rno-mir-380-5p	470.122	593.59	284.919	0.479992	0.0551328
rno-mir-664-2-5p	229.572	330.069	78.8271	0.23882	0.0551998
rno-mir-107-3p	866.64	703.596	1111.21	1.57933	0.0553967
rno-mir-485-5p	742.836	1055.06	274.499	0.260174	0.0553967
rno-mir-344g_hairp	56.9749	46.3727	72.8781	1.57157	0.0553967
rno-mir-1249	113.9	13.5967	264.355	19.4425	0.0562138
rno-mir-217-5p	11.8564	17.3221	3.65783	0.211165	0.0562138
rno-mir-18a-5p	343.6	100.274	708.59	7.06657	0.0562138
rno-mir-409a-5p	381.593	181.87	681.176	3.7454	0.0562138
rno-mir-352	74.4708	101.512	33.909	0.334039	0.0562138
rno-mir-3585-5p	10.7202	16.4957	2.0568	0.124687	0.057105
rno-mir-379_hairp	10.0775	13.4868	4.9636	0.368033	0.0596444
rno-mir-382_hairp	22.1478	15.213	32.5499	2.1396	0.059686
rno-mir-135a-5p	1860.1	1013.56	3129.91	3.08803	0.0597272
rno-mir-433_hairp	127.3	58.0834	231.125	3.97919	0.059768
rno-mir-365-3p	73.4329	17.4428	157.418	9.02484	0.059971
rno-mir-378a-5p	17.5296	13.081	24.2025	1.8502	0.061466
rno-let-7e-3p	19.1317	9.53874	33.5211	3.5142	0.0616591
rno-mir-16-5p	600.953	321.075	1020.77	3.17923	0.0618407
rno-mir-664-3p	414.206	273.697	624.969	2.28344	0.0618407
rno-mir-532-3p	12.7822	20.9961	0.461278	0.0219696	0.0618407
rno-mir-30b-3p	33.8876	46.9795	14.2499	0.303321	0.0618407
rno-mir-24-2-5p	29.7525	21.0303	42.8357	2.03686	0.0618407
rno-mir-326-3p	280.494	133.341	501.223	3.75894	0.0618407
rno-mir-383-5p	12630.2	19131.3	2878.63	0.150468	0.0634285
rno-mir-6320_hairp	17.2492	21.253	11.2435	0.529031	0.0643813
rno-mir-34b_hairp	19.3847	25.1878	10.6799	0.424011	0.0645533
rno-mir-92b_hairp	22.337	14.4623	34.1489	2.36124	0.0664148
rno-mir-139-3p	275.911	404.681	82.7566	0.204498	0.0668884
rno-mir-216b-5p	171.793	61.0145	337.962	5.53904	0.0668884
rno-mir-151-3p	3756.76	5664.9	894.555	0.157912	0.07128
rno-mir-129-5p	1016.14	543.841	1724.58	3.17111	0.07128
rno-mir-126a-5p	164.473	131.074	214.572	1.63703	0.07128
rno-mir-383_hairp	18.9971	26.3055	8.03452	0.305431	0.0715529
rno-mir-702-3p	355.13	34.1718	836.568	24.4813	0.0742212
rno-mir-672-3p	94.0422	49.6385	160.648	3.23635	0.0743437
rno-mir-15b-5p	314.245	143.114	570.941	3.98941	0.0744651
rno-mir-22-5p	111.522	15.7213	255.224	16.2343	0.0745855
rno-mir-194-5p	121.439	100.308	153.137	1.52667	0.0746772
rno-mir-341	923.149	1050.38	732.301	0.697176	0.0746772
rno-mir-1224*	10.9582	6.98905	16.9118	2.41976	0.075957
rno-mir-27b-5p	24.0807	29.899	15.3532	0.513504	0.0779491
rno-mir-1-3p	247.069	374.157	56.4367	0.150837	0.0783402
rno-mir-448-3p	262.86	359.63	117.704	0.327291	0.0785847
rno-mir-298-3p	36.4837	43.5489	25.886	0.594412	0.0783722
rno-let-7c-1_hairp	313.11	401.522	180.493	0.449521	0.0783722
rno-mir-299a-3p	65.9985	78.6633	47.0013	0.5975	0.0783722
rno-mir-666-5p	74.6211	104.628	29.6112	0.283015	0.0783722
rno-mir-361-5p	1589.87	1255.41	2091.56	1.66603	0.0783722
rno-mir-873-3p	160.434	116.068	226.983	1.9556	0.081633
rno-mir-15b-3p	15.7411	9.59493	24.9603	2.6014	0.081633
rno-mir-760-3p	2607.2	3434.36	1366.46	0.397881	0.0818561
rno-mir-539-5p	588.397	313.016	1001.47	3.19942	0.0823538
rno-mir-370_hairp	17.7266	20.0785	14.1988	0.707162	0.0825722
rno-mir-344a-3p	232.567	175.046	318.849	1.82152	0.0832
rno-mir-323-5p	316.139	222.019	457.319	2.05982	0.0839594
rno-mir-125b-2_hairp	42.4312	33.563	55.7334	1.66056	0.0840328
rno-mir-193-3p	145.141	13.2201	343.023	25.947	0.0877624
rno-mir-17-1-3p	104.015	20.0456	229.968	11.4723	0.0892213
rno-mir-410-3p	760.299	262.03	1507.7	5.75392	0.0892213
rno-mir-103-3p	12098.3	14593.2	8355.93	0.572592	0.0892729
rno-mir-342-3p	949.107	363.026	1828.23	5.03608	0.0892932
rno-mir-758-3p	59.5291	22.8707	114.517	5.00714	0.0892932
rno-mir-425-5p	346.074	201.349	563.162	2.79694	0.0892932
rno-mir-7a-2-3p	259.136	217.786	321.161	1.47466	0.0898708
rno-mir-344b-2-3p	297.331	136.715	538.254	3.93704	0.0903591
rno-mir-137-5p	267.165	338.789	159.728	0.471467	0.0903591
rno-mir-34b-5p	95.1303	146.29	18.3912	0.125718	0.0914471
rno-mir-100_hairp	12.89	3.60547	26.8167	7.4378	0.094733
rno-mir-674-5p	292.066	184.718	453.087	2.45285	0.0954084
rno-mir-322-3p	124.937	88.9475	178.921	2.01153	0.101874
rno-mir-411-5p	1545.22	1915.98	989.092	0.516234	0.102389
rno-mir-499-5p	185.732	236.03	110.285	0.467251	0.102389
rno-mir-130a-3p	558.674	291.44	959.526	3.29236	0.102389
rno-mir-27b_hairp	43.4888	28.3166	66.2471	2.33952	0.102897
rno-mir-760_hairp	1646	2401.1	513.349	0.213798	0.103148
rno-mir-93-5p	500.942	384.067	676.255	1.76077	0.104027
rno-mir-203a-3p	159.848	215.472	76.4122	0.354627	0.104027
rno-mir-672-5p	4565.61	5919.67	2534.51	0.42815	0.105765
rno-mir-338-3p	127.578	51.1928	242.157	4.73029	0.105877
rno-mir-145-3p	35.4733	49.1543	14.9518	0.30418	0.107811
rno-mir-3596b_hairp	11.5184	16.1581	4.5588	0.282137	0.107811
rno-mir-151_hairp	163.566	231.753	61.2848	0.26444	0.107811
rno-mir-92a-3p	601.651	275.905	1090.27	3.95161	0.109852
rno-mir-322_hairp	42.3631	12.8985	86.56	6.71088	0.109852
rno-mir-412-5p	231.114	118.382	400.212	3.3807	0.111531
rno-mir-181a-1-3p	18.6907	14.1678	25.4751	1.7981	0.112349
rno-mir-127-5p	1864.52	2267.93	1259.41	0.555311	0.11304
rno-mir-300_hairp	15.3138	19.6652	8.78682	0.446821	0.115897
rno-mir-770_hairp	1317.39	1684.06	767.384	0.455675	0.116089
rno-mir-497-5p	92.0466	66.9132	129.747	1.93903	0.116401
rno-mir-187-5p	17.0419	21.4986	10.3568	0.481744	0.119335
rno-mir-23b_hairp	33.3604	13.3632	63.356	4.74107	0.121298
rno-mir-206-3p	32.8124	42.6493	18.0571	0.423385	0.122062
rno-mir-219-1-3p	10.1018	12.2428	6.89016	0.562792	0.12282
rno-mir-455*	11.3797	6.06354	19.3539	3.19184	0.12475
rno-mir-195-5p	253.029	167.514	381.3	2.27622	0.12475
rno-mir-770-5p	262.158	117.652	478.917	4.07064	0.126234
rno-mir-322*	33.8469	39.6275	25.1761	0.635318	0.128132
rno-mir-873-5p	54.5655	44.8425	69.1499	1.54206	0.130018
rno-mir-455-3p	54.5022	37.7119	79.6876	2.11306	0.133048
rno-mir-3584_hairp	11.4453	3.32174	23.6307	7.11395	0.134905
rno-mir-124-2_hairp	36.4669	53.1857	11.3888	0.214132	0.136749
rno-mir-134-5p	3022.34	3687.99	2023.87	0.548773	0.142017
rno-mir-505-5p	50.0072	56.3327	40.519	0.719281	0.146108
rno-mir-34c-3p	124.75	81.4894	189.64	2.32717	0.146108
rno-mir-26b_hairp	35.6977	15.4961	66.0002	4.25915	0.149672
rno-mir-877	44.291	25.4456	72.559	2.85153	0.150307
rno-mir-212-3p	391.778	474.84	267.185	0.562683	0.150307
rno-mir-1224	4117.13	6006.68	1282.79	0.213561	0.150307
rno-mir-92b-5p	137.674	176.634	79.233	0.448571	0.155543
rno-mir-382-3p	2747.11	3127.16	2177.04	0.696172	0.155543
rno-mir-542-3p	78.4232	63.7814	100.386	1.5739	0.155543
rno-mir-299a-5p	33.867	26.6899	44.6327	1.67227	0.164
rno-mir-20a-5p	191.295	34.392	426.65	12.4055	0.164574
rno-mir-3559-5p	63.1891	34.0381	106.916	3.14105	0.164574
rno-mir-770-3p	1916.79	2486.5	1062.22	0.427193	0.164574
rno-mir-9a-5p	114726	138515	79042.2	0.570642	0.166274
rno-let-7i-3p	25.9677	10.4775	49.2029	4.69604	0.166833
rno-mir-331_hairp	76.6063	93.9714	50.5586	0.538021	0.167388
rno-mir-322-5p	375.375	210.641	622.476	2.95515	0.169024
rno-mir-21-5p	573.759	618.448	506.726	0.819351	0.169569
rno-mir-139-5p	756.229	391.203	1303.77	3.33271	0.172264
rno-mir-132-3p	1277.44	1490.51	957.829	0.642616	0.173869
rno-mir-17-5p	194.045	55.6588	401.624	7.21582	0.175464
rno-mir-320_hairp	47.2784	53.1849	38.4186	0.722359	0.180248
rno-mir-30a-3p	606.987	715.419	444.339	0.62109	0.180248
rno-mir-154-5p	28.7376	23.6475	36.3728	1.53812	0.185488
rno-mir-98-3p	40.1275	32.4754	51.6058	1.58908	0.185488
rno-mir-652-3p	1091.1	741.459	1615.56	2.1789	0.187503
rno-mir-192-5p	102.886	90.6307	121.269	1.33805	0.191127
rno-mir-667-5p	39.2716	53.8318	17.4313	0.323811	0.191588
rno-mir-344b-5p	326.057	376.528	250.35	0.664892	0.193089
rno-mir-30e-5p	957.276	1113.02	723.663	0.65018	0.197703
rno-mir-23a_hairp	14.8529	18.5898	9.24747	0.497449	0.19814
rno-mir-99b-3p	67.2294	57.3879	81.9917	1.42873	0.202711
rno-mir-101a_hairp	445.696	488.714	381.17	0.779945	0.203129
rno-mir-3572*	50.0896	40.725	64.1365	1.57487	0.209713
rno-mir-1249_hairp	50.918	43.6811	61.7733	1.41419	0.210109
rno-mir-466b-5p	13.4169	14.9983	11.0447	0.736398	0.210109
rno-mir-128-2-5p	53.1121	71.58	25.4102	0.354991	0.211911
rno-mir-130b-5p	57.5476	26.0148	104.847	4.03027	0.213311
rno-mir-433-5p	174.967	151.907	209.558	1.37952	0.218471
rno-mir-328a_hairp	29.0444	23.5981	37.2139	1.57699	0.218471
rno-let-7f-1_hairp	9.99775	13.143	5.27982	0.40172	0.218471
rno-mir-300-3p	2432.81	2833.16	1832.3	0.646734	0.218471
rno-mir-501-3p	44.0998	49.2556	36.3661	0.738313	0.220192
rno-mir-29c-5p	25.6406	33.1154	14.4284	0.4357	0.221545
rno-mir-144-5p	101.226	155.91	19.199	0.123142	0.221894
rno-mir-1298	38.1324	33.3684	45.2785	1.35693	0.234147
rno-mir-376c-3p	840.728	766.923	951.435	1.24059	0.234457
rno-mir-300-5p	94.5227	117.516	60.0328	0.510848	0.234457
rno-mir-361-3p	24.9784	28.1152	20.2734	0.721083	0.235073
rno-mir-145-5p	87.3752	38.6585	160.45	4.15045	0.235073
rno-mir-141-3p	31.1273	48.7163	4.74391	0.0973782	0.240571
rno-mir-219-2_hairp	61.6309	94.5445	12.2605	0.129679	0.240859
rno-mir-181a-2-3p	27.629	23.5956	33.6791	1.42735	0.247952
rno-mir-142_hairp	29.5594	23.5671	38.5478	1.63566	0.249187
rno-mir-449a-5p	144.127	14.5597	338.478	23.2476	0.250414
rno-mir-9a-3p	6579.62	4422.8	9814.85	2.21915	0.253563
rno-mir-494-3p	595.592	552.957	659.544	1.19276	0.253811
rno-mir-127-3p	7841.31	8640	6643.27	0.768897	0.255974
rno-mir-598-3p	500.689	571.326	394.735	0.69091	0.259081
rno-mir-181d-5p	846.045	971.84	657.352	0.6764	0.261217
rno-mir-504	157.269	106.945	232.754	2.17639	0.264292
rno-mir-365_hairp	13.0909	19.1544	3.99562	0.208601	0.266402
rno-mir-6331	209.889	239.009	166.21	0.695415	0.267021
rno-mir-187-3p	157.102	138.617	184.829	1.33338	0.267021
rno-mir-7a-1-3p	161.586	173.968	143.013	0.822069	0.267021
rno-mir-3544_hairp	61.5245	55.2285	70.9684	1.285	0.277539
rno-mir-25-3p	301.817	203.903	448.688	2.20049	0.285194
rno-mir-653_hairp	17.3251	10.2169	27.9874	2.73933	0.285194
rno-let-7i_hairp	224.607	249.844	186.752	0.747475	0.295977
rno-mir-27a-3p	147.115	116.541	192.976	1.65586	0.295977
rno-mir-487b-3p	15688.6	17366	13172.4	0.758513	0.295977
rno-mir-34c-5p	1406.02	1687.61	983.626	0.582851	0.297022
rno-mir-222-3p	652.427	346.088	1111.94	3.21288	0.297141
rno-mir-125a_hairp	33.0713	18.1031	55.5237	3.06709	0.299095
rno-mir-185_hairp	18.5268	22.5331	12.5173	0.555507	0.299208
rno-mir-339-5p	175.004	144.761	220.368	1.52229	0.300233
rno-mir-138-1-3p	29.2039	20.2172	42.6841	2.11128	0.304893
rno-mir-181b-5p	824.281	729.224	966.865	1.32588	0.310436
rno-let-7c-2_hairp	18.641	24.1154	10.4293	0.432474	0.316855
rno-mir-489-5p	10.6146	13.8144	5.81488	0.420928	0.316855
rno-mir-219-2-3p	1060.86	1574.98	289.697	0.183937	0.323288
rno-mir-138-1_hairp	68.4076	105.724	12.4325	0.117594	0.323335
rno-mir-186-5p	935.213	798.265	1140.64	1.42889	0.343986
rno-mir-382-5p	4266.37	4749.22	3542.1	0.745827	0.344872
rno-mir-23a-3p	3179.36	3525.08	2660.77	0.754809	0.344872
rno-mir-204_hairp	14.1299	9.28514	21.397	2.30443	0.344872
rno-mir-3102_hairp	194.079	85.8034	356.493	4.15477	0.351936
rno-mir-504*	14.915	12.7727	18.1284	1.41931	0.352793
rno-mir-708-3p	38.2779	41.7055	33.1365	0.794534	0.354527
rno-mir-665	79.7993	64.8589	102.21	1.57588	0.357132
rno-mir-223-3p	54.9291	13.802	116.62	8.44948	0.361478
rno-mir-338-5p	257.192	305.921	184.1	0.601788	0.373678
rno-mir-344b-1_hairp	10.8278	7.69874	15.5214	2.01609	0.377087
rno-mir-421-3p	138.918	123.42	162.165	1.31393	0.377087
rno-mir-27a-5p	17.2967	10.1342	28.0404	2.7669	0.380378
rno-mir-34a-5p	36.4089	28.6881	47.9902	1.67283	0.389808
rno-mir-135a-3p	425.213	509.395	298.939	0.586851	0.390549
rno-mir-9a-3_hairp	135.529	44.1264	272.633	6.17844	0.39301
rno-mir-183-5p	575.461	904.506	81.894	0.09054	0.395459
rno-mir-485-3p	404.202	369.268	456.602	1.23651	0.397038
rno-mir-136-5p	151.535	90.488	243.106	2.68661	0.405452
rno-mir-125b-2-3p	435.703	464.705	392.201	0.843978	0.405452
rno-mir-190a-5p	94.185	109.434	71.3113	0.651636	0.419601
rno-mir-181c-3p	16.1545	18.6064	12.4765	0.670546	0.43361
rno-mir-182	214.823	318.193	59.7688	0.187839	0.43361
rno-mir-26a_hairp	64.3239	52.0936	82.6693	1.58694	0.435916
rno-mir-3085_hairp	50.7507	57.6	40.4766	0.702718	0.43821
rno-mir-106b-3p	65.1065	53.9603	81.8259	1.51641	0.450581
rno-mir-503-5p	14.6629	16.8148	11.435	0.680054	0.455344
rno-mir-128-3p	3357.28	2295.69	4949.67	2.15607	0.455344
rno-mir-483-3p	17.6699	3.57788	38.808	10.8466	0.480655
rno-mir-139_hairp	10.3788	3.71655	20.3721	5.48145	0.496964
rno-mir-339-3p	17.1961	15.1058	20.3315	1.34594	0.499076
rno-mir-124-3p	3465.39	2886	4334.49	1.50191	0.507805
rno-mir-448_hairp	20.2534	21.9202	17.7532	0.809902	0.514013
rno-mir-3593_hairp	12.5353	15.0821	8.7152	0.577851	0.526787
rno-mir-19a-3p	22.5023	11.2542	39.3745	3.49866	0.546077
rno-mir-466c-5p	79.5986	72.1515	90.7692	1.25804	0.546405
rno-mir-6215_hairp	19.4051	9.00493	35.0053	3.88735	0.550006
rno-mir-19b-3p	126.943	47.8419	245.595	5.13347	0.552773
rno-mir-135b-5p	374.682	317.777	460.038	1.44768	0.566115
rno-mir-451-5p	153.63	98.45	236.401	2.40123	0.586708
rno-mir-100-5p	2108.32	1876.62	2455.86	1.30866	0.618553
rno-mir-204-3p	29.2847	24.4594	36.5225	1.49318	0.621939
rno-mir-873_hairp	125.374	115.521	140.153	1.21322	0.624503
rno-mir-214-3p	12.304	6.38971	21.1755	3.314	0.631201
rno-mir-582_hairp	24.7369	22.8566	27.5575	1.20567	0.631201
rno-mir-301a-3p	55.051	37.5064	81.368	2.16944	0.632123
rno-mir-335_hairp	850.713	706.854	1066.5	1.5088	0.657019
rno-mir-30a-5p	1310.6	1413.33	1156.51	0.81829	0.679407
rno-mir-1193_hairp	12.0369	13.2702	10.187	0.76766	0.679414
rno-mir-6215	547.248	708.197	305.825	0.431837	0.696884
rno-mir-541-3p	32.4755	36.2095	26.8744	0.742191	0.729317
rno-mir-3099_hairp	21.791	18.8713	26.1705	1.38679	0.73869
rno-mir-31a-5p	117.317	130.28	97.8734	0.751256	0.744078
rno-mir-146a_hairp	9.86137	10.9652	8.20561	0.748331	0.748654
rno-mir-135a*	92.6235	104.392	74.9707	0.718165	0.757745
rno-mir-138-2-3p	35.7342	32.3204	40.855	1.26406	0.757745
rno-mir-3072_hairp	24.9948	27.8921	20.6489	0.740315	0.77085
rno-mir-493-5p	68.5746	59.5511	82.1099	1.37881	0.777445
rno-let-7d-3p	670.968	615.523	754.134	1.22519	0.777445
rno-mir-532-5p	62.7849	58.1574	69.726	1.19892	0.798948
rno-mir-375-3p	1943.33	2357.34	1322.31	0.56093	0.843572
rno-mir-199a-3p	179.013	125.018	260.007	2.07976	0.843572
rno-mir-674_hairp	39.0715	36.6234	42.7435	1.16711	0.847468
rno-mir-505-3p	19.6726	16.8633	23.8865	1.41648	0.89168
rno-mir-381-3p	640.729	673.078	592.205	0.879846	0.897346
rno-mir-671_hairp	74.5335	66.0122	87.3156	1.32272	0.948901
rno-mir-132-5p	111.286	117.98	101.246	0.858157	0.954414
rno-mir-668_hairp	24.9927	27.4373	21.326	0.777264	0.954414
rno-mir-6324_hairp	36.8017	26.9328	51.6051	1.91607	0.957764
rno-mir-702-5p	17.8132	19.7007	14.982	0.76048	0.957764
rno-mir-200c-3p	191.839	244.561	112.754	0.461047	0.961084
rno-mir-25-5p	15.6462	17.6233	12.6805	0.719532	0.966508
rno-mir-30c-2_hairp	14.0456	12.0404	17.0534	1.41635	0.994512
rno-mir-30d-5p	3928.77	3783.18	4147.14	1.09621	1
rno-mir-487b_hairp	45.9033	40.9703	53.3029	1.30101	1
rno-mir-217_hairp	11.1394	12.5354	9.04544	0.72159	1
rno-mir-429	10.5805	13.0616	6.85891	0.525119	1
rno-mir-3473_hairp	21.0018	23.1026	17.8507	0.772671	1
rno-mir-199a-5p	9.59651	11.6829	6.4669	0.553535	1
rno-mir-218a-5p	1460.55	1302.59	1697.5	1.30317	1
rno-mir-450a-3p	49.9887	53.4315	44.8245	0.838916	1
rno-mir-511-3p	12.4206	10.6968	15.0064	1.40289	1
rno-mir-29b-1_hairp	26.5885	22.8367	32.2163	1.41072	1
rno-mir-221-3p	1461.87	1337.54	1648.37	1.23239	1
rno-mir-200b-3p	45.0272	56.4938	27.8273	0.492572	1
rno-mir-148b-5p	49.2738	51.5763	45.82	0.888392	1
rno-mir-376a-5p	113.622	120.076	103.941	0.865628	1
rno-mir-376b_hairp	142.674	136.739	151.575	1.1085	1
rno-mir-106b-5p	860.443	824.852	913.83	1.10787	1
rno-mir-335	3572.81	3730.22	3336.7	0.894504	1
rno-mir-224-5p	76.5421	68.7659	88.2065	1.28271	1
rno-mir-431_hairp	214.921	206.333	227.803	1.10405	1
rno-mir-412*	18.57	16.8651	21.1274	1.25273	1
rno-mir-134_hairp	29.2997	30.4019	27.6463	0.909358	1
rno-mir-23a-5p	9.91952	10.747	8.67823	0.807499	1
rno-mir-582-5p	16.7652	17.4247	15.7759	0.905377	1
rno-mir-29c-3p	946.943	898.91	1018.99	1.13359	1
rno-mir-29b-2_hairp	11.8516	10.8904	13.2934	1.22065	1
rno-mir-200a-3p	18.788	21.7178	14.3934	0.662747	1
rno-mir-152-3p	200.599	213.995	180.504	0.843497	1
rno-mir-101b_hairp	202.656	196.123	212.456	1.08328	1
rno-mir-433-3p	7410.97	7106.28	7868.02	1.10719	1
rno-mir-374-3p	21.7001	20.4298	23.6057	1.15546	1
rno-mir-125a-5p	15318.2	15007.1	15784.9	1.05183	1
rno-mir-3547_hairp	32.3591	30.3953	35.3049	1.16152	1
rno-mir-375_hairp	37.7766	41.1084	32.7788	0.797373	1
rno-mir-153-5p	16.7849	15.2186	19.1343	1.2573	1
rno-mir-204-5p	3194.1	3024.83	3448	1.1399	1
rno-mir-29a-5p	16.246	17.0942	14.9736	0.875947	1
rno-mir-142-3p	78.264	72.5306	86.864	1.19762	1
rno-mir-124-5p	10.8481	10.4646	11.4235	1.09163	1
rno-mir-34b-3p	483.139	460.937	516.442	1.12042	1
rno-mir-547-3p	12.3983	13.0765	11.3808	0.870324	1
rno-mir-138-5p	807.911	773.891	858.94	1.1099	1
rno-mir-666-3p	30.2855	28.7504	32.588	1.13348	1
rno-mir-329-5p	252.529	243.348	266.301	1.09432	1
rno-mir-99a_hairp	44.9409	43.7841	46.6759	1.06605	1
rno-mir-151-5p	2121.89	2162.85	2060.44	0.952653	1
rno-let-7c-1-3p	20.0551	19.6352	20.6849	1.05346	1
rno-let-7e_hairp	57.1362	58.3508	55.3143	0.947962	1
rno-mir-653-5p	625.949	636.48	610.152	0.958634	1
rno-mir-181c-5p	126.452	127.659	124.641	0.976354	1
rno-mir-132_hairp	34.2985	33.8078	35.0344	1.03628	1
rno-mir-540-3p	167.05	166.036	168.571	1.01527	1
rno-mir-191a-3p	10.9107	10.7465	11.1569	1.03818	1
rno-mir-673-5p	25.2231	24.9595	25.6183	1.02639	1
rno-mir-770*	486.099	489.948	480.327	0.980364	1
rno-mir-219-5p	26.5175	27.0156	25.7704	0.953908	1
rno-mir-137_hairp	23.6922	23.2946	24.2887	1.04268	1
rno-mir-296-3p	53.0934	52.6012	53.8317	1.02339	1
rno-mir-488_hairp	58.3708	58.1009	58.7756	1.01161	1
rno-mir-582-3p	20.5296	20.4435	20.6589	1.01054	1
rno-mir-28-3p	202.42	201.571	203.693	1.01052	1
rno-mir-193-5p	13.0152	13.0896	12.9037	0.985798	1
rno-mir-377-3p	84.4076	84.7013	83.9671	0.991332	1
rno-let-7a-2_hairp	340.887	341.688	339.685	0.994138	1
rno-mir-423-3p	913.275	915.367	910.136	0.994286	1
rno-mir-127_hairp	200.658	200.243	201.281	1.00519	1
rno-mir-136_hairp	433.846	433.704	434.058	1.00082	1
rno-mir-1843-3p	172.321	172.373	172.243	0.999245	1
rno-mir-3594-5p	<10
rno-mir-3556b_hairp	<10
rno-mir-30d_hairp	<10
rno-mir-342_hairp	<10
rno-mir-351-3p	<10
rno-mir-466b-2_hairp	<10
rno-mir-337-3p	<10
rno-mir-466c_hairp	<10
rno-mir-3557-3p	<10
rno-mir-672_hairp	<10
rno-mir-140_hairp	<10
rno-mir-3557_hairp	<10
rno-let-7f-2-3p	<10
rno-mir-297	<10
rno-mir-6322_hairp	<10
rno-mir-3075_hairp	<10
rno-mir-340_hairp	<10
rno-mir-205	<10
rno-mir-187_hairp	<10
rno-mir-490-5p	<10
rno-mir-345_hairp	<10
rno-mir-222_hairp	<10
rno-mir-540-5p	<10
rno-mir-200c_hairp	<10
rno-mir-216b_hairp	<10
rno-mir-541_hairp	<10
rno-mir-6329	<10
rno-mir-331-5p	<10
rno-mir-381-5p	<10
rno-mir-128-1-5p	<10
rno-mir-6318	<10
rno-mir-142-5p	<10
rno-mir-3558_hairp	<10
rno-mir-99a-3p	<10
rno-mir-346_hairp	<10
rno-mir-145_hairp	<10
rno-mir-150-3p	<10
rno-mir-341_hairp	<10
rno-mir-96-5p	<10
rno-mir-143-5p	<10
rno-mir-146b_hairp	<10
rno-mir-490-3p	<10
rno-mir-450a_hairp	<10
rno-mir-19a_hairp	<10
rno-mir-200b-5p	<10
rno-mir-214_hairp	<10
rno-mir-324_hairp	<10
rno-mir-328b_hairp	<10
rno-mir-421-5p	<10
rno-mir-129-2_hairp	<10
rno-mir-29c_hairp	<10
rno-mir-299a_hairp	<10
rno-mir-496-5p	<10
rno-mir-350	<10
rno-mir-26a-3p	<10
rno-mir-135a_hairp	<10
rno-mir-667_hairp	<10
rno-mir-410-5p	<10
rno-mir-425_hairp	<10
rno-mir-344i	<10
rno-mir-3559-3p	<10
rno-mir-31a_hairp	<10
rno-mir-6325	<10
rno-mir-466b-1_hairp	<10
rno-mir-181c_hairp	<10
rno-mir-128-2_hairp	<10
rno-mir-3542	<10
rno-mir-425-3p	<10
rno-mir-425*	<10
rno-let-7b_hairp	<10
rno-mir-195-3p	<10
rno-mir-330_hairp	<10
rno-mir-3596a	<10
rno-mir-1224_hairp	<10
rno-mir-6333_hairp	<10
rno-mir-221_hairp	<10
rno-mir-106b_hairp	<10
rno-mir-181a-2_hairp	<10
rno-mir-186_hairp	<10
rno-mir-194-3p	<10
rno-mir-183-3p	<10
rno-mir-351_hairp	<10
rno-mir-3550_hairp	<10
rno-mir-679_hairp	<10
rno-mir-326_hairp	<10
rno-mir-711_hairp	<10
rno-mir-879_hairp	<10
rno-mir-6324	<10
rno-mir-3558-3p	<10
rno-mir-130a_hairp	<10
rno-mir-6216	<10
rno-mir-153_hairp	<10
rno-mir-463_hairp	<10
rno-mir-92a-1-5p	<10
rno-mir-6334_hairp	<10
rno-mir-3596c_hairp	<10
rno-mir-3544	<10
rno-mir-352_hairp	<10
rno-mir-218a-2-3p	<10
rno-mir-6314	<10
rno-mir-879-3p	<10
rno-mir-184_hairp	<10
rno-mir-484_hairp	<10
rno-mir-3074_hairp	<10
rno-mir-349_hairp	<10
rno-mir-152_hairp	<10
rno-mir-181b-1-3p	<10
rno-mir-543*	<10
rno-mir-3562	<10
rno-mir-191a_hairp	<10
rno-mir-2985*	<10
rno-mir-6317_hairp	<10
rno-mir-3542_hairp	<10
rno-mir-935_hairp	<10
rno-mir-509-3p	<10
rno-mir-6315	<10
rno-mir-3585-3p	<10
rno-mir-144_hairp	<10
rno-mir-3548_hairp	<10
rno-mir-6319_hairp	<10
rno-mir-466b-1*	<10
rno-mir-21_hairp	<10
rno-mir-3560_hairp	<10
rno-mir-872_hairp	<10
rno-mir-31b_hairp	<10
rno-mir-666_hairp	<10
rno-mir-3592_hairp	<10
rno-mir-193_hairp	<10
rno-mir-743a_hairp	<10
rno-mir-20b_hairp	<10
rno-mir-9a-1_hairp	<10
rno-mir-181d-3p	<10
rno-mir-378a_hairp	<10
rno-mir-764-5p	<10
rno-mir-344a-2_hairp	<10
rno-mir-540_hairp	<10
rno-mir-378b_hairp	<10
rno-mir-365-5p	<10
rno-mir-3562_hairp	<10
rno-mir-1949	<10
rno-mir-183_hairp	<10
rno-mir-298_hairp	<10
rno-mir-327_hairp	<10
rno-mir-455_hairp	<10
rno-mir-488-5p	<10
rno-mir-107_hairp	<10
rno-mir-146a-3p	<10
rno-mir-876_hairp	<10
rno-mir-761_hairp	<10
rno-mir-218a-2_hairp	<10
rno-mir-34c_hairp	<10
rno-mir-598-5p	<10
rno-mir-141_hairp	<10
rno-mir-224_hairp	<10
rno-mir-30c-1_hairp	<10
rno-mir-501_hairp	<10
rno-mir-203a_hairp	<10
rno-mir-3568*	<10
rno-mir-3564_hairp	<10
rno-mir-3541_hairp	<10
rno-mir-378b	<10
rno-mir-16-3p	<10
rno-mir-211-5p	<10
rno-mir-741_hairp	<10
rno-mir-490_hairp	<10
rno-mir-501-5p	<10
rno-mir-3065_hairp	<10
rno-mir-17-1_hairp	<10
rno-mir-743b_hairp	<10
rno-mir-678_hairp	<10
rno-mir-191b_hairp	<10
rno-mir-6327_hairp	<10
rno-mir-615_hairp	<10
rno-mir-3556a_hairp	<10
rno-mir-551b_hairp	<10
rno-mir-130b_hairp	<10
rno-mir-208b_hairp	<10
rno-mir-30d-3p	<10
rno-mir-3570_hairp	<10
rno-mir-503_hairp	<10
rno-mir-215_hairp	<10
rno-mir-3553_hairp	<10
rno-mir-6323_hairp	<10
rno-mir-1949_hairp	<10
rno-mir-3578	<10
rno-mir-17-2_hairp	<10
rno-mir-1306_hairp	<10
rno-mir-34a_hairp	<10
rno-mir-201-5p	<10
rno-mir-93_hairp	<10
rno-mir-196a_hairp	<10
rno-mir-200a_hairp	<10
rno-mir-881_hairp	<10
rno-mir-542_hairp	<10
rno-mir-347*	<10
rno-mir-3577	<10
rno-mir-3544*	<10
rno-mir-1912-3p	<10
rno-mir-3577_hairp	<10
rno-mir-194-2_hairp	<10
rno-mir-326-5p	<10
rno-mir-19b-2_hairp	<10
rno-mir-129-1_hairp	<10
rno-mir-291a_hairp	<10
rno-mir-1912_hairp	<10
rno-mir-3571_hairp	<10
rno-mir-449c_hairp	<10
rno-mir-6315_hairp	<10
rno-mir-222-5p	<10
rno-mir-3583-3p	<10
rno-mir-363_hairp	<10
rno-mir-19b-1_hairp	<10
rno-mir-3543_hairp	<10
rno-mir-3547*	<10
rno-mir-671*	<10
rno-mir-3542*	<10
rno-mir-101a-5p	<10
rno-mir-99b_hairp	<10
rno-mir-3589_hairp	<10
rno-mir-343_hairp	<10
rno-mir-675_hairp	<10
rno-mir-328b-3p	<10
rno-mir-181b-2_hairp	<10
rno-mir-92a-2_hairp	<10
rno-mir-338_hairp	<10
rno-mir-216a-3p	<10
rno-mir-451_hairp	<10
rno-mir-10b-3p	<10
rno-mir-15b_hairp	<10
rno-mir-3570	<10
rno-mir-3552*	<10
rno-mir-339_hairp	<10
rno-mir-3596a*	<10
rno-mir-380_hairp	<10
rno-mir-203b_hairp	<10
rno-mir-875_hairp	<10
rno-mir-347_hairp	<10
rno-mir-544-5p	<10
rno-mir-181a-1_hairp	<10
rno-mir-377_hairp	<10
rno-mir-3590-3p	<10
rno-mir-107-5p	<10
rno-mir-294_hairp	<10
rno-mir-3587_hairp	<10
rno-mir-130a-5p	<10
rno-mir-881-3p	<10
rno-mir-126b_hairp	<10
rno-mir-3546	<10
rno-mir-3120	<10
rno-mir-542-5p	<10
rno-mir-133a-3p	<10
rno-let-7f-1-3p	<10
rno-mir-673-3p	<10
rno-mir-188-5p	<10
rno-mir-3065-5p	<10
rno-mir-24-1_hairp	<10
rno-mir-471_hairp	<10
rno-mir-484	<10
rno-mir-362-3p	<10
rno-mir-23b-5p	<10
rno-mir-758-5p	<10
rno-mir-215	<10
rno-mir-551b-5p	<10
rno-mir-210_hairp	<10
rno-mir-325_hairp	<10
rno-mir-489_hairp	<10
rno-mir-30a_hairp	<10
rno-mir-195_hairp	<10
rno-mir-3561_hairp	<10
rno-mir-665_hairp	<10
rno-mir-223_hairp	<10
rno-mir-196c_hairp	<10
rno-mir-668*	<10
rno-mir-221*	<10
rno-mir-412-3p	<10
rno-mir-1306-3p	<10
rno-mir-3552	<10
rno-mir-3072	<10
rno-mir-301a-5p	<10
rno-mir-20a-3p	<10
rno-mir-196a-5p	<10
rno-mir-24-1-5p	<10
rno-mir-3541	<10
rno-mir-466c-3p	<10
rno-mir-383-3p	<10
rno-mir-32-3p	<10
rno-mir-547-5p	<10
rno-mir-802-3p	<10
rno-mir-146b-3p	<10
rno-mir-224-3p	<10
rno-mir-201-3p	<10
rno-mir-181b-2-3p	<10
rno-mir-678	<10
rno-mir-465-5p	<10
rno-mir-496_hairp	<10
rno-mir-1188_hairp	<10
rno-mir-292_hairp	<10
rno-mir-504_hairp	<10
rno-mir-6318_hairp	<10
rno-mir-92a-1_hairp	<10
rno-mir-135b_hairp	<10
rno-mir-200b_hairp	<10
rno-mir-3549_hairp	<10
rno-mir-10a_hairp	<10
rno-mir-350_hairp	<10
rno-mir-6332_hairp	<10
rno-mir-3574_hairp	<10
rno-mir-3582_hairp	<10
rno-mir-133b_hairp	<10
rno-mir-103-2_hairp	<10
rno-mir-3568_hairp	<10
rno-mir-206_hairp	<10
rno-mir-532_hairp	<10
rno-mir-216a_hairp	<10
rno-mir-6316_hairp	<10
rno-mir-497_hairp	<10
rno-mir-3578_hairp	<10
rno-mir-362_hairp	<10
rno-mir-3575_hairp	<10
rno-mir-129-2*	<10
rno-mir-350*	<10
rno-mir-3074*	<10
rno-mir-544*	<10
rno-mir-3570*	<10
rno-mir-194-1*	<10
rno-mir-145*	<10
rno-mir-466b-1-3p	<10
rno-mir-543-5p	<10
rno-mir-362-5p	<10
rno-mir-448-5p	<10
rno-mir-487b-5p	<10
rno-mir-103-2-5p	<10
rno-mir-455-5p	<10
rno-mir-483-5p	<10
rno-mir-18a-3p	<10
rno-mir-200a-5p	<10
rno-mir-301b-3p	<10
rno-mir-3594-3p	<10
rno-mir-363-3p	<10
rno-mir-6327	<10
rno-mir-874-5p	<10
rno-mir-144-3p	<10
rno-mir-544-3p	<10
rno-mir-26b-3p	<10
rno-mir-218a-1-3p	<10
rno-mir-32-5p	<10
rno-mir-141-5p	<10
rno-mir-216a-5p	<10
rno-mir-328a-5p	<10
rno-mir-33-3p	<10
rno-mir-3572	<10
rno-mir-6321	<10
rno-mir-3550	<10
rno-mir-377-5p	<10
rno-mir-1188-3p	<10
rno-mir-500-5p	<10
rno-mir-875	<10
rno-mir-203b-3p	<10
rno-mir-876	<10
rno-mir-20b-5p	<10
rno-mir-216b-3p	<10
rno-let-7a-2-3p	<10
rno-mir-376c-5p	<10
rno-mir-147	<10
rno-mir-1193-5p	<10
rno-mir-223-5p	<10
rno-mir-743a-3p	<10
rno-mir-6319	<10
rno-mir-9b-5p	<10
rno-mir-471-3p	<10
rno-mir-802-5p	<10
rno-mir-17-2-3p	<10
rno-mir-3075	<10
rno-mir-3593-3p	<10
rno-mir-9b-3p	<10
rno-mir-196c-5p	<10
rno-mir-3580-3p	<10
rno-mir-760-5p	<10
rno-mir-10a-3p	<10
rno-mir-494-5p	<10
rno-mir-509-5p	<10
rno-mir-363-5p	<10
rno-mir-186-3p	<10
rno-mir-466d	<10
rno-mir-664-1-5p	<10
rno-mir-3065-3p	<10
rno-mir-871-3p	<10
rno-mir-615	<10
rno-mir-3569	<10
rno-mir-675-5p	<10
rno-mir-6328	<10
rno-mir-471-5p	<10
rno-mir-742-5p	<10
rno-mir-208a-3p	<10
rno-mir-21-3p	<10
rno-mir-6317	<10
rno-mir-6333	<10
rno-mir-3586-3p	<10
rno-mir-122-3p	<10
rno-mir-133b-3p	<10
rno-mir-3548	<10
rno-mir-203a-5p	<10
rno-mir-497-3p	<10
rno-mir-101b-5p	<10
rno-mir-202-3p	<10
rno-mir-349	<10
rno-mir-3580-5p	<10
rno-mir-883-5p	<10
rno-mir-3586-5p	<10
rno-mir-1-5p	<10
rno-mir-295-5p	<10
rno-mir-3576	<10
rno-mir-463-5p	<10
rno-mir-628	<10
rno-mir-24-2_hairp	<10
rno-mir-702_hairp	<10
rno-mir-543_hairp	<10
rno-mir-329_hairp	<10
rno-mir-483_hairp	<10
rno-mir-22_hairp	<10
rno-mir-182_hairp	<10
rno-mir-16_hairp	<10
rno-mir-3594_hairp	<10
rno-mir-410_hairp	<10
rno-mir-30b_hairp	<10
rno-mir-495_hairp	<10
rno-mir-27a_hairp	<10
rno-mir-466d_hairp	<10
rno-mir-211_hairp	<10
rno-mir-138-2_hairp	<10
rno-mir-128-1_hairp	<10
rno-mir-374_hairp	<10
rno-mir-218a-1_hairp	<10
rno-mir-6325_hairp	<10
rno-mir-376c_hairp	<10
rno-mir-6321_hairp	<10
rno-mir-6328_hairp	<10
rno-mir-344b-2_hairp	<10
rno-mir-148b_hairp	<10
rno-mir-205_hairp	<10
rno-mir-301b_hairp	<10
rno-mir-493_hairp	<10
rno-mir-3586_hairp	<10
rno-mir-3566_hairp	<10
rno-mir-421_hairp	<10
rno-mir-181d_hairp	<10
rno-mir-6216_hairp	<10
rno-mir-3573_hairp	<10
rno-mir-25_hairp	<10
rno-mir-3120_hairp	<10
rno-mir-544_hairp	<10
rno-mir-218b_hairp	<10
rno-mir-3572_hairp	<10
rno-mir-28_hairp	<10
rno-mir-449a_hairp	<10
rno-mir-96_hairp	<10
rno-mir-181b-1_hairp	<10
rno-mir-18a_hairp	<10
rno-mir-154_hairp	<10
rno-mir-194-1_hairp	<10
rno-mir-133a_hairp	<10
rno-mir-6329_hairp	<10
rno-mir-296_hairp	<10
rno-mir-598_hairp	<10
rno-mir-291b_hairp	<10
rno-mir-874_hairp	<10
rno-mir-3585_hairp	<10
rno-mir-878_hairp	<10
rno-mir-336_hairp	<10
rno-mir-465_hairp	<10
rno-mir-103-1_hairp	<10
rno-mir-9b-3_hairp	<10
rno-mir-3583_hairp	<10
rno-mir-105_hairp	<10
rno-mir-122_hairp	<10
rno-mir-32_hairp	<10
rno-mir-499_hairp	<10
rno-mir-802_hairp	<10
rno-mir-192_hairp	<10
rno-mir-632_hairp	<10
rno-mir-6326_hairp	<10
rno-mir-9b-1_hairp	<10
rno-mir-673_hairp	<10
rno-mir-6314_hairp	<10
rno-mir-299b_hairp	<10
rno-mir-20a_hairp	<10
rno-mir-344a-1_hairp	<10
rno-mir-6330_hairp	<10
rno-mir-3552_hairp	<10
rno-mir-511_hairp	<10
rno-mir-208a_hairp	<10
rno-mir-196b_hairp	<10
rno-mir-3559_hairp	<10
rno-mir-3576_hairp	<10
rno-mir-547_hairp	<10
rno-mir-188_hairp	<10
rno-mir-3595_hairp	<10
rno-mir-3588_hairp	<10
rno-mir-880_hairp	<10
rno-mir-3579_hairp	<10
rno-mir-1_hairp	<10
rno-mir-3546_hairp	<10
rno-mir-429_hairp	<10
rno-mir-301a_hairp	<10
rno-mir-3591_hairp	<10
rno-mir-758_hairp	<10
rno-mir-500_hairp	<10
rno-mir-2964_hairp	<10
rno-mir-3596a_hairp	<10
rno-mir-190a_hairp	<10
rno-mir-3580_hairp	<10
rno-mir-9b-2_hairp	<10
rno-mir-219-1_hairp	<10
rno-mir-33_hairp	<10
rno-mir-202_hairp	<10
rno-mir-664-2_hairp	<10
rno-mir-293_hairp	<10
rno-mir-759_hairp	<10
rno-mir-3569_hairp	<10
rno-mir-10b_hairp	<10
rno-mir-568_hairp	<10
rno-mir-742_hairp	<10
rno-mir-290_hairp	<10
rno-mir-509_hairp	<10
rno-mir-3551_hairp	<10
rno-mir-124-1_hairp	<10
rno-mir-9a-2_hairp	<10
rno-mir-592_hairp	<10
rno-mir-664-1_hairp	<10
rno-mir-3596d_hairp	<10
rno-mir-3590_hairp	<10
rno-mir-201_hairp	<10
rno-mir-871_hairp	<10
rno-mir-883_hairp	<10
rno-mir-299*	<10
rno-mir-140*	<10
rno-mir-341*	<10
rno-mir-495*	<10
rno-mir-337*	<10
rno-mir-3567*	<10
rno-mir-1249*	<10
rno-mir-146b*	<10
rno-mir-3565*	<10
rno-mir-323*	<10
rno-mir-382*	<10
rno-mir-664-2*	<10
rno-mir-143*	<10
rno-mir-330*	<10
rno-mir-876*	<10
rno-let-7e*	<10
rno-mir-207*	<10
rno-mir-301b*	<10
rno-mir-7b*	<10
rno-mir-126*	<10
rno-mir-150*	<10
rno-mir-483*	<10
rno-mir-147*	<10
rno-mir-3562*	<10
rno-mir-328a*	<10
rno-mir-3587*	<10
rno-mir-494*	<10
rno-mir-3550*	<10
rno-mir-151*	<10
rno-mir-3574*	<10
rno-mir-875*	<10
rno-mir-30a*	<10
rno-mir-30c-2*	<10
rno-mir-3582*	<10
rno-mir-3596c*	<10
rno-mir-664-1*	<10
rno-mir-935*	<10

## Sheet: P8 vs P28
miRNA	MEAN READ COUNT (P28; P8)	MEAN READ COUNT (P28)	MEAN READ COUNT (P8)	RATIO OF EXPRESSION (P8/P28)	padj-values
rno-mir-485-3p	293.197	140.486	445.907	3.17403	0.000250303
rno-mir-539_hairp	85.1659	145.579	24.7531	0.170032	0.000240182
rno-mir-376b-5p	519.385	794.089	244.681	0.308128	0.000770222
rno-mir-101a-3p	79.5824	139.152	20.0124	0.143816	0.000904479
rno-mir-99b-5p	1090.81	588.949	1592.67	2.70426	0.00102342
rno-mir-485*	152.28	71.9666	232.594	3.23197	0.00102342
rno-mir-130b-5p	77.3404	9.99272	144.688	14.4794	0.00102342
rno-mir-330-5p	383.326	516.588	250.064	0.484068	0.00102342
rno-mir-409a_hairp	527.442	268.66	786.224	2.92646	0.00119199
rno-mir-24-3p	4532.12	6820.71	2243.53	0.328928	0.00146285
rno-mir-375_hairp	40.0094	15.9021	64.1166	4.03195	0.00146285
rno-mir-6331_hairp	86.6665	129.824	43.5089	0.335137	0.00146285
rno-mir-485_hairp	224.202	99.1044	349.3	3.52457	0.00148651
rno-mir-423-3p	597.986	350.579	845.392	2.41141	0.00148651
rno-mir-433-3p	4330.82	2644.79	6016.84	2.27498	0.00148651
rno-mir-27b-3p	378.388	543.665	213.111	0.39199	0.00148651
rno-mir-539-3p	809.014	1359.42	258.611	0.190237	0.00161162
rno-mir-126a-3p	287.471	394.861	180.08	0.45606	0.00161162
rno-mir-29a-3p	2948.98	5317.32	580.639	0.109198	0.00162343
rno-mir-29a_hairp	334.296	594.594	73.9989	0.124453	0.00196374
rno-mir-431	174.988	111.002	238.974	2.15289	0.0020916
rno-mir-92a-3p	194.835	104.431	285.238	2.73134	0.00227362
rno-mir-7a-1_hairp	10.7151	14.9643	6.46594	0.432092	0.00227362
rno-mir-344g_hairp	151.938	17.4604	286.415	16.4037	0.00227362
rno-mir-376a-3p	484.53	843.744	125.315	0.148523	0.00232485
rno-mir-136-3p	76.8689	129.175	24.5627	0.190151	0.00233778
rno-mir-132-5p	28.6715	44.5628	12.7802	0.286791	0.00233778
rno-mir-3068-5p	210.537	400.276	20.7976	0.051958	0.00233778
rno-mir-192-5p	22.2385	34.3668	10.1101	0.294183	0.00237436
rno-mir-320_hairp	72.832	20.1413	125.523	6.23212	0.00237436
rno-mir-101a_hairp	112.651	186.014	39.2881	0.21121	0.00237436
rno-mir-3068-3p	49.8811	77.7584	22.0037	0.282975	0.00237436
rno-mir-212-5p	84.4158	149.143	19.6884	0.13201	0.00237436
rno-mir-146b-5p	225.523	324.426	126.62	0.390289	0.00237436
rno-mir-137-3p	617.197	1037.25	197.142	0.190062	0.00237436
rno-mir-770*	271.585	182.68	360.489	1.97333	0.00237436
rno-mir-21-5p	163.731	235.007	92.4538	0.393408	0.00237436
rno-mir-125b-1_hairp	73.0443	33.7192	112.37	3.33251	0.00242699
rno-mir-431_hairp	112.185	77.3599	147.011	1.90035	0.00242699
rno-mir-708-5p	381.205	607.069	155.342	0.255889	0.00242699
rno-let-7a-1-3p_rno-let-7c-2-3p	29.7295	50.1406	9.31837	0.185845	0.00242699
rno-let-7d-3p	354.983	235.177	474.79	2.01887	0.00242699
rno-mir-370-3p	139.394	30.3894	248.399	8.17385	0.00261857
rno-mir-1193-3p	18.0251	8.88497	27.1652	3.05743	0.00261857
rno-mir-6324_hairp	24.7947	10.2108	39.3786	3.85656	0.00261857
rno-mir-376a_hairp	15.1845	25.1396	5.22937	0.208013	0.00261857
rno-mir-3102_hairp	58.2552	32.5786	83.9317	2.57628	0.00263833
rno-mir-190a-5p	24.2052	41.5909	6.8196	0.163969	0.00273888
rno-mir-187-3p	85.0045	52.3455	117.663	2.24783	0.00336044
rno-mir-423_hairp	55.5773	42.5692	68.5853	1.61115	0.00337472
rno-mir-377-3p	18.4792	31.9161	5.04237	0.157989	0.00337472
rno-mir-33-5p	32.4678	60.2653	4.67025	0.0774948	0.00337472
rno-mir-7b	16789.4	27128.2	6450.65	0.237784	0.0035626
rno-mir-135b-5p	82.4089	120.567	44.2504	0.367018	0.00358408
rno-mir-409a-3p	115.792	85.1766	146.407	1.71886	0.00386924
rno-mir-341	327.153	395.216	259.089	0.655561	0.00402483
rno-mir-324-5p	72.4201	91.3497	53.4906	0.585558	0.00406276
rno-mir-877	14.2372	9.55991	18.9145	1.97852	0.00406276
rno-mir-30e-5p	273.426	422.344	124.509	0.294804	0.00483795
rno-mir-28-5p	418.31	493.484	343.137	0.695336	0.00532992
rno-mir-323-5p	210.613	83.8595	337.367	4.023	0.00532992
rno-mir-323-3p	926.543	630.268	1222.82	1.94015	0.00538101
rno-mir-708-3p	10.3968	15.7238	5.06973	0.322424	0.00538101
rno-mir-1188-5p	184.523	73.1671	295.879	4.04387	0.00576199
rno-mir-494-3p	420.045	209.362	630.729	3.01263	0.00584519
rno-mir-7a-2-3p	115.064	83.4267	146.701	1.75845	0.00678104
rno-mir-140-3p	1146.14	1427.25	865.034	0.606083	0.00706791
rno-mir-320-3p	2197.51	1481.64	2913.37	1.96631	0.00705652
rno-mir-140-5p	607.616	891.028	324.205	0.363855	0.00705652
rno-mir-3068_hairp	21.1984	38.1215	4.2753	0.112149	0.00705652
rno-mir-101b_hairp	46.2416	74.491	17.9922	0.241535	0.00710531
rno-mir-376b-3p	5080.61	7447.52	2713.71	0.364377	0.00710538
rno-mir-143-3p	6071.16	9545.93	2596.39	0.271989	0.00782087
rno-mir-98-5p	6502.09	10439.2	2564.98	0.245706	0.00787958
rno-mir-296-3p	43.7531	19.7885	67.7177	3.42207	0.0081126
rno-mir-221-5p	112.065	80.4098	143.72	1.78734	0.0081429
rno-mir-369_hairp	44.4197	66.6073	22.2321	0.333779	0.00814306
rno-mir-504	64.2602	40.1999	88.3204	2.19703	0.00882676
rno-mir-653-5p	170.865	243.166	98.5645	0.405338	0.00996723
rno-mir-92b-3p	1095.02	671.442	1518.59	2.26169	0.00996723
rno-mir-106b-3p	33.0802	20.2468	45.9135	2.26769	0.00996723
rno-mir-369-3p	747.592	1211.98	283.209	0.233675	0.00996723
rno-mir-674-3p	27.5765	18.1361	37.0168	2.04105	0.00996723
rno-mir-128-2-5p	56.4595	26.3348	86.5842	3.28782	0.0101852
rno-mir-28-3p	114.461	76.2667	152.656	2.0016	0.0102882
rno-mir-384-5p	164.87	263.047	66.6925	0.253538	0.0102882
rno-mir-7a-1-3p	50.5081	66.1511	34.8651	0.527052	0.0102882
rno-mir-135a*	67.7876	39.4009	96.1744	2.44092	0.0104324
rno-mir-7a-5p	72901.4	116964	28839.2	0.246566	0.0104693
rno-mir-352	242.359	38.8773	445.84	11.4679	0.0110445
rno-mir-93-5p	223.241	144.866	301.615	2.08202	0.011051
rno-mir-185-5p	4956.28	8458.11	1454.45	0.171959	0.0113266
rno-mir-672-3p	38.3978	18.8133	57.9823	3.08198	0.0116341
rno-mir-26a-5p	5513.75	7104.06	3923.44	0.552281	0.0121126
rno-mir-101b-3p	269.52	447.747	91.2936	0.203895	0.0122347
rno-mir-29c-3p	192.416	343.321	41.5102	0.120908	0.0126753
rno-mir-143_hairp	23.8636	32.9595	14.7676	0.448053	0.0136623
rno-mir-879-5p	38.2895	67.7342	8.84476	0.130581	0.0136623
rno-mir-130b-3p	13.0664	2.62084	23.512	8.97117	0.0141123
rno-mir-30a-5p	392.6	536.747	248.454	0.462888	0.0147871
rno-mir-501-3p	29.5737	18.4997	40.6476	2.1972	0.0147871
rno-mir-153-3p	731.142	1387.92	74.3627	0.0535784	0.014896
rno-mir-146a-5p	381.075	543.851	218.299	0.401395	0.0151162
rno-mir-370-5p	24.5592	13.5246	35.5939	2.63179	0.0151424
rno-mir-532-3p	70.2223	8.06629	132.378	16.4113	0.0151424
rno-mir-342-5p	294.556	212.206	376.906	1.77613	0.0152992
rno-mir-122-5p	19.459	27.6008	11.3172	0.410031	0.0152992
rno-mir-17-5p	45.0081	21.2901	68.7262	3.22808	0.0165138
rno-mir-132-3p	354.414	563.269	145.559	0.258419	0.017922
rno-mir-325-3p	223.607	119.705	327.509	2.73597	0.017922
rno-mir-381_hairp	10.6456	14.9057	6.38549	0.428392	0.017922
rno-mir-770_hairp	1026.71	627.652	1425.76	2.27158	0.0183843
rno-mir-129-2_hairp	8.71112	3.45168	13.9706	4.04747	0.0184228
rno-mir-1843_hairp	91.2495	139.534	42.9651	0.307919	0.0184228
rno-mir-326-3p	27.5034	50.7845	4.2222	0.0831395	0.0197669
rno-mir-598-3p	148.808	214.417	83.1985	0.388022	0.0198423
rno-mir-1298	9.17048	12.6156	5.72542	0.453838	0.0205252
rno-mir-488-3p	87.2851	120.366	54.2043	0.450329	0.0207186
rno-mir-421*	11.514	14.9674	8.06053	0.538538	0.0207186
rno-mir-340-5p	189.293	271.521	107.064	0.394311	0.0209727
rno-mir-344b-1-3p	119.339	142.355	96.3228	0.676639	0.0214576
rno-mir-129-5p	396.187	206.805	585.569	2.8315	0.0216588
rno-mir-136_hairp	128.28	164.595	91.9645	0.55873	0.0216588
rno-mir-7a-2_hairp	46.1117	66.041	26.1824	0.396458	0.0216588
rno-mir-652_hairp	54.0945	7.71718	100.472	13.0192	0.0221452
rno-mir-125b-2-3p	233.779	175.788	291.77	1.65978	0.02228
rno-mir-125b-1-3p	1151.05	684.851	1617.25	2.36146	0.0227486
rno-mir-31a-5p	34.9961	49.4652	20.5271	0.41498	0.0242473
rno-mir-3572*	54.4553	15.4085	93.502	6.06822	0.0246066
rno-mir-125a-5p	7720.63	5724.38	9716.87	1.69745	0.0246924
rno-mir-212-3p	101.666	180.967	22.365	0.123586	0.0250861
rno-mir-708_hairp	13.2695	22.1554	4.38367	0.197861	0.025273
rno-mir-29b-3p	597.708	1160.61	34.8031	0.0299868	0.0260593
rno-mir-18a-5p	70.6621	37.7706	103.554	2.74165	0.0281697
rno-mir-455*	9.1485	2.2799	16.0171	7.02536	0.0282751
rno-mir-764-3p	11.2515	18.317	4.18597	0.228529	0.0318225
rno-mir-98_hairp	11.0693	14.9275	7.2111	0.483076	0.0329527
rno-mir-760-3p	2062.59	1276.49	2848.7	2.23167	0.0342703
rno-mir-1843-5p	1191.56	1943.02	440.102	0.226504	0.0351471
rno-mir-300-5p	32.1448	43.7842	20.5054	0.468327	0.0352918
rno-mir-92b_hairp	20.6307	5.50828	35.753	6.49078	0.0364596
rno-let-7a-1_hairp	46.6394	28.2019	65.077	2.30754	0.0374398
rno-mir-873-3p	66.3564	43.558	89.1548	2.04681	0.0391698
rno-mir-702-5p	12.2506	7.37376	17.1273	2.32274	0.0403504
rno-mir-376c-3p	221.449	293.107	149.791	0.511047	0.0443815
rno-mir-499-5p	54.6739	90.6288	18.719	0.206546	0.0443815
rno-mir-142-3p	16.3246	27.5534	5.09576	0.184941	0.0443815
rno-mir-323_hairp	278.273	124.224	432.323	3.48018	0.0443815
rno-mir-382-5p	2154.41	1785.27	2523.54	1.41353	0.04461
rno-mir-1193_hairp	18.7577	5.02654	32.4888	6.46346	0.04461
rno-let-7b-5p	46353.9	23533.9	69173.9	2.93934	0.0465145
rno-let-7i-5p	37001.4	49416.8	24585.9	0.497522	0.0476453
rno-mir-218a-5p	319.553	491.801	147.306	0.299524	0.0479288
rno-mir-296-5p	43.0801	20.0049	66.1553	3.30695	0.0489272
rno-mir-344g	29.3061	48.1708	10.4414	0.216757	0.049299
rno-mir-99b-3p	36.4331	21.5159	51.3503	2.38662	0.0493527
rno-mir-216b-5p	36.6705	22.5561	50.7849	2.2515	0.0495273
rno-mir-26b-5p	1383.99	1892.98	875.009	0.462239	0.0500396
rno-mir-351-5p	144.635	70.2374	219.032	3.11845	0.0504165
rno-mir-1839_hairp	14.784	19.9061	9.66188	0.485373	0.0505569
rno-mir-384_hairp	21.6678	33.6231	9.71249	0.288864	0.051992
rno-mir-3544_hairp	48.6925	21.2273	76.1577	3.58773	0.0556353
rno-mir-23a-3p	982.063	1342.61	621.518	0.462919	0.056166
rno-mir-195-5p	40.3649	63.8193	16.9106	0.264976	0.058722
rno-mir-92b-5p	113.652	65.3951	161.909	2.47585	0.058722
rno-mir-30a-3p	337.682	270.135	405.229	1.5001	0.058722
rno-mir-3085	12.8577	5.74604	19.9693	3.47531	0.058722
rno-mir-25-5p	14.3744	6.69656	22.0523	3.29307	0.0588466
rno-mir-412_hairp	14.4732	4.6135	24.333	5.27431	0.0592331
rno-mir-222-3p	226.959	131.466	322.453	2.45275	0.0592703
rno-mir-331-3p	26.4308	13.6778	39.1839	2.86478	0.0592703
rno-mir-137-5p	162.893	126.08	199.706	1.58397	0.0595817
rno-mir-335	1027.64	1428.56	626.711	0.4387	0.0600085
rno-mir-126a-5p	35.4595	49.5643	21.3548	0.430851	0.0605837
rno-mir-872-3p	24.1877	13.3731	35.0022	2.61735	0.064151
rno-let-7c-1_hairp	342.207	151.103	533.312	3.52947	0.0642498
rno-mir-148b-3p	702.036	829.585	574.486	0.692499	0.0644663
rno-mir-125b-5p	5497.04	3928.42	7065.66	1.7986	0.0655227
rno-mir-328a-3p	511.27	848.869	173.671	0.204591	0.0655227
rno-mir-672-5p	5530.05	2217.26	8842.83	3.98818	0.0656147
rno-mir-3473_hairp	24.4994	8.76818	40.2307	4.58826	0.0685076
rno-mir-342-3p	242.261	139.223	345.3	2.4802	0.069885
rno-mir-1839-5p	1017.37	1466.38	568.358	0.387593	0.0709004
rno-mir-134-5p	1864.72	1373	2356.44	1.71627	0.0710013
rno-mir-384-3p	127.299	193.02	61.5782	0.319025	0.0722001
rno-let-7f-5p	48917.6	63813	34022.3	0.533156	0.0727724
rno-mir-497-5p	19.3736	25.3595	13.3877	0.527918	0.0813207
rno-mir-194-5p	30.2527	38.0591	22.4464	0.589777	0.0826374
rno-mir-382-3p	958.7	1184.78	732.62	0.61836	0.0826374
rno-mir-145-3p	11.2995	18.585	4.01408	0.215985	0.0828899
rno-mir-455-3p	21.7717	14.3615	29.1819	2.03196	0.0837842
rno-mir-337-5p	179.172	137.07	221.273	1.6143	0.0852524
rno-mir-100-5p	552.799	715.468	390.13	0.54528	0.0874351
rno-mir-1-3p	81.2306	142.606	19.855	0.139229	0.0889842
rno-mir-667-3p	98.9886	55.1259	142.851	2.59136	0.0949001
rno-mir-326_hairp	10.0587	1.95674	18.1606	9.28108	0.0949001
rno-mir-1843-3p	52.7917	65.5988	39.9847	0.609535	0.096253
rno-let-7c-5p	184844	117896	251792	2.13571	0.0965028
rno-mir-107-3p	308.978	265.409	352.548	1.32832	0.100064
rno-mir-674_hairp	17.4741	13.9456	21.0027	1.50605	0.100064
rno-mir-34b-5p	31.0563	56.0986	6.01396	0.107203	0.100593
rno-mir-330-3p	796.026	995.561	596.49	0.59915	0.100593
rno-mir-298-5p	406.098	277.422	534.773	1.92765	0.101839
rno-mir-26a_hairp	14.2355	19.8719	8.59905	0.432724	0.102863
rno-mir-873_hairp	34.7007	44.0787	25.3226	0.574485	0.108675
rno-mir-770-3p	1247.05	919.818	1574.29	1.71152	0.109657
rno-mir-375-3p	1375.17	913.858	1836.49	2.0096	0.114971
rno-mir-34c-5p	442.653	650.22	235.087	0.36155	0.117655
rno-mir-874-3p	21.2961	9.66599	32.9263	3.4064	0.117655
rno-mir-298-3p	27.3052	16.4919	38.1184	2.31133	0.118407
rno-mir-27a-3p	27.7318	44.6764	10.7871	0.24145	0.119247
rno-mir-344b-2-3p	33.6826	51.9019	15.4633	0.297934	0.119662
rno-mir-322-3p	43.887	33.125	54.649	1.64978	0.119662
rno-mir-344b-5p	122.334	141.237	103.431	0.732325	0.124467
rno-mir-298*	24.8194	6.81947	42.8194	6.27899	0.124467
rno-mir-541-3p	10.0481	13.807	6.28919	0.455506	0.12476
rno-mir-434-3p	5111.01	3542.72	6679.31	1.88536	0.12476
rno-mir-423-5p	233.237	118.41	348.064	2.93947	0.127276
rno-mir-181a-2-3p	14.6315	8.87169	20.3913	2.29847	0.129226
rno-let-7a-5p	86353.9	59168.5	113539	1.91891	0.129856
rno-mir-494_hairp	10.6866	2.5001	18.8731	7.54895	0.132275
rno-mir-203a-3p	55.5863	82.3827	28.7898	0.349465	0.132551
rno-mir-493-3p	28.1206	36.3882	19.853	0.545588	0.132551
rno-mir-216b_hairp	10.3133	2.95739	17.6691	5.97455	0.134159
rno-mir-322*	25.13	14.8886	35.3714	2.37574	0.134159
rno-mir-505-5p	37.1626	21.1967	53.1284	2.50644	0.134481
rno-mir-872-5p	1227.99	1671.18	784.805	0.469612	0.143896
rno-mir-668	101.358	77.9531	124.762	1.60048	0.144869
rno-mir-450a-3p	15.7824	20.2112	11.3536	0.561746	0.144869
rno-mir-532-5p	16.8011	22.1007	11.5015	0.520414	0.152406
rno-mir-136-5p	23.6846	34.6348	12.7343	0.367673	0.152592
rno-mir-124-3p	966.52	1097.71	835.334	0.760982	0.155961
rno-mir-9a-5p	42396.3	51475.7	33316.8	0.647234	0.157867
rno-mir-425-5p	120.153	76.4583	163.848	2.14297	0.162577
rno-mir-3085_hairp	30.486	21.7433	39.2286	1.80417	0.162577
rno-mir-22-3p	431.192	296.62	565.764	1.90737	0.162812
rno-mir-503-3p	16.341	7.08291	25.599	3.61419	0.162934
rno-mir-299a-3p	23.6365	29.6799	17.5931	0.59276	0.172136
rno-mir-381-3p	226.171	253.108	199.234	0.787151	0.177779
rno-mir-135b-3p	11.3155	7.78997	14.841	1.90514	0.190386
rno-mir-138-5p	236.045	290.28	181.81	0.626328	0.192888
rno-mir-151_hairp	122.338	85.774	158.902	1.85257	0.193649
rno-mir-329-5p	127.607	91.284	163.93	1.79582	0.198292
rno-mir-702-3p	85.993	13.2177	158.768	12.0117	0.202917
rno-mir-666-5p	48.688	38.8855	58.4904	1.50417	0.205691
rno-mir-466c-5p	23.5047	27.4166	19.5928	0.714631	0.208744
rno-mir-125a_hairp	11.0915	6.99893	15.1841	2.16948	0.219268
rno-mir-466b-5p	12.6232	5.67571	19.5707	3.44814	0.219268
rno-mir-376a-5p	35.893	45.8984	25.8875	0.564018	0.235883
rno-mir-3099	5217.21	4269.48	6164.95	1.44396	0.240753
rno-mir-134_hairp	14.0315	11.5074	16.5556	1.43869	0.244022
rno-mir-668_hairp	34.1567	10.5782	57.7352	5.45793	0.244995
rno-let-7d_hairp	28.5481	33.6546	23.4416	0.696534	0.24852
rno-mir-495	166.32	218.3	114.34	0.523775	0.249992
rno-let-7a-2_hairp	169.443	130.049	208.837	1.60584	0.25301
rno-mir-448-3p	103.893	136.139	71.6477	0.526285	0.25301
rno-mir-9a-3_hairp	22.9765	16.7818	29.1713	1.73827	0.25301
rno-mir-30b-3p	27.0378	17.427	36.6485	2.10298	0.258653
rno-mir-539-5p	150.061	119.674	180.448	1.50783	0.259188
rno-mir-124-2_hairp	28.7558	20.0394	37.4721	1.86993	0.259188
rno-mir-380-3p	213.497	240.029	186.964	0.778921	0.266061
rno-mir-141-3p	10.0949	18.2175	1.97235	0.108267	0.272302
rno-mir-873-5p	13.2536	17.002	9.50519	0.559064	0.278175
rno-mir-144-5p	33.7726	59.7546	7.79071	0.130378	0.278622
rno-mir-23b-3p	2882.32	3276.74	2487.89	0.759257	0.280387
rno-mir-152-3p	61.9779	82.3339	41.6219	0.505526	0.283853
rno-mir-135a-5p	318.909	388.892	248.925	0.640089	0.293169
rno-mir-361_hairp	18.3069	9.55948	27.0544	2.83011	0.29737
rno-mir-433-5p	50.0038	56.8955	43.112	0.757741	0.299169
rno-mir-674-5p	82.094	69.8956	94.2924	1.34905	0.308226
rno-mir-412*	14.7012	6.26963	23.1327	3.68964	0.308226
rno-mir-338-5p	91.0944	113.85	68.3384	0.600247	0.313242
rno-mir-6320_hairp	12.8398	8.07951	17.6001	2.17837	0.313242
rno-mir-540-3p	71.4416	62.7678	80.1153	1.27637	0.313242
rno-mir-154-5p	12.9496	8.94844	16.9509	1.89428	0.313769
rno-mir-300-3p	928.09	1055.03	801.147	0.759358	0.323388
rno-mir-151-3p	3381.26	2094.45	4668.07	2.22878	0.323388
rno-mir-138-2-3p	15.7828	12.1511	19.4145	1.59775	0.323388
rno-mir-758-3p	12.7701	8.6741	16.8662	1.94443	0.323388
rno-mir-485-5p	487.958	392.305	583.61	1.48765	0.340569
rno-mir-27b_hairp	9.13941	10.7424	7.53645	0.701563	0.340931
rno-mir-496-3p	34.0721	25.8215	42.3228	1.63906	0.343919
rno-mir-361-5p	527.792	478.885	576.698	1.20425	0.365502
rno-mir-380-5p	194.635	223.637	165.633	0.740632	0.366879
rno-mir-329-3p	127.125	98.1654	156.085	1.59002	0.369473
rno-mir-27b-5p	9.44931	11.4055	7.49308	0.656969	0.373279
rno-mir-671	24.9235	20.5405	29.3064	1.42676	0.373487
rno-mir-204-5p	889.583	1159.89	619.282	0.533917	0.373752
rno-mir-9a-3p	1436.02	1683.4	1188.65	0.706097	0.376398
rno-mir-1224	3222.71	2204.74	4240.67	1.92343	0.37954
rno-mir-187-5p	10.574	8.22979	12.9183	1.5697	0.37954
rno-mir-6331	104.659	89.7938	119.523	1.33109	0.379996
rno-mir-139-3p	193.775	150.082	237.467	1.58225	0.390239
rno-mir-489-3p	19.1134	26.3254	11.9015	0.45209	0.402281
rno-mir-652-3p	261.572	282.017	241.127	0.85501	0.423539
rno-mir-409a-5p	93.3509	69.1338	117.568	1.70059	0.459975
rno-mir-3547	107.757	127.962	87.5525	0.684207	0.466302
rno-mir-376b_hairp	45.0967	51.6262	38.5672	0.747048	0.46889
rno-mir-301a-3p	11.9003	14.3152	9.48542	0.662611	0.469349
rno-mir-346	10.3484	8.01977	12.677	1.58071	0.470201
rno-mir-760_hairp	1101.75	884.053	1319.44	1.49249	0.483079
rno-mir-181c-5p	42.0241	48.6985	35.3497	0.725888	0.488402
rno-mir-500-3p	25.7777	18.3138	33.2416	1.81511	0.490376
rno-mir-199a-3p	33.4118	48.0068	18.8168	0.391962	0.496953
rno-mir-664-2-5p	164.09	122.986	205.195	1.66844	0.496953
rno-mir-210-3p	30.9596	22.205	39.7142	1.78852	0.503092
rno-let-7d-5p	27363.1	30288.7	24437.5	0.80682	0.506867
rno-mir-664-3p	127.523	105.171	149.875	1.42505	0.5312
rno-mir-125a-3p	123.026	104.8	141.251	1.34781	0.561295
rno-mir-487b-3p	5848.58	6506.79	5190.37	0.797685	0.561295
rno-mir-666-3p	13.7305	10.8795	16.5816	1.52412	0.565489
rno-mir-19b-3p	13.8368	18.4633	9.21028	0.498842	0.569525
rno-mir-20a-5p	15.1583	13.082	17.2345	1.31742	0.585697
rno-mir-30c-2-3p	251.091	208.518	293.663	1.40834	0.5989
rno-mir-450a-5p	16.501	21.7622	11.2398	0.516483	0.623916
rno-mir-410-3p	109.744	98.5473	120.94	1.22723	0.625311
rno-mir-7b_hairp	64.8058	73.0992	56.5125	0.773093	0.628789
rno-mir-106b-5p	286.506	314.144	258.868	0.824044	0.644816
rno-mir-182	77.8297	118.427	37.2327	0.314394	0.652549
rno-mir-434-5p	143.628	162.335	124.921	0.769527	0.653834
rno-mir-3072_hairp	12.4432	10.5301	14.3563	1.36336	0.653834
rno-mir-154-3p	18.2945	23.4868	13.1023	0.557856	0.656395
rno-mir-365_hairp	16.5224	6.95195	26.0929	3.75332	0.656395
rno-let-7e-5p	28357.2	24665.1	32049.2	1.29938	0.669326
rno-mir-340-3p	12.7124	15.0981	10.3267	0.683972	0.677509
rno-mir-466b-2-3p	12.8926	15.8234	9.96179	0.629561	0.678811
rno-mir-219-2-3p	426.319	568.695	283.944	0.49929	0.748267
rno-mir-200b-3p	12.9378	21.4613	4.41434	0.205688	0.749611
rno-mir-30b-5p	222.789	272.288	173.29	0.636423	0.766768
rno-mir-34c-3p	25.5407	31.7728	19.3086	0.607709	0.7704
rno-mir-338-3p	16.0638	19.1482	12.9793	0.677835	0.82113
rno-mir-369-5p	97.7036	86.9612	108.446	1.24706	0.82113
rno-mir-99a_hairp	14.4688	16.6057	12.3318	0.742629	0.828945
rno-mir-770-5p	62.5098	45.0873	79.9322	1.77283	0.863228
rno-mir-127-5p	767.842	856.841	678.843	0.792263	0.880111
rno-mir-433_hairp	25.2009	21.8333	28.5686	1.30849	0.962853
rno-mir-325-5p	54.4174	48.9266	59.9083	1.22445	0.988596
rno-mir-3473	33.6787	28.4868	38.8707	1.36452	1
rno-mir-34a-5p	9.26875	10.9305	7.60702	0.695946	1
rno-mir-219-2_hairp	27.2997	34.2288	20.3706	0.59513	1
rno-mir-30d-5p	1352.13	1439.28	1264.98	0.878895	1
rno-mir-451-5p	24.509	38.2727	10.7453	0.280755	1
rno-mir-148b-5p	22.9644	19.5565	26.3722	1.34851	1
rno-mir-150-5p	75.9669	84.3451	67.5887	0.801335	1
rno-mir-335_hairp	293.366	271.038	315.694	1.16476	1
rno-mir-541-5p	4438.04	4142.63	4733.44	1.14262	1
rno-mir-653-3p	858.87	757.377	960.363	1.26801	1
rno-mir-183-5p	248.584	328.039	169.13	0.515579	1
rno-mir-186-5p	343.808	303.495	384.12	1.26566	1
rno-mir-1249_hairp	19.868	16.3218	23.4142	1.43453	1
rno-mir-344i_hairp	32.8525	35.9425	29.7625	0.828059	1
rno-let-7f-2_hairp	14.8282	12.852	16.8044	1.30754	1
rno-mir-15b-5p	49.2053	54.2306	44.18	0.81467	1
rno-mir-543-3p	375.504	340.202	410.806	1.20753	1
rno-mir-99a-5p	1000.72	1087.28	914.174	0.840793	1
rno-mir-379-5p	4090.02	4432.16	3747.87	0.845608	1
rno-mir-125b-2_hairp	13.6176	12.5453	14.6899	1.17095	1
rno-mir-181a-5p	504.362	470.468	538.256	1.14409	1
rno-mir-505_hairp	15.7657	17.1146	14.4169	0.842371	1
rno-mir-127_hairp	79.7649	74.4716	85.0581	1.14216	1
rno-mir-221-3p	462.448	505.359	419.538	0.830177	1
rno-let-7i_hairp	89.0428	94.1564	83.9292	0.89138	1
rno-mir-411-3p	126.115	117.583	134.647	1.14513	1
rno-mir-30e-3p	1397.73	1281.22	1514.23	1.18187	1
rno-mir-488_hairp	23.7105	21.5884	25.8325	1.19659	1
rno-mir-135a-3p	216.71	193.736	239.684	1.23717	1
rno-mir-665	27.3043	24.5	30.1086	1.22892	1
rno-mir-667-5p	22.0157	19.802	24.2295	1.22359	1
rno-mir-184	13.3633	14.9686	11.758	0.785511	1
rno-mir-493-5p	24.5645	22.4842	26.6448	1.18504	1
rno-mir-322-5p	72.3522	79.9428	64.7616	0.810099	1
rno-mir-34b-3p	161.073	178.687	143.459	0.802851	1
rno-mir-337_hairp	11.1474	10.4446	11.8501	1.13457	1
rno-mir-378a-3p	2054.76	2173.59	1935.93	0.890662	1
rno-mir-361-3p	11.2699	10.566	11.9738	1.13323	1
rno-mir-151-5p	845.115	819.956	870.275	1.06137	1
rno-mir-25-3p	74.6743	77.7341	71.6145	0.921275	1
rno-mir-339-5p	63.7231	55.6517	71.7946	1.29007	1
rno-mir-412-5p	41.9648	44.2661	39.6635	0.896023	1
rno-mir-181b-5p	286.81	273.161	300.459	1.09993	1
rno-mir-127-3p	3131.75	3240.29	3023.21	0.933006	1
rno-mir-191a-5p	2472.52	2530.89	2414.16	0.953875	1
rno-mir-383-5p	6656.07	7067.81	6244.32	0.883487	1
rno-mir-1839-3p	9.09233	9.69605	8.4886	0.87547	1
rno-mir-383_hairp	9.1647	9.75272	8.57668	0.879414	1
rno-mir-344a-3p	62.0932	66.3242	57.8622	0.872415	1
rno-mir-204-3p	10.1817	9.43008	10.9333	1.15941	1
rno-mir-487b_hairp	17.4575	15.6417	19.2732	1.23217	1
rno-mir-98-3p	11.684	12.571	10.7971	0.858884	1
rno-mir-224-5p	27.8274	26.3409	29.3139	1.11287	1
rno-mir-130a-3p	106.659	111.017	102.302	0.921505	1
rno-mir-671_hairp	24.2429	25.3554	23.1305	0.912253	1
rno-mir-331_hairp	36.7209	35.1931	38.2486	1.08682	1
rno-mir-673-5p	10.2878	9.63345	10.9421	1.13585	1
rno-mir-421-3p	45.37	47.2198	43.5202	0.921652	1
rno-mir-3559-5p	13.997	13.0598	14.9343	1.14353	1
rno-mir-411-5p	746.277	723.718	768.836	1.06234	1
rno-mir-542-3p	25.7284	24.1991	27.2576	1.12639	1
rno-mir-6215	286.141	268.987	303.295	1.12754	1
rno-mir-434_hairp	24.3781	22.8645	25.8916	1.1324	1
rno-mir-181d-5p	356.405	364.175	348.634	0.957327	1
rno-mir-379-3p	56.6141	58.273	54.9551	0.943063	1
rno-mir-138-1_hairp	40.7561	38.1488	43.3634	1.13669	1
rno-let-7e_hairp	21.4643	22.2658	20.6628	0.928003	1
rno-mir-3547_hairp	10.9653	11.2758	10.6549	0.944932	1
rno-mir-345-3p	36.6973	36.016	37.3786	1.03783	1
rno-let-7c-2_hairp	9.8383	9.25789	10.4187	1.12539	1
rno-mir-30c-1-3p	75.5604	72.9883	78.1324	1.07048	1
rno-mir-324-3p	15.2254	14.7421	15.7087	1.06556	1
rno-let-7b-3p	19.287	19.9745	18.5995	0.931164	1
rno-mir-139-5p	151.015	147.78	154.25	1.04379	1
rno-mir-103-3p	5539	5466.56	5611.43	1.0265	1
rno-mir-200c-3p	95.767	92.3772	99.1568	1.07339	1
rno-mir-1298_hairp	8.97457	8.81373	9.13541	1.0365	1
rno-mir-145-5p	14.5073	14.9443	14.0703	0.941517	1
rno-mir-137_hairp	9.00397	8.83699	9.17095	1.03779	1
rno-mir-129-2-3p	77.7264	78.6188	76.834	0.977298	1
rno-mir-374-5p	179.218	177.141	181.296	1.02346	1
rno-mir-411_hairp	443.936	446.882	440.99	0.986815	1
rno-mir-206-3p	16.012	15.873	16.1509	1.01751	1
rno-mir-16-5p	121.868	122.705	121.03	0.986342	1
rno-mir-128-3p	870.316	867.592	873.04	1.00628	1
rno-mir-29b-1_hairp	8.88247	8.83235	8.9326	1.01135	1
rno-mir-30c-5p	2583.8	2583.37	2584.23	1.00034	1
rno-mir-3099_hairp	<10
rno-mir-181c-3p	<10
rno-mir-212_hairp	<10
rno-mir-142_hairp	<10
rno-mir-132_hairp	<10
rno-mir-503-5p	<10
rno-mir-652-5p	<10
rno-mir-29c-5p	<10
rno-mir-582-3p	<10
rno-mir-29b-2-5p	<10
rno-mir-370_hairp	<10
rno-mir-592	<10
rno-mir-3584_hairp	<10
rno-mir-185*	<10
rno-mir-219-1-3p	<10
rno-mir-483-3p	<10
rno-mir-9a-1_hairp	<10
rno-mir-24-2-5p	<10
rno-mir-181a-1-3p	<10
rno-mir-582-5p	<10
rno-mir-17-1-3p	<10
rno-let-7c-1-3p	<10
rno-mir-3557_hairp	<10
rno-mir-3102	<10
rno-mir-322_hairp	<10
rno-mir-3596b_hairp	<10
rno-mir-3544	<10
rno-mir-345-5p	<10
rno-mir-10a-5p	<10
rno-mir-378a-5p	<10
rno-mir-448_hairp	<10
rno-let-7b_hairp	<10
rno-mir-328a_hairp	<10
rno-let-7f-2-3p	<10
rno-mir-365-3p	<10
rno-mir-582_hairp	<10
rno-mir-185_hairp	<10
rno-mir-199a_hairp	<10
rno-mir-6324	<10
rno-mir-3594-5p	<10
rno-mir-3593_hairp	<10
rno-mir-23a-5p	<10
rno-mir-191a-3p	<10
rno-mir-219-5p	<10
rno-mir-23b_hairp	<10
rno-mir-299a_hairp	<10
rno-mir-207_hairp	<10
rno-mir-217_hairp	<10
rno-mir-466b-1_hairp	<10
rno-mir-138-1-3p	<10
rno-mir-3596c_hairp	<10
rno-mir-34b_hairp	<10
rno-mir-299a-5p	<10
rno-mir-764_hairp	<10
rno-mir-350	<10
rno-mir-139_hairp	<10
rno-mir-551b-3p	<10
rno-mir-200a-3p	<10
rno-mir-345_hairp	<10
rno-mir-300_hairp	<10
rno-mir-337-3p	<10
rno-mir-374-3p	<10
rno-mir-29c_hairp	<10
rno-mir-150-3p	<10
rno-mir-29a-5p	<10
rno-mir-134-3p	<10
rno-mir-505-3p	<10
rno-mir-6215_hairp	<10
rno-mir-1224*	<10
rno-mir-19a-3p	<10
rno-mir-187*	<10
rno-mir-30e_hairp	<10
rno-mir-15b-3p	<10
rno-mir-877_hairp	<10
rno-mir-205	<10
rno-mir-190b-5p	<10
rno-mir-1249	<10
rno-mir-23a_hairp	<10
rno-mir-27a-5p	<10
rno-mir-199a-5p	<10
rno-mir-338*	<10
rno-mir-466c_hairp	<10
rno-mir-711_hairp	<10
rno-mir-153-5p	<10
rno-mir-935	<10
rno-mir-128-1-5p	<10
rno-mir-382_hairp	<10
rno-mir-193-5p	<10
rno-mir-217-5p	<10
rno-mir-193-3p	<10
rno-mir-223-3p	<10
rno-mir-187_hairp	<10
rno-mir-504*	<10
rno-mir-3556b_hairp	<10
rno-mir-379_hairp	<10
rno-mir-214_hairp	<10
rno-mir-204_hairp	<10
rno-mir-22-5p	<10
rno-let-7f-1_hairp	<10
rno-mir-3075_hairp	<10
rno-mir-378b_hairp	<10
rno-mir-3585-5p	<10
rno-mir-872_hairp	<10
rno-mir-351-3p	<10
rno-mir-150_hairp	<10
rno-mir-450a_hairp	<10
rno-mir-126a_hairp	<10
rno-mir-30c-2_hairp	<10
rno-mir-26b_hairp	<10
rno-mir-489-5p	<10
rno-mir-344b-1_hairp	<10
rno-mir-346_hairp	<10
rno-mir-200c_hairp	<10
rno-mir-339-3p	<10
rno-mir-429	<10
rno-mir-3558_hairp	<10
rno-mir-124-5p	<10
rno-mir-449a-5p	<10
rno-mir-100_hairp	<10
rno-mir-511-3p	<10
rno-mir-3562	<10
rno-mir-328b_hairp	<10
rno-mir-653_hairp	<10
rno-mir-496-5p	<10
rno-mir-146a_hairp	<10
rno-mir-6216	<10
rno-mir-466b-2_hairp	<10
rno-mir-615_hairp	<10
rno-mir-181b-2_hairp	<10
rno-mir-29b-2_hairp	<10
rno-mir-6318	<10
rno-mir-106b_hairp	<10
rno-mir-490-5p	<10
rno-mir-200b-5p	<10
rno-mir-547-3p	<10
rno-mir-3550_hairp	<10
rno-mir-99b_hairp	<10
rno-let-7i-3p	<10
rno-mir-6315	<10
rno-mir-297	<10
rno-mir-342_hairp	<10
rno-mir-341_hairp	<10
rno-mir-181c_hairp	<10
rno-mir-214-3p	<10
rno-mir-128-2_hairp	<10
rno-mir-340_hairp	<10
rno-mir-3592_hairp	<10
rno-mir-3559-3p	<10
rno-mir-3562_hairp	<10
rno-let-7e-3p	<10
rno-mir-195-3p	<10
rno-mir-6329	<10
rno-mir-541_hairp	<10
rno-mir-425_hairp	<10
rno-mir-140_hairp	<10
rno-mir-3558-3p	<10
rno-mir-490-3p	<10
rno-mir-679_hairp	<10
rno-mir-93_hairp	<10
rno-mir-146b_hairp	<10
rno-mir-142-5p	<10
rno-mir-135a_hairp	<10
rno-mir-330_hairp	<10
rno-mir-6322_hairp	<10
rno-mir-99a-3p	<10
rno-mir-222_hairp	<10
rno-mir-344i	<10
rno-mir-3542*	<10
rno-mir-879_hairp	<10
rno-mir-331-5p	<10
rno-mir-6325	<10
rno-mir-324_hairp	<10
rno-mir-31a_hairp	<10
rno-mir-6314	<10
rno-mir-19a_hairp	<10
rno-mir-352_hairp	<10
rno-mir-30d_hairp	<10
rno-mir-351_hairp	<10
rno-mir-298_hairp	<10
rno-mir-153_hairp	<10
rno-mir-6333_hairp	<10
rno-mir-191a_hairp	<10
rno-mir-143-5p	<10
rno-mir-30d-3p	<10
rno-mir-543*	<10
rno-mir-3557-3p	<10
rno-mir-540-5p	<10
rno-mir-3541_hairp	<10
rno-mir-6323_hairp	<10
rno-mir-96-5p	<10
rno-mir-672_hairp	<10
rno-mir-221_hairp	<10
rno-mir-194-3p	<10
rno-mir-2985*	<10
rno-mir-6327_hairp	<10
rno-mir-349_hairp	<10
rno-mir-6317_hairp	<10
rno-mir-421-5p	<10
rno-mir-26a-3p	<10
rno-mir-935_hairp	<10
rno-mir-410-5p	<10
rno-mir-484_hairp	<10
rno-mir-3074_hairp	<10
rno-mir-509-3p	<10
rno-mir-339_hairp	<10
rno-mir-152_hairp	<10
rno-mir-3577_hairp	<10
rno-mir-6334_hairp	<10
rno-mir-93-3p	<10
rno-mir-145_hairp	<10
rno-mir-3542_hairp	<10
rno-mir-879-3p	<10
rno-mir-463_hairp	<10
rno-mir-666_hairp	<10
rno-mir-3596a	<10
rno-mir-598-5p	<10
rno-mir-425-3p	<10
rno-mir-1949	<10
rno-mir-1224_hairp	<10
rno-mir-21_hairp	<10
rno-mir-181b-1-3p	<10
rno-mir-30c-1_hairp	<10
rno-mir-183-3p	<10
rno-mir-1306-5p	<10
rno-mir-218a-2_hairp	<10
rno-mir-764-5p	<10
rno-mir-130b_hairp	<10
rno-mir-211-5p	<10
rno-mir-667_hairp	<10
rno-mir-183_hairp	<10
rno-mir-466b-1*	<10
rno-mir-540_hairp	<10
rno-mir-425*	<10
rno-mir-144_hairp	<10
rno-mir-3548_hairp	<10
rno-mir-761_hairp	<10
rno-mir-194-2_hairp	<10
rno-mir-378b	<10
rno-mir-6319_hairp	<10
rno-mir-191b_hairp	<10
rno-mir-876_hairp	<10
rno-mir-3577	<10
rno-mir-31b_hairp	<10
rno-mir-34c_hairp	<10
rno-mir-181d-3p	<10
rno-mir-186_hairp	<10
rno-mir-381-5p	<10
rno-mir-20b_hairp	<10
rno-mir-92a-1-5p	<10
rno-mir-218a-2-3p	<10
rno-mir-107_hairp	<10
rno-mir-378a_hairp	<10
rno-mir-455_hairp	<10
rno-mir-488-5p	<10
rno-mir-743a_hairp	<10
rno-mir-3585-3p	<10
rno-mir-344a-2_hairp	<10
rno-mir-501_hairp	<10
rno-mir-141_hairp	<10
rno-mir-208b_hairp	<10
rno-mir-224_hairp	<10
rno-mir-1949_hairp	<10
rno-mir-3568*	<10
rno-mir-16-3p	<10
rno-mir-365-5p	<10
rno-mir-193_hairp	<10
rno-mir-327_hairp	<10
rno-mir-3065_hairp	<10
rno-mir-741_hairp	<10
rno-mir-203a_hairp	<10
rno-mir-743b_hairp	<10
rno-mir-184_hairp	<10
rno-mir-326-5p	<10
rno-mir-3560_hairp	<10
rno-mir-130a_hairp	<10
rno-mir-501-5p	<10
rno-mir-490_hairp	<10
rno-mir-17-1_hairp	<10
rno-mir-3564_hairp	<10
rno-mir-3570_hairp	<10
rno-mir-678_hairp	<10
rno-mir-3556a_hairp	<10
rno-mir-551b_hairp	<10
rno-mir-181a-2_hairp	<10
rno-mir-3547*	<10
rno-mir-19b-2_hairp	<10
rno-mir-1912-3p	<10
rno-mir-347_hairp	<10
rno-mir-3583-3p	<10
rno-mir-215_hairp	<10
rno-mir-200a_hairp	<10
rno-mir-881_hairp	<10
rno-mir-34a_hairp	<10
rno-mir-3589_hairp	<10
rno-mir-3544*	<10
rno-mir-503_hairp	<10
rno-mir-542_hairp	<10
rno-mir-1306_hairp	<10
rno-mir-291a_hairp	<10
rno-mir-196a_hairp	<10
rno-mir-129-1_hairp	<10
rno-mir-3553_hairp	<10
rno-mir-3542	<10
rno-mir-671*	<10
rno-mir-6315_hairp	<10
rno-mir-222-5p	<10
rno-mir-3571_hairp	<10
rno-mir-347*	<10
rno-mir-1912_hairp	<10
rno-mir-19b-1_hairp	<10
rno-mir-17-2_hairp	<10
rno-mir-3543_hairp	<10
rno-mir-101a-5p	<10
rno-mir-3578	<10
rno-mir-363_hairp	<10
rno-mir-742_hairp	<10
rno-mir-328b-3p	<10
rno-mir-92a-2_hairp	<10
rno-mir-338_hairp	<10
rno-mir-451_hairp	<10
rno-mir-216a-3p	<10
rno-mir-10b-3p	<10
rno-mir-201-5p	<10
rno-mir-15b_hairp	<10
rno-mir-675_hairp	<10
rno-mir-3570	<10
rno-mir-3552*	<10
rno-mir-181a-1_hairp	<10
rno-mir-343_hairp	<10
rno-mir-380_hairp	<10
rno-mir-203b_hairp	<10
rno-mir-875_hairp	<10
rno-mir-3596a*	<10
rno-mir-544-5p	<10
rno-mir-377_hairp	<10
rno-mir-3590-3p	<10
rno-mir-146a-3p	<10
rno-mir-107-5p	<10
rno-mir-294_hairp	<10
rno-mir-130a-5p	<10
rno-mir-881-3p	<10
rno-mir-126b_hairp	<10
rno-mir-3546	<10
rno-mir-3120	<10
rno-mir-542-5p	<10
rno-mir-133a-3p	<10
rno-let-7f-1-3p	<10
rno-mir-673-3p	<10
rno-mir-188-5p	<10
rno-mir-3065-5p	<10
rno-mir-24-1_hairp	<10
rno-mir-471_hairp	<10
rno-mir-484	<10
rno-mir-362-3p	<10
rno-mir-23b-5p	<10
rno-mir-758-5p	<10
rno-mir-215	<10
rno-mir-551b-5p	<10
rno-mir-210_hairp	<10
rno-mir-325_hairp	<10
rno-mir-489_hairp	<10
rno-mir-30a_hairp	<10
rno-mir-195_hairp	<10
rno-mir-3561_hairp	<10
rno-mir-665_hairp	<10
rno-mir-223_hairp	<10
rno-mir-196c_hairp	<10
rno-mir-668*	<10
rno-mir-221*	<10
rno-mir-412-3p	<10
rno-mir-1306-3p	<10
rno-mir-3552	<10
rno-mir-3072	<10
rno-mir-301a-5p	<10
rno-mir-20a-3p	<10
rno-mir-196a-5p	<10
rno-mir-24-1-5p	<10
rno-mir-3541	<10
rno-mir-466c-3p	<10
rno-mir-383-3p	<10
rno-mir-32-3p	<10
rno-mir-547-5p	<10
rno-mir-802-3p	<10
rno-mir-146b-3p	<10
rno-mir-224-3p	<10
rno-mir-201-3p	<10
rno-mir-181b-2-3p	<10
rno-mir-678	<10
rno-mir-465-5p	<10
rno-mir-496_hairp	<10
rno-mir-1188_hairp	<10
rno-mir-292_hairp	<10
rno-mir-504_hairp	<10
rno-mir-6318_hairp	<10
rno-mir-92a-1_hairp	<10
rno-mir-135b_hairp	<10
rno-mir-200b_hairp	<10
rno-mir-3549_hairp	<10
rno-mir-10a_hairp	<10
rno-mir-350_hairp	<10
rno-mir-6332_hairp	<10
rno-mir-3574_hairp	<10
rno-mir-3582_hairp	<10
rno-mir-133b_hairp	<10
rno-mir-103-2_hairp	<10
rno-mir-3568_hairp	<10
rno-mir-206_hairp	<10
rno-mir-532_hairp	<10
rno-mir-216a_hairp	<10
rno-mir-6316_hairp	<10
rno-mir-497_hairp	<10
rno-mir-3578_hairp	<10
rno-mir-362_hairp	<10
rno-mir-3575_hairp	<10
rno-mir-129-2*	<10
rno-mir-350*	<10
rno-mir-3074*	<10
rno-mir-544*	<10
rno-mir-3570*	<10
rno-mir-194-1*	<10
rno-mir-145*	<10
rno-mir-466b-1-3p	<10
rno-mir-543-5p	<10
rno-mir-362-5p	<10
rno-mir-448-5p	<10
rno-mir-487b-5p	<10
rno-mir-103-2-5p	<10
rno-mir-455-5p	<10
rno-mir-483-5p	<10
rno-mir-18a-3p	<10
rno-mir-200a-5p	<10
rno-mir-301b-3p	<10
rno-mir-3594-3p	<10
rno-mir-363-3p	<10
rno-mir-6327	<10
rno-mir-874-5p	<10
rno-mir-144-3p	<10
rno-mir-544-3p	<10
rno-mir-26b-3p	<10
rno-mir-218a-1-3p	<10
rno-mir-32-5p	<10
rno-mir-141-5p	<10
rno-mir-216a-5p	<10
rno-mir-328a-5p	<10
rno-mir-33-3p	<10
rno-mir-3572	<10
rno-mir-6321	<10
rno-mir-3550	<10
rno-mir-377-5p	<10
rno-mir-1188-3p	<10
rno-mir-500-5p	<10
rno-mir-875	<10
rno-mir-203b-3p	<10
rno-mir-876	<10
rno-mir-20b-5p	<10
rno-mir-216b-3p	<10
rno-let-7a-2-3p	<10
rno-mir-376c-5p	<10
rno-mir-147	<10
rno-mir-1193-5p	<10
rno-mir-223-5p	<10
rno-mir-743a-3p	<10
rno-mir-6319	<10
rno-mir-9b-5p	<10
rno-mir-471-3p	<10
rno-mir-802-5p	<10
rno-mir-17-2-3p	<10
rno-mir-3075	<10
rno-mir-3593-3p	<10
rno-mir-9b-3p	<10
rno-mir-196c-5p	<10
rno-mir-3580-3p	<10
rno-mir-760-5p	<10
rno-mir-10a-3p	<10
rno-mir-494-5p	<10
rno-mir-509-5p	<10
rno-mir-363-5p	<10
rno-mir-186-3p	<10
rno-mir-466d	<10
rno-mir-664-1-5p	<10
rno-mir-3065-3p	<10
rno-mir-871-3p	<10
rno-mir-615	<10
rno-mir-3569	<10
rno-mir-675-5p	<10
rno-mir-6328	<10
rno-mir-471-5p	<10
rno-mir-742-5p	<10
rno-mir-208a-3p	<10
rno-mir-21-3p	<10
rno-mir-6317	<10
rno-mir-6333	<10
rno-mir-3586-3p	<10
rno-mir-122-3p	<10
rno-mir-133b-3p	<10
rno-mir-3548	<10
rno-mir-203a-5p	<10
rno-mir-497-3p	<10
rno-mir-101b-5p	<10
rno-mir-202-3p	<10
rno-mir-349	<10
rno-mir-3580-5p	<10
rno-mir-883-5p	<10
rno-mir-3586-5p	<10
rno-mir-1-5p	<10
rno-mir-295-5p	<10
rno-mir-3576	<10
rno-mir-463-5p	<10
rno-mir-628	<10
rno-mir-24-2_hairp	<10
rno-mir-702_hairp	<10
rno-mir-543_hairp	<10
rno-mir-329_hairp	<10
rno-mir-483_hairp	<10
rno-mir-22_hairp	<10
rno-mir-182_hairp	<10
rno-mir-16_hairp	<10
rno-mir-3594_hairp	<10
rno-mir-410_hairp	<10
rno-mir-30b_hairp	<10
rno-mir-495_hairp	<10
rno-mir-27a_hairp	<10
rno-mir-466d_hairp	<10
rno-mir-211_hairp	<10
rno-mir-138-2_hairp	<10
rno-mir-128-1_hairp	<10
rno-mir-374_hairp	<10
rno-mir-218a-1_hairp	<10
rno-mir-6325_hairp	<10
rno-mir-376c_hairp	<10
rno-mir-6321_hairp	<10
rno-mir-6328_hairp	<10
rno-mir-344b-2_hairp	<10
rno-mir-148b_hairp	<10
rno-mir-205_hairp	<10
rno-mir-301b_hairp	<10
rno-mir-493_hairp	<10
rno-mir-3586_hairp	<10
rno-mir-3566_hairp	<10
rno-mir-421_hairp	<10
rno-mir-181d_hairp	<10
rno-mir-6216_hairp	<10
rno-mir-3573_hairp	<10
rno-mir-25_hairp	<10
rno-mir-3120_hairp	<10
rno-mir-544_hairp	<10
rno-mir-218b_hairp	<10
rno-mir-3572_hairp	<10
rno-mir-28_hairp	<10
rno-mir-449a_hairp	<10
rno-mir-96_hairp	<10
rno-mir-181b-1_hairp	<10
rno-mir-18a_hairp	<10
rno-mir-154_hairp	<10
rno-mir-194-1_hairp	<10
rno-mir-133a_hairp	<10
rno-mir-6329_hairp	<10
rno-mir-449c_hairp	<10
rno-mir-296_hairp	<10
rno-mir-598_hairp	<10
rno-mir-291b_hairp	<10
rno-mir-874_hairp	<10
rno-mir-3585_hairp	<10
rno-mir-878_hairp	<10
rno-mir-336_hairp	<10
rno-mir-465_hairp	<10
rno-mir-103-1_hairp	<10
rno-mir-9b-3_hairp	<10
rno-mir-3583_hairp	<10
rno-mir-105_hairp	<10
rno-mir-122_hairp	<10
rno-mir-32_hairp	<10
rno-mir-499_hairp	<10
rno-mir-802_hairp	<10
rno-mir-192_hairp	<10
rno-mir-632_hairp	<10
rno-mir-6326_hairp	<10
rno-mir-9b-1_hairp	<10
rno-mir-673_hairp	<10
rno-mir-6314_hairp	<10
rno-mir-299b_hairp	<10
rno-mir-20a_hairp	<10
rno-mir-344a-1_hairp	<10
rno-mir-6330_hairp	<10
rno-mir-3552_hairp	<10
rno-mir-511_hairp	<10
rno-mir-208a_hairp	<10
rno-mir-196b_hairp	<10
rno-mir-3559_hairp	<10
rno-mir-3576_hairp	<10
rno-mir-547_hairp	<10
rno-mir-3587_hairp	<10
rno-mir-188_hairp	<10
rno-mir-3595_hairp	<10
rno-mir-3588_hairp	<10
rno-mir-880_hairp	<10
rno-mir-3579_hairp	<10
rno-mir-1_hairp	<10
rno-mir-3546_hairp	<10
rno-mir-429_hairp	<10
rno-mir-301a_hairp	<10
rno-mir-3591_hairp	<10
rno-mir-758_hairp	<10
rno-mir-500_hairp	<10
rno-mir-2964_hairp	<10
rno-mir-3596a_hairp	<10
rno-mir-190a_hairp	<10
rno-mir-3580_hairp	<10
rno-mir-9b-2_hairp	<10
rno-mir-219-1_hairp	<10
rno-mir-33_hairp	<10
rno-mir-202_hairp	<10
rno-mir-664-2_hairp	<10
rno-mir-293_hairp	<10
rno-mir-759_hairp	<10
rno-mir-3569_hairp	<10
rno-mir-10b_hairp	<10
rno-mir-568_hairp	<10
rno-mir-290_hairp	<10
rno-mir-509_hairp	<10
rno-mir-3551_hairp	<10
rno-mir-124-1_hairp	<10
rno-mir-9a-2_hairp	<10
rno-mir-592_hairp	<10
rno-mir-664-1_hairp	<10
rno-mir-3596d_hairp	<10
rno-mir-3590_hairp	<10
rno-mir-201_hairp	<10
rno-mir-871_hairp	<10
rno-mir-883_hairp	<10
rno-mir-299*	<10
rno-mir-140*	<10
rno-mir-341*	<10
rno-mir-495*	<10
rno-mir-337*	<10
rno-mir-3567*	<10
rno-mir-1249*	<10
rno-mir-146b*	<10
rno-mir-3565*	<10
rno-mir-323*	<10
rno-mir-382*	<10
rno-mir-664-2*	<10
rno-mir-143*	<10
rno-mir-330*	<10
rno-mir-876*	<10
rno-let-7e*	<10
rno-mir-207*	<10
rno-mir-301b*	<10
rno-mir-7b*	<10
rno-mir-126*	<10
rno-mir-150*	<10
rno-mir-483*	<10
rno-mir-147*	<10
rno-mir-3562*	<10
rno-mir-328a*	<10
rno-mir-3587*	<10
rno-mir-494*	<10
rno-mir-3550*	<10
rno-mir-151*	<10
rno-mir-3574*	<10
rno-mir-875*	<10
rno-mir-30a*	<10
rno-mir-30c-2*	<10
rno-mir-3582*	<10
rno-mir-3596c*	<10
rno-mir-664-1*	<10
rno-mir-935*	<10

## Sheet: P4 vs P28
miRNA	MEAN_28C4C	MEAN_28C	MEAN_4C	RATIO OF EXPRESSION (P4/P28)	padj-values
rno-mir-376b-5p	1033.68	1426.47	444.49	0.311602	0.00450999
rno-mir-106b-3p	69.6395	36.4563	119.414	3.27554	0.00450999
rno-mir-29a-3p	6333.61	9558.74	1495.91	0.156497	0.00450999
rno-mir-25-5p	22.5722	12.0279	38.3887	3.19163	0.00607159
rno-mir-29a_hairp	707.876	1072.52	160.909	0.150028	0.00607159
rno-mir-330-5p	660.966	931.171	255.658	0.274556	0.0069032
rno-mir-6331_hairp	163.894	234.035	58.6839	0.250749	0.00821669
rno-mir-764_hairp	11.0726	16.5566	2.84652	0.171926	0.00821669
rno-let-7a-1-3p_rno-let-7c-2-3p	63.4694	89.9169	23.7981	0.264668	0.00821669
rno-mir-27b-3p	742.581	976.764	391.306	0.400615	0.00961838
rno-mir-3068-5p	455.881	722.437	56.0469	0.0775803	0.00961838
rno-mir-423-5p	286.511	213.419	396.15	1.85621	0.00961838
rno-mir-320-3p	3564.58	2668.63	4908.51	1.83933	0.0100546
rno-mir-539_hairp	202.31	262.148	112.554	0.429352	0.0105103
rno-mir-212-5p	177.78	268.49	41.7148	0.155368	0.0106173
rno-mir-7b	34653.3	48897.6	13286.9	0.271729	0.0149029
rno-mir-132-5p	59.5319	80.0363	28.7754	0.35953	0.0149705
rno-mir-125b-2-3p	387.353	315.652	494.905	1.56788	0.0162498
rno-mir-136-3p	168.101	231.76	72.6138	0.313315	0.0162498
rno-mir-185*	13.9817	20.0136	4.93397	0.246531	0.0162498
rno-mir-190a-5p	52.3673	74.4429	19.2539	0.258639	0.0162498
rno-mir-341	579.887	711.052	383.141	0.538837	0.0189948
rno-mir-369-3p	1473.59	2168.74	430.873	0.198674	0.0189948
rno-mir-3068-3p	108.38	140.155	60.7176	0.433217	0.0248233
rno-mir-212_hairp	12.3665	17.9477	3.9948	0.222581	0.0248233
rno-mir-708-5p	862.616	1093.03	516.99	0.472987	0.0248233
rno-mir-539-3p	1856.4	2454.04	959.943	0.391169	0.0248233
rno-mir-137-3p	1381.36	1873.23	643.54	0.343545	0.0248233
rno-mir-98-5p	13762	18790.2	6219.87	0.331017	0.0253479
rno-mir-219-1-3p	22.761	8.31355	44.4321	5.34454	0.0253479
rno-mir-3068_hairp	44.581	68.9128	8.08316	0.117295	0.0253479
rno-mir-503-3p	22.7455	12.7101	37.7986	2.9739	0.0276949
rno-mir-29c-3p	420.078	613.881	129.374	0.210748	0.0307921
rno-mir-140-5p	1232.26	1597.02	685.114	0.428995	0.0307921
rno-mir-24-3p	9818.7	12235.5	6193.44	0.506185	0.0361724
rno-mir-376a-3p	1121.33	1523.75	517.689	0.339746	0.0361724
rno-mir-140-3p	2187.98	2564.44	1623.29	0.632999	0.0470184
rno-mir-344g_hairp	48.2289	31.4443	73.4058	2.33447	0.0474572
rno-mir-153-3p	1621.52	2480.4	333.192	0.13433	0.0490471
rno-mir-702-5p	24.9714	13.3296	42.4342	3.18346	0.0504337
rno-mir-325-5p	82.1384	88.0102	73.3307	0.833206	0.0517196
rno-mir-501-3p	60.3041	33.3262	100.771	3.02378	0.0517196
rno-mir-98_hairp	20.1775	26.8719	10.1359	0.377194	0.0518551
rno-mir-185-5p	10296.9	15317.1	2766.64	0.180624	0.0518551
rno-mir-7a-5p	156888	210773	76061.8	0.360871	0.0518551
rno-mir-1843_hairp	170.584	252.446	47.7925	0.189318	0.0529676
rno-mir-298-5p	735.511	501.155	1087.04	2.16908	0.0529676
rno-mir-101b-3p	590.594	807.026	265.947	0.32954	0.0529676
rno-mir-1188-5p	198.937	131.669	299.84	2.27723	0.0542347
rno-mir-320_hairp	70.2445	36.1154	121.438	3.3625	0.0542347
rno-mir-488-3p	163.389	217.205	82.6658	0.380589	0.0564574
rno-mir-423_hairp	95.3156	76.405	123.682	1.61876	0.058714
rno-mir-764-3p	22.7367	32.6667	7.84158	0.240048	0.0633372
rno-mir-212-3p	216.976	323.922	56.5567	0.1746	0.0633372
rno-mir-344i_hairp	52.898	64.531	35.4485	0.549325	0.0641347
rno-mir-592	13.3585	18.3734	5.83618	0.317642	0.0641347
rno-mir-29b-3p	1359.1	2071.19	290.96	0.14048	0.0665614
rno-mir-351-3p	11.1342	6.95791	17.3986	2.50055	0.0710405
rno-mir-148b-5p	27.0478	35.1174	14.9433	0.425524	0.0734835
rno-mir-125b-1_hairp	84.0709	60.5913	119.29	1.96877	0.0735386
rno-mir-101b_hairp	103.951	133.454	59.6961	0.447316	0.0753628
rno-mir-18a-5p	124.879	67.9618	210.254	3.09371	0.0770688
rno-mir-1843-5p	2288.63	3520.45	440.893	0.125238	0.0778717
rno-mir-192-5p	52.8396	61.6037	39.6935	0.644336	0.0800783
rno-mir-503-5p	18.5022	11.4062	29.1461	2.55528	0.0871954
rno-mir-455-3p	53.9651	25.7442	96.2965	3.74052	0.0871954
rno-mir-873_hairp	61.0125	78.8185	34.3035	0.435221	0.0871954
rno-mir-466b-2_hairp	12.1511	6.10198	21.2247	3.47833	0.100548
rno-mir-879-5p	93.5348	120.695	52.7943	0.437418	0.101458
rno-mir-28-3p	173.39	136.883	228.152	1.66677	0.101458
rno-mir-598-3p	306.505	385.813	187.543	0.486098	0.101458
rno-mir-345-5p	9.66747	6.94131	13.7567	1.98186	0.101458
rno-mir-344a-3p	97.8169	118.854	66.2618	0.557508	0.101458
rno-mir-30e-5p	621.382	756.4	418.855	0.553748	0.101458
rno-mir-330-3p	1402.08	1798.68	807.185	0.448765	0.103084
rno-mir-494-3p	985.392	375.962	1899.54	5.05247	0.108515
rno-mir-1839-5p	1905.57	2636.99	808.439	0.306577	0.110805
rno-mir-337-5p	294.57	246.873	366.116	1.48301	0.110805
rno-mir-298-3p	56.4349	29.583	96.7128	3.2692	0.110805
rno-mir-328a-3p	1278.68	1524.72	909.615	0.59658	0.110805
rno-mir-33-5p	79.21	108.11	35.8602	0.331701	0.110805
rno-mir-423-3p	924.355	626.445	1371.22	2.1889	0.110805
rno-mir-377-3p	44.4606	57.4525	24.9727	0.434666	0.110805
rno-mir-107-3p	575.401	477.208	722.692	1.51442	0.110805
rno-let-7a-2_hairp	292.593	232.948	382.06	1.64011	0.115547
rno-mir-344g	60.2979	85.8118	22.0271	0.256691	0.116812
rno-mir-296-3p	88.8581	35.6881	168.613	4.72464	0.118097
rno-mir-323-5p	251.671	150.806	402.969	2.6721	0.121677
rno-mir-370-3p	132.406	54.8474	248.743	4.53519	0.122489
rno-mir-433-3p	6935.79	4785.84	10160.7	2.12308	0.125515
rno-mir-342-5p	472.247	383.179	605.849	1.58111	0.125923
rno-mir-340-5p	396.018	488.89	256.709	0.525085	0.125923
rno-mir-322-3p	81.447	59.8794	113.798	1.90046	0.126409
rno-mir-224-5p	36.3985	47.0002	20.496	0.436082	0.127287
rno-mir-26b-5p	2749.85	3384.67	1797.61	0.531102	0.134506
rno-mir-1839_hairp	29.0296	35.7433	18.9591	0.530424	0.138109
rno-mir-135b-3p	20.3906	14.0028	29.9722	2.14044	0.154989
rno-mir-216b-5p	93.8924	40.9758	173.267	4.22853	0.15671
rno-mir-194-5p	58.9649	68.196	45.1183	0.661596	0.15671
rno-mir-3544_hairp	99.0929	37.8731	190.923	5.04112	0.15671
rno-mir-134-5p	3008.69	2483.63	3796.28	1.52852	0.15733
rno-mir-103-3p	11486.9	9862.26	13923.9	1.41184	0.15733
rno-mir-217-5p	24.986	11.6609	44.9737	3.85679	0.160072
rno-mir-122-5p	40.0635	49.7841	25.4826	0.511861	0.163595
rno-mir-1843-3p	98.7654	117.569	70.5598	0.600155	0.168721
rno-mir-499-5p	120.924	162.046	59.2405	0.365578	0.169788
rno-mir-485-3p	383.707	251.84	581.509	2.30904	0.1735
rno-mir-9a-3p	3413.56	3014.44	4012.24	1.331	0.179626
rno-mir-132_hairp	17.1942	23.24	8.12534	0.349627	0.179626
rno-mir-433-5p	88.4287	102.568	67.2201	0.655372	0.181375
rno-mir-344b-5p	218.893	254.304	165.777	0.651885	0.183806
rno-mir-488_hairp	31.7119	39.0558	20.6962	0.529915	0.186971
rno-let-7i-5p	72482.5	89094.5	47564.5	0.533866	0.187232
rno-mir-326-3p	70.1737	90.7975	39.2381	0.43215	0.189287
rno-let-7f-5p	93895.7	114672	62731.6	0.547054	0.193223
rno-mir-3572*	72.7103	27.6455	140.308	5.07524	0.193223
rno-mir-708_hairp	30.8376	40.1418	16.8814	0.420545	0.193223
rno-mir-106b-5p	674.358	562.899	841.547	1.49502	0.193223
rno-mir-7a-1_hairp	24.1493	26.9261	19.9841	0.742185	0.193223
rno-mir-345-3p	56.0123	64.7491	42.907	0.662666	0.193223
rno-mir-1298_hairp	12.3225	15.8084	7.09357	0.448721	0.203371
rno-mir-300_hairp	10.3592	13.317	5.92232	0.444718	0.203371
rno-mir-185_hairp	11.7885	15.1301	6.77618	0.44786	0.203371
rno-mir-17-1-3p	28.5804	13.7536	50.8205	3.69506	0.20754
rno-mir-130b-3p	22.156	4.70006	48.3399	10.285	0.209182
rno-mir-672-3p	44.9302	33.7873	61.6445	1.82449	0.209611
rno-mir-218a-5p	699.084	881.793	425.02	0.481996	0.210779
rno-mir-384-5p	392.322	469.835	276.053	0.587553	0.213286
rno-mir-92b_hairp	22.1406	9.89468	40.5096	4.09408	0.214076
rno-mir-344b-1-3p	209.653	255.785	140.455	0.549113	0.215285
rno-mir-409a_hairp	756.922	482.07	1169.2	2.42538	0.216382
rno-mir-3072_hairp	26.7692	18.98	38.4529	2.02596	0.216382
rno-mir-132-3p	807.678	1010.68	503.17	0.497851	0.216382
rno-mir-652-5p	18.6965	23.2176	11.9149	0.513183	0.226708
rno-mir-409a-5p	145.265	123.647	177.692	1.43708	0.235252
rno-mir-191a-5p	4240.16	4540.94	3789	0.834409	0.236743
rno-mir-1193-3p	29.6832	15.856	50.424	3.18011	0.248265
rno-mir-381_hairp	22.6319	26.8072	16.369	0.61062	0.248536
rno-mir-181a-5p	1016.51	845.382	1273.21	1.50608	0.251379
rno-mir-126a-5p	73.0433	88.9436	49.1927	0.553077	0.251379
rno-let-7c-1_hairp	402.008	271.956	597.085	2.19552	0.260686
rno-mir-101a_hairp	273.804	333.098	184.863	0.554981	0.260686
rno-mir-130b-5p	64.7957	17.8217	135.257	7.58942	0.261749
rno-mir-380-5p	342.787	402.297	253.521	0.630185	0.265453
rno-mir-374-3p	10.4691	14.0601	5.08271	0.361499	0.265453
rno-let-7a-1_hairp	60.2902	50.6417	74.7629	1.47631	0.267384
rno-mir-351-5p	203.648	125.954	320.187	2.54209	0.267384
rno-mir-1193_hairp	16.0647	8.99871	26.6638	2.96307	0.270371
rno-mir-222-3p	382.759	235.261	604.005	2.56738	0.270675
rno-mir-29b-2-5p	11.7041	15.1219	6.57736	0.434955	0.274007
rno-mir-17-5p	109.202	38.0257	215.966	5.67947	0.274007
rno-mir-380-3p	379.562	431.456	301.72	0.699306	0.279113
rno-mir-127_hairp	156.393	134.592	189.095	1.40495	0.279113
rno-mir-384_hairp	47.7241	59.946	29.3913	0.490295	0.279674
rno-mir-376c-3p	626.527	524.362	779.774	1.48709	0.283152
rno-mir-487b-3p	14075.9	11739	17581.2	1.49767	0.284524
rno-mir-34b-5p	70.7349	100.127	26.6472	0.266134	0.28624
rno-mir-98-3p	16.7211	22.333	8.30316	0.371789	0.290647
rno-mir-30e-3p	2036.53	2308.44	1628.67	0.705527	0.290871
rno-mir-449a-5p	113.616	10.0609	268.949	26.732	0.290871
rno-mir-375_hairp	43.847	28.3457	67.0991	2.36717	0.290871
rno-mir-181a-2-3p	39.2103	15.9929	74.0364	4.62932	0.290871
rno-mir-664-2-5p	177.01	222.518	108.748	0.488714	0.290871
rno-mir-3473	61.2556	51.4701	75.9339	1.4753	0.290871
rno-mir-431_hairp	160.763	139.376	192.845	1.38364	0.291649
rno-mir-448-3p	192.004	244.619	113.082	0.462278	0.297724
rno-mir-93-5p	346	260.358	474.464	1.82236	0.297724
rno-mir-541-5p	8647.1	7486.1	10388.6	1.38772	0.297724
rno-mir-15b-5p	155.109	97.1143	242.101	2.49295	0.303436
rno-mir-448_hairp	12.2242	14.8556	8.27718	0.557177	0.30429
rno-mir-146b-5p	486.071	583.546	339.857	0.582399	0.323306
rno-mir-877	29.3688	17.2209	47.5905	2.76353	0.323485
rno-mir-204-5p	1584.25	2068.31	858.162	0.414909	0.323485
rno-mir-20a-5p	47.2237	23.4086	82.9463	3.54341	0.323485
rno-mir-3547	185.763	228.739	121.299	0.530295	0.33372
rno-mir-92b-5p	172.991	118.517	254.703	2.14909	0.34448
rno-mir-28-5p	816.02	888.279	707.632	0.796632	0.34448
rno-mir-99b-5p	1455.7	1056.3	2054.81	1.94529	0.351799
rno-mir-410-3p	203.451	177.361	242.586	1.36775	0.369059
rno-mir-322*	37.5914	26.8142	53.7573	2.00481	0.372823
rno-mir-19b-3p	67.6974	32.788	120.062	3.66176	0.372823
rno-mir-485_hairp	305.053	178.292	495.194	2.77743	0.374096
rno-mir-935	12.6258	8.19478	19.2722	2.35177	0.376246
rno-mir-6322_hairp	10.4073	6.39567	16.4247	2.56809	0.380151
rno-mir-127-3p	5342.79	5837.35	4600.94	0.788191	0.381174
rno-mir-26a-5p	11157.5	12745.6	8775.21	0.688488	0.382067
rno-mir-370-5p	21.6166	24.3418	17.5287	0.720106	0.38867
rno-mir-328a_hairp	13.3574	16.0466	9.32358	0.581032	0.404629
rno-mir-6320_hairp	19.4602	14.4971	26.905	1.85589	0.405472
rno-mir-6324_hairp	29.1488	18.286	45.443	2.48512	0.416818
rno-let-7f-2_hairp	20.8308	23.0102	17.5618	0.763219	0.422004
rno-mir-128-2-5p	91.9972	47.8061	158.284	3.31096	0.422004
rno-mir-1249	33.6719	9.24861	70.3068	7.60187	0.422004
rno-mir-187*	13.5262	10.4738	18.1049	1.72858	0.422004
rno-mir-338-5p	169.313	205.85	114.508	0.556268	0.423354
rno-mir-151-5p	1652.27	1471.42	1923.55	1.30728	0.423519
rno-mir-92a-3p	429.703	187.287	793.326	4.23589	0.423519
rno-mir-16-5p	308.422	219.23	442.21	2.01711	0.425673
rno-mir-181c-3p	16.0461	12.7268	21.0251	1.65203	0.425673
rno-mir-184	36.8262	26.916	51.6915	1.92048	0.444968
rno-mir-3473_hairp	19.3374	15.776	24.6794	1.56436	0.448076
rno-mir-674_hairp	35.6882	24.9838	51.7448	2.07114	0.448076
rno-let-7e_hairp	57.866	39.8489	84.8915	2.13034	0.448076
rno-mir-7a-2_hairp	102.083	118.303	77.7533	0.65724	0.451665
rno-mir-872-3p	35.7546	23.8229	53.6521	2.25212	0.451665
rno-mir-144-5p	71.8559	106.274	20.2292	0.190349	0.469839
rno-mir-27b_hairp	16.5975	19.2636	12.5983	0.653993	0.469839
rno-mir-505-5p	59.6048	38.1845	91.7351	2.40242	0.469839
rno-mir-137-5p	267.974	228.024	327.899	1.438	0.469839
rno-mir-300-5p	68.7707	79.1893	53.1428	0.671085	0.470825
rno-mir-493-5p	47.1053	40.332	57.2653	1.41985	0.470825
rno-mir-127-5p	1345.08	1540.86	1051.39	0.682341	0.475611
rno-let-7d-5p	48196.6	54571.1	38635	0.707975	0.475611
rno-mir-30a-5p	877.854	961.103	752.982	0.783456	0.477557
rno-mir-23a-3p	2133.67	2405.24	1726.32	0.717735	0.477557
rno-mir-873-5p	25.67	30.4451	18.5073	0.607892	0.478802
rno-mir-369_hairp	100.264	119.052	72.083	0.605475	0.479714
rno-mir-296-5p	78.6397	35.6801	143.079	4.01005	0.481512
rno-mir-411-5p	1121.12	1301.35	850.781	0.653769	0.493096
rno-mir-872-5p	2493.21	2997.72	1736.43	0.579251	0.49731
rno-mir-27a-3p	62.9262	79.7357	37.7121	0.472964	0.501192
rno-mir-674-3p	45.3022	32.3455	64.7374	2.00143	0.515249
rno-mir-181b-5p	549.249	492.406	634.514	1.2886	0.516029
rno-mir-19a-3p	11.0469	7.73905	16.0086	2.06855	0.516029
rno-mir-653-3p	1206.51	1361.97	973.315	0.714636	0.519795
rno-mir-299a-3p	45.0049	53.36	32.4723	0.608552	0.521538
rno-mir-130a-3p	261.641	198.757	355.966	1.79096	0.522245
rno-mir-129-5p	447.643	370.283	563.683	1.5223	0.522245
rno-mir-30c-1-3p	113.144	132.156	84.6253	0.640346	0.523085
rno-mir-379-5p	6949.66	7985.81	5395.44	0.675628	0.524162
rno-mir-124-5p	11.7141	7.10927	18.6215	2.61932	0.525649
rno-mir-485*	324.001	128.199	617.704	4.81833	0.525649
rno-mir-300-3p	1705.88	1908.23	1402.34	0.734892	0.53002
rno-mir-298*	22.2522	12.2591	37.2418	3.03789	0.528627
rno-mir-181a-1-3p	16.3799	9.58231	26.5763	2.77347	0.528627
rno-mir-770_hairp	1361.87	1134.38	1703.11	1.50135	0.528627
rno-mir-7b_hairp	112.594	131.948	83.5635	0.633308	0.528627
rno-mir-652-3p	592.793	505.089	724.349	1.4341	0.528627
rno-mir-500-3p	38.0879	32.6328	46.2707	1.41792	0.538058
rno-mir-674-5p	176.994	125.417	254.359	2.0281	0.538443
rno-mir-92b-3p	1891.68	1199.77	2929.55	2.44177	0.541204
rno-mir-532-3p	24.3155	14.3533	39.2588	2.73517	0.571819
rno-let-7d_hairp	55.2491	60.5991	47.224	0.779285	0.576092
rno-mir-350	10.8038	5.99868	18.0114	3.00256	0.587652
rno-let-7i_hairp	149.377	169.365	119.395	0.704956	0.587742
rno-mir-126a-3p	618.455	709.114	482.467	0.68038	0.589874
rno-mir-708-3p	25.4798	28.2543	21.3181	0.75451	0.592956
rno-mir-3085	12.9685	10.3283	16.9289	1.63908	0.594166
rno-mir-323_hairp	375.124	222.425	604.172	2.7163	0.605726
rno-mir-370_hairp	17.0748	13.6136	22.2666	1.63562	0.610652
rno-mir-337_hairp	24.0291	18.7472	31.9518	1.70435	0.613365
rno-mir-339-5p	132.151	99.1123	181.71	1.83337	0.646099
rno-mir-667-3p	175.948	98.5607	292.028	2.96292	0.646099
rno-mir-3099	8591.81	7687.89	9947.7	1.29394	0.646969
rno-mir-409a-3p	224.177	152.963	330.998	2.16391	0.648827
rno-mir-125b-5p	9587	7015.19	13444.7	1.91651	0.655538
rno-mir-342-3p	481.875	248.144	832.471	3.3548	0.659989
rno-mir-376b-3p	12304.5	13463.2	10566.5	0.784844	0.668679
rno-mir-24-2-5p	11.6091	14.4409	7.36144	0.509765	0.68232
rno-mir-365-3p	15.1238	11.8675	20.0083	1.68598	0.684389
rno-mir-434-3p	9401.51	6335.37	14000.7	2.20993	0.690786
rno-mir-7a-2-3p	197.164	149.058	269.323	1.80684	0.690786
rno-mir-34c-5p	971.687	1159.93	689.319	0.594275	0.690786
rno-mir-352	88.9237	69.4691	118.106	1.70012	0.712727
rno-mir-412_hairp	13.654	8.29281	21.6957	2.61621	0.712727
rno-mir-672-5p	5905.17	4000.78	8761.75	2.19001	0.712727
rno-mir-29c-5p	18.7285	22.379	13.2527	0.592192	0.725396
rno-mir-665	39.9227	44.0149	33.7845	0.767568	0.729227
rno-mir-125a-5p	11758	10245.7	14026.4	1.36901	0.732741
rno-mir-181c-5p	113.584	87.1109	153.293	1.75975	0.735099
rno-mir-431	229.494	200.298	273.289	1.36441	0.737668
rno-mir-668	195.707	139.855	279.485	1.99839	0.738814
rno-mir-3099_hairp	15.9787	12.779	20.7782	1.62596	0.738814
rno-mir-412-5p	88.2694	79.9391	100.765	1.26052	0.760239
rno-mir-217_hairp	10.4053	8.60196	13.1103	1.52411	0.76028
rno-mir-425-5p	165.241	137.014	207.58	1.51503	0.76028
rno-mir-203a-3p	125.26	147.205	92.3419	0.627301	0.76028
rno-mir-383_hairp	19.9204	17.6459	23.332	1.32223	0.76028
rno-mir-653-5p	367.132	434.997	265.335	0.609969	0.771248
rno-mir-361-5p	920.22	857.312	1014.58	1.18345	0.783731
rno-mir-100-5p	1134.09	1278.44	917.559	0.717715	0.787727
rno-mir-136-5p	53.1296	61.7835	40.1488	0.64983	0.790007
rno-mir-702-3p	114.467	23.4537	250.987	10.7014	0.790007
rno-mir-137_hairp	18.7624	15.9254	23.018	1.44537	0.790007
rno-mir-331-3p	53.2618	24.2425	96.7909	3.99262	0.790007
rno-mir-221-5p	185.099	145.247	244.877	1.68594	0.798336
rno-mir-384-3p	301.466	343.98	237.695	0.691016	0.814126
rno-mir-9a-3_hairp	37.2156	30.0203	48.0085	1.5992	0.819613
rno-mir-671_hairp	40.1985	45.3158	32.5224	0.717684	0.834849
rno-mir-434-5p	352.873	290.937	445.777	1.53221	0.834338
rno-mir-301a-3p	28.0979	25.5904	31.8591	1.24497	0.834338
rno-mir-324-3p	34.1871	26.2839	46.0419	1.75172	0.834338
rno-mir-25-3p	167.182	139.025	209.416	1.50632	0.834338
rno-mir-138-5p	478.085	522.602	411.311	0.787044	0.834498
rno-mir-219-2_hairp	48.6257	62.7133	27.4942	0.438411	0.835586
rno-mir-148b-3p	1375.68	1488.69	1206.16	0.810218	0.838576
rno-mir-99b-3p	43.9447	38.7449	51.7443	1.33551	0.838576
rno-mir-183-5p	431.065	601.65	175.187	0.291178	0.856954
rno-mir-411-3p	268.56	210.14	356.189	1.695	0.859754
rno-mir-99a_hairp	38.5709	29.7122	51.859	1.74538	0.861075
rno-mir-496-3p	68.3977	46.1515	101.767	2.20506	0.864994
rno-mir-325-3p	394.692	212.998	667.232	3.13258	0.864994
rno-mir-505-3p	24.9573	11.4671	45.1926	3.94108	0.878896
rno-mir-125b-1-3p	1408.22	1236.06	1666.45	1.34819	0.884543
rno-mir-324-5p	151.802	163.771	133.85	0.817303	0.888234
rno-mir-378a-3p	3565.3	3916.54	3038.44	0.775796	0.912897
rno-mir-10a-5p	59.3458	10.4922	132.626	12.6404	0.912897
rno-mir-329-3p	328.551	174.412	559.758	3.20939	0.917447
rno-mir-125a_hairp	18.5016	12.4641	27.5577	2.21096	0.927325
rno-mir-542-3p	38.7155	43.4388	31.6305	0.728162	0.927325
rno-mir-146a-5p	822.248	979.967	585.669	0.597641	0.932584
rno-mir-382-5p	3429.68	3214.87	3751.9	1.16705	0.935985
rno-mir-187-3p	104.736	94.0269	120.798	1.28472	0.936093
rno-mir-101a-3p	211.258	249.977	153.178	0.612768	0.945348
rno-mir-770*	355.56	330.256	393.516	1.19155	0.953572
rno-mir-504*	11.7381	8.62265	16.4113	1.90327	0.953572
rno-mir-142-5p	9.58613	6.58223	14.092	2.14091	0.953572
rno-mir-673-5p	23.2723	17.1191	32.5021	1.89859	0.953572
rno-mir-3544	18.6347	3.9334	40.6867	10.3439	0.953572
rno-mir-1298	20.2163	22.6513	16.5639	0.731255	0.956069
rno-mir-154-3p	78.4157	41.8534	133.259	3.18395	0.969099
rno-mir-31a-5p	76.0453	88.8297	56.8686	0.640198	0.98019
rno-mir-145-5p	35.5132	26.4883	49.0505	1.85178	0.987305
rno-mir-382-3p	2282.68	2126.65	2516.71	1.18342	1
rno-mir-206-3p	49.222	28.6813	80.033	2.79043	1
rno-mir-375-3p	2008.93	1628.27	2579.93	1.58446	1
rno-let-7c-2_hairp	19.0539	16.5394	22.8258	1.38009	1
rno-mir-34b-3p	415.621	318.23	561.708	1.7651	1
rno-mir-369-5p	187.888	155.283	236.797	1.52494	1
rno-mir-3102	9.63916	6.64902	14.1244	2.12428	1
rno-mir-760-3p	2570.53	2311.71	2958.75	1.2799	1
rno-let-7b-5p	50009.4	42529.4	61229.5	1.4397	1
rno-mir-138-2-3p	27.9067	21.8757	36.9532	1.68923	1
rno-mir-770-5p	135.682	80.2916	218.768	2.72467	1
rno-mir-434_hairp	67.9265	40.674	108.805	2.67506	1
rno-mir-143-3p	14616.7	17244.4	10675.2	0.619053	1
rno-mir-34c-3p	77.3397	56.4597	108.66	1.92456	1
rno-mir-150-5p	167.229	151.023	191.538	1.26827	1
rno-mir-543-3p	728.82	607.649	910.577	1.49853	1
rno-mir-3085_hairp	36.7058	39.0541	33.1833	0.849675	1
rno-mir-323-3p	1297.81	1134.79	1542.34	1.35914	1
rno-mir-219-2-3p	847.331	1043.19	553.545	0.530628	1
rno-mir-337-3p	11.1452	9.15171	14.1355	1.54458	1
rno-mir-23b_hairp	11.7209	9.17303	15.5426	1.69438	1
rno-mir-466b-2-3p	36.4505	28.1302	48.9308	1.73944	1
rno-mir-466c_hairp	10.4119	8.77828	12.8624	1.46526	1
rno-mir-182	167.221	214.415	96.4299	0.449736	1
rno-mir-379-3p	132.847	104.092	175.979	1.69061	1
rno-mir-210-3p	37.4401	39.8242	33.8638	0.850332	1
rno-mir-381-3p	482.833	456.061	522.991	1.14676	1
rno-mir-134_hairp	19.6349	20.7005	18.0364	0.8713	1
rno-mir-668_hairp	22.8681	18.8211	28.9387	1.53756	1
rno-mir-671	39.1464	36.9246	42.4791	1.15043	1
rno-mir-154-5p	19.2895	16.0328	24.1744	1.50781	1
rno-mir-139-3p	243.854	271.572	202.278	0.744841	1
rno-mir-382_hairp	11.0305	10.3299	12.0814	1.16956	1
rno-mir-666-5p	63.0477	70.3235	52.134	0.741345	1
rno-mir-299a-5p	23.1475	18.2817	30.4462	1.66539	1
rno-mir-21-5p	641.463	421.015	972.135	2.30903	1
rno-mir-139-5p	292.015	264.945	332.62	1.25543	1
rno-mir-365_hairp	15.8796	12.7119	20.6312	1.62298	1
rno-mir-582-3p	15.3855	13.9044	17.6072	1.26631	1
rno-mir-23b-3p	6176.9	5873.68	6631.71	1.12905	1
rno-mir-129-2-3p	182.257	139.655	246.159	1.76263	1
rno-mir-322-5p	155.168	143.161	173.179	1.20968	1
rno-mir-30c-2-3p	342.766	377.152	291.186	0.772065	1
rno-mir-421-3p	92.5175	84.3201	104.814	1.24304	1
rno-mir-505_hairp	38.5739	30.5268	50.6445	1.65902	1
rno-mir-421*	32.3574	26.7881	40.7114	1.51976	1
rno-mir-361-3p	21.2263	18.9994	24.5667	1.29303	1
rno-mir-450a-3p	32.0578	36.2298	25.7999	0.712117	1
rno-let-7c-5p	240119	212457	281613	1.32551	1
rno-mir-666-3p	18.1668	19.4812	16.1951	0.831317	1
rno-mir-1249_hairp	39.2301	29.4463	53.9059	1.83065	1
rno-mir-199a-5p	12.8918	7.99697	20.2341	2.53022	1
rno-mir-433_hairp	46.7548	39.337	57.8814	1.47142	1
rno-mir-151_hairp	173.563	155.664	200.41	1.28745	1
rno-mir-30b-3p	28.7358	31.5563	24.5052	0.776556	1
rno-mir-667-5p	32.331	35.9598	26.8879	0.747721	1
rno-mir-383-5p	11716.3	12821.2	10059.1	0.78457	1
rno-mir-1-3p	214.6	254.565	154.653	0.607518	1
rno-mir-200a-3p	24.403	14.7789	38.839	2.628	1
rno-mir-142-3p	84.3731	49.3382	136.926	2.77524	1
rno-mir-582_hairp	14.76	15.6679	13.3981	0.855129	1
rno-mir-138-1_hairp	58.7391	70.114	41.6767	0.594413	1
rno-mir-193-3p	11.1748	9.06797	14.335	1.58084	1
rno-mir-26a_hairp	32.9881	35.5201	29.1902	0.821793	1
rno-mir-30b-5p	551.301	484.801	651.05	1.34292	1
rno-mir-497-5p	40.2725	45.4779	32.4645	0.713852	1
rno-mir-136_hairp	312.526	295.003	338.811	1.1485	1
rno-mir-489-3p	41.9489	46.7658	34.7234	0.742495	1
rno-mir-23a_hairp	11.6337	12.6461	10.1152	0.79987	1
rno-mir-466b-5p	12.1084	10.1918	14.9832	1.47012	1
rno-mir-346	17.1663	14.4175	21.2895	1.47664	1
rno-mir-3596b_hairp	12.0281	11.0615	13.4779	1.21845	1
rno-mir-124-2_hairp	42.1092	36.0051	51.2653	1.42383	1
rno-mir-487b_hairp	35.1106	27.9463	45.8571	1.6409	1
rno-mir-540-3p	118.716	112.712	127.723	1.13319	1
rno-mir-204-3p	15.1015	16.8049	12.5465	0.746596	1
rno-let-7d-3p	395.043	420.574	356.746	0.848236	1
rno-let-7e-5p	41878.7	44526	37907.9	0.851366	1
rno-mir-450a-5p	35.159	38.9214	29.5153	0.758332	1
rno-mir-532-5p	37.1354	39.5479	33.5168	0.847499	1
rno-mir-1224	3614.66	4013.05	3017.08	0.751818	1
rno-mir-135a*	75.4675	70.8172	82.4431	1.16417	1
rno-mir-539-5p	240.616	213.462	281.347	1.31802	1
rno-mir-411_hairp	765.316	804.592	706.404	0.877966	1
rno-mir-376a-5p	88.5627	81.9575	98.4703	1.20148	1
rno-mir-340-3p	30.7234	26.8867	36.4784	1.35674	1
rno-mir-199a-3p	110.572	85.499	148.182	1.73315	1
rno-mir-181d-5p	690.294	655.963	741.79	1.13084	1
rno-mir-30a-3p	500.194	485.521	522.204	1.07555	1
rno-mir-758-3p	14.6655	15.5243	13.3773	0.861697	1
rno-mir-329-5p	155.907	164.224	143.432	0.873396	1
rno-mir-29b-1_hairp	14.7296	15.7355	13.2206	0.840175	1
rno-mir-3102_hairp	62.1219	58.299	67.8563	1.16394	1
rno-mir-30c-5p	4967.44	4612.22	5500.28	1.19255	1
rno-mir-770-3p	1768.6	1668.83	1918.26	1.14947	1
rno-mir-152-3p	135.427	146.575	118.705	0.809859	1
rno-mir-135b-5p	211.359	216.036	204.343	0.945872	1
rno-let-7c-1-3p	12.8119	13.4194	11.9005	0.886812	1
rno-mir-3559-5p	22.0368	23.3189	20.1137	0.86255	1
rno-mir-142_hairp	19.3514	15.9895	24.3941	1.52563	1
rno-mir-7a-1-3p	120.848	118.545	124.302	1.04856	1
rno-mir-485-5p	677.908	709.714	630.199	0.887962	1
rno-mir-125b-2_hairp	24.3714	22.6228	26.9943	1.19324	1
rno-mir-186-5p	551.496	543.372	563.682	1.03738	1
rno-mir-466c-5p	47.8933	49.0709	46.1268	0.940003	1
rno-mir-495	429.734	388.826	491.097	1.26303	1
rno-mir-219-5p	16.6492	18.168	14.371	0.791006	1
rno-mir-541-3p	23.6816	24.733	22.1046	0.893727	1
rno-mir-124-3p	2025.47	1964.15	2117.47	1.07806	1
rno-mir-34a-5p	22.5548	19.576	27.023	1.38042	1
rno-mir-760_hairp	1513.75	1607.15	1373.65	0.854712	1
rno-mir-200c-3p	150.992	166.26	128.09	0.770422	1
rno-mir-128-3p	1634.7	1555.36	1753.71	1.12753	1
rno-mir-99a-5p	2055.8	1946.03	2220.46	1.14102	1
rno-mir-6215	446.579	485.301	388.497	0.800528	1
rno-mir-22-5p	11.4443	10.731	12.5142	1.16617	1
rno-mir-652_hairp	14.6866	13.7624	16.0729	1.16788	1
rno-mir-135a-3p	360.044	347.444	378.945	1.09067	1
rno-let-7a-5p	110734	106310	117369	1.10402	1
rno-mir-344b-2-3p	86.9654	92.7893	78.2297	0.843089	1
rno-let-7b-3p	34.3058	35.6797	32.2449	0.903731	1
rno-mir-873-3p	80.3662	78.4024	83.3119	1.06262	1
rno-mir-376a_hairp	44.3391	45.3121	42.8797	0.946318	1
rno-mir-143_hairp	55.0857	59.2903	48.7787	0.82271	1
rno-mir-504	70.0632	72.3582	66.6206	0.920705	1
rno-mir-412*	11.7707	11.3638	12.381	1.08951	1
rno-mir-30e_hairp	11.9497	11.7987	12.1763	1.03201	1
rno-mir-151-3p	3918.91	3801.68	4094.74	1.07709	1
rno-mir-26b_hairp	11.0823	10.6319	11.7578	1.1059	1
rno-mir-27b-5p	20.9841	20.3744	21.8987	1.07482	1
rno-mir-335	2515.84	2553.84	2458.85	0.962805	1
rno-mir-335_hairp	496.339	483.724	515.262	1.0652	1
rno-mir-153-5p	10.122	10.4332	9.65514	0.925427	1
rno-mir-1839-3p	18.2424	17.3132	19.6362	1.13417	1
rno-mir-451-5p	63.0896	67.5508	56.3978	0.834895	1
rno-mir-221-3p	893.476	905.945	874.773	0.965592	1
rno-mir-187-5p	14.469	14.7362	14.0682	0.95467	1
rno-mir-195-5p	118.098	114.072	124.137	1.08824	1
rno-mir-145-3p	32.3622	33.342	30.8925	0.926536	1
rno-mir-141-3p	31.7464	32.9477	29.9445	0.90885	1
rno-mir-125a-3p	191.023	189.207	193.746	1.02399	1
rno-mir-34b_hairp	16.8915	17.2332	16.379	0.950436	1
rno-mir-9a-5p	92396.6	93154.9	91259	0.979648	1
rno-mir-361_hairp	17.3054	17.1067	17.6034	1.02903	1
rno-mir-376b_hairp	92.0607	92.7192	91.073	0.982245	1
rno-mir-223-3p	9.65275	9.43314	9.98216	1.0582	1
rno-mir-6331	160.642	161.624	159.169	0.984814	1
rno-mir-22-3p	523.802	528.435	516.852	0.978082	1
rno-mir-199a_hairp	16.2321	15.9481	16.658	1.04451	1
rno-mir-138-1-3p	13.6642	13.788	13.4785	0.97755	1
rno-mir-331_hairp	63.0008	63.635	62.0495	0.975085	1
rno-mir-664-3p	189.771	187.238	193.57	1.03382	1
rno-mir-374-5p	318.822	315.543	323.74	1.02598	1
rno-mir-493-3p	65.8237	65.3621	66.5159	1.01765	1
rno-mir-200b-3p	37.5985	38.5215	36.214	0.9401	1
rno-mir-30d-5p	2587.97	2576.95	2604.51	1.01069	1
rno-mir-135a-5p	696.626	693.874	700.754	1.00992	1
rno-mir-551b-3p	16.0017	16.0252	15.9664	0.996328	1
rno-mir-3593_hairp	10.3008	10.2455	10.3838	1.01349	1
rno-mir-874-3p	17.3476	17.3154	17.3959	1.00465	1
rno-mir-3547_hairp	20.4055	20.4372	20.3581	0.996134	1
rno-mir-338-3p	34.5343	34.5272	34.5448	1.00051	1
rno-mir-29a-5p	<10
rno-mir-379_hairp	<10						497	486
rno-let-7f-1_hairp	<10						473	487
rno-mir-582-5p	<10						478	488
rno-mir-339-3p	<10						482	489
rno-mir-3075_hairp	<10						479	490
rno-mir-877_hairp	<10						510	491
rno-mir-15b-3p	<10						521	492
rno-mir-429	<10						485	493
rno-mir-190b-5p	<10						519	494
rno-mir-346_hairp	<10						506	495
rno-mir-3075_hairp	<10						503	496
rno-mir-27a-5p	<10						518	497
rno-mir-429	<10						491	498
rno-mir-490-5p	<10						527	499
rno-mir-3594-5p	<10						490	500
rno-mir-1224*	<10						489	501
rno-mir-126a_hairp	<10						505	502
rno-mir-322_hairp	<10						488	503
rno-mir-190b-5p	<10						497	504
rno-mir-221_hairp	<10						530	505
rno-mir-6215_hairp	<10						504	506
rno-mir-1306-5p	<10						500	507
rno-mir-297	<10						533	508
rno-mir-455*	<10						495	509
rno-mir-146a_hairp	<10						529	510
rno-mir-128-2_hairp	<10						502	511
rno-mir-23a-5p	<10						525	512
rno-mir-378a-5p	<10						510	513
rno-mir-150-3p	<10						499	514
rno-mir-207_hairp	<10						515	515
rno-mir-216b_hairp	<10						524	516
rno-mir-191a-3p	<10						534	517
rno-mir-181c_hairp	<10						516	518
rno-mir-541_hairp	<10						520	519
rno-mir-489-5p	<10						513	520
rno-mir-6329	<10						531	521
rno-let-7b_hairp	<10						503	522
rno-mir-3585-5p	<10						532	523
rno-mir-338*	<10						545	524
rno-mir-672_hairp	<10						508	525
rno-mir-193-5p	<10						509	526
rno-mir-134-3p	<10						517	527
rno-mir-378b_hairp	<10						514	528
rno-mir-345_hairp	<10						557	529
rno-mir-150_hairp	<10						519	530
rno-mir-3596c_hairp	<10						512	531
rno-mir-340_hairp	<10						541	532
rno-mir-214-3p	<10						523	533
rno-mir-341_hairp	<10						539	534
rno-mir-466b-1_hairp	<10						521	535
rno-mir-496-5p	<10						526	536
rno-mir-205	<10						522	537
rno-mir-3556b_hairp	<10						537	538
rno-let-7e-3p	<10						578	539
rno-mir-29b-2_hairp	<10						528	540
rno-mir-6324	<10						536	541
rno-mir-511-3p	<10						542	542
rno-mir-299a_hairp	<10						561	543
rno-mir-450a_hairp	<10						543	544
rno-mir-129-2_hairp	<10						553	545
rno-mir-483-3p	<10						535	546
rno-mir-106b_hairp	<10						575	547
rno-mir-653_hairp	<10						538	548
rno-mir-9a-1_hairp	<10						552	549
rno-let-7i-3p	<10						548	550
rno-let-7f-2-3p	<10						540	551
rno-mir-351_hairp	<10						568	552
rno-mir-547-3p	<10						556	553
rno-mir-143-5p	<10						609	554
rno-mir-328b_hairp	<10						546	555
rno-mir-128-1-5p	<10						551	556
rno-mir-20b_hairp	<10						550	557
rno-mir-342_hairp	<10						562	558
rno-mir-466b-1*	<10						555	559
rno-mir-3557_hairp	<10						549	560
rno-mir-204_hairp	<10						563	561
rno-mir-187_hairp	<10						577	562
rno-mir-146b_hairp	<10						544	563
rno-mir-879_hairp	<10						547	564
rno-mir-135a_hairp	<10						554	565
rno-mir-425_hairp	<10						566	566
rno-mir-203a_hairp	<10						583	567
rno-mir-711_hairp	<10						573	568
rno-mir-214_hairp	<10						574	569
rno-mir-488-5p	<10						571	570
rno-mir-140_hairp	<10						565	571
rno-mir-344i	<10						559	572
rno-mir-344b-1_hairp	<10						567	573
rno-mir-3558_hairp	<10						579	574
rno-mir-410-5p	<10						619	575
rno-mir-540-5p	<10						564	576
rno-mir-352_hairp	<10						582	577
rno-mir-21_hairp	<10						589	578
rno-mir-222_hairp	<10						598	579
rno-mir-3559-3p	<10						560	580
rno-mir-6318	<10						558	581
rno-mir-490-3p	<10						585	582
rno-mir-543*	<10						580	583
rno-mir-326_hairp	<10						576	584
rno-mir-16-3p	<10						570	585
rno-mir-31a_hairp	<10						588	586
rno-mir-3557-3p	<10						592	587
rno-mir-181a-2_hairp	<10						569	588
rno-mir-96-5p	<10						591	589
rno-mir-17-1_hairp	<10						607	590
rno-mir-331-5p	<10						601	591
rno-mir-3550_hairp	<10						587	592
rno-mir-324_hairp	<10						572	593
rno-mir-425-3p	<10						614	594
rno-mir-298_hairp	<10						581	595
rno-mir-6325	<10						586	596
rno-mir-598-5p	<10						617	597
rno-mir-19a_hairp	<10						590	598
rno-mir-93_hairp	<10						605	599
rno-mir-191a_hairp	<10						611	600
rno-mir-879-3p	<10						606	601
rno-mir-200b-5p	<10						596	602
rno-mir-330_hairp	<10						636	603
rno-mir-99a-3p	<10						594	604
rno-mir-3584_hairp	<10						584	605
rno-mir-2985*	<10						597	606
rno-mir-6333_hairp	<10						593	607
rno-mir-181d-3p	<10						608	608
rno-mir-26a-3p	<10						599	609
rno-mir-667_hairp	<10						612	610
rno-mir-194-3p	<10						595	611
rno-mir-195-3p	<10						600	612
rno-mir-29c_hairp	<10						603	613
rno-mir-30d_hairp	<10						602	614
rno-mir-679_hairp	<10						604	615
rno-mir-3074_hairp	<10						610	616
rno-mir-484_hairp	<10						618	617
rno-mir-3562	<10						613	618
rno-mir-6314	<10						634	619
rno-mir-153_hairp	<10						639	620
rno-mir-100_hairp	<10						631	621
rno-mir-872_hairp	<10						616	622
rno-mir-6334_hairp	<10						624	623
rno-mir-181b-2_hairp	<10						645	624
rno-mir-764-5p	<10						629	625
rno-mir-425*	<10						625	626
rno-mir-327_hairp	<10						621	627
rno-mir-181b-1-3p	<10						632	628
rno-mir-139_hairp	<10						628	629
rno-mir-3596a	<10						650	630
rno-mir-6216	<10						651	631
rno-mir-152_hairp	<10						615	632
rno-mir-3544*	<10						627	633
rno-mir-349_hairp	<10						620	634
rno-mir-184_hairp	<10						633	635
rno-mir-3560_hairp	<10						638	636
rno-mir-183-3p	<10						622	637
rno-mir-3541_hairp	<10						653	638
rno-mir-463_hairp	<10						626	639
rno-mir-218a-2-3p	<10						726	640
rno-mir-200c_hairp	<10						635	641
rno-mir-30c-1_hairp	<10						637	642
rno-mir-186_hairp	<10						644	643
rno-mir-501-5p	<10						640	644
rno-mir-92a-1-5p	<10						623	645
rno-mir-3548_hairp	<10						646	646
rno-mir-3577_hairp	<10						667	647
rno-mir-741_hairp	<10						663	648
rno-mir-145_hairp	<10						630	649
rno-mir-224_hairp	<10						690	650
rno-mir-3562_hairp	<10						657	651
rno-mir-678_hairp	<10						665	652
rno-mir-211-5p	<10						655	653
rno-mir-761_hairp	<10						643	654
rno-mir-31b_hairp	<10						685	655
rno-mir-34c_hairp	<10						648	656
rno-mir-218a-2_hairp	<10						659	657
rno-mir-1224_hairp	<10						642	658
rno-mir-3564_hairp	<10						652	659
rno-mir-6315	<10						654	660
rno-mir-99b_hairp	<10						641	661
rno-mir-540_hairp	<10						647	662
rno-mir-130b_hairp	<10						658	663
rno-mir-216a-3p	<10						662	664
rno-mir-10b-3p	<10						668	665
rno-mir-107_hairp	<10						697	666
rno-mir-675_hairp	<10						682	667
rno-mir-666_hairp	<10						716	668
rno-mir-3577	<10						684	669
rno-mir-3542_hairp	<10						660	670
rno-mir-6327_hairp	<10						677	671
rno-mir-6319_hairp	<10						649	672
rno-mir-144_hairp	<10						678	673
rno-mir-17-2_hairp	<10						708	674
rno-mir-326-5p	<10						666	675
rno-mir-615_hairp	<10						656	676
rno-mir-196a_hairp	<10						681	677
rno-mir-30d-3p	<10						679	678
rno-mir-193_hairp	<10						669	679
rno-mir-1949	<10						699	680
rno-mir-183_hairp	<10						680	681
rno-mir-208b_hairp	<10						671	682
rno-mir-3592_hairp	<10						675	683
rno-mir-551b_hairp	<10						673	684
rno-mir-935_hairp	<10						714	685
rno-mir-6315_hairp	<10						661	686
rno-mir-222-5p	<10						676	687
rno-mir-365-5p	<10						688	688
rno-mir-6317_hairp	<10						670	689
rno-mir-130a_hairp	<10						712	690
rno-mir-743a_hairp	<10						664	691
rno-mir-215_hairp	<10						725	692
rno-mir-3568*	<10						696	693
rno-mir-509-3p	<10						693	694
rno-mir-3585-3p	<10						715	695
rno-mir-6323_hairp	<10						686	696
rno-mir-876_hairp	<10						672	697
rno-mir-34a_hairp	<10						692	698
rno-mir-455_hairp	<10						709	699
rno-mir-3065_hairp	<10						691	700
rno-mir-421-5p	<10						689	701
rno-mir-191b_hairp	<10						674	702
rno-mir-141_hairp	<10						704	703
rno-mir-344a-2_hairp	<10						703	704
rno-mir-378b	<10						702	705
rno-mir-490_hairp	<10						705	706
rno-mir-1306_hairp	<10						700	707
rno-mir-381-5p	<10						683	708
rno-mir-3558-3p	<10						687	709
rno-mir-501_hairp	<10						698	710
rno-mir-743b_hairp	<10						722	711
rno-mir-3570_hairp	<10						732	712
rno-mir-378a_hairp	<10						706	713
rno-mir-194-2_hairp	<10						694	714
rno-mir-3583-3p	<10						718	715
rno-mir-881_hairp	<10						710	716
rno-mir-343_hairp	<10						744	717
rno-mir-1949_hairp	<10						701	718
rno-mir-3542	<10						735	719
rno-mir-347_hairp	<10						695	720
rno-mir-200a_hairp	<10						711	721
rno-mir-15b_hairp	<10						748	722
rno-mir-503_hairp	<10						707	723
rno-mir-3556a_hairp	<10						717	724
rno-mir-3542*	<10						752	725
rno-mir-449c_hairp	<10						713	726
rno-mir-542_hairp	<10						719	727
rno-mir-19b-2_hairp	<10						731	728
rno-mir-126b_hairp	<10						720	729
rno-mir-129-1_hairp	<10						733	730
rno-mir-363_hairp	<10						728	731
rno-mir-3553_hairp	<10						729	732
rno-mir-181a-1_hairp	<10						730	733
rno-mir-347*	<10						721	734
rno-mir-1912-3p	<10						747	735
rno-mir-1912_hairp	<10						750	736
rno-mir-101a-5p	<10						724	737
rno-mir-19b-1_hairp	<10						727	738
rno-mir-328b-3p	<10						734	739
rno-mir-3589_hairp	<10						753	740
rno-mir-3547*	<10						723	741
rno-mir-291a_hairp	<10						736	742
rno-mir-3570	<10						762	743
rno-mir-875_hairp	<10						757	744
rno-mir-3596a*	<10						745	745
rno-mir-3571_hairp	<10						738	746
rno-mir-203b_hairp	<10						758	747
rno-mir-3543_hairp	<10						751	748
rno-mir-338_hairp	<10						756	749
rno-mir-380_hairp	<10						737	750
rno-mir-3552*	<10						743	751
rno-mir-671*	<10						763	752
rno-mir-92a-2_hairp	<10						755	753
rno-mir-451_hairp	<10						739	754
rno-mir-294_hairp	<10						740	755
rno-mir-339_hairp	<10						741	756
rno-mir-323*	<10						746	757
rno-mir-130a-5p	<10						742	758
rno-mir-3546	<10						749	759
rno-mir-201-5p	<10						754	760
rno-mir-377_hairp	<10						764	761
rno-mir-3590-3p	<10						759	762
rno-mir-107-5p	<10						760	763
rno-mir-3582*	<10						761	764
rno-mir-3578	<10						769	765
rno-mir-146a-3p	<10						766	766
rno-mir-544-5p	<10						767	767
rno-mir-881-3p	<10						768	768
rno-mir-3587_hairp	<10						765	769
rno-mir-742_hairp	<10						770	770
rno-mir-3120	<10						771	771
rno-mir-542-5p	<10						772	772
rno-mir-133a-3p	<10						773	773
rno-let-7f-1-3p	<10						774	774
rno-mir-673-3p	<10						775	775
rno-mir-188-5p	<10						776	776
rno-mir-3065-5p	<10						777	777
rno-mir-24-1_hairp	<10						778	778
rno-mir-471_hairp	<10						779	779
rno-mir-484	<10						780	780
rno-mir-362-3p	<10						781	781
rno-mir-23b-5p	<10						782	782
rno-mir-758-5p	<10						783	783
rno-mir-215	<10						784	784
rno-mir-551b-5p	<10						785	785
rno-mir-210_hairp	<10						786	786
rno-mir-325_hairp	<10						787	787
rno-mir-489_hairp	<10						788	788
rno-mir-30a_hairp	<10						789	789
rno-mir-195_hairp	<10						790	790
rno-mir-3561_hairp	<10						791	791
rno-mir-665_hairp	<10						792	792
rno-mir-223_hairp	<10						793	793
rno-mir-196c_hairp	<10						794	794
rno-mir-668*	<10						795	795
rno-mir-221*	<10						796	796
rno-mir-412-3p	<10						797	797
rno-mir-1306-3p	<10						798	798
rno-mir-3552	<10						799	799
rno-mir-3072	<10						800	800
rno-mir-301a-5p	<10						801	801
rno-mir-20a-3p	<10						802	802
rno-mir-196a-5p	<10						803	803
rno-mir-24-1-5p	<10						804	804
rno-mir-3541	<10						805	805
rno-mir-466c-3p	<10						806	806
rno-mir-383-3p	<10						807	807
rno-mir-32-3p	<10						808	808
rno-mir-547-5p	<10						809	809
rno-mir-802-3p	<10						810	810
rno-mir-146b-3p	<10						811	811
rno-mir-224-3p	<10						812	812
rno-mir-201-3p	<10						813	813
rno-mir-181b-2-3p	<10						814	814
rno-mir-678	<10						815	815
rno-mir-465-5p	<10						816	816
rno-mir-496_hairp	<10						817	817
rno-mir-1188_hairp	<10						818	818
rno-mir-292_hairp	<10						819	819
rno-mir-504_hairp	<10						820	820
rno-mir-6318_hairp	<10						821	821
rno-mir-92a-1_hairp	<10						822	822
rno-mir-135b_hairp	<10						823	823
rno-mir-200b_hairp	<10						824	824
rno-mir-3549_hairp	<10						825	825
rno-mir-10a_hairp	<10						826	826
rno-mir-350_hairp	<10						827	827
rno-mir-6332_hairp	<10						828	828
rno-mir-3574_hairp	<10						829	829
rno-mir-3582_hairp	<10						830	830
rno-mir-133b_hairp	<10						831	831
rno-mir-103-2_hairp	<10						832	832
rno-mir-3568_hairp	<10						833	833
rno-mir-206_hairp	<10						834	834
rno-mir-532_hairp	<10						835	835
rno-mir-216a_hairp	<10						836	836
rno-mir-6316_hairp	<10						837	837
rno-mir-497_hairp	<10						838	838
rno-mir-3578_hairp	<10						839	839
rno-mir-362_hairp	<10						840	840
rno-mir-3575_hairp	<10						841	841
rno-mir-129-2*	<10						842	842
rno-mir-350*	<10						843	843
rno-mir-3074*	<10						844	844
rno-mir-544*	<10						845	845
rno-mir-3570*	<10						846	846
rno-mir-194-1*	<10						847	847
rno-mir-145*	<10						848	848
rno-mir-466b-1-3p	<10						849	849
rno-mir-543-5p	<10						850	850
rno-mir-362-5p	<10						851	851
rno-mir-448-5p	<10						852	852
rno-mir-487b-5p	<10						853	853
rno-mir-103-2-5p	<10						854	854
rno-mir-455-5p	<10						855	855
rno-mir-483-5p	<10						856	856
rno-mir-18a-3p	<10						857	857
rno-mir-200a-5p	<10						858	858
rno-mir-301b-3p	<10						859	859
rno-mir-3594-3p	<10						860	860
rno-mir-363-3p	<10						861	861
rno-mir-6327	<10						862	862
rno-mir-874-5p	<10						863	863
rno-mir-144-3p	<10						864	864
rno-mir-544-3p	<10						865	865
rno-mir-26b-3p	<10						866	866
rno-mir-218a-1-3p	<10						867	867
rno-mir-32-5p	<10						868	868
rno-mir-141-5p	<10						869	869
rno-mir-216a-5p	<10						870	870
rno-mir-328a-5p	<10						871	871
rno-mir-33-3p	<10						872	872
rno-mir-3572	<10						873	873
rno-mir-6321	<10						874	874
rno-mir-3550	<10						875	875
rno-mir-377-5p	<10						876	876
rno-mir-1188-3p	<10						877	877
rno-mir-500-5p	<10						878	878
rno-mir-875	<10						879	879
rno-mir-203b-3p	<10						880	880
rno-mir-876	<10						881	881
rno-mir-20b-5p	<10						882	882
rno-mir-216b-3p	<10						883	883
rno-let-7a-2-3p	<10						884	884
rno-mir-376c-5p	<10						885	885
rno-mir-147	<10						886	886
rno-mir-1193-5p	<10						887	887
rno-mir-223-5p	<10						888	888
rno-mir-743a-3p	<10						889	889
rno-mir-6319	<10						890	890
rno-mir-9b-5p	<10						891	891
rno-mir-471-3p	<10						892	892
rno-mir-802-5p	<10						893	893
rno-mir-17-2-3p	<10						894	894
rno-mir-3075	<10						895	895
rno-mir-3593-3p	<10						896	896
rno-mir-9b-3p	<10						897	897
rno-mir-196c-5p	<10						898	898
rno-mir-3580-3p	<10						899	899
rno-mir-760-5p	<10						900	900
rno-mir-10a-3p	<10						901	901
rno-mir-494-5p	<10						902	902
rno-mir-509-5p	<10						903	903
rno-mir-363-5p	<10						904	904
rno-mir-186-3p	<10						905	905
rno-mir-466d	<10						906	906
rno-mir-664-1-5p	<10						907	907
rno-mir-3065-3p	<10						908	908
rno-mir-871-3p	<10						909	909
rno-mir-615	<10						910	910
rno-mir-3569	<10						911	911
rno-mir-675-5p	<10						912	912
rno-mir-6328	<10						913	913
rno-mir-471-5p	<10						914	914
rno-mir-742-5p	<10						915	915
rno-mir-208a-3p	<10						916	916
rno-mir-21-3p	<10						917	917
rno-mir-6317	<10						918	918
rno-mir-6333	<10						919	919
rno-mir-3586-3p	<10						920	920
rno-mir-122-3p	<10						921	921
rno-mir-133b-3p	<10						922	922
rno-mir-3548	<10						923	923
rno-mir-203a-5p	<10						924	924
rno-mir-497-3p	<10						925	925
rno-mir-101b-5p	<10						926	926
rno-mir-202-3p	<10						927	927
rno-mir-349	<10						928	928
rno-mir-3580-5p	<10						929	929
rno-mir-883-5p	<10						930	930
rno-mir-3586-5p	<10						931	931
rno-mir-1-5p	<10						932	932
rno-mir-295-5p	<10						933	933
rno-mir-3576	<10						934	934
rno-mir-463-5p	<10						935	935
rno-mir-628	<10						936	936
rno-mir-24-2_hairp	<10						937	937
rno-mir-702_hairp	<10						938	938
rno-mir-543_hairp	<10						939	939
rno-mir-329_hairp	<10						940	940
rno-mir-483_hairp	<10						941	941
rno-mir-22_hairp	<10						942	942
rno-mir-182_hairp	<10						943	943
rno-mir-16_hairp	<10						944	944
rno-mir-3594_hairp	<10						945	945
rno-mir-410_hairp	<10						946	946
rno-mir-30b_hairp	<10						947	947
rno-mir-495_hairp	<10						948	948
rno-mir-27a_hairp	<10						949	949
rno-mir-466d_hairp	<10						950	950
rno-mir-211_hairp	<10						951	951
rno-mir-138-2_hairp	<10						952	952
rno-mir-128-1_hairp	<10						953	953
rno-mir-374_hairp	<10						954	954
rno-mir-218a-1_hairp	<10						955	955
rno-mir-6325_hairp	<10						956	956
rno-mir-376c_hairp	<10						957	957
rno-mir-6321_hairp	<10						958	958
rno-mir-6328_hairp	<10						959	959
rno-mir-344b-2_hairp	<10						960	960
rno-mir-148b_hairp	<10						961	961
rno-mir-205_hairp	<10						962	962
rno-mir-301b_hairp	<10						963	963
rno-mir-493_hairp	<10						964	964
rno-mir-3586_hairp	<10						965	965
rno-mir-3566_hairp	<10						966	966
rno-mir-421_hairp	<10						967	967
rno-mir-181d_hairp	<10						968	968
rno-mir-6216_hairp	<10						969	969
rno-mir-3573_hairp	<10						970	970
rno-mir-25_hairp	<10						971	971
rno-mir-3120_hairp	<10						972	972
rno-mir-544_hairp	<10						973	973
rno-mir-218b_hairp	<10						974	974
rno-mir-3572_hairp	<10						975	975
rno-mir-28_hairp	<10						976	976
rno-mir-449a_hairp	<10						977	977
rno-mir-96_hairp	<10						978	978
rno-mir-181b-1_hairp	<10						979	979
rno-mir-18a_hairp	<10						980	980
rno-mir-154_hairp	<10						981	981
rno-mir-194-1_hairp	<10						982	982
rno-mir-133a_hairp	<10						983	983
rno-mir-6329_hairp	<10						984	984
rno-mir-296_hairp	<10						985	985
rno-mir-598_hairp	<10						986	986
rno-mir-291b_hairp	<10						987	987
rno-mir-874_hairp	<10						988	988
rno-mir-3585_hairp	<10						989	989
rno-mir-878_hairp	<10						990	990
rno-mir-336_hairp	<10						991	991
rno-mir-465_hairp	<10						992	992
rno-mir-103-1_hairp	<10						993	993
rno-mir-9b-3_hairp	<10						994	994
rno-mir-3583_hairp	<10						995	995
rno-mir-105_hairp	<10						996	996
rno-mir-122_hairp	<10						997	997
rno-mir-32_hairp	<10						998	998
rno-mir-499_hairp	<10						999	999
rno-mir-802_hairp	<10						1000	1000
rno-mir-192_hairp	<10						1001	1001
rno-mir-632_hairp	<10						1002	1002
rno-mir-6326_hairp	<10						1003	1003
rno-mir-9b-1_hairp	<10						1004	1004
rno-mir-673_hairp	<10						1005	1005
rno-mir-6314_hairp	<10						1006	1006
rno-mir-299b_hairp	<10						1007	1007
rno-mir-20a_hairp	<10						1008	1008
rno-mir-344a-1_hairp	<10						1009	1009
rno-mir-6330_hairp	<10						1010	1010
rno-mir-3552_hairp	<10						1011	1011
rno-mir-511_hairp	<10						1012	1012
rno-mir-208a_hairp	<10						1013	1013
rno-mir-196b_hairp	<10						1014	1014
rno-mir-3559_hairp	<10						1015	1015
rno-mir-3576_hairp	<10						1016	1016
rno-mir-547_hairp	<10						1017	1017
rno-mir-188_hairp	<10						1018	1018
rno-mir-3595_hairp	<10						1019	1019
rno-mir-3588_hairp	<10						1020	1020
rno-mir-880_hairp	<10						1021	1021
rno-mir-3579_hairp	<10						1022	1022
rno-mir-1_hairp	<10						1023	1023
rno-mir-3546_hairp	<10						1024	1024
rno-mir-429_hairp	<10						1025	1025
rno-mir-301a_hairp	<10						1026	1026
rno-mir-3591_hairp	<10						1027	1027
rno-mir-758_hairp	<10						1028	1028
rno-mir-500_hairp	<10						1029	1029
rno-mir-2964_hairp	<10						1030	1030
rno-mir-3596a_hairp	<10						1031	1031
rno-mir-190a_hairp	<10						1032	1032
rno-mir-3580_hairp	<10						1033	1033
rno-mir-9b-2_hairp	<10						1034	1034
rno-mir-219-1_hairp	<10						1035	1035
rno-mir-33_hairp	<10						1036	1036
rno-mir-202_hairp	<10						1037	1037
rno-mir-664-2_hairp	<10						1038	1038
rno-mir-293_hairp	<10						1039	1039
rno-mir-759_hairp	<10						1040	1040
rno-mir-3569_hairp	<10						1041	1041
rno-mir-10b_hairp	<10						1042	1042
rno-mir-568_hairp	<10						1043	1043
rno-mir-290_hairp	<10						1044	1044
rno-mir-509_hairp	<10						1045	1045
rno-mir-3551_hairp	<10						1046	1046
rno-mir-124-1_hairp	<10						1047	1047
rno-mir-9a-2_hairp	<10						1048	1048
rno-mir-592_hairp	<10						1049	1049
rno-mir-664-1_hairp	<10						1050	1050
rno-mir-3596d_hairp	<10						1051	1051
rno-mir-3590_hairp	<10						1052	1052
rno-mir-201_hairp	<10						1053	1053
rno-mir-871_hairp	<10						1054	1054
rno-mir-883_hairp	<10						1055	1055
rno-mir-299*	<10						1056	1056
rno-mir-140*	<10						1057	1057
rno-mir-341*	<10						1058	1058
rno-mir-495*	<10						1059	1059
rno-mir-337*	<10						1060	1060
rno-mir-3567*	<10						1061	1061
rno-mir-1249*	<10						1062	1062
rno-mir-146b*	<10						1063	1063
rno-mir-3565*	<10						1064	1064
rno-mir-382*	<10						1065	1065
rno-mir-664-2*	<10						1066	1066
rno-mir-143*	<10						1067	1067
rno-mir-330*	<10						1068	1068
rno-mir-876*	<10						1069	1069
rno-let-7e*	<10						1070	1070
rno-mir-207*	<10						1071	1071
rno-mir-301b*	<10						1072	1072
rno-mir-7b*	<10						1073	1073
rno-mir-126*	<10						1074	1074
rno-mir-150*	<10						1075	1075
rno-mir-483*	<10						1076	1076
rno-mir-147*	<10						1077	1077
rno-mir-3562*	<10						1078	1078
rno-mir-328a*	<10						1079	1079
rno-mir-3587*	<10						1080	1080
rno-mir-494*	<10						1081	1081
rno-mir-3550*	<10						1082	1082
rno-mir-151*	<10						1083	1083
rno-mir-3574*	<10						1084	1084
rno-mir-875*	<10						1085	1085
rno-mir-30a*	<10						1086	1086
rno-mir-30c-2*	<10						1087	1087
rno-mir-3596c*	<10						1088	1088
rno-mir-664-1*	<10						1089	1089
							1090	1090
							<10					1091	1091	1091
