# Supplementary material for: Substantial and robust changes in microRNA transcriptome support postnatal development of the hypothalamus in rat
Source: Sci Rep. 2016 Apr 27;6:24896. doi: 10.1038/srep24896 (PMC4847009; doi:10.1038/srep24896)
Supplement: Supplementary Dataset 4 [file srep24896-s5.xls]

## Sheet: LEGENDS
						Supplemental Table S4 . Multiple substantial changes in miRNA transcriptome support ARC/ME maturation.
						miRNA expressions have been normalized between stages P4 and P8, P8 and P14.4, or P14.4 and P21.4 using the DESeq procedure.
						p-values have been calculated using the Mann & Whitney test.
						padj-values have been calculated using the procedure described by Benjamini, Y. & Yekurielli, D. (2001). The control of the false discovery rate in multiple testing. Annals of Statistics 29, 1165-1188
						For each comparison, miRNAs are ordered by adj-p-values
						miRNA expression changes with padj-values <0.05 are colored in green.
						miRNA expression changes with padj-value > 0.05 and < 0.1 are colored in yellow.

## Sheet: P21.4 vs P28
miRNA	MEAN READ COUNT (P28, P21.4)	MEAN READ COUNT (P28)	MEAN READ COUNT (P21.4)	RATIO OF EXPRESSION (P21.4/P28)	padj-values
rno-mir-376b-5p	1060	1484	424	0.3	0.0015
rno-mir-539_hairp	187	273	58	0.2	0.0015
rno-mir-433_hairp	93	41	170	4.2	0.0015
rno-mir-7a-1_hairp	18	28	4	0.1	0.0015
rno-mir-101a-3p	183	260	68	0.3	0.0018
rno-mir-27b-3p	757	1016	369	0.4	0.0031
rno-mir-29a-3p	7043	9940	2699	0.3	0.0031
rno-mir-431	326	208	502	2.4	0.0033
rno-mir-125b-2-3p	409	329	530	1.6	0.0054
rno-mir-341	580	740	340	0.5	0.0059
rno-mir-148b-3p	1162	1549	580	0.4	0.0059
rno-mir-466c-5p	36	51	14	0.3	0.0059
rno-let-7a-1-3p_rno-let-7c-2-3p	59	94	6	0.1	0.006
rno-mir-135b-5p	162	225	67	0.3	0.006
rno-mir-21-5p	337	439	184	0.4	0.006
rno-mir-6331_hairp	181	243	88	0.4	0.006
rno-mir-539-3p	1673	2550	359	0.1	0.006
rno-mir-376a_hairp	33	47	12	0.2	0.006
rno-mir-107-3p	682	497	960	1.9	0.006
rno-mir-382-5p	4577	3343	6428	1.9	0.006
rno-let-7b-5p	81897	44211	138425	3.1	0.006
rno-mir-125a-5p	14368	10678	19904	1.9	0.006
rno-mir-381-3p	358	474	185	0.4	0.006
rno-mir-551b-3p	10	17	1	0	0.006
rno-mir-28-5p	757	924	505	0.5	0.006
rno-mir-3068-5p	487	750	91	0.1	0.006
rno-mir-485_hairp	346	186	587	3.2	0.0062
rno-mir-101a_hairp	254	347	115	0.3	0.006
rno-mir-425-5p	237	143	379	2.7	0.006
rno-mir-29a_hairp	798	1115	323	0.3	0.006
rno-mir-28-3p	213	142	319	2.2	0.006
rno-mir-185*	16	21	10	0.5	0.006
rno-mir-33-5p	70	113	5	0	0.0061
rno-mir-708-5p	802	1138	298	0.3	0.0061
rno-mir-376a-3p	1029	1583	198	0.1	0.0064
rno-mir-409a_hairp	1095	502	1984	4	0.0067
rno-let-7c-5p	312342	220910	449491	2	0.0074
rno-mir-377-3p	42	60	14	0.2	0.0074
rno-mir-140-5p	1158	1661	403	0.2	0.0074
rno-mir-190a-5p	49	78	5	0.1	0.0079
rno-let-7c-1_hairp	417	283	618	2.2	0.0079
rno-mir-22-3p	1145	551	2035	3.7	0.0082
rno-mir-532-3p	26	15	42	2.8	0.0082
rno-mir-127-3p	8022	6072	10945	1.8	0.0088
rno-mir-672-3p	50	35	73	2.1	0.0091
rno-mir-29b-1_hairp	27	16	43	2.6	0.0093
rno-mir-431_hairp	231	145	359	2.5	0.0093
rno-mir-181c-5p	68	91	34	0.4	0.0093
rno-mir-137-3p	1348	1947	450	0.2	0.0099
rno-mir-433-3p	9226	4971	15608	3.1	0.01
rno-mir-136-3p	174	241	72	0.3	0.011
rno-mir-143_hairp	47	62	26	0.4	0.011
rno-mir-92b-3p	3189	1253	6092	4.9	0.011
rno-mir-369-3p	1531	2259	438	0.2	0.011
rno-mir-485*	283	134	506	3.8	0.012
rno-mir-7b	39027	50861	21277	0.4	0.013
rno-mir-376c-3p	391	546	157	0.3	0.013
rno-mir-325-3p	400	222	666	3	0.013
rno-mir-99b-5p	1598	1101	2345	2.1	0.013
rno-mir-423-3p	1166	653	1937	3	0.013
rno-mir-664-3p	340	196	556	2.8	0.015
rno-mir-25-5p	19	13	28	2.2	0.015
rno-mir-30e-5p	588	789	286	0.4	0.015
rno-mir-299a-3p	42	55	22	0.4	0.015
rno-mir-24-3p	11061	12735	8549	0.7	0.015
rno-mir-345-3p	53	67	30	0.5	0.015
rno-mir-381_hairp	20	28	8	0.3	0.015
rno-let-7a-5p	153698	110583	218371	2	0.015
rno-mir-879-5p	83	126	18	0.1	0.016
rno-mir-340-5p	342	508	93	0.2	0.016
rno-mir-3068_hairp	50	72	19	0.3	0.016
rno-mir-376b-3p	10178	13974	4485	0.3	0.016
rno-mir-98_hairp	20	28	8	0.3	0.017
rno-mir-17-5p	55	40	77	1.9	0.019
rno-mir-770-5p	133	84	206	2.4	0.019
rno-mir-352	167	72	308	4.2	0.019
rno-mir-409a-3p	278	159	455	2.9	0.019
rno-mir-153-3p	1612	2584	154	0.1	0.02
rno-mir-1249	30	10	60	6.2	0.02
rno-mir-667-3p	219	103	392	3.8	0.021
rno-mir-106b-5p	483	586	328	0.6	0.021
rno-mir-23b_hairp	16	10	25	2.6	0.021
rno-mir-1188-5p	350	137	670	4.9	0.021
rno-mir-873-3p	170	82	302	3.7	0.021
rno-mir-488-3p	163	226	70	0.3	0.021
rno-mir-592	13	19	5	0.3	0.021
rno-mir-325-5p	78	92	58	0.6	0.021
rno-mir-135b-3p	11	15	7	0.5	0.021
rno-mir-342-3p	516	259	901	3.5	0.022
rno-mir-653-5p	361	453	223	0.5	0.022
rno-mir-143-3p	13240	17902	6246	0.3	0.022
rno-mir-365-3p	21	12	35	2.8	0.022
rno-mir-652-3p	609	526	732	1.4	0.023
rno-mir-148b-5p	27	37	12	0.3	0.023
rno-mir-300-5p	58	82	21	0.3	0.023
rno-mir-667-5p	57	37	86	2.3	0.023
rno-mir-29c-3p	464	640	201	0.3	0.023
rno-mir-3085_hairp	55	41	76	1.9	0.023
rno-mir-30e-3p	1878	2398	1097	0.5	0.024
rno-mir-92b_hairp	17	10	27	2.6	0.024
rno-mir-26a-5p	11328	13266	8421	0.6	0.024
rno-mir-450a-3p	27	38	10	0.3	0.024
rno-mir-98-5p	15185	19544	8647	0.4	0.024
rno-mir-101b-3p	601	839	244	0.3	0.024
rno-mir-539-5p	306	223	429	1.9	0.024
rno-mir-505-5p	50	40	66	1.7	0.024
rno-mir-3473	38	53	14	0.3	0.024
rno-mir-708-3p	22	29	11	0.4	0.024
rno-mir-330-5p	835	968	636	0.7	0.024
rno-mir-493-3p	45	68	11	0.2	0.024
rno-mir-221-5p	107	151	40	0.3	0.024
rno-mir-7a-5p	166013	219228	86189	0.4	0.025
rno-mir-541-3p	16	26	1	0	0.025
rno-mir-34b_hairp	12	18	3	0.2	0.026
rno-mir-185-5p	11502	15900	4906	0.3	0.027
rno-mir-26b-5p	2596	3525	1204	0.3	0.027
rno-mir-764-3p	23	34	6	0.2	0.027
rno-mir-30a-5p	810	1002	522	0.5	0.028
rno-mir-770_hairp	1621	1179	2285	1.9	0.028
rno-mir-181a-2-3p	50	17	101	6.1	0.028
rno-mir-702-3p	174	25	397	16.1	0.028
rno-mir-9a-3p	2495	3140	1528	0.5	0.03
rno-mir-760-3p	3618	2401	5444	2.3	0.03
rno-mir-652-5p	17	24	5	0.2	0.03
rno-mir-7b_hairp	100	137	45	0.3	0.03
rno-mir-6324_hairp	31	19	48	2.5	0.03
rno-mir-331-3p	38	25	57	2.3	0.032
rno-mir-7a-2_hairp	95	123	52	0.4	0.032
rno-mir-146a-5p	789	1019	445	0.4	0.033
rno-mir-136_hairp	257	307	182	0.6	0.033
rno-mir-708_hairp	28	42	7	0.2	0.034
rno-mir-3102	71	7	167	24.1	0.035
rno-mir-29b-3p	1377	2162	200	0.1	0.035
rno-mir-434_hairp	66	42	101	2.4	0.035
rno-mir-328a-3p	2200	1589	3116	2	0.036
rno-mir-1843-5p	2393	3654	501	0.1	0.037
rno-mir-339-3p	32	11	65	6.1	0.037
rno-mir-9a-5p	72236	96749	35467	0.4	0.038
rno-mir-1843_hairp	193	262	89	0.3	0.038
rno-mir-126a-3p	652	738	522	0.7	0.041
rno-mir-1839_hairp	29	37	17	0.5	0.046
rno-mir-322-3p	105	62	170	2.7	0.047
rno-mir-300-3p	1569	1981	950	0.5	0.047
rno-mir-192-5p	51	64	32	0.5	0.048
rno-mir-323-5p	575	157	1202	7.7	0.048
rno-mir-668	225	146	344	2.4	0.048
rno-mir-3572*	66	29	122	4.2	0.048
rno-mir-370-3p	81	57	117	2.1	0.048
rno-mir-300_hairp	10	14	4	0.3	0.048
rno-mir-671	48	38	63	1.7	0.049
rno-mir-337_hairp	16	20	10	0.5	0.049
rno-mir-34a-5p	16	20	10	0.5	0.051
rno-mir-409a-5p	215	129	344	2.7	0.052
rno-mir-142-3p	35	51	11	0.2	0.053
rno-mir-499-5p	117	169	39	0.2	0.057
rno-mir-92a-3p	391	195	684	3.5	0.058
rno-mir-26a_hairp	27	37	11	0.3	0.058
rno-mir-770-3p	2358	1731	3299	1.9	0.058
rno-mir-146b-5p	504	607	349	0.6	0.058
rno-mir-497-5p	37	47	22	0.5	0.061
rno-mir-299a-5p	12	19	1	0	0.061
rno-mir-204-3p	29	18	45	2.6	0.061
rno-mir-101b_hairp	114	139	78	0.6	0.063
rno-mir-378a-5p	18	9	30	3.3	0.063
rno-mir-331_hairp	49	66	23	0.4	0.064
rno-mir-764_hairp	14	17	9	0.5	0.065
rno-mir-30c-1-3p	105	137	57	0.4	0.065
rno-mir-485-5p	991	738	1372	1.9	0.066
rno-let-7d-3p	682	438	1046	2.4	0.066
rno-mir-369-5p	314	162	541	3.3	0.066
rno-mir-181d-5p	542	683	331	0.5	0.066
rno-mir-124-5p	10	7	14	1.9	0.067
rno-mir-219-5p	13	19	5	0.3	0.068
rno-mir-384_hairp	45	63	20	0.3	0.068
rno-mir-877_hairp	14	5	28	5.4	0.07
rno-mir-501-3p	81	35	152	4.4	0.072
rno-mir-344g	64	90	26	0.3	0.072
rno-mir-375_hairp	51	30	83	2.8	0.073
rno-mir-16-5p	287	228	374	1.6	0.073
rno-mir-369_hairp	103	124	72	0.6	0.074
rno-mir-374-3p	10	15	2	0.2	0.075
rno-mir-127-5p	1264	1602	757	0.5	0.076
rno-mir-218a-5p	690	921	343	0.4	0.076
rno-mir-99b-3p	53	40	71	1.8	0.076
rno-mir-872-5p	2274	3121	1003	0.3	0.077
rno-let-7a-2_hairp	277	243	328	1.3	0.078
rno-mir-320_hairp	54	38	79	2.1	0.078
rno-mir-92b-5p	194	123	301	2.4	0.079
rno-mir-136-5p	45	64	15	0.2	0.08
rno-mir-496-3p	76	48	119	2.5	0.081
rno-mir-191a-3p	15	8	27	3.6	0.081
rno-mir-877	39	18	71	4	0.082
rno-mir-488_hairp	33	41	21	0.5	0.082
rno-mir-23a_hairp	21	13	34	2.6	0.082
rno-mir-24-2-5p	25	15	41	2.7	0.086
rno-mir-3102_hairp	150	61	283	4.6	0.086
rno-mir-329-3p	419	183	773	4.2	0.086
rno-mir-770*	406	343	499	1.5	0.088
rno-mir-129-5p	670	386	1097	2.8	0.091
rno-mir-344i_hairp	55	67	36	0.5	0.093
rno-mir-138-5p	449	545	305	0.6	0.094
rno-mir-598-3p	331	402	225	0.6	0.094
rno-mir-222-3p	445	246	744	3	0.099
rno-mir-154-3p	63	44	91	2.1	0.1
rno-mir-543-3p	805	635	1062	1.7	0.1
rno-mir-125b-5p	12098	7320	19264	2.6	0.1
rno-mir-532-5p	33	41	21	0.5	0.1
rno-let-7b-3p	49	37	67	1.8	0.1
rno-mir-485-3p	419	262	655	2.5	0.11
rno-mir-339-5p	143	103	201	1.9	0.11
rno-mir-186-5p	522	566	456	0.8	0.11
rno-mir-503-3p	26	13	45	3.4	0.11
rno-mir-351-5p	165	131	216	1.6	0.11
rno-mir-29a-5p	10	12	7	0.5	0.11
rno-mir-6331	193	168	230	1.4	0.11
rno-mir-145-3p	25	35	10	0.3	0.11
rno-mir-764-5p	10	3	20	6.2	0.11
rno-mir-1193-3p	31	17	52	3.1	0.11
rno-let-7d_hairp	56	63	45	0.7	0.11
rno-mir-935	13	9	19	2.2	0.12
rno-mir-760_hairp	2218	1667	3044	1.8	0.12
rno-mir-187-3p	174	98	289	2.9	0.12
rno-mir-34c-5p	892	1211	414	0.3	0.12
rno-mir-185_hairp	12	16	7	0.5	0.12
rno-mir-375-3p	2527	1699	3770	2.2	0.12
rno-mir-132_hairp	18	24	9	0.4	0.12
rno-mir-142_hairp	12	17	5	0.3	0.12
rno-mir-582-3p	45	15	90	6.2	0.12
rno-mir-504	114	75	173	2.3	0.13
rno-mir-674_hairp	22	26	17	0.7	0.13
rno-mir-1839-5p	2195	2742	1373	0.5	0.13
rno-mir-652_hairp	34	14	63	4.4	0.13
rno-mir-873-5p	25	32	14	0.4	0.13
rno-mir-34b-5p	70	105	18	0.2	0.13
rno-mir-195-5p	92	119	52	0.4	0.14
rno-mir-1-3p	187	266	68	0.3	0.14
rno-mir-27b-5p	17	21	12	0.6	0.14
rno-mir-758-3p	226	16	540	33.4	0.14
rno-mir-3547	383	239	601	2.5	0.14
rno-mir-378a-3p	3613	4071	2926	0.7	0.15
rno-mir-193-5p	17	9	28	3	0.15
rno-mir-210-3p	61	41	91	2.2	0.15
rno-mir-1839-3p	48	18	92	5.1	0.16
rno-let-7e-5p	53718	46293	64854	1.4	0.16
rno-mir-30c-2-3p	319	392	211	0.5	0.17
rno-mir-323_hairp	460	232	802	3.5	0.17
rno-mir-203a-3p	117	153	63	0.4	0.17
rno-mir-140-3p	2404	2668	2007	0.8	0.17
rno-mir-122-5p	43	52	31	0.6	0.18
rno-mir-335	2244	2661	1620	0.6	0.18
rno-let-7a-1_hairp	66	53	87	1.6	0.18
rno-mir-29c-5p	17	23	8	0.3	0.18
rno-mir-3099	6859	8001	5147	0.6	0.18
rno-let-7i-5p	79942	92614	60934	0.7	0.19
rno-mir-423_hairp	90	80	106	1.3	0.19
rno-mir-448_hairp	20	15	26	1.7	0.2
rno-mir-672-5p	6351	4161	9635	2.3	0.2
rno-mir-345-5p	25	7	53	7.2	0.21
rno-mir-873_hairp	71	82	54	0.7	0.21
rno-mir-872-3p	34	25	46	1.9	0.21
rno-mir-296-5p	75	37	132	3.5	0.22
rno-mir-3559-5p	57	24	107	4.4	0.22
rno-mir-206-3p	24	30	16	0.5	0.22
rno-mir-130b-5p	34	19	58	3.1	0.22
rno-mir-335_hairp	590	505	718	1.4	0.23
rno-mir-344g_hairp	37	33	44	1.3	0.23
rno-mir-666-5p	87	73	108	1.5	0.23
rno-mir-434-3p	11262	6601	18253	2.8	0.23
rno-let-7c-1-3p	19	14	26	1.8	0.24
rno-mir-129-2-3p	243	146	389	2.7	0.24
rno-mir-344b-5p	291	265	331	1.2	0.24
rno-mir-423-5p	277	222	359	1.6	0.24
rno-mir-455-3p	34	27	45	1.7	0.25
rno-mir-350	11	6	19	3	0.26
rno-mir-181a-1-3p	19	10	33	3.3	0.28
rno-mir-455*	13	4	26	6.1	0.28
rno-mir-139-5p	344	277	446	1.6	0.29
rno-mir-301a-3p	34	27	46	1.7	0.29
rno-mir-3547_hairp	25	21	32	1.5	0.29
rno-mir-322*	39	28	55	2	0.29
rno-mir-540-3p	106	117	89	0.8	0.29
rno-mir-1224	5241	4164	6858	1.6	0.3
rno-mir-323-3p	1705	1181	2491	2.1	0.3
rno-mir-411_hairp	747	837	614	0.7	0.3
rno-mir-874-3p	24	18	33	1.8	0.3
rno-mir-450a-5p	30	41	14	0.3	0.3
rno-mir-18a-5p	84	71	105	1.5	0.31
rno-mir-673-5p	23	18	30	1.7	0.31
rno-mir-135a-5p	621	725	466	0.6	0.32
rno-mir-29b-2-5p	24	16	36	2.3	0.32
rno-mir-144-5p	74	111	18	0.2	0.32
rno-mir-3085	15	11	21	1.9	0.32
rno-mir-20a-5p	39	24	62	2.5	0.33
rno-mir-212-3p	289	337	218	0.6	0.33
rno-mir-361-3p	18	20	15	0.8	0.34
rno-mir-6320_hairp	20	15	29	1.9	0.34
rno-let-7f-5p	105374	119321	84453	0.7	0.34
rno-mir-125a_hairp	16	13	21	1.6	0.34
rno-mir-380-3p	420	449	376	0.8	0.37
rno-mir-487b-3p	11005	12198	9215	0.8	0.37
rno-mir-324-5p	163	171	151	0.9	0.37
rno-mir-34b-3p	432	332	581	1.8	0.37
rno-mir-383_hairp	16	18	11	0.6	0.37
rno-mir-153-5p	24	11	43	4	0.38
rno-mir-340-3p	24	28	17	0.6	0.38
rno-mir-141-3p	23	34	7	0.2	0.39
rno-mir-384-3p	306	359	225	0.6	0.4
rno-mir-421*	30	28	34	1.2	0.4
rno-mir-582_hairp	27	16	43	2.7	0.4
rno-mir-489-3p	38	49	22	0.5	0.41
rno-mir-412*	14	12	18	1.5	0.41
rno-mir-653-3p	1255	1415	1016	0.7	0.42
rno-mir-666-3p	23	20	27	1.3	0.43
rno-mir-541-5p	6964	7782	5739	0.7	0.44
rno-mir-27b_hairp	18	20	14	0.7	0.45
rno-mir-150_hairp	10	6	16	2.7	0.45
rno-mir-224-5p	43	49	35	0.7	0.45
rno-mir-100-5p	1514	1333	1785	1.3	0.46
rno-mir-30c-5p	5838	4816	7372	1.5	0.46
rno-mir-361_hairp	22	18	28	1.6	0.46
rno-mir-338-5p	277	214	372	1.7	0.47
rno-mir-135a-3p	309	362	231	0.6	0.48
rno-mir-6215	364	505	151	0.3	0.48
rno-mir-214-3p	11	5	21	4.5	0.48
rno-mir-298*	24	13	41	3.2	0.48
rno-mir-495	483	406	599	1.5	0.48
rno-mir-150-5p	207	158	282	1.8	0.48
rno-mir-152-3p	127	153	89	0.6	0.49
rno-mir-3072_hairp	17	20	13	0.7	0.49
rno-mir-204-5p	2538	2155	3111	1.4	0.5
rno-mir-320-3p	3063	2778	3491	1.3	0.5
rno-mir-15b-5p	89	101	71	0.7	0.51
rno-mir-134_hairp	20	22	17	0.8	0.52
rno-mir-411-5p	1198	1352	967	0.7	0.53
rno-mir-466b-2-3p	24	29	17	0.6	0.54
rno-mir-125b-2_hairp	21	24	18	0.8	0.54
rno-mir-138-2-3p	29	23	38	1.6	0.55
rno-mir-702-5p	12	14	9	0.6	0.56
rno-mir-7a-1-3p	114	124	99	0.8	0.56
rno-mir-93-5p	285	271	305	1.1	0.57
rno-mir-411-3p	243	219	278	1.3	0.6
rno-mir-504*	11	9	14	1.6	0.61
rno-mir-344b-2-3p	112	97	134	1.4	0.62
rno-mir-139-3p	326	282	392	1.4	0.63
rno-mir-128-2-5p	42	50	31	0.6	0.63
rno-mir-503-5p	10	12	8	0.7	0.67
rno-mir-145-5p	38	28	53	1.9	0.69
rno-mir-448-3p	223	255	175	0.7	0.69
rno-mir-380-5p	463	418	529	1.3	0.7
rno-mir-384-5p	446	490	380	0.8	0.71
rno-mir-1193_hairp	11	9	12	1.3	0.73
rno-mir-23a-3p	2721	2503	3048	1.2	0.73
rno-mir-7a-2-3p	175	156	204	1.3	0.73
rno-mir-483-3p	11	3	23	9.2	0.73
rno-mir-125b-1-3p	1444	1283	1685	1.3	0.74
rno-let-7i_hairp	164	176	145	0.8	0.74
rno-mir-199a_hairp	14	17	10	0.6	0.76
rno-mir-22-5p	14	11	18	1.6	0.76
rno-mir-668_hairp	24	20	30	1.5	0.79
rno-mir-199a-3p	71	89	43	0.5	0.8
rno-mir-137_hairp	14	17	10	0.6	0.8
rno-mir-322-5p	133	149	109	0.7	0.82
rno-mir-125b-1_hairp	73	63	87	1.4	0.83
rno-mir-466b-5p	11	11	12	1.2	0.83
rno-let-7e_hairp	46	42	53	1.3	0.83
rno-mir-23b-3p	6601	6119	7324	1.2	0.84
rno-mir-383-5p	11799	13311	9531	0.7	0.85
rno-mir-19b-3p	29	34	21	0.6	0.86
rno-mir-30a-3p	523	505	550	1.1	0.86
rno-mir-191a-5p	4492	4729	4137	0.9	0.88
rno-mir-126a-5p	84	93	72	0.8	0.89
rno-mir-324-3p	24	27	19	0.7	0.89
rno-mir-370_hairp	15	14	17	1.2	0.9
rno-mir-219-2_hairp	83	65	111	1.7	0.9
rno-mir-344a-3p	135	124	151	1.2	0.93
rno-mir-500-3p	38	34	45	1.3	0.95
rno-mir-27a-3p	73	83	58	0.7	0.95
rno-mir-184	24	28	19	0.7	0.96
rno-mir-1843-3p	131	123	143	1.2	0.96
rno-mir-342-5p	440	398	503	1.3	0.99
rno-mir-194-5p	67	71	60	0.8	0.99
rno-mir-379-3p	118	109	132	1.2	1
rno-mir-128-3p	1480	1622	1268	0.8	1
rno-mir-346	18	15	22	1.5	1
rno-mir-326-3p	87	95	76	0.8	1
rno-mir-99a-5p	2263	2031	2611	1.3	1
rno-mir-187-5p	14	15	11	0.7	1
rno-mir-34c-3p	68	59	81	1.4	1
rno-mir-30b-5p	565	506	652	1.3	1
rno-mir-298-3p	33	31	35	1.1	1
rno-mir-137-5p	221	237	196	0.8	1
rno-mir-200a-3p	12	15	8	0.5	1
rno-mir-674-3p	37	34	41	1.2	1
rno-mir-329-5p	190	171	219	1.3	1
rno-mir-17-1-3p	16	14	17	1.2	1
rno-mir-187*	12	11	13	1.2	1
rno-mir-151-3p	3594	3941	3073	0.8	1
rno-mir-181b-5p	474	513	417	0.8	1
rno-mir-212-5p	263	280	238	0.9	1
rno-mir-138-1_hairp	62	72	46	0.6	1
rno-mir-10a-5p	10	11	8	0.7	1
rno-mir-127_hairp	149	140	164	1.2	1
rno-mir-151_hairp	149	161	130	0.8	1
rno-mir-3473_hairp	15	16	13	0.8	1
rno-mir-487b_hairp	27	29	23	0.8	1
rno-mir-434-5p	317	303	338	1.1	1
rno-mir-410-3p	196	184	213	1.2	1
rno-mir-379-5p	7810	8301	7073	0.9	1
rno-mir-412-5p	78	83	71	0.9	1
rno-mir-212_hairp	18	19	16	0.9	1
rno-mir-338*	11	9	12	1.3	1
rno-mir-433-5p	102	107	96	0.9	1
rno-mir-183-5p	510	619	346	0.6	1
rno-mir-665	43	46	40	0.9	1
rno-mir-200b-5p	12	6	20	3.3	1
rno-mir-200c-3p	264	172	402	2.3	1
rno-mir-132-5p	90	83	101	1.2	1
rno-mir-582-5p	11	12	9	0.8	1
rno-mir-370-5p	26	25	28	1.1	1
rno-mir-421-3p	83	88	77	0.9	1
rno-mir-138-1-3p	14	14	12	0.8	1
rno-mir-3099_hairp	13	13	12	0.9	1
rno-mir-337-5p	264	257	275	1.1	1
rno-mir-154-5p	16	17	14	0.8	1
rno-mir-542-3p	42	45	38	0.8	1
rno-mir-361-5p	870	893	835	0.9	1
rno-mir-1249_hairp	33	31	36	1.2	1
rno-mir-124-2_hairp	40	37	45	1.2	1
rno-mir-674-5p	133	131	137	1	1
rno-mir-151-5p	1502	1531	1458	1	1
rno-mir-221-3p	984	946	1042	1.1	1
rno-mir-3593_hairp	10	11	9	0.8	1
rno-mir-125a-3p	203	197	213	1.1	1
rno-mir-181c-3p	13	13	12	0.9	1
rno-mir-9a-3_hairp	33	31	35	1.1	1
rno-mir-664-2-5p	241	231	256	1.1	1
rno-mir-344b-1-3p	278	266	295	1.1	1
rno-mir-106b-3p	36	38	34	0.9	1
rno-mir-1298	25	24	27	1.1	1
rno-mir-130a-3p	212	207	220	1.1	1
rno-mir-505_hairp	33	32	34	1.1	1
rno-mir-3544_hairp	38	40	36	0.9	1
rno-mir-124-3p	2082	2050	2130	1	1
rno-mir-376a-5p	88	86	91	1.1	1
rno-mir-451-5p	81	71	96	1.4	1
rno-mir-132-3p	1029	1054	991	0.9	1
rno-mir-382-3p	2155	2212	2068	0.9	1
rno-mir-296-3p	36	37	34	0.9	1
rno-mir-135a*	72	74	70	0.9	1
rno-mir-494-3p	385	391	376	1	1
rno-mir-30d-5p	2731	2688	2795	1	1
rno-mir-3068-3p	148	146	151	1	1
rno-mir-298-5p	532	520	549	1.1	1
rno-mir-219-2-3p	1136	1078	1223	1.1	1
rno-mir-338-3p	38	36	40	1.1	1
rno-mir-671_hairp	46	47	45	0.9	1
rno-mir-365_hairp	14	13	15	1.1	1
rno-mir-322_hairp	10	9	10	1.1	1
rno-mir-493-5p	43	42	44	1.1	1
rno-mir-103-3p	10356	10254	10510	1	1
rno-mir-99a_hairp	32	31	32	1	1
rno-let-7c-2_hairp	18	17	18	1.1	1
rno-mir-1298_hairp	17	17	17	1	1
rno-mir-216b-5p	43	42	44	1	1
rno-mir-328a_hairp	17	17	18	1	1
rno-mir-98-3p	24	23	24	1	1
rno-mir-374-5p	324	329	317	1	1
rno-mir-330-3p	1883	1870	1904	1	1
rno-mir-31a-5p	91	92	90	1	1
rno-let-7d-5p	57059	56758	57510	1	1
rno-mir-200b-3p	42	40	45	1.1	1
rno-mir-181a-5p	876	880	869	1	1
rno-mir-376b_hairp	96	96	95	1	1
rno-mir-30b-3p	33	33	32	1	1
rno-let-7f-2_hairp	24	24	24	1	1
rno-mir-182	218	221	213	1	1
rno-mir-134-5p	2575	2580	2568	1	1
rno-mir-449a-5p	11	11	11	1	1
rno-mir-25-3p	145	145	144	1	1
rno-mir-3596b_hairp	<10
rno-mir-217-5p	<10
rno-mir-505-3p	<10
rno-mir-494_hairp	<10
rno-mir-190b-5p	<10
rno-mir-219-1-3p	<10
rno-mir-382_hairp	<10
rno-mir-3557_hairp	<10
rno-mir-217_hairp	<10
rno-mir-26b_hairp	<10
rno-mir-30e_hairp	<10
rno-mir-547-3p	<10
rno-mir-187_hairp	<10
rno-mir-3544	<10
rno-mir-15b-3p	<10
rno-mir-27a-5p	<10
rno-mir-19a-3p	<10
rno-mir-6322_hairp	<10
rno-mir-3585-5p	<10
rno-mir-23a-5p	<10
rno-let-7b_hairp	<10
rno-mir-297	<10
rno-mir-134-3p	<10
rno-mir-3556b_hairp	<10
rno-mir-3594-5p	<10
rno-mir-29b-2_hairp	<10
rno-mir-466b-1_hairp	<10
rno-mir-450a_hairp	<10
rno-mir-146a_hairp	<10
rno-mir-207_hairp	<10
rno-mir-341_hairp	<10
rno-mir-199a-5p	<10
rno-mir-3075_hairp	<10
rno-mir-106b_hairp	<10
rno-mir-126a_hairp	<10
rno-mir-429	<10
rno-mir-489-5p	<10
rno-let-7f-1_hairp	<10
rno-mir-351-3p	<10
rno-mir-6333_hairp	<10
rno-mir-150-3p	<10
rno-mir-223-3p	<10
rno-mir-211-5p	<10
rno-mir-346_hairp	<10
rno-mir-466c_hairp	<10
rno-mir-6318	<10
rno-mir-653_hairp	<10
rno-mir-337-3p	<10
rno-mir-379_hairp	<10
rno-mir-193-3p	<10
rno-mir-541_hairp	<10
rno-mir-194-3p	<10
rno-let-7f-2-3p	<10
rno-mir-1224*	<10
rno-mir-490-5p	<10
rno-mir-216b_hairp	<10
rno-mir-344i	<10
rno-mir-412_hairp	<10
rno-mir-30c-2_hairp	<10
rno-mir-466b-2_hairp	<10
rno-mir-3596c_hairp	<10
rno-mir-128-1-5p	<10
rno-mir-340_hairp	<10
rno-mir-145_hairp	<10
rno-mir-3558_hairp	<10
rno-mir-205	<10
rno-mir-130b-3p	<10
rno-mir-511-3p	<10
rno-mir-6329	<10
rno-mir-181c_hairp	<10
rno-mir-222_hairp	<10
rno-mir-204_hairp	<10
rno-mir-3557-3p	<10
rno-mir-142-5p	<10
rno-mir-344b-1_hairp	<10
rno-mir-6324	<10
rno-mir-330_hairp	<10
rno-let-7i-3p	<10
rno-mir-490-3p	<10
rno-mir-93-3p	<10
rno-mir-146b_hairp	<10
rno-mir-298_hairp	<10
rno-let-7e-3p	<10
rno-mir-3550_hairp	<10
rno-mir-221_hairp	<10
rno-mir-214_hairp	<10
rno-mir-140_hairp	<10
rno-mir-331-5p	<10
rno-mir-6215_hairp	<10
rno-mir-299a_hairp	<10
rno-mir-153_hairp	<10
rno-mir-129-2_hairp	<10
rno-mir-191a_hairp	<10
rno-mir-3560_hairp	<10
rno-mir-496-5p	<10
rno-mir-324_hairp	<10
rno-mir-425_hairp	<10
rno-mir-143-5p	<10
rno-mir-19a_hairp	<10
rno-mir-100_hairp	<10
rno-mir-328b_hairp	<10
rno-mir-6325	<10
rno-mir-96-5p	<10
rno-mir-1306-5p	<10
rno-mir-3584_hairp	<10
rno-mir-135a_hairp	<10
rno-mir-181d-3p	<10
rno-mir-6334_hairp	<10
rno-mir-183-3p	<10
rno-mir-342_hairp	<10
rno-mir-92a-1-5p	<10
rno-mir-345_hairp	<10
rno-mir-540-5p	<10
rno-mir-29c_hairp	<10
rno-mir-99b_hairp	<10
rno-mir-99a-3p	<10
rno-mir-410-5p	<10
rno-mir-128-2_hairp	<10
rno-mir-672_hairp	<10
rno-mir-195-3p	<10
rno-mir-30d-3p	<10
rno-mir-200c_hairp	<10
rno-mir-425-3p	<10
rno-mir-26a-3p	<10
rno-mir-6314	<10
rno-mir-349_hairp	<10
rno-mir-872_hairp	<10
rno-mir-365-5p	<10
rno-mir-6317_hairp	<10
rno-mir-484_hairp	<10
rno-mir-3562	<10
rno-mir-879-3p	<10
rno-mir-879_hairp	<10
rno-mir-30d_hairp	<10
rno-mir-488-5p	<10
rno-mir-421-5p	<10
rno-mir-352_hairp	<10
rno-mir-31a_hairp	<10
rno-mir-540_hairp	<10
rno-mir-711_hairp	<10
rno-mir-3559-3p	<10
rno-mir-679_hairp	<10
rno-mir-3585-3p	<10
rno-mir-181b-1-3p	<10
rno-mir-378b_hairp	<10
rno-mir-9a-1_hairp	<10
rno-mir-3074_hairp	<10
rno-mir-463_hairp	<10
rno-mir-3596a	<10
rno-mir-425*	<10
rno-mir-678_hairp	<10
rno-mir-743a_hairp	<10
rno-mir-543*	<10
rno-mir-326_hairp	<10
rno-mir-509-3p	<10
rno-mir-615_hairp	<10
rno-mir-667_hairp	<10
rno-mir-3548_hairp	<10
rno-mir-761_hairp	<10
rno-mir-351_hairp	<10
rno-mir-6216	<10
rno-mir-3541_hairp	<10
rno-mir-21_hairp	<10
rno-mir-466b-1*	<10
rno-mir-3562_hairp	<10
rno-mir-144_hairp	<10
rno-mir-2985*	<10
rno-mir-6319_hairp	<10
rno-mir-6323_hairp	<10
rno-mir-666_hairp	<10
rno-mir-6327_hairp	<10
rno-mir-93_hairp	<10
rno-mir-152_hairp	<10
rno-mir-20b_hairp	<10
rno-mir-186_hairp	<10
rno-mir-598-5p	<10
rno-mir-1949	<10
rno-mir-218a-2_hairp	<10
rno-mir-6315	<10
rno-mir-935_hairp	<10
rno-mir-3542_hairp	<10
rno-mir-3542	<10
rno-mir-218a-2-3p	<10
rno-mir-201-5p	<10
rno-mir-107_hairp	<10
rno-mir-30c-1_hairp	<10
rno-mir-326-5p	<10
rno-mir-455_hairp	<10
rno-mir-34c_hairp	<10
rno-mir-3592_hairp	<10
rno-mir-344a-2_hairp	<10
rno-mir-3065_hairp	<10
rno-mir-1306_hairp	<10
rno-mir-224_hairp	<10
rno-mir-3547*	<10
rno-mir-203a_hairp	<10
rno-mir-141_hairp	<10
rno-mir-378b	<10
rno-mir-3568*	<10
rno-mir-184_hairp	<10
rno-mir-16-3p	<10
rno-mir-31b_hairp	<10
rno-mir-380_hairp	<10
rno-mir-139_hairp	<10
rno-mir-3570_hairp	<10
rno-mir-501_hairp	<10
rno-mir-3577	<10
rno-mir-193_hairp	<10
rno-mir-183_hairp	<10
rno-mir-327_hairp	<10
rno-mir-741_hairp	<10
rno-mir-743b_hairp	<10
rno-mir-490_hairp	<10
rno-mir-501-5p	<10
rno-mir-17-1_hairp	<10
rno-mir-191b_hairp	<10
rno-mir-3558-3p	<10
rno-mir-876_hairp	<10
rno-mir-181a-2_hairp	<10
rno-mir-551b_hairp	<10
rno-mir-3556a_hairp	<10
rno-mir-130b_hairp	<10
rno-mir-200a_hairp	<10
rno-mir-3564_hairp	<10
rno-mir-215_hairp	<10
rno-mir-1949_hairp	<10
rno-mir-208b_hairp	<10
rno-mir-881_hairp	<10
rno-mir-34a_hairp	<10
rno-mir-19b-1_hairp	<10
rno-mir-196a_hairp	<10
rno-mir-3544*	<10
rno-mir-3553_hairp	<10
rno-mir-378a_hairp	<10
rno-mir-503_hairp	<10
rno-mir-1912-3p	<10
rno-mir-1224_hairp	<10
rno-mir-542_hairp	<10
rno-mir-3577_hairp	<10
rno-mir-19b-2_hairp	<10
rno-mir-291a_hairp	<10
rno-mir-381-5p	<10
rno-mir-129-1_hairp	<10
rno-mir-675_hairp	<10
rno-mir-130a_hairp	<10
rno-mir-17-2_hairp	<10
rno-mir-6315_hairp	<10
rno-mir-222-5p	<10
rno-mir-1912_hairp	<10
rno-mir-3571_hairp	<10
rno-mir-347*	<10
rno-mir-3583-3p	<10
rno-mir-347_hairp	<10
rno-mir-3578	<10
rno-mir-194-2_hairp	<10
rno-mir-3543_hairp	<10
rno-mir-671*	<10
rno-mir-338_hairp	<10
rno-mir-101a-5p	<10
rno-mir-363_hairp	<10
rno-mir-328b-3p	<10
rno-mir-3542*	<10
rno-mir-181b-2_hairp	<10
rno-mir-92a-2_hairp	<10
rno-mir-451_hairp	<10
rno-mir-216a-3p	<10
rno-mir-3589_hairp	<10
rno-mir-10b-3p	<10
rno-mir-15b_hairp	<10
rno-mir-3570	<10
rno-mir-3552*	<10
rno-mir-343_hairp	<10
rno-mir-181a-1_hairp	<10
rno-mir-203b_hairp	<10
rno-mir-875_hairp	<10
rno-mir-3596a*	<10
rno-mir-935*	<10
rno-mir-544-5p	<10
rno-mir-377_hairp	<10
rno-mir-3590-3p	<10
rno-mir-339_hairp	<10
rno-mir-146a-3p	<10
rno-mir-107-5p	<10
rno-mir-294_hairp	<10
rno-mir-130a-5p	<10
rno-mir-881-3p	<10
rno-mir-126b_hairp	<10
rno-mir-3546	<10
rno-mir-3120	<10
rno-mir-542-5p	<10
rno-mir-133a-3p	<10
rno-let-7f-1-3p	<10
rno-mir-673-3p	<10
rno-mir-188-5p	<10
rno-mir-3065-5p	<10
rno-mir-24-1_hairp	<10
rno-mir-471_hairp	<10
rno-mir-484	<10
rno-mir-362-3p	<10
rno-mir-23b-5p	<10
rno-mir-758-5p	<10
rno-mir-215	<10
rno-mir-551b-5p	<10
rno-mir-210_hairp	<10
rno-mir-325_hairp	<10
rno-mir-489_hairp	<10
rno-mir-30a_hairp	<10
rno-mir-195_hairp	<10
rno-mir-3561_hairp	<10
rno-mir-665_hairp	<10
rno-mir-223_hairp	<10
rno-mir-196c_hairp	<10
rno-mir-668*	<10
rno-mir-221*	<10
rno-mir-412-3p	<10
rno-mir-1306-3p	<10
rno-mir-3552	<10
rno-mir-3072	<10
rno-mir-301a-5p	<10
rno-mir-20a-3p	<10
rno-mir-196a-5p	<10
rno-mir-24-1-5p	<10
rno-mir-3541	<10
rno-mir-466c-3p	<10
rno-mir-383-3p	<10
rno-mir-32-3p	<10
rno-mir-547-5p	<10
rno-mir-802-3p	<10
rno-mir-146b-3p	<10
rno-mir-224-3p	<10
rno-mir-201-3p	<10
rno-mir-181b-2-3p	<10
rno-mir-678	<10
rno-mir-465-5p	<10
rno-mir-496_hairp	<10
rno-mir-1188_hairp	<10
rno-mir-292_hairp	<10
rno-mir-504_hairp	<10
rno-mir-6318_hairp	<10
rno-mir-92a-1_hairp	<10
rno-mir-135b_hairp	<10
rno-mir-200b_hairp	<10
rno-mir-3549_hairp	<10
rno-mir-10a_hairp	<10
rno-mir-350_hairp	<10
rno-mir-6332_hairp	<10
rno-mir-3574_hairp	<10
rno-mir-3582_hairp	<10
rno-mir-133b_hairp	<10
rno-mir-103-2_hairp	<10
rno-mir-3568_hairp	<10
rno-mir-206_hairp	<10
rno-mir-532_hairp	<10
rno-mir-216a_hairp	<10
rno-mir-6316_hairp	<10
rno-mir-497_hairp	<10
rno-mir-3578_hairp	<10
rno-mir-362_hairp	<10
rno-mir-3575_hairp	<10
rno-mir-129-2*	<10
rno-mir-350*	<10
rno-mir-3074*	<10
rno-mir-544*	<10
rno-mir-3570*	<10
rno-mir-194-1*	<10
rno-mir-145*	<10
rno-mir-466b-1-3p	<10
rno-mir-543-5p	<10
rno-mir-362-5p	<10
rno-mir-448-5p	<10
rno-mir-487b-5p	<10
rno-mir-103-2-5p	<10
rno-mir-455-5p	<10
rno-mir-483-5p	<10
rno-mir-18a-3p	<10
rno-mir-200a-5p	<10
rno-mir-301b-3p	<10
rno-mir-3594-3p	<10
rno-mir-363-3p	<10
rno-mir-6327	<10
rno-mir-874-5p	<10
rno-mir-144-3p	<10
rno-mir-544-3p	<10
rno-mir-26b-3p	<10
rno-mir-218a-1-3p	<10
rno-mir-32-5p	<10
rno-mir-141-5p	<10
rno-mir-216a-5p	<10
rno-mir-328a-5p	<10
rno-mir-33-3p	<10
rno-mir-3572	<10
rno-mir-6321	<10
rno-mir-3550	<10
rno-mir-377-5p	<10
rno-mir-1188-3p	<10
rno-mir-500-5p	<10
rno-mir-875	<10
rno-mir-203b-3p	<10
rno-mir-876	<10
rno-mir-20b-5p	<10
rno-mir-216b-3p	<10
rno-let-7a-2-3p	<10
rno-mir-376c-5p	<10
rno-mir-147	<10
rno-mir-1193-5p	<10
rno-mir-223-5p	<10
rno-mir-743a-3p	<10
rno-mir-6319	<10
rno-mir-9b-5p	<10
rno-mir-471-3p	<10
rno-mir-802-5p	<10
rno-mir-17-2-3p	<10
rno-mir-3075	<10
rno-mir-3593-3p	<10
rno-mir-9b-3p	<10
rno-mir-196c-5p	<10
rno-mir-3580-3p	<10
rno-mir-760-5p	<10
rno-mir-10a-3p	<10
rno-mir-494-5p	<10
rno-mir-509-5p	<10
rno-mir-363-5p	<10
rno-mir-186-3p	<10
rno-mir-466d	<10
rno-mir-664-1-5p	<10
rno-mir-3065-3p	<10
rno-mir-871-3p	<10
rno-mir-615	<10
rno-mir-3569	<10
rno-mir-675-5p	<10
rno-mir-6328	<10
rno-mir-471-5p	<10
rno-mir-742-5p	<10
rno-mir-208a-3p	<10
rno-mir-21-3p	<10
rno-mir-6317	<10
rno-mir-6333	<10
rno-mir-3586-3p	<10
rno-mir-122-3p	<10
rno-mir-133b-3p	<10
rno-mir-3548	<10
rno-mir-203a-5p	<10
rno-mir-497-3p	<10
rno-mir-101b-5p	<10
rno-mir-202-3p	<10
rno-mir-349	<10
rno-mir-3580-5p	<10
rno-mir-883-5p	<10
rno-mir-3586-5p	<10
rno-mir-1-5p	<10
rno-mir-295-5p	<10
rno-mir-3576	<10
rno-mir-463-5p	<10
rno-mir-628	<10
rno-mir-24-2_hairp	<10
rno-mir-702_hairp	<10
rno-mir-543_hairp	<10
rno-mir-329_hairp	<10
rno-mir-483_hairp	<10
rno-mir-22_hairp	<10
rno-mir-182_hairp	<10
rno-mir-16_hairp	<10
rno-mir-3594_hairp	<10
rno-mir-410_hairp	<10
rno-mir-30b_hairp	<10
rno-mir-495_hairp	<10
rno-mir-27a_hairp	<10
rno-mir-466d_hairp	<10
rno-mir-211_hairp	<10
rno-mir-138-2_hairp	<10
rno-mir-128-1_hairp	<10
rno-mir-374_hairp	<10
rno-mir-218a-1_hairp	<10
rno-mir-6325_hairp	<10
rno-mir-376c_hairp	<10
rno-mir-6321_hairp	<10
rno-mir-6328_hairp	<10
rno-mir-344b-2_hairp	<10
rno-mir-148b_hairp	<10
rno-mir-205_hairp	<10
rno-mir-301b_hairp	<10
rno-mir-493_hairp	<10
rno-mir-3586_hairp	<10
rno-mir-3566_hairp	<10
rno-mir-421_hairp	<10
rno-mir-181d_hairp	<10
rno-mir-6216_hairp	<10
rno-mir-3573_hairp	<10
rno-mir-25_hairp	<10
rno-mir-3120_hairp	<10
rno-mir-544_hairp	<10
rno-mir-218b_hairp	<10
rno-mir-3572_hairp	<10
rno-mir-28_hairp	<10
rno-mir-449a_hairp	<10
rno-mir-96_hairp	<10
rno-mir-181b-1_hairp	<10
rno-mir-18a_hairp	<10
rno-mir-154_hairp	<10
rno-mir-194-1_hairp	<10
rno-mir-133a_hairp	<10
rno-mir-6329_hairp	<10
rno-mir-449c_hairp	<10
rno-mir-296_hairp	<10
rno-mir-598_hairp	<10
rno-mir-291b_hairp	<10
rno-mir-874_hairp	<10
rno-mir-3585_hairp	<10
rno-mir-878_hairp	<10
rno-mir-336_hairp	<10
rno-mir-465_hairp	<10
rno-mir-103-1_hairp	<10
rno-mir-9b-3_hairp	<10
rno-mir-3583_hairp	<10
rno-mir-105_hairp	<10
rno-mir-122_hairp	<10
rno-mir-32_hairp	<10
rno-mir-499_hairp	<10
rno-mir-802_hairp	<10
rno-mir-192_hairp	<10
rno-mir-632_hairp	<10
rno-mir-6326_hairp	<10
rno-mir-9b-1_hairp	<10
rno-mir-673_hairp	<10
rno-mir-6314_hairp	<10
rno-mir-299b_hairp	<10
rno-mir-20a_hairp	<10
rno-mir-344a-1_hairp	<10
rno-mir-6330_hairp	<10
rno-mir-3552_hairp	<10
rno-mir-511_hairp	<10
rno-mir-208a_hairp	<10
rno-mir-196b_hairp	<10
rno-mir-3559_hairp	<10
rno-mir-3576_hairp	<10
rno-mir-547_hairp	<10
rno-mir-3587_hairp	<10
rno-mir-188_hairp	<10
rno-mir-3595_hairp	<10
rno-mir-3588_hairp	<10
rno-mir-880_hairp	<10
rno-mir-3579_hairp	<10
rno-mir-1_hairp	<10
rno-mir-3546_hairp	<10
rno-mir-429_hairp	<10
rno-mir-301a_hairp	<10
rno-mir-3591_hairp	<10
rno-mir-758_hairp	<10
rno-mir-500_hairp	<10
rno-mir-2964_hairp	<10
rno-mir-3596a_hairp	<10
rno-mir-190a_hairp	<10
rno-mir-3580_hairp	<10
rno-mir-9b-2_hairp	<10
rno-mir-219-1_hairp	<10
rno-mir-33_hairp	<10
rno-mir-202_hairp	<10
rno-mir-664-2_hairp	<10
rno-mir-293_hairp	<10
rno-mir-759_hairp	<10
rno-mir-3569_hairp	<10
rno-mir-10b_hairp	<10
rno-mir-568_hairp	<10
rno-mir-742_hairp	<10
rno-mir-290_hairp	<10
rno-mir-509_hairp	<10
rno-mir-3551_hairp	<10
rno-mir-124-1_hairp	<10
rno-mir-9a-2_hairp	<10
rno-mir-592_hairp	<10
rno-mir-664-1_hairp	<10
rno-mir-3596d_hairp	<10
rno-mir-3590_hairp	<10
rno-mir-201_hairp	<10
rno-mir-871_hairp	<10
rno-mir-883_hairp	<10
rno-mir-299*	<10
rno-mir-140*	<10
rno-mir-341*	<10
rno-mir-495*	<10
rno-mir-337*	<10
rno-mir-3567*	<10
rno-mir-1249*	<10
rno-mir-146b*	<10
rno-mir-3565*	<10
rno-mir-323*	<10
rno-mir-382*	<10
rno-mir-664-2*	<10
rno-mir-143*	<10
rno-mir-330*	<10
rno-mir-876*	<10
rno-let-7e*	<10
rno-mir-207*	<10
rno-mir-301b*	<10
rno-mir-7b*	<10
rno-mir-126*	<10
rno-mir-150*	<10
rno-mir-483*	<10
rno-mir-147*	<10
rno-mir-3562*	<10
rno-mir-328a*	<10
rno-mir-3587*	<10
rno-mir-494*	<10
rno-mir-3550*	<10
rno-mir-151*	<10
rno-mir-3574*	<10
rno-mir-875*	<10
rno-mir-30a*	<10
rno-mir-30c-2*	<10
rno-mir-3582*	<10
rno-mir-3596c*	<10
rno-mir-664-1*	<10

## Sheet: 21.4 vs 14.4
miRNA	MEAN READ COUNT (P14.4; P21.4)	MEAN READ COUNT (P14.4)	MEAN READ COUNT (P21.4)	RATIO OF EXPRESSION (P21.4/14.4)	padj-values
rno-let-7c-1_hairp	801.194	255.165	1347.22	5.27982	0.00125325
rno-mir-344i_hairp	233.607	390.153	77.0602	0.197513	0.00164247
rno-mir-324-3p	85.3094	128.895	41.7234	0.323699	0.00164247
rno-mir-376c-3p	840.118	1340.74	339.498	0.253217	0.00164247
rno-mir-450a-5p	108.763	188.144	29.3822	0.156168	0.00230339
rno-mir-873-5p	64.0833	97.4207	30.7459	0.315599	0.00233631
rno-mir-30b-5p	2766.21	4117.05	1415.37	0.343782	0.00233631
rno-mir-340-5p	310.342	418.812	201.873	0.482014	0.00233631
rno-mir-503-3p	216.048	334.315	97.7813	0.292482	0.006489
rno-mir-126a-3p	1714.33	2290.67	1138	0.496797	0.00722922
rno-mir-125b-2-3p	854.627	553.873	1155.38	2.08601	0.00780353
rno-mir-382-5p	9504.54	5008	14001.1	2.79574	0.00780353
rno-mir-409a_hairp	3226.69	2141.93	4311.46	2.01289	0.00842619
rno-mir-325-5p	225.498	324.296	126.699	0.390689	0.00842619
rno-mir-125a-5p	32777	22301.7	43252.2	1.93942	0.00842619
rno-mir-92b-3p	9224.05	5223.16	13224.9	2.53198	0.00842619
rno-mir-666-5p	138.075	41.6529	234.497	5.62979	0.00980654
rno-mir-25-5p	39.5487	17.8231	61.2743	3.43791	0.0119522
rno-mir-466b-1_hairp	11.0476	0.650244	21.4449	32.9797	0.0147336
rno-mir-532-3p	45.5514	0.650244	90.4526	139.106	0.0192655
rno-mir-434-5p	980.529	1224.51	736.544	0.601499	0.0192655
rno-mir-671	88.8515	39.5598	138.143	3.49201	0.0192655
rno-let-7c-5p	539976	98630.8	981322	9.94945	0.0192655
rno-let-7a-5p	268237	60405.4	476069	7.88123	0.0192655
rno-mir-21-5p	557	714.316	399.684	0.559533	0.0192655
rno-mir-340-3p	91.4189	145.028	37.8103	0.260711	0.0192655
rno-let-7d-5p	78218	30917.1	125519	4.05985	0.0200632
rno-mir-24-3p	14124.7	9651.79	18597.6	1.92686	0.0210069
rno-mir-3085_hairp	111.622	57.0075	166.237	2.91606	0.0210069
rno-mir-23a-3p	5184.48	3754.08	6614.88	1.76205	0.0221379
rno-mir-296-5p	600.259	910.676	289.842	0.318272	0.0229801
rno-mir-28-3p	491.15	288.138	694.161	2.40913	0.0251892
rno-mir-369_hairp	290.969	426.347	155.59	0.364938	0.0264106
rno-mir-423-3p	2751.95	1284.28	4219.62	3.2856	0.0264106
rno-mir-3068-3p	229.004	130.326	327.683	2.51433	0.0267409
rno-mir-6331	367.538	234.991	500.086	2.12811	0.0274649
rno-mir-431	975.031	857.492	1092.57	1.27415	0.0274649
rno-mir-500-3p	291.183	484.473	97.893	0.202061	0.0313262
rno-mir-6322_hairp	13.649	6.80009	20.498	3.01437	0.0331772
rno-mir-411-3p	1117.54	1632.23	602.848	0.36934	0.0345299
rno-let-7e-5p	81077.7	20375.8	141780	6.95824	0.0345299
rno-mir-192-5p	120.086	170.708	69.4638	0.406917	0.0348276
rno-mir-667-5p	105.846	24.5643	187.129	7.61792	0.0348276
rno-mir-151_hairp	184.771	86.529	283.012	3.27072	0.0348276
rno-mir-98-5p	11654	4402.64	18905.3	4.29409	0.0348276
rno-let-7b-5p	163131	23917.1	302344	12.6413	0.0348276
rno-mir-330-3p	2465.81	770.468	4161.15	5.40081	0.0348276
rno-let-7c-2_hairp	26.962	14.6172	39.3068	2.68908	0.0348276
rno-mir-433-3p	22535.8	11080.5	33991.1	3.06766	0.0348276
rno-mir-381-3p	617.099	834.048	400.151	0.479771	0.0348276
rno-mir-153-3p	501.856	669.642	334.07	0.498878	0.0348276
rno-mir-431_hairp	551.953	320.983	782.923	2.43914	0.0348675
rno-let-7f-5p	109640	34929.6	184350	5.27777	0.0359459
rno-mir-127-3p	16620.7	9367.78	23873.6	2.54848	0.0382003
rno-mir-148b-5p	45.7455	64.5922	26.8989	0.416441	0.0384442
rno-mir-379-3p	717.111	1148.24	285.983	0.249062	0.0385956
rno-let-7i-5p	85591.4	38215.5	132967	3.4794	0.0386538
rno-mir-532-5p	72.4278	98.4925	46.3631	0.470727	0.0389378
rno-mir-369-3p	1420.36	1889.89	950.829	0.503113	0.0392795
rno-mir-337-5p	439.863	280.618	599.107	2.13495	0.0407252
rno-mir-505-3p	23.0249	33.7294	12.3204	0.365271	0.040546
rno-mir-505-5p	101.118	57.1806	145.056	2.5368	0.040546
rno-mir-378a-3p	4170.82	1995.5	6346.13	3.18022	0.040546
rno-mir-299a-5p	32.2191	62.8831	1.55514	0.0247307	0.041317
rno-mir-130b-3p	19.9574	28.1789	11.7359	0.41648	0.041317
rno-mir-103-3p	17334.7	11772.7	22896.6	1.94488	0.0415633
rno-mir-3085	103.736	162.641	44.8296	0.275635	0.0417026
rno-let-7a-1-3p_rno-let-7c-2-3p	24.6037	35.247	13.9604	0.396074	0.0422489
rno-mir-873_hairp	157.373	197.521	117.224	0.593476	0.0439497
rno-mir-382_hairp	30.1658	45.7952	14.5364	0.317422	0.0449128
rno-mir-344b-5p	537.03	354.112	719.948	2.03311	0.0449128
rno-mir-423_hairp	141.514	52.5665	230.461	4.38419	0.0449128
rno-mir-298-3p	56.4389	36.609	76.2688	2.08334	0.045919
rno-mir-874-3p	163.155	253.451	72.8587	0.287467	0.0471772
rno-mir-126a-5p	229.43	301.956	156.905	0.519628	0.0464358
rno-mir-352	360.671	48.0231	673.318	14.0207	0.0464358
rno-mir-770_hairp	3034.62	1083.26	4985.98	4.60273	0.0464358
rno-mir-488_hairp	64.7707	82.9604	46.581	0.561485	0.0464358
rno-mir-129-2-3p	1563.45	2280.04	846.861	0.371424	0.0464358
rno-mir-136-3p	206.672	255.425	157.92	0.618266	0.0464358
rno-mir-448-3p	273.761	166.588	380.933	2.28667	0.0464358
rno-mir-873-3p	489.941	320.363	659.519	2.05866	0.0464844
rno-mir-375-3p	5025.24	1869.91	8180.57	4.37486	0.0464844
rno-mir-412_hairp	71.4505	141.346	1.55514	0.0110024	0.0464844
rno-mir-146a-5p	750.763	529.624	971.901	1.83508	0.0464844
rno-mir-181c-5p	124.656	175.543	73.7694	0.420236	0.0467453
rno-mir-101a_hairp	393.958	538.209	249.706	0.463958	0.0467453
rno-mir-499-5p	119.641	155.426	83.8558	0.539521	0.047019
rno-mir-935	123.714	205.514	41.9128	0.203941	0.0471994
rno-mir-1843_hairp	135.695	77.651	193.739	2.495	0.0471994
rno-mir-341_hairp	10.9435	4.07942	17.8077	4.36524	0.050018
rno-mir-324-5p	497.06	665.659	328.461	0.493438	0.050018
rno-mir-384_hairp	157.89	272.911	42.8694	0.157082	0.050018
rno-mir-496-3p	468.549	679.301	257.796	0.379503	0.050018
rno-mir-770*	883.003	677.94	1088.07	1.60496	0.0500754
rno-mir-384-3p	928.667	1368.01	489.327	0.357694	0.050351
rno-mir-7b	27844.6	9139.35	46549.8	5.09334	0.0504183
rno-mir-27b-3p	1007.03	1212.85	801.207	0.660601	0.0513409
rno-mir-409a-3p	798.923	607.79	990.056	1.62894	0.0523122
rno-mir-495	2313.95	3328.88	1299.03	0.390229	0.0517462
rno-mir-93-3p	22.5444	33.9045	11.1843	0.329878	0.0517462
rno-mir-132_hairp	35.0106	49.3641	20.6572	0.418466	0.0517462
rno-mir-346	82.5492	117.538	47.56	0.404633	0.0517462
rno-mir-760-3p	6911.21	1931.3	11891.1	6.15706	0.0517462
rno-mir-674-3p	146.761	204.813	88.7098	0.433126	0.0520462
rno-mir-384-5p	1232.21	1636.16	828.256	0.50622	0.0528598
rno-mir-187*	16.1312	4.19885	28.0635	6.6836	0.0538331
rno-mir-3102	223.677	84.0519	363.303	4.32236	0.0538391
rno-mir-7a-5p	112350	36248.7	188450	5.19882	0.0543374
rno-mir-770-3p	4349.89	1499.29	7200.5	4.80262	0.0546886
rno-mir-489-3p	159.565	270.872	48.2589	0.178161	0.0553357
rno-mir-1306-5p	19.3939	30.08	8.70787	0.28949	0.0555454
rno-mir-485-5p	1695.95	386.881	3005.03	7.76731	0.056686
rno-mir-99b-5p	4315.84	3537.01	5094.66	1.44039	0.0568837
rno-mir-541-5p	8113.96	3673.37	12554.5	3.41772	0.0578825
rno-mir-380-5p	775.784	402.461	1149.11	2.8552	0.0591454
rno-mir-541-3p	19.7775	37.9999	1.55514	0.040925	0.0591454
rno-let-7e-3p	24.362	47.1688	1.55514	0.0329698	0.0594659
rno-mir-135a-5p	2714.97	4411.46	1018.48	0.230872	0.059558
rno-mir-872-3p	236.117	372.028	100.207	0.269352	0.059558
rno-mir-29c-3p	935.988	1433.38	438.601	0.305992	0.0596821
rno-mir-760_hairp	3693.54	725.071	6662.01	9.18808	0.0617804
rno-mir-466c-5p	79.5274	128.208	30.8471	0.240603	0.0617804
rno-mir-1224	8416.59	1810.09	15023.1	8.29966	0.0617804
rno-mir-181a-2-3p	134.231	47.4607	221.001	4.6565	0.0621376
rno-mir-505_hairp	111.397	148.432	74.3616	0.500981	0.0624697
rno-mir-125b-2_hairp	59.2371	78.4687	40.0055	0.509828	0.0632433
rno-mir-3557_hairp	27.2128	16.7342	37.6913	2.25235	0.0643101
rno-mir-466b-2-3p	194.074	351.222	36.9261	0.105136	0.0643101
rno-let-7a-1_hairp	117.058	45.6398	188.476	4.12965	0.0645666
rno-mir-101b_hairp	234.247	300.082	168.413	0.561223	0.0645666
rno-mir-381-5p	9.54428	17.5334	1.55514	0.088696	0.0645666
rno-mir-142_hairp	33.054	54.1689	11.939	0.220404	0.0645666
rno-mir-151-3p	3994.31	1264.5	6724.12	5.31759	0.0645666
rno-mir-497-5p	115.511	182.251	48.772	0.267609	0.0645666
rno-mir-375_hairp	112.978	46.417	179.54	3.86798	0.0645666
rno-mir-1193-3p	168.378	223.762	112.995	0.504979	0.0652129
rno-mir-466b-2_hairp	9.93424	11.7553	8.1132	0.690175	0.0652129
rno-let-7d_hairp	77.8361	56.5486	99.1236	1.75289	0.0652129
rno-mir-3596b_hairp	10.1483	6.387	13.9097	2.17781	0.0655608
rno-mir-212_hairp	23.6361	11.8267	35.4455	2.99707	0.0655608
rno-mir-380-3p	1668.58	2520.89	816.281	0.323807	0.0655608
rno-mir-466b-5p	21.1762	15.6165	26.7358	1.71202	0.0666922
rno-mir-134-5p	4230.78	2856.93	5604.64	1.96177	0.0676755
rno-mir-139-3p	487.949	116.504	859.395	7.37655	0.0676755
rno-mir-18a-5p	612.343	995.947	228.74	0.22967	0.0676755
rno-mir-23b-3p	11854.4	7803.55	15905.3	2.03821	0.0676755
rno-mir-34b_hairp	10.5861	15.0719	6.10031	0.404748	0.0676755
rno-mir-383-5p	12442.6	4058.98	20826.2	5.13088	0.06823
rno-mir-450a-3p	42.3383	63.2174	21.4592	0.33945	0.0684995
rno-let-7d-3p	1669.45	1065.26	2273.64	2.13435	0.0684995
rno-mir-421*	106.023	138.733	73.3123	0.52844	0.0684995
rno-let-7f-2_hairp	33.2605	15.2016	51.3194	3.37592	0.0686831
rno-mir-374-5p	1194.94	1703.73	686.15	0.402735	0.0686831
rno-mir-106b_hairp	10.773	0.650244	20.8957	32.1352	0.0686831
rno-mir-194-5p	173.722	215.752	131.692	0.610389	0.0686831
rno-mir-708-5p	841.891	1032.56	651.224	0.63069	0.0732425
rno-mir-1188-5p	1183.46	908.51	1458.42	1.60528	0.0735069
rno-mir-320-3p	5374.15	3108.07	7640.22	2.45819	0.0735837
rno-mir-339-3p	85.5274	28.5988	142.456	4.98118	0.0745284
rno-mir-323-5p	1635.03	644.62	2625.43	4.07284	0.0749782
rno-mir-320_hairp	113.081	54.0155	172.147	3.18699	0.0759227
rno-mir-421-3p	197.665	228.376	166.953	0.731045	0.0760566
rno-mir-107-3p	1824.69	1563.3	2086.08	1.33441	0.076237
rno-mir-539-3p	1102.47	1420.37	784.574	0.552374	0.076237
rno-mir-154-3p	399.434	600.57	198.297	0.330182	0.076237
rno-mir-501-3p	191.045	51.3571	330.733	6.43986	0.0778874
rno-mir-331-3p	252.389	380.546	124.233	0.32646	0.0778874
rno-mir-125a-3p	284.418	102.667	466.168	4.54058	0.0778874
rno-mir-15b-5p	478.731	801.616	155.846	0.194415	0.0783353
rno-mir-29a-3p	7255.86	8631.42	5880.29	0.681266	0.0783353
rno-mir-27b_hairp	61.9671	93.1607	30.7736	0.330328	0.0794333
rno-mir-221-5p	60.1287	33.0136	87.2438	2.64266	0.0799712
rno-mir-326-3p	434.747	704.887	164.608	0.233524	0.0804684
rno-mir-325-3p	2729.59	4013.44	1445.75	0.360227	0.0808994
rno-mir-374-3p	19.2064	33.4228	4.99007	0.149302	0.082072
rno-mir-125b-5p	55790.1	69649.3	41930.8	0.602028	0.0830286
rno-mir-195-5p	323.909	535.038	112.78	0.210788	0.0840219
rno-mir-125b-1-3p	2198.96	710.266	3687.66	5.19194	0.0851245
rno-mir-136_hairp	504.4	611.675	397.125	0.649243	0.0851245
rno-mir-92b-5p	385.163	111.512	658.815	5.90802	0.0851245
rno-mir-3572*	178.589	90.4542	266.725	2.94873	0.0851245
rno-mir-370-5p	74.6712	88.4355	60.9069	0.688716	0.0852469
rno-mir-23a_hairp	43.4736	12.9915	73.9556	5.69262	0.086758
rno-mir-664-2-5p	336.597	111.45	561.745	5.04035	0.086758
rno-mir-30e-3p	1798.15	1210.73	2385.58	1.97037	0.0875993
rno-mir-101b-3p	420.152	311.25	529.054	1.69977	0.0875993
rno-mir-138-1_hairp	58.8706	17.4837	100.257	5.73435	0.0881793
rno-mir-194-3p	10.9666	3.38011	18.553	5.48887	0.0885209
rno-mir-106b-5p	1000.19	1286.63	713.749	0.554744	0.0929278
rno-mir-22-5p	198.866	358.531	39.2014	0.109339	0.0933737
rno-mir-6331_hairp	235.523	278.808	192.238	0.689499	0.0940996
rno-mir-764-5p	21.6172	0.650244	42.5842	65.4895	0.0941727
rno-mir-379-5p	10622.5	5827.13	15417.9	2.64588	0.0949708
rno-mir-193-3p	241.361	481.166	1.55514	0.00323203	0.0949708
rno-mir-1843-5p	713.31	332.465	1094.15	3.29103	0.0951261
rno-mir-879-5p	67.8867	96.2593	39.514	0.410495	0.095586
rno-mir-143-3p	8424.92	3244.59	13605.3	4.19321	0.0958053
rno-mir-423-5p	508.414	232.066	784.762	3.38163	0.097175
rno-mir-216b-5p	285.995	476.571	95.4194	0.200221	0.100303
rno-mir-181a-5p	2413.79	2932.44	1895.14	0.646266	0.100437
rno-mir-191a-3p	37.5074	15.6995	59.3153	3.77816	0.101889
rno-mir-3544	15.7183	0.650244	30.7864	47.3458	0.102956
rno-mir-411_hairp	1056.55	776.65	1336.44	1.72078	0.103603
rno-let-7b_hairp	16.7425	5.04576	28.4392	5.63625	0.105235
rno-mir-193-5p	39.6315	18.1861	61.0769	3.35844	0.105377
rno-mir-335	4108.88	4703.79	3513.98	0.747054	0.10561
rno-mir-135b-5p	396.81	647.623	145.996	0.225434	0.10561
rno-mir-376a-5p	172.209	146.279	198.139	1.35453	0.10561
rno-mir-124-5p	23.4045	16.0844	30.7245	1.9102	0.10561
rno-mir-1839-5p	2330.21	1674.81	2985.61	1.78266	0.10561
rno-mir-17-1-3p	180.33	322.885	37.7753	0.116993	0.10561
rno-mir-410-3p	1291.63	2118.28	464.99	0.219514	0.10561
rno-mir-30a-3p	912.522	627.301	1197.74	1.90936	0.106797
rno-mir-338-3p	214.828	340.341	89.3149	0.262427	0.107713
rno-mir-26a_hairp	69.7566	115.987	23.5259	0.202832	0.108838
rno-mir-672-5p	12321.9	3596.46	21047.4	5.85225	0.108838
rno-mir-674-5p	467.78	636.304	299.255	0.470302	0.108838
rno-mir-30c-2_hairp	12.7486	23.9421	1.55514	0.0649545	0.109678
rno-mir-1839_hairp	24.9288	12.1102	37.7474	3.117	0.110367
rno-mir-329-3p	2742.33	3803.74	1680.93	0.441916	0.11053
rno-mir-1298_hairp	52.321	66.8951	37.7468	0.564269	0.114969
rno-mir-485-3p	1032.16	643.581	1420.74	2.20756	0.1177
rno-mir-412-5p	358.817	563.273	154.361	0.274042	0.118505
rno-mir-365-3p	148.822	221.774	75.8703	0.342106	0.11898
rno-mir-674_hairp	48.5377	60.2265	36.8489	0.611839	0.120071
rno-let-7i-3p	35.2882	69.0213	1.55514	0.0225314	0.1207
rno-mir-1839-3p	288.391	376.048	200.733	0.533798	0.120795
rno-mir-298-5p	755.055	306.411	1203.7	3.92837	0.121801
rno-mir-150-5p	859.72	1105.7	613.742	0.555071	0.121801
rno-mir-134-3p	22.8748	29.7313	16.0183	0.53877	0.121801
rno-mir-1249	252.072	372.627	131.517	0.352946	0.12241
rno-mir-219-1-3p	15.7709	9.73235	21.8094	2.24092	0.124564
rno-mir-361-5p	2382.33	2952.99	1811.66	0.6135	0.125825
rno-mir-30c-2-3p	312.619	162.117	463.122	2.85672	0.126109
rno-mir-191a-5p	7720.46	6471.21	8969.72	1.3861	0.126109
rno-mir-378a-5p	49.9832	34.2138	65.7526	1.92182	0.12889
rno-mir-342-5p	728.881	354.324	1103.44	3.11421	0.128983
rno-mir-140-3p	3613.3	2864.13	4362.47	1.52314	0.131194
rno-mir-542-3p	111.703	141.196	82.2106	0.582243	0.131388
rno-mir-3099	8956.7	6664.39	11249	1.68793	0.131506
rno-mir-667-3p	1367.81	1883.56	852.048	0.45236	0.131506
rno-mir-130a-3p	912.343	1346.62	478.061	0.355007	0.133518
rno-mir-582-3p	113	29.1068	196.893	6.76451	0.135297
rno-mir-1193_hairp	20.6705	14.3796	26.9614	1.87497	0.135297
rno-mir-322_hairp	71.3796	121.294	21.4652	0.176968	0.135297
rno-mir-330-5p	1117.63	845.113	1390.15	1.64493	0.135297
rno-mir-33-5p	19.1302	27.0285	11.232	0.41556	0.135297
rno-mir-322*	77.6163	35.4428	119.79	3.37981	0.135785
rno-mir-27a-3p	198.917	270.999	126.836	0.468032	0.135785
rno-mir-26b_hairp	51.9476	92.4273	11.4679	0.124075	0.135785
rno-mir-350	20.4537	0.650244	40.2571	61.9108	0.136089
rno-mir-34a-5p	44.8582	67.5139	22.2025	0.328859	0.136911
rno-mir-143_hairp	37.7947	19.7619	55.8274	2.825	0.137149
rno-mir-872-5p	1722.38	1253.32	2191.44	1.74851	0.137722
rno-mir-370_hairp	28.9161	20.0015	37.8307	1.89139	0.138817
rno-mir-29b-1_hairp	69.6705	45.3035	94.0375	2.07572	0.138817
rno-mir-146b-5p	536.819	317.281	756.357	2.38387	0.138817
rno-mir-383_hairp	18.0922	11.2352	24.9492	2.22062	0.138817
rno-mir-30b-3p	45.3682	20.0358	70.7007	3.52871	0.138934
rno-mir-185-5p	7121.06	3510	10732.1	3.05759	0.138934
rno-mir-9a-3p	8548.58	13765.5	3331.65	0.242029	0.138934
rno-mir-100_hairp	25.1768	37.598	12.7556	0.339261	0.145247
rno-mir-344b-1_hairp	15.1016	21.993	8.21017	0.373308	0.146076
rno-mir-653-3p	1688.35	1163.2	2213.49	1.90293	0.152562
rno-mir-3596c_hairp	11.7752	4.1565	19.3939	4.66592	0.152562
rno-mir-322-5p	554.165	872.529	235.801	0.27025	0.152562
rno-mir-6320_hairp	39.1473	15.8197	62.4749	3.9492	0.15449
rno-mir-448_hairp	41.5253	25.0138	58.0367	2.32018	0.154742
rno-mir-7b_hairp	68.7571	40.0343	97.48	2.43491	0.156212
rno-mir-331_hairp	61.0602	71.3567	50.7637	0.711407	0.156212
rno-mir-30c-1-3p	90.8713	57.1339	124.609	2.181	0.156212
rno-mir-122-5p	39.9373	12.6883	67.1864	5.29513	0.158489
rno-mir-344b-2-3p	524.484	756.694	292.274	0.386251	0.164249
rno-mir-132-3p	1756.71	1351.81	2161.61	1.59905	0.166667
rno-mir-204-3p	75.0166	51.2571	98.7761	1.92707	0.171063
rno-mir-29b-3p	749.989	1066.15	433.823	0.406904	0.171277
rno-let-7e_hairp	96.4338	77.689	115.179	1.48256	0.173808
rno-mir-187-3p	446.408	260.427	632.39	2.42828	0.173808
rno-mir-190a-5p	56.111	100.365	11.8567	0.118135	0.174291
rno-mir-376a_hairp	20.5302	15.7257	25.3347	1.61104	0.174996
rno-mir-204_hairp	17.3419	30.0307	4.6531	0.154945	0.176297
rno-mir-673-5p	50.4387	36.1459	64.7315	1.79084	0.185765
rno-mir-758-3p	673.111	161.251	1184.97	7.34861	0.186927
rno-mir-219-2_hairp	130.805	17.1855	244.424	14.2227	0.188647
rno-mir-16-5p	1123.12	1433.25	812.997	0.567241	0.190642
rno-mir-218a-5p	1569.84	2391.53	748.152	0.312834	0.191815
rno-mir-708-3p	35.7818	46.6425	24.9212	0.534301	0.191815
rno-mir-137-5p	327.74	225.206	430.274	1.91058	0.191815
rno-let-7a-2_hairp	595.408	477.141	713.674	1.49573	0.19364
rno-mir-338-5p	536.399	259.374	813.424	3.13611	0.194103
rno-mir-124-2_hairp	57.4285	16.1089	98.748	6.13002	0.194391
rno-mir-212-5p	378.282	234.815	521.749	2.22195	0.196977
rno-mir-339-5p	373.485	310.768	436.202	1.40363	0.202083
rno-mir-341	884.147	1029.88	738.418	0.716997	0.204208
rno-mir-377-3p	74.4796	118.018	30.9408	0.262169	0.20635
rno-mir-653_hairp	24.2154	39.1645	9.26638	0.236601	0.207507
rno-mir-1-3p	114.108	79.7236	148.492	1.86258	0.209494
rno-mir-34c-5p	1144.13	1386.64	901.628	0.650226	0.22025
rno-mir-668	648.427	548.891	747.962	1.36268	0.223666
rno-mir-136-5p	186.798	340.867	32.7292	0.0960175	0.223095
rno-mir-322-3p	309.702	251.695	367.71	1.46094	0.223095
rno-mir-125b-1_hairp	136.164	83.1539	189.174	2.27498	0.223095
rno-mir-433-5p	252.1	295.239	208.961	0.707768	0.225306
rno-mir-212-3p	425.153	376.037	474.268	1.26123	0.225306
rno-mir-20a-5p	365.794	598.113	133.476	0.223161	0.225306
rno-mir-186-5p	1299.64	1606.95	992.327	0.617522	0.226406
rno-mir-543-3p	2756.73	3206.33	2307.12	0.719552	0.226973
rno-mir-150-3p	12.6398	7.40707	17.8725	2.41289	0.229597
rno-let-7c-1-3p	42.6318	29.2217	56.0419	1.91782	0.229597
rno-mir-30d_hairp	13.9537	21.9608	5.94662	0.270784	0.229875
rno-mir-511-3p	11.9116	21.1148	2.70851	0.128276	0.230235
rno-mir-93-5p	807.792	951.044	664.539	0.698746	0.240212
rno-mir-298*	44.8676	0.650244	89.0849	137.002	0.253967
rno-mir-411-5p	1746.92	1395.83	2098.01	1.50305	0.254714
rno-mir-344b-1-3p	460.767	281.772	639.762	2.2705	0.254766
rno-mir-9a-5p	94281.5	111293	77270.4	0.694299	0.255016
rno-mir-3584_hairp	22.9242	33.2543	12.5942	0.378724	0.255352
rno-mir-376a-3p	785.975	1143.52	428.432	0.374662	0.262901
rno-mir-449a-5p	248.469	473.86	23.0779	0.0487019	0.263574
rno-mir-98-3p	62.9415	72.8955	52.9874	0.726894	0.271285
rno-mir-17-5p	365.343	562.491	168.196	0.299019	0.274196
rno-mir-101a-3p	182.843	216.89	148.795	0.686037	0.274741
rno-mir-30a-5p	1380.69	1629.92	1131.45	0.694173	0.274741
rno-mir-138-1-3p	43.2201	59.8784	26.5619	0.443598	0.274741
rno-mir-488-3p	175.57	199.055	152.085	0.764033	0.274741
rno-mir-184	25.8458	10.6183	41.0733	3.86815	0.274741
rno-mir-181d-5p	824.854	928.363	721.344	0.777006	0.284076
rno-mir-10a-5p	10.6233	3.7827	17.464	4.61681	0.286635
rno-mir-652_hairp	176.508	217.074	135.941	0.626242	0.295969
rno-mir-211-5p	12.8643	0.650244	25.0783	38.5675	0.298166
rno-mir-154-5p	40.5417	51.1828	29.9006	0.584192	0.300432
rno-mir-204-5p	5811.86	4866.23	6757.48	1.38865	0.300745
rno-mir-668_hairp	47.8461	30.1854	65.5068	2.17015	0.301795
rno-mir-219-2-3p	1549.96	405.402	2694.52	6.64654	0.30886
rno-mir-181b-5p	1136.29	1361	911.584	0.669792	0.30886
rno-mir-664-3p	1045.72	881.542	1209.9	1.37248	0.309755
rno-mir-665	115.363	143.761	86.9639	0.604919	0.310892
rno-mir-34b-3p	994.358	728.587	1260.13	1.72955	0.313288
rno-mir-223-3p	83.1046	164.654	1.55514	0.00944492	0.316683
rno-mir-338*	17.3342	7.50257	27.1657	3.62086	0.341381
rno-mir-15b-3p	28.2512	35.2163	21.2861	0.60444	0.343703
rno-mir-344g	47.2919	37.7328	56.851	1.50667	0.352776
rno-mir-653-5p	674.697	863.226	486.168	0.563199	0.353713
rno-mir-142-3p	72.65	121.638	23.662	0.194528	0.354468
rno-mir-376b-5p	1081.31	1236.44	926.177	0.749066	0.355299
rno-mir-25-3p	474.088	633.942	314.234	0.495683	0.355866
rno-mir-300-3p	2324.02	2577.35	2070.68	0.803413	0.359564
rno-mir-6215_hairp	25.1769	48.7987	1.55514	0.0318685	0.35983
rno-mir-1224*	18.9081	23.7881	14.0282	0.589714	0.35983
rno-mir-99a-5p	6833.53	7977.63	5689.43	0.713173	0.373656
rno-mir-128-3p	4861.32	6956.73	2765.91	0.397587	0.387605
rno-mir-139-5p	1403.5	1833.53	973.464	0.530923	0.388259
rno-mir-365_hairp	18.88	5.57073	32.1894	5.7783	0.390785
rno-mir-344a-3p	389.329	449.346	329.313	0.732872	0.390785
rno-mir-30e-5p	821.513	1019.16	623.868	0.612141	0.39933
rno-mir-153-5p	60.904	26.9404	94.8676	3.52139	0.40356
rno-mir-26b-5p	3187.41	3759.85	2614.98	0.695501	0.404574
rno-mir-99b-3p	135.514	115.511	155.518	1.34634	0.413228
rno-mir-539-5p	1172.43	1409.41	935.45	0.663718	0.413436
rno-mir-139_hairp	15.0898	28.6244	1.55514	0.0543293	0.41786
rno-mir-328a-3p	6080.52	5351.22	6809.81	1.27257	0.432672
rno-mir-487b_hairp	62.4805	74.8325	50.1284	0.669875	0.438027
rno-mir-3068_hairp	31.9867	23.2806	40.6928	1.74793	0.452411
rno-mir-877_hairp	71.246	81.6237	60.8683	0.745718	0.452742
rno-mir-382-3p	3776.87	3077.41	4476.33	1.45458	0.455636
rno-mir-6324	9.72513	4.12538	15.3249	3.71478	0.455636
rno-mir-582_hairp	66.9339	38.7907	95.0771	2.45103	0.455909
rno-mir-9a-3_hairp	229.783	381.627	77.9379	0.204225	0.455909
rno-mir-877	128.858	101.808	155.909	1.5314	0.469838
rno-mir-672-3p	192.267	226.61	157.923	0.696894	0.469838
rno-mir-128-2-5p	51.6724	35.6752	67.6696	1.89682	0.47202
rno-mir-106b-3p	94.8689	115.547	74.1911	0.642088	0.474285
rno-mir-199a-3p	230.371	369.124	91.6169	0.248201	0.489227
rno-mir-23b_hairp	71.0186	88.8022	53.235	0.599478	0.494268
rno-mir-181a-1-3p	53.7452	35.7945	71.6958	2.00298	0.494268
rno-mir-24-2-5p	74.6944	60.3006	89.0882	1.4774	0.495739
rno-mir-219-5p	23.3542	36.0298	10.6786	0.296383	0.510936
rno-mir-34c-3p	220.951	266.819	175.082	0.656183	0.514233
rno-mir-19b-3p	194.996	345.022	44.9692	0.130337	0.521445
rno-mir-764_hairp	15.8921	12.0949	19.6893	1.6279	0.523069
rno-mir-381_hairp	17.9759	19.527	16.4247	0.841127	0.525383
rno-mir-135a*	128.812	105.87	151.753	1.43339	0.534834
rno-mir-369-5p	1034.61	892.093	1177.13	1.31952	0.548515
rno-mir-200c_hairp	10.743	15.0991	6.38701	0.423006	0.55143
rno-mir-323_hairp	2076.87	2412.3	1741.45	0.721904	0.553417
rno-mir-376b-3p	10702.7	11671.7	9733.6	0.833947	0.554383
rno-mir-299a-3p	56.8436	66.1593	47.5279	0.718386	0.563509
rno-mir-138-5p	937.931	1205.64	670.223	0.555907	0.567046
rno-mir-148b-3p	1430.89	1605.23	1256.54	0.78278	0.572733
rno-mir-187_hairp	20.3434	11.1572	29.5296	2.64668	0.578994
rno-mir-652-3p	1934.7	2275.93	1593.48	0.700145	0.584804
rno-let-7i_hairp	289.519	263.023	316.016	1.20148	0.600435
rno-mir-19a-3p	36.0441	55.4125	16.6758	0.300939	0.601334
rno-mir-3547_hairp	59.5916	49.7039	69.4793	1.39786	0.623392
rno-mir-145-5p	170.976	225.519	116.433	0.516291	0.623392
rno-mir-3099_hairp	30.9312	36.7161	25.1464	0.684888	0.639345
rno-mir-361_hairp	70.6547	80.095	61.2144	0.764273	0.646532
rno-mir-455*	42.0094	27.1714	56.8473	2.09218	0.646532
rno-mir-27a-5p	29.7332	39.469	19.9973	0.506659	0.646532
rno-mir-770-5p	560.906	673.493	448.32	0.665663	0.646532
rno-mir-92b_hairp	53.5383	48.0175	59.0591	1.22995	0.701211
rno-mir-29b-2-5p	94.2302	109.523	78.9377	0.720743	0.720605
rno-mir-181c-3p	21.607	17.577	25.637	1.45855	0.746087
rno-mir-409a-5p	854.393	960.765	748.021	0.778568	0.746087
rno-mir-6333_hairp	13.2165	4.52678	21.9063	4.83926	0.754889
rno-mir-412*	34.1311	29.7176	38.5446	1.29703	0.794324
rno-mir-125a_hairp	62.1325	77.9335	46.3315	0.594501	0.794324
rno-mir-3559-5p	190.863	151.434	230.292	1.52075	0.798457
rno-mir-132-5p	181.592	142.843	220.341	1.54254	0.80221
rno-mir-540-3p	215.979	237.325	194.634	0.820115	0.809229
rno-mir-450a_hairp	10.9105	2.81419	19.0068	6.75391	0.811393
rno-mir-127_hairp	320.82	283.514	358.127	1.26317	0.812129
rno-mir-702-3p	1020.25	1179.57	860.935	0.729871	0.836261
rno-mir-138-2-3p	69.6375	57.5089	81.766	1.4218	0.836261
rno-mir-224-5p	100.25	125.34	75.159	0.59964	0.882655
rno-mir-328a_hairp	45.3713	52.5075	38.235	0.728181	0.88413
rno-mir-300-5p	65.5395	84.2099	46.8691	0.556575	0.891549
rno-mir-137_hairp	27.7498	34.1176	21.3819	0.626713	0.896469
rno-mir-124-3p	5365.49	6082.59	4648.39	0.764212	0.897346
rno-mir-187-5p	18.8103	14.5698	23.0507	1.58208	0.899408
rno-mir-29b-2_hairp	16.2501	18.7871	13.7132	0.729931	0.904829
rno-mir-31a-5p	167.066	137.551	196.581	1.42915	0.913796
rno-mir-3544_hairp	89.3364	100.103	78.5703	0.784898	0.918422
rno-mir-342-3p	2266.07	2572.65	1959.49	0.761663	0.919556
rno-mir-351-3p	10.1028	8.77065	11.4349	1.30377	0.923192
rno-mir-27b-5p	23.7227	21.6595	25.7859	1.19052	0.932326
rno-let-7b-3p	136.878	128.547	145.209	1.12962	0.968999
rno-mir-183-5p	422.588	117.705	727.47	6.18044	0.990921
rno-mir-351-5p	502.561	536.371	468.752	0.873933	1
rno-mir-485_hairp	1220.22	1162.82	1277.62	1.09872	1
rno-mir-29a-5p	17.8009	21.0534	14.5485	0.691028	1
rno-mir-494-3p	873.792	928.613	818.971	0.88193	1
rno-mir-7a-2_hairp	97.956	82.378	113.534	1.37821	1
rno-mir-490-3p	12.6084	10.8765	14.3403	1.31846	1
rno-mir-652-5p	12.2419	13.3079	11.176	0.839801	1
rno-mir-434-3p	34839.6	30061.7	39617.4	1.31787	1
rno-mir-671_hairp	110.394	122.693	98.0946	0.799513	1
rno-mir-1843-3p	277.049	244.062	310.036	1.27032	1
rno-mir-152-3p	223.764	255.066	192.463	0.75456	1
rno-mir-200c-3p	501.227	161.667	840.787	5.20072	1
rno-mir-217_hairp	15.8237	12.7292	18.9182	1.48621	1
rno-mir-206-3p	29.9452	25.4333	34.4571	1.3548	1
rno-mir-28-5p	1019.75	936.753	1102.74	1.1772	1
rno-mir-6324_hairp	88.7832	73.0632	104.503	1.43031	1
rno-mir-200b-5p	21.5253	1.70253	41.3481	24.2862	1
rno-mir-433_hairp	347.852	324.828	370.876	1.14176	1
rno-mir-92a-1-5p	10.4516	7.77455	13.1286	1.68867	1
rno-mir-598-3p	521.339	556.515	486.162	0.873584	1
rno-mir-182	264.979	86.168	443.79	5.15029	1
rno-mir-199a_hairp	16.0504	11.7476	20.3533	1.73255	1
rno-mir-666-3p	52.6769	45.7594	59.5943	1.30234	1
rno-mir-300_hairp	10.8848	12.3045	9.46507	0.769235	1
rno-mir-26a-5p	17526.2	16746.9	18305.4	1.09306	1
rno-mir-216b_hairp	10.2173	8.52673	11.9079	1.39654	1
rno-mir-493-3p	23.0913	21.7289	24.4536	1.12539	1
rno-mir-203a-3p	121.738	108.083	135.392	1.25266	1
rno-mir-708_hairp	12.6968	10.9915	14.4021	1.3103	1
rno-mir-3473	28.7813	26.4986	31.0639	1.17229	1
rno-mir-34b-5p	32.9832	25.9488	40.0176	1.54218	1
rno-mir-494_hairp	28.5494	21.1559	35.9428	1.69895	1
rno-mir-3593_hairp	15.5304	12.2641	18.7966	1.53265	1
rno-mir-127-5p	1710.29	1774.29	1646.29	0.927857	1
rno-mir-764-3p	13.6568	15.2033	12.1103	0.796554	1
rno-mir-329-5p	427.435	375.375	479.496	1.27738	1
rno-mir-140-5p	927.864	978.214	877.514	0.897058	1
rno-mir-504*	28.5237	25.5155	31.5319	1.2358	1
rno-mir-451-5p	272.563	331.963	213.164	0.642131	1
rno-mir-144-5p	33.9126	27.1938	40.6314	1.49414	1
rno-mir-214-3p	37.084	29.8673	44.3008	1.48326	1
rno-mir-493-5p	106.295	116.172	96.4186	0.829962	1
rno-mir-135a-3p	463.2	421.649	504.751	1.19709	1
rno-mir-100-5p	3670.86	3469.52	3872.2	1.11606	1
rno-mir-421-5p	11.7613	14.0027	9.51994	0.679862	1
rno-mir-361-3p	30.5682	28.6772	32.4592	1.13188	1
rno-mir-344g_hairp	98.9852	102.826	95.1449	0.925304	1
rno-mir-23a-5p	14.4418	12.1656	16.7181	1.37421	1
rno-mir-3557-3p	10.5377	11.853	9.22237	0.778062	1
rno-mir-345-3p	63.1309	59.8634	66.3985	1.10917	1
rno-mir-29c-5p	18.9388	20.3498	17.5278	0.861325	1
rno-mir-3102_hairp	559.952	500.372	619.533	1.23814	1
rno-mir-200b-3p	66.349	39.9189	92.779	2.32419	1
rno-mir-98_hairp	17.6307	18.3983	16.8631	0.916554	1
rno-mir-3547	1392.96	1474.11	1311.82	0.889906	1
rno-mir-141-3p	10.5437	6.78418	14.3033	2.10833	1
rno-mir-7a-1_hairp	9.93353	10.8415	9.02558	0.832503	1
rno-mir-455-3p	105.589	111.846	99.3316	0.888114	1
rno-mir-487b-3p	19294.5	18561.4	20027.6	1.07899	1
rno-mir-145_hairp	13.2732	10.8194	15.727	1.45359	1
rno-mir-504	352.992	329.711	376.273	1.14122	1
rno-mir-130b-5p	136.971	148.314	125.628	0.847038	1
rno-mir-485*	1064.29	1030.02	1098.55	1.06653	1
rno-mir-7a-1-3p	208.366	201.596	215.136	1.06716	1
rno-mir-151-5p	3037.22	2906.43	3168.01	1.09	1
rno-mir-30c-5p	15361.5	14714.1	16009	1.08801	1
rno-mir-146a_hairp	12.2813	11.5533	13.0092	1.12601	1
rno-mir-3068-5p	189.191	180.405	197.976	1.0974	1
rno-mir-1298	60.643	63.875	57.4111	0.898803	1
rno-mir-6215	378.963	426.08	331.846	0.778834	1
rno-mir-137-3p	1028.84	1075.19	982.478	0.913768	1
rno-mir-702-5p	20.3246	21.1213	19.5279	0.92456	1
rno-mir-22-3p	4303.24	4182	4424.48	1.05798	1
rno-mir-1249_hairp	82.8623	86.8877	78.8368	0.907341	1
rno-mir-150_hairp	32.4402	30.4021	34.4782	1.13408	1
rno-mir-99a_hairp	68.2098	65.7913	70.6284	1.07352	1
rno-mir-135b-3p	13.9796	13.3878	14.5715	1.08842	1
rno-mir-301a-3p	107.005	114.081	99.9299	0.875959	1
rno-mir-503-5p	17.0407	16.0807	18.0008	1.1194	1
rno-mir-30d-5p	5970.53	5855.04	6086.03	1.03945	1
rno-mir-3473_hairp	26.4413	25.0211	27.8615	1.11352	1
rno-mir-134_hairp	38.247	39.0157	37.4782	0.960591	1
rno-mir-337_hairp	21.9309	21.0669	22.795	1.08203	1
rno-mir-185_hairp	16.9055	17.5737	16.2372	0.923947	1
rno-mir-29a_hairp	693.221	681.952	704.491	1.03305	1
rno-mir-185*	20.8685	20.5046	21.2325	1.0355	1
rno-mir-425-5p	808.367	792.938	823.796	1.03891	1
rno-mir-199a-5p	9.66667	9.17978	10.1535	1.10608	1
rno-mir-200a-3p	18.8858	20.5684	17.2033	0.836392	1
rno-mir-345-5p	119.34	123.274	115.406	0.936171	1
rno-mir-323-3p	5293.68	5193.34	5394.01	1.03864	1
rno-mir-376b_hairp	210.541	213.077	208.004	0.976194	1
rno-mir-434_hairp	217.263	215.431	219.095	1.01701	1
rno-mir-582-5p	21.5388	22.2364	20.8412	0.937259	1
rno-mir-92a-3p	1514.67	1538.74	1490.6	0.968715	1
rno-mir-7a-2-3p	448.979	453.686	444.272	0.979251	1
rno-mir-335_hairp	1534.3	1512.47	1556.14	1.02888	1
rno-mir-222-3p	1593.42	1563.05	1623.78	1.03885	1
rno-mir-483-3p	52.7031	54.6972	50.7091	0.927087	1
rno-mir-221-3p	2301.67	2327.73	2275.62	0.977611	1
rno-mir-370-3p	253.707	252.16	255.253	1.01227	1
rno-mir-129-5p	2411.84	2432.78	2390.89	0.982782	1
rno-mir-547-3p	16.5728	16.1567	16.9889	1.05151	1
rno-mir-145-3p	21.176	21.1136	21.2383	1.00591	1
rno-mir-296-3p	75.0308	75.5427	74.5188	0.986446	1
rno-mir-539_hairp	127.455	126.875	128.034	1.00913	1
rno-mir-222_hairp	12.7943	12.731	12.8576	1.00994	1
rno-mir-210-3p	199.756	199.994	199.518	0.997621	1
rno-mir-3072_hairp	29.0089	29.0261	28.9916	0.998811	1
rno-mir-3594-5p	<10
rno-mir-191a_hairp	<10
rno-mir-190b-5p	<10
rno-mir-3560_hairp	<10
rno-mir-217-5p	<10
rno-mir-205	<10
rno-mir-140_hairp	<10
rno-mir-126a_hairp	<10
rno-mir-342_hairp	<10
rno-mir-429	<10
rno-mir-541_hairp	<10
rno-mir-425_hairp	<10
rno-mir-346_hairp	<10
rno-mir-298_hairp	<10
rno-mir-6318	<10
rno-mir-3542	<10
rno-mir-183-3p	<10
rno-mir-29c_hairp	<10
rno-mir-672_hairp	<10
rno-mir-96-5p	<10
rno-mir-30e_hairp	<10
rno-mir-410-5p	<10
rno-mir-345_hairp	<10
rno-mir-344i	<10
rno-mir-99b_hairp	<10
rno-mir-128-1-5p	<10
rno-let-7f-1_hairp	<10
rno-mir-99a-3p	<10
rno-mir-3075_hairp	<10
rno-mir-214_hairp	<10
rno-mir-31a_hairp	<10
rno-mir-297	<10
rno-mir-592	<10
rno-mir-540-5p	<10
rno-mir-331-5p	<10
rno-mir-489-5p	<10
rno-mir-1224_hairp	<10
rno-mir-207_hairp	<10
rno-mir-143-5p	<10
rno-mir-6216	<10
rno-mir-181d-3p	<10
rno-mir-181c_hairp	<10
rno-mir-30d-3p	<10
rno-mir-130a_hairp	<10
rno-mir-330_hairp	<10
rno-mir-153_hairp	<10
rno-mir-3550_hairp	<10
rno-mir-425-3p	<10
rno-mir-365-5p	<10
rno-mir-19a_hairp	<10
rno-mir-181a-2_hairp	<10
rno-mir-425*	<10
rno-mir-328b_hairp	<10
rno-mir-201-5p	<10
rno-mir-667_hairp	<10
rno-mir-379_hairp	<10
rno-mir-146b_hairp	<10
rno-mir-128-2_hairp	<10
rno-mir-615_hairp	<10
rno-mir-3585-3p	<10
rno-mir-6317_hairp	<10
rno-mir-221_hairp	<10
rno-mir-3558-3p	<10
rno-mir-351_hairp	<10
rno-mir-3556b_hairp	<10
rno-let-7f-2-3p	<10
rno-mir-3562_hairp	<10
rno-mir-935_hairp	<10
rno-mir-186_hairp	<10
rno-mir-540_hairp	<10
rno-mir-6334_hairp	<10
rno-mir-488-5p	<10
rno-mir-6323_hairp	<10
rno-mir-3562	<10
rno-mir-3585-5p	<10
rno-mir-184_hairp	<10
rno-mir-146a-3p	<10
rno-mir-326-5p	<10
rno-mir-26a-3p	<10
rno-mir-3578	<10
rno-mir-142-5p	<10
rno-mir-678_hairp	<10
rno-mir-872_hairp	<10
rno-mir-349_hairp	<10
rno-mir-380_hairp	<10
rno-mir-195-3p	<10
rno-mir-3559-3p	<10
rno-mir-152_hairp	<10
rno-mir-743a_hairp	<10
rno-mir-324_hairp	<10
rno-mir-3596a	<10
rno-mir-598-5p	<10
rno-mir-218a-2-3p	<10
rno-mir-378b_hairp	<10
rno-mir-3547*	<10
rno-mir-93_hairp	<10
rno-mir-1306_hairp	<10
rno-mir-378a_hairp	<10
rno-mir-326_hairp	<10
rno-mir-3558_hairp	<10
rno-mir-484_hairp	<10
rno-mir-3541_hairp	<10
rno-mir-9a-1_hairp	<10
rno-mir-340_hairp	<10
rno-mir-6327_hairp	<10
rno-mir-3542_hairp	<10
rno-mir-761_hairp	<10
rno-mir-6314	<10
rno-mir-347_hairp	<10
rno-mir-509-3p	<10
rno-mir-3074_hairp	<10
rno-mir-193_hairp	<10
rno-mir-31b_hairp	<10
rno-mir-449c_hairp	<10
rno-mir-466c_hairp	<10
rno-mir-17-2_hairp	<10
rno-mir-3577	<10
rno-mir-6325	<10
rno-mir-352_hairp	<10
rno-mir-6315	<10
rno-mir-675_hairp	<10
rno-mir-3564_hairp	<10
rno-mir-181b-1-3p	<10
rno-mir-879-3p	<10
rno-mir-203a_hairp	<10
rno-mir-876_hairp	<10
rno-mir-3553_hairp	<10
rno-mir-3592_hairp	<10
rno-mir-183_hairp	<10
rno-mir-490-5p	<10
rno-mir-20b_hairp	<10
rno-mir-135a_hairp	<10
rno-mir-463_hairp	<10
rno-mir-3589_hairp	<10
rno-mir-501_hairp	<10
rno-mir-679_hairp	<10
rno-mir-3065_hairp	<10
rno-mir-327_hairp	<10
rno-mir-3570_hairp	<10
rno-mir-19b-1_hairp	<10
rno-mir-6319_hairp	<10
rno-mir-196a_hairp	<10
rno-mir-344a-2_hairp	<10
rno-mir-503_hairp	<10
rno-mir-2985*	<10
rno-mir-3548_hairp	<10
rno-mir-200a_hairp	<10
rno-mir-347*	<10
rno-mir-218a-2_hairp	<10
rno-mir-194-2_hairp	<10
rno-mir-378b	<10
rno-mir-208b_hairp	<10
rno-mir-711_hairp	<10
rno-mir-30c-1_hairp	<10
rno-mir-339_hairp	<10
rno-mir-328b-3p	<10
rno-mir-181a-1_hairp	<10
rno-mir-338_hairp	<10
rno-mir-935*	<10
rno-mir-343_hairp	<10
rno-mir-144_hairp	<10
rno-mir-363_hairp	<10
rno-mir-224_hairp	<10
rno-mir-3571_hairp	<10
rno-mir-3587_hairp	<10
rno-mir-1949_hairp	<10
rno-mir-551b-3p	<10
rno-mir-496-5p	<10
rno-mir-16-3p	<10
rno-mir-3120	<10
rno-mir-542-5p	<10
rno-mir-133a-3p	<10
rno-let-7f-1-3p	<10
rno-mir-673-3p	<10
rno-mir-188-5p	<10
rno-mir-6329	<10
rno-mir-1912-3p	<10
rno-mir-3065-5p	<10
rno-mir-299a_hairp	<10
rno-mir-24-1_hairp	<10
rno-mir-471_hairp	<10
rno-mir-466b-1*	<10
rno-mir-484	<10
rno-mir-337-3p	<10
rno-mir-362-3p	<10
rno-mir-23b-5p	<10
rno-mir-758-5p	<10
rno-mir-215	<10
rno-mir-551b-5p	<10
rno-mir-210_hairp	<10
rno-mir-325_hairp	<10
rno-mir-489_hairp	<10
rno-mir-129-2_hairp	<10
rno-mir-30a_hairp	<10
rno-mir-141_hairp	<10
rno-mir-34c_hairp	<10
rno-mir-195_hairp	<10
rno-mir-3561_hairp	<10
rno-mir-3577_hairp	<10
rno-mir-665_hairp	<10
rno-mir-223_hairp	<10
rno-mir-19b-2_hairp	<10
rno-mir-196c_hairp	<10
rno-mir-668*	<10
rno-mir-221*	<10
rno-mir-412-3p	<10
rno-mir-1306-3p	<10
rno-mir-3552	<10
rno-mir-3072	<10
rno-mir-301a-5p	<10
rno-mir-20a-3p	<10
rno-mir-196a-5p	<10
rno-mir-24-1-5p	<10
rno-mir-3541	<10
rno-mir-466c-3p	<10
rno-mir-383-3p	<10
rno-mir-32-3p	<10
rno-mir-547-5p	<10
rno-mir-3583-3p	<10
rno-mir-802-3p	<10
rno-mir-146b-3p	<10
rno-mir-224-3p	<10
rno-mir-201-3p	<10
rno-mir-181b-2-3p	<10
rno-mir-1949	<10
rno-mir-678	<10
rno-mir-3590-3p	<10
rno-mir-465-5p	<10
rno-mir-496_hairp	<10
rno-mir-1188_hairp	<10
rno-mir-292_hairp	<10
rno-mir-504_hairp	<10
rno-mir-6318_hairp	<10
rno-mir-92a-1_hairp	<10
rno-mir-135b_hairp	<10
rno-mir-200b_hairp	<10
rno-mir-741_hairp	<10
rno-mir-3549_hairp	<10
rno-mir-10a_hairp	<10
rno-mir-350_hairp	<10
rno-mir-6332_hairp	<10
rno-mir-3574_hairp	<10
rno-mir-3582_hairp	<10
rno-mir-133b_hairp	<10
rno-mir-881_hairp	<10
rno-mir-103-2_hairp	<10
rno-mir-3568_hairp	<10
rno-mir-206_hairp	<10
rno-mir-532_hairp	<10
rno-mir-216a_hairp	<10
rno-mir-6316_hairp	<10
rno-mir-497_hairp	<10
rno-mir-3578_hairp	<10
rno-mir-362_hairp	<10
rno-mir-3575_hairp	<10
rno-mir-129-2*	<10
rno-mir-350*	<10
rno-mir-3074*	<10
rno-mir-3542*	<10
rno-mir-544*	<10
rno-mir-3570*	<10
rno-mir-194-1*	<10
rno-mir-145*	<10
rno-mir-466b-1-3p	<10
rno-mir-543-5p	<10
rno-mir-362-5p	<10
rno-mir-448-5p	<10
rno-mir-487b-5p	<10
rno-mir-103-2-5p	<10
rno-mir-455-5p	<10
rno-mir-483-5p	<10
rno-mir-18a-3p	<10
rno-mir-200a-5p	<10
rno-mir-301b-3p	<10
rno-mir-3594-3p	<10
rno-mir-363-3p	<10
rno-mir-6327	<10
rno-mir-874-5p	<10
rno-mir-144-3p	<10
rno-mir-544-3p	<10
rno-mir-26b-3p	<10
rno-mir-218a-1-3p	<10
rno-mir-32-5p	<10
rno-mir-141-5p	<10
rno-mir-216a-5p	<10
rno-mir-328a-5p	<10
rno-mir-33-3p	<10
rno-mir-3572	<10
rno-mir-6321	<10
rno-mir-501-5p	<10
rno-mir-3550	<10
rno-mir-377-5p	<10
rno-mir-1188-3p	<10
rno-mir-500-5p	<10
rno-mir-875	<10
rno-mir-203b-3p	<10
rno-mir-876	<10
rno-mir-20b-5p	<10
rno-mir-101a-5p	<10
rno-mir-216b-3p	<10
rno-mir-130a-5p	<10
rno-let-7a-2-3p	<10
rno-mir-376c-5p	<10
rno-mir-216a-3p	<10
rno-mir-222-5p	<10
rno-mir-147	<10
rno-mir-1193-5p	<10
rno-mir-223-5p	<10
rno-mir-743a-3p	<10
rno-mir-6319	<10
rno-mir-9b-5p	<10
rno-mir-471-3p	<10
rno-mir-802-5p	<10
rno-mir-17-2-3p	<10
rno-mir-3075	<10
rno-mir-3593-3p	<10
rno-mir-9b-3p	<10
rno-mir-196c-5p	<10
rno-mir-10b-3p	<10
rno-mir-3580-3p	<10
rno-mir-760-5p	<10
rno-mir-10a-3p	<10
rno-mir-494-5p	<10
rno-mir-509-5p	<10
rno-mir-363-5p	<10
rno-mir-186-3p	<10
rno-mir-544-5p	<10
rno-mir-466d	<10
rno-mir-664-1-5p	<10
rno-mir-107-5p	<10
rno-mir-3065-3p	<10
rno-mir-871-3p	<10
rno-mir-615	<10
rno-mir-3569	<10
rno-mir-675-5p	<10
rno-mir-6328	<10
rno-mir-471-5p	<10
rno-mir-742-5p	<10
rno-mir-881-3p	<10
rno-mir-208a-3p	<10
rno-mir-21-3p	<10
rno-mir-3546	<10
rno-mir-6317	<10
rno-mir-6333	<10
rno-mir-3586-3p	<10
rno-mir-122-3p	<10
rno-mir-133b-3p	<10
rno-mir-3548	<10
rno-mir-203a-5p	<10
rno-mir-497-3p	<10
rno-mir-101b-5p	<10
rno-mir-202-3p	<10
rno-mir-349	<10
rno-mir-3570	<10
rno-mir-3580-5p	<10
rno-mir-883-5p	<10
rno-mir-3586-5p	<10
rno-mir-1-5p	<10
rno-mir-295-5p	<10
rno-mir-3576	<10
rno-mir-463-5p	<10
rno-mir-628	<10
rno-mir-24-2_hairp	<10
rno-mir-702_hairp	<10
rno-mir-543_hairp	<10
rno-mir-329_hairp	<10
rno-mir-483_hairp	<10
rno-mir-22_hairp	<10
rno-mir-182_hairp	<10
rno-mir-16_hairp	<10
rno-mir-3594_hairp	<10
rno-mir-410_hairp	<10
rno-mir-30b_hairp	<10
rno-mir-495_hairp	<10
rno-mir-27a_hairp	<10
rno-mir-879_hairp	<10
rno-mir-466d_hairp	<10
rno-mir-211_hairp	<10
rno-mir-138-2_hairp	<10
rno-mir-128-1_hairp	<10
rno-mir-374_hairp	<10
rno-mir-218a-1_hairp	<10
rno-mir-6325_hairp	<10
rno-mir-376c_hairp	<10
rno-mir-6321_hairp	<10
rno-mir-6328_hairp	<10
rno-mir-17-1_hairp	<10
rno-mir-15b_hairp	<10
rno-mir-344b-2_hairp	<10
rno-mir-148b_hairp	<10
rno-mir-205_hairp	<10
rno-mir-181b-2_hairp	<10
rno-mir-107_hairp	<10
rno-mir-191b_hairp	<10
rno-mir-301b_hairp	<10
rno-mir-493_hairp	<10
rno-mir-3586_hairp	<10
rno-mir-3566_hairp	<10
rno-mir-6315_hairp	<10
rno-mir-421_hairp	<10
rno-mir-181d_hairp	<10
rno-mir-455_hairp	<10
rno-mir-6216_hairp	<10
rno-mir-21_hairp	<10
rno-mir-3573_hairp	<10
rno-mir-25_hairp	<10
rno-mir-3120_hairp	<10
rno-mir-544_hairp	<10
rno-mir-130b_hairp	<10
rno-mir-218b_hairp	<10
rno-mir-3572_hairp	<10
rno-mir-28_hairp	<10
rno-mir-490_hairp	<10
rno-mir-449a_hairp	<10
rno-mir-96_hairp	<10
rno-mir-181b-1_hairp	<10
rno-mir-18a_hairp	<10
rno-mir-129-1_hairp	<10
rno-mir-154_hairp	<10
rno-mir-194-1_hairp	<10
rno-mir-34a_hairp	<10
rno-mir-92a-2_hairp	<10
rno-mir-133a_hairp	<10
rno-mir-6329_hairp	<10
rno-mir-296_hairp	<10
rno-mir-666_hairp	<10
rno-mir-598_hairp	<10
rno-mir-291b_hairp	<10
rno-mir-874_hairp	<10
rno-mir-3585_hairp	<10
rno-mir-878_hairp	<10
rno-mir-451_hairp	<10
rno-mir-336_hairp	<10
rno-mir-465_hairp	<10
rno-mir-103-1_hairp	<10
rno-mir-9b-3_hairp	<10
rno-mir-3583_hairp	<10
rno-mir-105_hairp	<10
rno-mir-122_hairp	<10
rno-mir-32_hairp	<10
rno-mir-499_hairp	<10
rno-mir-802_hairp	<10
rno-mir-192_hairp	<10
rno-mir-632_hairp	<10
rno-mir-6326_hairp	<10
rno-mir-9b-1_hairp	<10
rno-mir-673_hairp	<10
rno-mir-6314_hairp	<10
rno-mir-299b_hairp	<10
rno-mir-377_hairp	<10
rno-mir-20a_hairp	<10
rno-mir-344a-1_hairp	<10
rno-mir-215_hairp	<10
rno-mir-6330_hairp	<10
rno-mir-3552_hairp	<10
rno-mir-511_hairp	<10
rno-mir-208a_hairp	<10
rno-mir-196b_hairp	<10
rno-mir-3559_hairp	<10
rno-mir-3576_hairp	<10
rno-mir-547_hairp	<10
rno-mir-188_hairp	<10
rno-mir-542_hairp	<10
rno-mir-3595_hairp	<10
rno-mir-3588_hairp	<10
rno-mir-880_hairp	<10
rno-mir-3579_hairp	<10
rno-mir-1_hairp	<10
rno-mir-3546_hairp	<10
rno-mir-429_hairp	<10
rno-mir-126b_hairp	<10
rno-mir-301a_hairp	<10
rno-mir-3591_hairp	<10
rno-mir-758_hairp	<10
rno-mir-500_hairp	<10
rno-mir-2964_hairp	<10
rno-mir-3596a_hairp	<10
rno-mir-3543_hairp	<10
rno-mir-551b_hairp	<10
rno-mir-743b_hairp	<10
rno-mir-190a_hairp	<10
rno-mir-1912_hairp	<10
rno-mir-3580_hairp	<10
rno-mir-9b-2_hairp	<10
rno-mir-3556a_hairp	<10
rno-mir-219-1_hairp	<10
rno-mir-203b_hairp	<10
rno-mir-875_hairp	<10
rno-mir-33_hairp	<10
rno-mir-202_hairp	<10
rno-mir-664-2_hairp	<10
rno-mir-293_hairp	<10
rno-mir-759_hairp	<10
rno-mir-3569_hairp	<10
rno-mir-10b_hairp	<10
rno-mir-568_hairp	<10
rno-mir-742_hairp	<10
rno-mir-290_hairp	<10
rno-mir-509_hairp	<10
rno-mir-3551_hairp	<10
rno-mir-124-1_hairp	<10
rno-mir-9a-2_hairp	<10
rno-mir-592_hairp	<10
rno-mir-664-1_hairp	<10
rno-mir-3596d_hairp	<10
rno-mir-294_hairp	<10
rno-mir-291a_hairp	<10
rno-mir-3590_hairp	<10
rno-mir-201_hairp	<10
rno-mir-871_hairp	<10
rno-mir-883_hairp	<10
rno-mir-299*	<10
rno-mir-543*	<10
rno-mir-140*	<10
rno-mir-341*	<10
rno-mir-495*	<10
rno-mir-3544*	<10
rno-mir-337*	<10
rno-mir-3567*	<10
rno-mir-1249*	<10
rno-mir-146b*	<10
rno-mir-3565*	<10
rno-mir-3596a*	<10
rno-mir-323*	<10
rno-mir-382*	<10
rno-mir-664-2*	<10
rno-mir-143*	<10
rno-mir-330*	<10
rno-mir-876*	<10
rno-let-7e*	<10
rno-mir-3552*	<10
rno-mir-207*	<10
rno-mir-301b*	<10
rno-mir-671*	<10
rno-mir-7b*	<10
rno-mir-126*	<10
rno-mir-150*	<10
rno-mir-483*	<10
rno-mir-147*	<10
rno-mir-3562*	<10
rno-mir-3568*	<10
rno-mir-328a*	<10
rno-mir-3587*	<10
rno-mir-494*	<10
rno-mir-3550*	<10
rno-mir-151*	<10
rno-mir-3574*	<10
rno-mir-875*	<10
rno-mir-30a*	<10
rno-mir-30c-2*	<10
rno-mir-3582*	<10
rno-mir-3596c*	<10
rno-mir-664-1*	<10

## Sheet: P8 vs P14.4
miRNA	MEAN READ COUNT (P14.4; P8)	MEAN READ COUNT (P14.4)	MEAN READ COUNT (P8)	RATIO OF EXPRESSION (P8/P14.4)	padj-values
rno-mir-126a-3p	543.552	927.19	287.793	0.310393	0.000683392
rno-mir-450a-5p	41.5823	76.1096	18.5641	0.243913	0.000998504
rno-mir-344i_hairp	91.7812	158.037	47.6104	0.301261	0.000998504
rno-mir-125b-5p	18046.3	28180	11290.5	0.400658	0.00137115
rno-mir-375_hairp	69.0717	18.6374	102.695	5.51014	0.00172513
rno-mir-434-5p	317.81	495.466	199.373	0.402394	0.0023203
rno-mir-221-5p	144.842	13.4566	232.433	17.2728	0.00370816
rno-mir-21-5p	203.684	288.821	146.926	0.508709	0.00389837
rno-mir-130b-5p	164.451	59.6521	234.317	3.92806	0.00389837
rno-mir-423_hairp	74.5224	21.2476	110.039	5.17889	0.00389837
rno-mir-30b-5p	833.39	1666.69	277.854	0.16671	0.00389837
rno-mir-376c-3p	361.418	542.337	240.806	0.444016	0.00389837
rno-mir-485-3p	537.617	260.308	722.489	2.77552	0.00389837
rno-mir-503-3p	78.9036	135.279	41.32	0.305443	0.00389837
rno-mir-344g_hairp	293.225	41.6899	460.916	11.0558	0.00389837
rno-mir-340-3p	32.9571	58.6684	15.8162	0.269586	0.00396433
rno-mir-541-5p	5194.79	1486.34	7667.1	5.15837	0.00417592
rno-mir-125b-2-3p	369.37	223.63	466.53	2.08617	0.00417592
rno-mir-132-3p	360.605	547.254	236.172	0.431559	0.00599464
rno-mir-708-3p	12.5337	18.8889	8.29688	0.439246	0.00753299
rno-mir-423-3p	1027.46	517.497	1367.43	2.64239	0.00737979
rno-mir-320_hairp	130.378	21.8817	202.708	9.2638	0.00737979
rno-mir-101a_hairp	124.781	217.282	63.1139	0.29047	0.00737979
rno-mir-324-3p	35.7875	52.1949	24.8493	0.476086	0.00888454
rno-mir-667-5p	27.4802	9.99137	39.1394	3.91732	0.00904203
rno-mir-873-5p	25.1221	39.4576	15.5651	0.394477	0.0094617
rno-mir-369-5p	248.649	361.255	173.579	0.480491	0.0094617
rno-mir-99b-5p	2112.93	1428.68	2569.1	1.79823	0.0094617
rno-mir-433-3p	7639.78	4493.43	9737.35	2.16702	0.0094617
rno-mir-431_hairp	193.316	130.215	235.384	1.80767	0.0094617
rno-mir-770*	459.724	273.732	583.719	2.13245	0.00957584
rno-mir-375-3p	2084.56	750.199	2974.14	3.96446	0.00957584
rno-mir-382-5p	3260.54	2021.61	4086.49	2.02141	0.00957584
rno-mir-125b-1_hairp	123.184	33.5951	182.909	5.44452	0.00979115
rno-mir-370-3p	281.612	101.986	401.362	3.93548	0.0118333
rno-mir-101b_hairp	66.0825	121.258	29.2987	0.241622	0.0120143
rno-mir-153-3p	179.184	270.686	118.182	0.436601	0.0120478
rno-mir-320-3p	3346.07	1260.46	4736.48	3.75775	0.0129033
rno-mir-7b_hairp	61.7563	16.2102	92.1204	5.68287	0.0141008
rno-mir-666-5p	64.3276	16.8717	95.9649	5.68793	0.0143655
rno-let-7i-5p	30044	15410.7	39799.5	2.5826	0.0143655
rno-mir-23a-3p	1207.57	1517.28	1001.1	0.659799	0.0150964
rno-mir-345-3p	46.1818	24.1977	60.8378	2.51419	0.0152971
rno-mir-342-5p	425.011	143.464	612.71	4.27082	0.0155856
rno-mir-103-3p	7353.36	4764.91	9078.99	1.90539	0.0159076
rno-mir-500-3p	109.822	196.426	52.0865	0.265171	0.0159076
rno-let-7f-5p	38804.5	14045.3	55310.6	3.93802	0.0161703
rno-mir-532-3p	126.618	0.262839	210.854	802.22	0.0161703
rno-mir-7b	7751.2	3693.48	10456.4	2.83103	0.0161703
rno-let-7a-1_hairp	70.3263	18.4882	104.885	5.67308	0.0161703
rno-mir-877_hairp	20.2294	33.1018	11.6478	0.351878	0.0161703
rno-mir-101a-3p	54.6324	87.5248	32.7041	0.373656	0.0167285
rno-let-7d-5p	28813.4	12458.7	39716.5	3.18785	0.0167285
rno-mir-383-5p	6761.43	1644.81	10172.5	6.18461	0.0167285
rno-mir-128-2-5p	90.8973	14.415	141.886	9.84291	0.0172032
rno-mir-296-5p	210.71	369.172	105.069	0.284608	0.0172032
rno-mir-219-1-3p	11.7338	3.91165	16.9486	4.33285	0.0172032
rno-mir-135a*	110.512	42.6159	155.776	3.65534	0.0178999
rno-mir-187-3p	155.505	105.63	188.755	1.78695	0.0178999
rno-mir-873_hairp	56.566	79.8885	41.0176	0.513436	0.0178999
rno-mir-122-5p	12.9293	5.12333	18.1333	3.53935	0.0183278
rno-mir-126a-5p	70.0564	122.465	35.1173	0.286754	0.01901
rno-mir-328a-3p	1040.35	2163.1	291.845	0.13492	0.01901
rno-mir-369_hairp	90.7664	172.822	36.0625	0.208668	0.01901
rno-mir-136-3p	63.9447	103.572	37.5267	0.362326	0.01901
rno-mir-150-5p	243.931	447.703	108.083	0.241416	0.01901
rno-mir-28-3p	193.493	116.025	245.139	2.11282	0.01901
rno-mir-192-5p	37.1397	69.1078	15.8277	0.229029	0.0190953
rno-mir-1298	16.2092	25.8149	9.80544	0.379836	0.0191417
rno-mir-99a-5p	2167.45	3221.8	1464.55	0.454573	0.0191417
rno-mir-125b-1-3p	1697.82	286.333	2638.81	9.21588	0.0192667
rno-let-7d-3p	629.85	429.793	763.221	1.77579	0.0192667
rno-mir-379-5p	4593.42	2348.82	6089.83	2.59271	0.0192667
rno-mir-137-5p	231.731	91.1796	325.432	3.56913	0.0192667
rno-mir-125a-5p	12963.8	9022.15	15591.6	1.72815	0.0192667
rno-mir-3544	11.0185	0.262839	18.1889	69.2017	0.0192667
rno-mir-501-3p	47.8562	20.7894	65.9007	3.16992	0.0192667
rno-mir-352	443.702	19.2699	726.656	37.7094	0.0192667
rno-mir-7a-5p	34002	14662.4	46895.1	3.19833	0.0192667
rno-mir-29a-3p	1957.83	3495.21	932.913	0.266912	0.019355
rno-mir-30a-3p	496.849	252.501	659.747	2.61285	0.0195009
rno-mir-296-3p	78.246	30.5961	110.013	3.59564	0.0195009
rno-mir-324-5p	159.659	269.67	86.3189	0.320091	0.0195009
rno-mir-98-5p	3206.03	1772.87	4161.46	2.3473	0.0195009
rno-mir-219-2-3p	340.113	164.244	457.358	2.78462	0.0195009
rno-mir-299a-5p	11.8057	25.4234	2.72717	0.10727	0.0195009
rno-mir-770_hairp	1570.07	437.75	2324.95	5.31114	0.0198034
rno-mir-411-3p	393.659	660.848	215.534	0.326148	0.0207852
rno-mir-3596c_hairp	11.1921	1.69009	17.5269	10.3704	0.0207852
rno-mir-194-5p	56.3763	87.5265	35.6095	0.406843	0.0207852
rno-mir-494-3p	766.013	375.912	1026.08	2.72957	0.0207852
rno-mir-379-3p	238.359	465.16	87.1593	0.187375	0.0211841
rno-mir-499-5p	42.7698	62.7887	29.4239	0.468618	0.0217718
rno-mir-29b-2-5p	24.9586	44.4366	11.9733	0.269447	0.0246438
rno-mir-129-2_hairp	13.6442	0.262839	22.565	85.8512	0.0246438
rno-mir-384-3p	281.444	555.062	99.0329	0.178418	0.0246438
rno-mir-760-3p	3106.1	779.434	4657.22	5.97513	0.0246438
rno-let-7e-5p	34741.4	8215.43	52425.4	6.38134	0.0246438
rno-mir-421*	30.2294	56.2935	12.8533	0.228326	0.0246438
rno-mir-3099	7111.71	2687.1	10061.4	3.74435	0.0246438
rno-mir-384-5p	328.792	663.318	105.774	0.159462	0.0251417
rno-mir-770-3p	1785	605.874	2571.09	4.2436	0.0268549
rno-mir-337-5p	261.826	113.362	360.801	3.18272	0.0268549
rno-mir-380-5p	225.337	162.713	267.087	1.64146	0.0278128
rno-mir-9a-1_hairp	12.3077	0.262839	20.3376	77.3766	0.0278128
rno-mir-335	1366.88	1907.31	1006.59	0.527754	0.0293106
rno-mir-328a_hairp	12.2405	21.2451	6.23742	0.293593	0.0304705
rno-mir-485-5p	635.751	156.936	954.962	6.08503	0.0308576
rno-mir-132_hairp	11.5244	20.0423	5.8459	0.291678	0.0308576
rno-mir-3547	323.106	597.977	139.859	0.233887	0.0308576
rno-mir-369-3p	577.961	764.695	453.472	0.59301	0.0325673
rno-mir-1839-3p	68.9461	152.622	13.1624	0.086242	0.0329706
rno-mir-134-5p	2763.93	1155.08	3836.5	3.32141	0.0329706
rno-mir-671	34.7536	15.9464	47.2916	2.96566	0.0332488
rno-mir-760_hairp	1412.26	293.155	2158.33	7.36244	0.033211
rno-let-7b-5p	71794.9	9661.48	113217	11.7184	0.033211
rno-mir-330-3p	709.304	312.842	973.611	3.11215	0.033211
rno-mir-298-5p	574.252	123.995	874.423	7.0521	0.0333257
rno-mir-181d-5p	486.543	376.003	560.236	1.48998	0.033774
rno-mir-212-3p	83.1441	152.604	36.8377	0.241394	0.033774
rno-mir-374-5p	446.614	687.571	285.977	0.415923	0.033774
rno-mir-6331	153.05	95.1241	191.667	2.01491	0.0342932
rno-let-7c-5p	263389	39721.9	412500	10.3847	0.0342932
rno-mir-493-3p	22.8171	8.76227	32.1869	3.67335	0.0342932
rno-mir-496-3p	150.853	275.377	67.837	0.246342	0.0342932
rno-mir-323-5p	433.116	260.62	548.112	2.10311	0.0342932
rno-let-7a-5p	121292	24287	185962	7.65687	0.0350159
rno-mir-298-3p	42.131	14.8412	60.3241	4.06463	0.0348553
rno-mir-935	38.098	83.3212	7.94927	0.0954052	0.0348553
rno-mir-125a-3p	155.761	41.4684	231.957	5.59357	0.0348553
rno-mir-872-3p	93.3948	150.147	55.5603	0.370041	0.0348553
rno-mir-146b-5p	173.539	128.556	203.528	1.58319	0.0348553
rno-mir-489-3p	55.8379	109.729	19.9108	0.181455	0.0348553
rno-mir-3085_hairp	47.0185	23.1541	62.928	2.71779	0.0348553
rno-mir-543-3p	911.642	1296.89	654.809	0.504906	0.0348553
rno-mir-30c-2-3p	314.801	65.342	481.107	7.3629	0.0348553
rno-mir-382_hairp	11.3493	18.5858	6.52495	0.351071	0.0348553
rno-mir-124-2_hairp	39.5266	6.47347	61.562	9.50989	0.0348553
rno-mir-29a_hairp	182.191	276.498	119.319	0.431539	0.0348553
rno-mir-411-5p	971.831	564.07	1243.67	2.20482	0.0348553
rno-mir-495	650.172	1350.8	183.089	0.135542	0.0348553
rno-mir-1193_hairp	33.7119	5.82233	52.305	8.98353	0.0353738
rno-mir-136_hairp	187.795	247.515	147.982	0.597868	0.0354409
rno-mir-434_hairp	59.2427	87.308	40.5326	0.464248	0.0354409
rno-mir-132-5p	34.9595	57.962	19.6246	0.338576	0.0354409
rno-mir-582_hairp	10.4207	15.7152	6.89103	0.438494	0.0355437
rno-mir-129-2-3p	443.723	925.959	122.232	0.132006	0.0354409
rno-mir-384_hairp	53.9444	110.773	16.0587	0.14497	0.0354409
rno-mir-409a_hairp	1107.13	865.886	1267.97	1.46436	0.0354409
rno-mir-346	31.0649	47.7047	19.9717	0.418654	0.0354409
rno-mir-92b-5p	177.013	45.1391	264.928	5.86916	0.0354409
rno-mir-154-3p	109.197	242.606	20.2567	0.0834963	0.0354409
rno-mir-30e-3p	1682.52	487.201	2479.39	5.08906	0.0354409
rno-mir-505_hairp	37.8418	60.1589	22.9636	0.381716	0.0354409
rno-mir-702-5p	20.3272	8.57111	28.1646	3.28599	0.0354424
rno-mir-532-5p	26.8725	39.845	18.2243	0.457379	0.0355796
rno-mir-151_hairp	169.755	34.9	259.658	7.44005	0.0361217
rno-mir-191a-5p	3388.43	2620.11	3900.64	1.48873	0.0361217
rno-mir-139-3p	252.964	47.2247	390.123	8.26099	0.0361217
rno-mir-187-5p	14.5696	5.89847	20.3504	3.45011	0.0362964
rno-mir-1193-3p	62.2317	90.3369	43.495	0.481475	0.0364833
rno-mir-345-5p	29.0721	50.0588	15.081	0.301265	0.0369379
rno-mir-27b-3p	402.072	490.548	343.087	0.699397	0.0421634
rno-mir-378a-3p	2219.53	803.975	3163.23	3.9345	0.0426661
rno-mir-3572*	106.016	36.4799	152.374	4.17691	0.0463035
rno-mir-325-3p	962.373	1620.83	523.399	0.32292	0.0463035
rno-mir-29c-3p	272.675	581.832	66.571	0.114416	0.0463035
rno-mir-872-5p	960.66	504.456	1264.8	2.50724	0.0471132
rno-mir-3102	23.188	34.1079	15.908	0.466403	0.0482003
rno-mir-3085	45.7317	65.8231	32.3375	0.491279	0.0482003
rno-mir-326-3p	118.793	286.545	6.95864	0.0242846	0.0485761
rno-mir-466b-2-3p	66.8002	142.335	16.4438	0.115529	0.0486875
rno-mir-212-5p	56.9787	95.2801	31.4445	0.330021	0.0487361
rno-mir-98-3p	21.7857	29.517	16.6314	0.563453	0.0488083
rno-mir-25-5p	24.9465	7.21551	36.7672	5.09558	0.0488083
rno-mir-130b-3p	27.1143	11.4295	37.5708	3.28718	0.0490433
rno-let-7c-1_hairp	565.844	102.851	874.506	8.50267	0.0493602
rno-mir-672-5p	9288.62	1444.12	14518.3	10.0534	0.0515255
rno-let-7e-3p	10.1032	19.1522	4.07062	0.212541	0.0520952
rno-mir-380-3p	588.878	1023.72	298.985	0.292058	0.0536035
rno-mir-1249	65.1803	151.243	7.80493	0.0516051	0.054602
rno-mir-298*	40.8502	0.262839	67.9085	258.365	0.0549999
rno-mir-27a-3p	53.9497	109.984	16.5937	0.150875	0.0568549
rno-mir-135a-5p	953.415	1792.11	394.283	0.22001	0.0575276
rno-mir-708-5p	316.77	418.468	248.971	0.594959	0.0575636
rno-mir-6331_hairp	86.62	113.076	68.9827	0.610055	0.0576733
rno-mir-7a-1-3p	65.9457	81.4778	55.591	0.682284	0.057778
rno-mir-195-5p	103.406	217.041	27.65	0.127395	0.0584807
rno-mir-411_hairp	552.734	313.758	712.051	2.26943	0.0592617
rno-mir-1298_hairp	19.8391	27.1048	14.9953	0.553235	0.0592617
rno-mir-879-5p	23.7312	38.9617	13.5775	0.348483	0.0618111
rno-mir-27b_hairp	22.6046	37.7221	12.5262	0.332066	0.0635129
rno-mir-135b-3p	16.4214	5.44672	23.7379	4.35819	0.0636901
rno-mir-127-5p	940.779	718.674	1088.85	1.51508	0.0640798
rno-mir-329-3p	767.251	1542.32	250.535	0.16244	0.0659905
rno-mir-497-5p	42.4755	74.0073	21.4544	0.289895	0.0659905
rno-mir-433_hairp	80.6613	131.955	46.4654	0.352131	0.0665499
rno-mir-365-3p	42.3549	89.9824	10.6033	0.117837	0.0666585
rno-mir-331-3p	99.1097	154.391	62.2556	0.403234	0.0666585
rno-mir-15b-5p	172.162	324.767	70.4255	0.216849	0.0684609
rno-mir-3473_hairp	43.3835	10.1623	65.531	6.44843	0.0684609
rno-mir-3473	42.5718	10.7365	63.7953	5.94192	0.0692045
rno-mir-30b-3p	39.0346	8.09687	59.6598	7.36826	0.0693149
rno-mir-653-3p	1131.39	467.711	1573.85	3.365	0.0696645
rno-mir-22-5p	60.454	145.469	3.777	0.0259642	0.0705738
rno-mir-664-2-5p	221.045	44.8983	338.476	7.53872	0.0707885
rno-mir-383_hairp	10.179	4.58107	13.911	3.03662	0.0709829
rno-mir-448-3p	96.5676	67.0558	116.242	1.73351	0.0720246
rno-mir-92b_hairp	42.2834	19.4329	57.517	2.95978	0.0733293
rno-mir-1224	4491.31	732.105	6997.45	9.55799	0.0749542
rno-mir-337_hairp	14.6851	8.55572	18.7713	2.19401	0.0752914
rno-mir-322*	41.0018	14.3173	58.7915	4.10631	0.0757906
rno-mir-874-3p	72.0862	102.922	51.5288	0.500658	0.077085
rno-mir-433-5p	89.2556	119.841	68.8651	0.574636	0.077085
rno-mir-16-5p	348.694	581.626	193.406	0.332527	0.0779983
rno-mir-100-5p	934.202	1398.5	624.67	0.446672	0.0809551
rno-mir-423-5p	380.451	93.9973	571.42	6.07911	0.0809551
rno-mir-344a-3p	127.656	182.385	91.1701	0.499878	0.080957
rno-mir-667-3p	442.4	765.868	226.754	0.296075	0.080957
rno-mir-24-2-5p	15.5062	24.3598	9.6038	0.394247	0.0810087
rno-mir-17-1-3p	58.3512	130.706	10.1145	0.0773838	0.0811208
rno-mir-219-2_hairp	22.9152	6.95621	33.5544	4.82367	0.0811208
rno-mir-344b-2-3p	138.203	307.978	25.0194	0.0812377	0.0819166
rno-let-7b-3p	38.6229	52.0666	29.6604	0.569662	0.0826635
rno-mir-1843-5p	488.158	134.095	724.2	5.40067	0.0828867
rno-mir-185-5p	1983.17	1420.07	2358.57	1.66088	0.0830144
rno-mir-181c-3p	12.3293	7.10375	15.8129	2.226	0.0846048
rno-mir-331_hairp	48.4723	28.8424	61.5589	2.13432	0.0846048
rno-mir-143-3p	3064.21	1308.83	4234.45	3.23529	0.0846048
rno-mir-598-3p	170.313	225.818	133.31	0.590341	0.0852003
rno-mir-151-3p	4824.11	508.703	7701.06	15.1386	0.0855956
rno-mir-3068-3p	42.3767	52.7926	35.4328	0.67117	0.0855956
rno-mir-29b-3p	207.405	433.435	56.7189	0.130859	0.0855956
rno-mir-505-5p	61.5843	23.1036	87.2381	3.77595	0.0856313
rno-mir-18a-5p	260.646	403.612	165.335	0.409639	0.0856313
rno-mir-30c-1-3p	85.7107	23.0238	127.502	5.53784	0.0858015
rno-mir-30c-5p	4855.32	5961.1	4118.13	0.690835	0.0858015
rno-mir-3544_hairp	90.8956	40.4897	124.5	3.07484	0.0871978
rno-let-7f-2_hairp	18.6324	6.15184	26.9527	4.38124	0.0871978
rno-mir-193-3p	82.2787	195.803	6.59584	0.0336861	0.0882907
rno-mir-138-1_hairp	45.4659	7.05509	71.0732	10.074	0.0898278
rno-mir-216b_hairp	18.555	3.46058	28.618	8.26973	0.0916469
rno-mir-6215	364.086	173.71	491.003	2.82656	0.0924181
rno-mir-23b-3p	3664.96	3155.7	4004.46	1.26896	0.0924181
rno-mir-326_hairp	18.4394	1.42829	29.7802	20.8503	0.0924181
rno-mir-206-3p	19.6033	10.2801	25.8188	2.51154	0.0924181
rno-mir-34c-3p	61.5777	107.658	30.8578	0.286629	0.0924181
rno-mir-130a-3p	316.191	546.59	162.592	0.297466	0.0957436
rno-mir-3072_hairp	19.1603	11.7527	24.0987	2.05049	0.0981654
rno-mir-409a-5p	267.179	390.128	185.214	0.474751	0.098472
rno-mir-370-5p	49.0245	35.7547	57.8709	1.61855	0.098472
rno-mir-338-3p	67.8612	138.537	20.7441	0.149737	0.101213
rno-let-7b_hairp	12.0002	2.0392	18.6408	9.14122	0.102538
rno-mir-183-5p	186.734	46.9084	279.951	5.96803	0.102538
rno-mir-1839_hairp	11.6485	4.92365	16.1318	3.27639	0.105862
rno-mir-26b_hairp	16.6416	37.5132	2.72717	0.0726988	0.108924
rno-mir-410-3p	460.82	862.041	193.338	0.22428	0.108924
rno-mir-22-3p	1217.96	1697.68	898.153	0.529047	0.109829
rno-mir-134_hairp	22.4323	15.8052	26.8504	1.69883	0.110674
rno-mir-503-5p	12.1516	6.50977	15.9128	2.44444	0.111171
rno-mir-28-5p	485.364	377.762	557.099	1.47473	0.111171
rno-mir-216b-5p	126.273	192.019	82.4432	0.42935	0.111171
rno-mir-135a-3p	303.654	169.641	392.996	2.31663	0.114167
rno-mir-1843_hairp	54.9182	31.2942	70.6676	2.25817	0.115744
rno-mir-455*	19.9777	11.0496	25.9298	2.34668	0.115894
rno-mir-466c-5p	39.4146	51.8427	31.1292	0.600454	0.116969
rno-mir-26a_hairp	27.2284	47.1599	13.9408	0.295607	0.11868
rno-mir-135b-5p	148.115	263.536	71.1671	0.270047	0.121837
rno-mir-99b-3p	67.9582	46.8215	82.0494	1.75239	0.124861
rno-mir-412-5p	129.867	229.249	63.6129	0.277483	0.127017
rno-mir-30a-5p	502.252	660.398	396.821	0.600882	0.133767
rno-mir-6324	11.5605	1.67053	18.1538	10.8671	0.133767
rno-mir-181a-5p	991.916	1189.08	860.471	0.723641	0.133767
rno-mir-142_hairp	15.9127	21.9681	11.8758	0.540594	0.13524
rno-let-7i-3p	13.2668	28.1096	3.37152	0.119942	0.136575
rno-mir-322_hairp	28.5259	49.3158	14.666	0.29739	0.137745
rno-mir-106b-3p	63.7084	46.5405	75.1536	1.6148	0.139479
rno-mir-1839-5p	821.307	676.295	917.982	1.35737	0.139479
rno-mir-23b_hairp	21.0842	36.1097	11.0672	0.30649	0.141537
rno-mir-322-5p	203.227	354.507	102.373	0.288777	0.141573
rno-mir-652-3p	601.238	918.885	389.474	0.423855	0.141573
rno-mir-6320_hairp	20.1911	6.40219	29.3836	4.58962	0.143318
rno-mir-7a-2-3p	215.475	183.171	237.012	1.29394	0.145845
rno-mir-204-5p	1388.64	1975.21	997.587	0.505054	0.148423
rno-mir-143_hairp	17.46	8.00504	23.7633	2.96854	0.152522
rno-mir-674-5p	194.185	257.976	151.657	0.587874	0.152522
rno-mir-668_hairp	59.6677	12.1632	91.3374	7.50935	0.154922
rno-mir-758-3p	42.7592	65.5978	27.5335	0.419732	0.1574
rno-mir-6324_hairp	50.2562	29.4941	64.0975	2.17323	0.159138
rno-mir-421-3p	78.7801	92.5371	69.6088	0.752226	0.159884
rno-mir-127-3p	4428.77	3796.01	4850.62	1.27782	0.161875
rno-mir-9a-3p	3373.47	5596.54	1891.42	0.337963	0.162537
rno-mir-138-1-3p	14.1344	24.3023	7.35575	0.302677	0.162559
rno-mir-377-3p	23.8993	48.1169	7.75418	0.161153	0.164139
rno-mir-674-3p	68.9861	82.7416	59.8158	0.722922	0.164139
rno-mir-466b-5p	21.771	6.29628	32.0875	5.09627	0.166241
rno-mir-218a-5p	530.043	973.738	234.246	0.240563	0.168602
rno-mir-653-5p	235.329	348.188	160.09	0.459781	0.174528
rno-mir-20a-5p	114.283	243.84	27.9116	0.114467	0.178328
rno-mir-146a-5p	298.624	213.862	355.133	1.66057	0.181774
rno-mir-34a-5p	18.1075	27.4256	11.8954	0.433734	0.182153
rno-mir-148b-3p	816.77	648.116	929.207	1.43371	0.186695
rno-mir-3559-5p	39.1265	60.9086	24.6051	0.403968	0.19126
rno-mir-370_hairp	10.792	8.10262	12.585	1.5532	0.193526
rno-let-7i_hairp	123.579	106.593	134.903	1.26559	0.194291
rno-mir-184	12.8123	4.25889	18.5147	4.3473	0.199343
rno-mir-30e-5p	283.703	413.96	196.866	0.475567	0.199359
rno-mir-652_hairp	132.914	87.9909	162.862	1.85089	0.199359
rno-mir-351-5p	296.569	217.668	349.17	1.60414	0.204255
rno-mir-539-5p	402.381	573.277	288.45	0.50316	0.208044
rno-mir-139-5p	446.019	747.066	245.32	0.328378	0.210687
rno-mir-361-3p	16.5573	11.6058	19.8583	1.71106	0.215872
rno-mir-190a-5p	22.4449	40.9268	10.1236	0.247359	0.216658
rno-mir-451-5p	64.4523	134.791	17.5601	0.130277	0.226805
rno-mir-376b-5p	435.55	499.652	392.815	0.786177	0.226805
rno-mir-449a-5p	78.1069	191.176	2.72717	0.0142652	0.228671
rno-let-7a-2_hairp	281.295	193.543	339.797	1.75567	0.228777
rno-mir-3068-5p	49.5629	73.3589	33.6989	0.45937	0.233417
rno-mir-330-5p	378.111	342.263	402.009	1.17456	0.233434
rno-mir-494_hairp	22.0874	8.56563	31.1019	3.63101	0.23373
rno-mir-136-5p	67.5352	139.142	19.7973	0.142282	0.23373
rno-mir-125b-2_hairp	26.6943	31.7224	23.3423	0.73583	0.23763
rno-mir-344b-1-3p	138.991	113.747	155.821	1.36989	0.2384
rno-mir-181a-2-3p	27.0569	19.1836	32.3058	1.68404	0.247262
rno-mir-541-3p	12.0818	15.3517	9.90179	0.644994	0.252702
rno-mir-539-3p	478.699	576.619	413.419	0.71697	0.259419
rno-mir-325-5p	110.63	131.084	96.9947	0.739943	0.259655
rno-mir-323_hairp	802.859	977.464	686.455	0.702282	0.267835
rno-mir-770-5p	185.074	274.279	125.604	0.457944	0.268865
rno-mir-25-3p	171.638	255.102	115.995	0.454699	0.270303
rno-mir-150_hairp	9.56794	12.3427	7.7181	0.625317	0.270994
rno-mir-376a-5p	48.3491	59.3609	41.008	0.690825	0.275596
rno-mir-540-3p	116.491	95.9631	130.177	1.35653	0.277057
rno-mir-145-5p	50.4319	92.0691	22.6737	0.246268	0.277057
rno-mir-342-3p	748.035	1047.06	548.686	0.524027	0.277057
rno-mir-361-5p	1035.32	1192.01	930.859	0.780918	0.285902
rno-mir-674_hairp	30.0195	24.3277	33.814	1.38994	0.285902
rno-mir-124-3p	1796.02	2473.38	1344.45	0.543567	0.297161
rno-mir-376a-3p	305.136	465.389	198.301	0.426098	0.302374
rno-mir-3557_hairp	14.3783	6.77212	19.4492	2.87194	0.304803
rno-let-7d_hairp	32.1966	22.9044	38.3915	1.67616	0.31672
rno-mir-140-3p	1303.7	1157.69	1401.04	1.21021	0.321466
rno-mir-142-3p	24.9585	49.6118	8.52301	0.171794	0.32312
rno-mir-200c-3p	123.281	64.5373	162.443	2.51704	0.328146
rno-mir-34c-5p	446.87	560.126	371.366	0.663004	0.330937
rno-mir-345_hairp	9.81377	4.42219	13.4081	3.03201	0.332211
rno-mir-223-3p	30.009	66.1301	5.92831	0.0896462	0.334304
rno-mir-329-5p	219.233	152.936	263.431	1.7225	0.341297
rno-mir-98_hairp	10.3716	7.46289	12.3108	1.6496	0.347429
rno-mir-1188-5p	435.939	368.105	481.162	1.30713	0.348764
rno-mir-664-3p	288	357.846	241.437	0.674695	0.348764
rno-mir-702-3p	341.732	479.784	249.698	0.520439	0.361964
rno-mir-412_hairp	46.0196	57.4142	38.4231	0.669226	0.361998
rno-mir-365_hairp	26.8527	2.27592	43.2371	18.9977	0.361998
rno-mir-30d-5p	2168.05	2369.02	2034.07	0.858611	0.371981
rno-mir-29c_hairp	9.90641	3.32035	14.2971	4.30591	0.37334
rno-mir-412*	27.5373	12.1025	37.8271	3.12557	0.381467
rno-mir-93-5p	443.704	385.838	482.281	1.24996	0.389104
rno-let-7c-2_hairp	12.3088	5.93642	16.5571	2.78907	0.389322
rno-mir-485_hairp	527.638	470.747	565.565	1.20142	0.39615
rno-mir-199a-3p	78.1013	147.79	31.6421	0.214101	0.41761
rno-mir-301a-3p	27.6615	46.6045	15.0328	0.322562	0.445027
rno-mir-376b_hairp	71.9636	86.3732	62.3573	0.721951	0.453344
rno-mir-431	369.105	347.271	383.661	1.10479	0.455303
rno-mir-17-5p	157.57	229.218	109.805	0.479039	0.468043
rno-mir-450a-3p	21.2184	25.529	18.3447	0.718581	0.478293
rno-mir-106b-5p	456.946	519.89	414.983	0.798214	0.480525
rno-mir-31a-5p	42.4047	55.6196	33.5948	0.604011	0.496764
rno-mir-19b-3p	65.5447	141.564	14.8648	0.105004	0.499181
rno-mir-300-3p	1197.59	1045.14	1299.21	1.2431	0.501929
rno-mir-23a-5p	10.0735	4.91725	13.5109	2.74766	0.515218
rno-mir-128-3p	1966.64	2821.04	1397.03	0.49522	0.519202
rno-mir-140-5p	470.465	395.576	520.39	1.31552	0.531403
rno-mir-152-3p	81.4002	102.62	67.2539	0.655371	0.539769
rno-mir-191a-3p	10.8338	6.34164	13.8286	2.1806	0.539769
rno-mir-148b-5p	36.282	26.1617	43.0289	1.64473	0.545525
rno-mir-127_hairp	127.495	114.891	135.898	1.18285	0.548821
rno-mir-9a-3_hairp	90.7207	156.165	47.0913	0.301549	0.567488
rno-mir-99a_hairp	22.6713	26.5519	20.0842	0.756412	0.641751
rno-mir-138-5p	369.065	491.631	287.354	0.584492	0.681309
rno-mir-138-2-3p	28.4911	23.3286	31.9328	1.36883	0.693597
rno-mir-92a-3p	523.823	620.177	459.587	0.741057	0.797683
rno-mir-1843-3p	78.1108	98.3805	64.5976	0.65661	0.810775
rno-mir-671_hairp	42.0828	49.8576	36.8996	0.740098	0.812727
rno-mir-221-3p	778.239	946.009	666.392	0.704425	0.820855
rno-mir-19a-3p	14.7872	22.69	9.51866	0.419509	0.858508
rno-mir-181b-5p	508.901	552.151	480.069	0.869452	0.870566
rno-mir-27a-5p	12.0762	15.8755	9.54338	0.601137	0.873865
rno-mir-100_hairp	12.0874	15.2615	9.97127	0.653359	0.881213
rno-mir-181c-5p	62.5301	71.1973	56.752	0.797109	0.887443
rno-mir-877	34.9441	41.3982	30.6413	0.74016	0.894798
rno-mir-137-3p	363.284	437.746	313.642	0.716492	0.909796
rno-mir-210-3p	69.7657	80.8629	62.3675	0.771274	0.948405
rno-mir-92b-3p	2308.54	2108.32	2442.01	1.15827	0.967627
rno-mir-107-3p	593.679	633.945	566.835	0.894139	0.992138
rno-mir-154-5p	24.1985	20.7546	26.4945	1.27656	1
rno-mir-488_hairp	38.6488	33.5484	42.0491	1.25339	1
rno-mir-3584_hairp	18.8045	13.3942	22.4114	1.67322	1
rno-mir-539_hairp	44.7871	51.615	40.2352	0.779525	1
rno-mir-204_hairp	9.68321	12.2479	7.97341	0.651002	1
rno-mir-9a-5p	50048	45182	53292.1	1.1795	1
rno-mir-101b-3p	138.207	125.743	146.516	1.1652	1
rno-mir-151-5p	1313.91	1171.37	1408.95	1.20283	1
rno-mir-666-3p	23.4798	18.6957	26.6693	1.42649	1
rno-mir-34b-3p	255.014	293.298	229.492	0.782452	1
rno-mir-542-3p	48.8036	57.2539	43.1701	0.754011	1
rno-mir-582-5p	10.8379	9.00803	12.0578	1.33856	1
rno-mir-6215_hairp	14.5839	19.8531	11.0711	0.557652	1
rno-mir-673-5p	16.8535	14.5939	18.3598	1.25805	1
rno-mir-27b-5p	10.2739	8.73935	11.297	1.29266	1
rno-mir-425-5p	284.463	322.375	259.188	0.803994	1
rno-mir-3102_hairp	163.826	204.602	136.642	0.667842	1
rno-mir-204-3p	18.6031	20.8187	17.1261	0.82263	1
rno-mir-182	50.4046	34.3381	61.1155	1.77981	1
rno-mir-344b-5p	157.537	143.476	166.91	1.16333	1
rno-mir-434-3p	11239.2	12141.8	10637.4	0.876099	1
rno-mir-322-3p	93.4955	101.714	88.0168	0.865339	1
rno-mir-15b-3p	12.3085	14.2035	11.0451	0.777628	1
rno-mir-485*	390.858	416.111	374.022	0.89885	1
rno-mir-668	208.49	222.083	199.427	0.897985	1
rno-mir-200b-3p	10.5602	15.9449	6.97047	0.437161	1
rno-mir-361_hairp	38.0636	32.486	41.782	1.28615	1
rno-mir-665	52.0312	58.4538	47.7494	0.816875	1
rno-mir-335_hairp	549.121	609.472	508.887	0.834963	1
rno-mir-125a_hairp	27.3028	31.8144	24.2951	0.763651	1
rno-mir-1224*	11.1285	9.65825	12.1087	1.25371	1
rno-mir-487b-3p	8021.33	7510.15	8362.12	1.11344	1
rno-mir-7a-2_hairp	38.7575	33.6577	42.1573	1.25253	1
rno-mir-3547_hairp	18.1584	20.215	16.7874	0.830443	1
rno-mir-488-3p	84.2582	80.3772	86.8455	1.08047	1
rno-mir-222-3p	564.535	638.044	515.528	0.807982	1
rno-mir-873-3p	137.372	129.312	142.745	1.10388	1
rno-mir-26a-5p	6508.36	6764.64	6337.51	0.936859	1
rno-mir-29b-1_hairp	15.9167	18.5043	14.1917	0.766937	1
rno-mir-323-3p	2020.91	2102.13	1966.76	0.935606	1
rno-mir-381-3p	326.719	337.253	319.696	0.94794	1
rno-mir-134-3p	11.0836	12.0519	10.4382	0.866102	1
rno-mir-344g	16.184	15.3012	16.7725	1.09616	1
rno-mir-3099_hairp	16.0682	14.9002	16.8469	1.13065	1
rno-mir-24-3p	3740.2	3895.98	3636.34	0.933358	1
rno-mir-376b-3p	4519.99	4714.65	4390.22	0.931187	1
rno-mir-34b-5p	9.58876	10.5174	8.96969	0.852845	1
rno-mir-26b-5p	1454.36	1515.62	1413.52	0.932636	1
rno-mir-139_hairp	14.8801	11.7376	16.9751	1.44622	1
rno-mir-382-3p	1198.09	1241.91	1168.88	0.941199	1
rno-mir-409a-3p	239.602	245.663	235.562	0.958886	1
rno-mir-339-5p	118.409	125.601	113.614	0.90456	1
rno-mir-338-5p	108.42	104.896	110.769	1.05599	1
rno-mir-186-5p	624.343	652.244	605.743	0.928706	1
rno-mir-504	138.34	132.743	142.072	1.07028	1
rno-mir-493-5p	44.8627	46.7883	43.579	0.931409	1
rno-mir-137_hairp	14.7705	13.9186	15.3384	1.10201	1
rno-mir-1249_hairp	37.1312	35.2011	38.418	1.09139	1
rno-mir-203a-3p	45.4203	43.499	46.7012	1.07362	1
rno-mir-129-5p	958.339	982.037	942.54	0.95978	1
rno-mir-144-5p	11.4635	10.9389	11.8132	1.07992	1
rno-mir-582-3p	12.13	11.7826	12.3616	1.04914	1
rno-mir-455-3p	46.523	45.3387	47.3125	1.04353	1
rno-mir-340-5p	171.766	169.402	173.341	1.02325	1
rno-mir-300-5p	33.1769	34.418	32.3495	0.9399	1
rno-mir-378a-5p	13.3882	13.8136	13.1046	0.948671	1
rno-let-7e_hairp	32.2536	31.5504	32.7224	1.03715	1
rno-let-7c-1-3p	11.4357	11.7942	11.1968	0.949351	1
rno-mir-299a-3p	27.3557	26.735	27.7695	1.03869	1
rno-mir-224-5p	49.0986	50.3861	48.2402	0.95741	1
rno-mir-672-3p	92.7901	91.4534	93.6812	1.02436	1
rno-mir-483-3p	21.5918	21.9431	21.3576	0.973318	1
rno-mir-1-3p	32.2842	32.1426	32.3787	1.00734	1
rno-mir-487b_hairp	30.6177	30.4078	30.7576	1.0115	1
rno-let-7a-1-3p_rno-let-7c-2-3p	14.2828	14.2605	14.2976	1.0026	1
rno-mir-181a-1-3p	14.4734	14.5034	14.4535	0.996561	1
rno-mir-341	417.405	417.607	417.271	0.999194	1
rno-mir-653_hairp	<10
rno-mir-466b-1_hairp	<10
rno-mir-381_hairp	<10
rno-let-7f-2-3p	<10
rno-mir-3594-5p	<10
rno-mir-448_hairp	<10
rno-mir-505-3p	<10
rno-mir-217_hairp	<10
rno-mir-33-5p	<10
rno-mir-212_hairp	<10
rno-mir-3593_hairp	<10
rno-mir-299a_hairp	<10
rno-mir-344b-1_hairp	<10
rno-mir-214-3p	<10
rno-mir-150-3p	<10
rno-mir-7a-1_hairp	<10
rno-mir-3596b_hairp	<10
rno-mir-374-3p	<10
rno-mir-219-5p	<10
rno-mir-10a-5p	<10
rno-mir-187_hairp	<10
rno-mir-205	<10
rno-mir-350	<10
rno-mir-376a_hairp	<10
rno-mir-200c_hairp	<10
rno-mir-3068_hairp	<10
rno-mir-504*	<10
rno-mir-153-5p	<10
rno-mir-145-3p	<10
rno-mir-193-5p	<10
rno-mir-207_hairp	<10
rno-mir-711_hairp	<10
rno-mir-29a-5p	<10
rno-mir-185*	<10
rno-mir-30c-2_hairp	<10
rno-mir-93-3p	<10
rno-mir-185_hairp	<10
rno-mir-764-3p	<10
rno-mir-511-3p	<10
rno-mir-30d_hairp	<10
rno-mir-378b_hairp	<10
rno-mir-128-1-5p	<10
rno-mir-200a-3p	<10
rno-mir-1306-5p	<10
rno-mir-214_hairp	<10
rno-mir-199a-5p	<10
rno-mir-708_hairp	<10
rno-mir-339-3p	<10
rno-mir-6216	<10
rno-mir-29c-5p	<10
rno-mir-199a_hairp	<10
rno-mir-342_hairp	<10
rno-mir-181b-2_hairp	<10
rno-mir-337-3p	<10
rno-mir-615_hairp	<10
rno-mir-872_hairp	<10
rno-mir-124-5p	<10
rno-mir-338*	<10
rno-mir-99b_hairp	<10
rno-mir-300_hairp	<10
rno-mir-29b-2_hairp	<10
rno-mir-466b-2_hairp	<10
rno-mir-421-5p	<10
rno-mir-652-5p	<10
rno-mir-351-3p	<10
rno-mir-6315	<10
rno-mir-222_hairp	<10
rno-mir-490-3p	<10
rno-mir-3558-3p	<10
rno-mir-3562	<10
rno-mir-187*	<10
rno-mir-592	<10
rno-mir-328b_hairp	<10
rno-mir-450a_hairp	<10
rno-mir-425_hairp	<10
rno-mir-3562_hairp	<10
rno-mir-381-5p	<10
rno-mir-3592_hairp	<10
rno-mir-34b_hairp	<10
rno-mir-23a_hairp	<10
rno-mir-379_hairp	<10
rno-mir-128-2_hairp	<10
rno-mir-30e_hairp	<10
rno-mir-466c_hairp	<10
rno-mir-764_hairp	<10
rno-mir-3559-3p	<10
rno-mir-93_hairp	<10
rno-mir-346_hairp	<10
rno-mir-146a_hairp	<10
rno-mir-31a_hairp	<10
rno-mir-547-3p	<10
rno-mir-3542*	<10
rno-mir-3550_hairp	<10
rno-mir-106b_hairp	<10
rno-mir-429	<10
rno-mir-99a-3p	<10
rno-mir-126a_hairp	<10
rno-mir-140_hairp	<10
rno-mir-190b-5p	<10
rno-let-7f-1_hairp	<10
rno-mir-195-3p	<10
rno-mir-496-5p	<10
rno-mir-3075_hairp	<10
rno-mir-6318	<10
rno-mir-1224_hairp	<10
rno-mir-191a_hairp	<10
rno-mir-200b-5p	<10
rno-mir-3558_hairp	<10
rno-mir-679_hairp	<10
rno-mir-672_hairp	<10
rno-mir-92a-1-5p	<10
rno-mir-489-5p	<10
rno-mir-6333_hairp	<10
rno-mir-3557-3p	<10
rno-mir-339_hairp	<10
rno-mir-341_hairp	<10
rno-mir-351_hairp	<10
rno-mir-6323_hairp	<10
rno-mir-3556b_hairp	<10
rno-mir-6327_hairp	<10
rno-mir-935_hairp	<10
rno-mir-145_hairp	<10
rno-mir-298_hairp	<10
rno-mir-3542	<10
rno-mir-96-5p	<10
rno-mir-181c_hairp	<10
rno-mir-410-5p	<10
rno-mir-540-5p	<10
rno-mir-3541_hairp	<10
rno-mir-217-5p	<10
rno-mir-130a_hairp	<10
rno-mir-30d-3p	<10
rno-mir-141-3p	<10
rno-mir-352_hairp	<10
rno-mir-3577_hairp	<10
rno-mir-3542_hairp	<10
rno-mir-378a_hairp	<10
rno-mir-181a-2_hairp	<10
rno-mir-6314	<10
rno-mir-541_hairp	<10
rno-mir-331-5p	<10
rno-mir-667_hairp	<10
rno-mir-2985*	<10
rno-mir-183-3p	<10
rno-mir-152_hairp	<10
rno-mir-6322_hairp	<10
rno-mir-598-5p	<10
rno-mir-146b_hairp	<10
rno-mir-19a_hairp	<10
rno-mir-194-2_hairp	<10
rno-mir-879_hairp	<10
rno-mir-6317_hairp	<10
rno-mir-509-3p	<10
rno-mir-143-5p	<10
rno-mir-425*	<10
rno-mir-543*	<10
rno-mir-3074_hairp	<10
rno-mir-186_hairp	<10
rno-mir-194-3p	<10
rno-mir-551b-3p	<10
rno-mir-330_hairp	<10
rno-mir-876_hairp	<10
rno-mir-146a-3p	<10
rno-mir-3585-5p	<10
rno-mir-31b_hairp	<10
rno-mir-184_hairp	<10
rno-mir-425-3p	<10
rno-mir-26a-3p	<10
rno-mir-211-5p	<10
rno-mir-183_hairp	<10
rno-mir-3596a	<10
rno-mir-153_hairp	<10
rno-mir-218a-2-3p	<10
rno-mir-340_hairp	<10
rno-mir-135a_hairp	<10
rno-mir-30c-1_hairp	<10
rno-mir-3578	<10
rno-mir-191b_hairp	<10
rno-mir-378b	<10
rno-mir-490-5p	<10
rno-mir-1949	<10
rno-mir-3577	<10
rno-mir-201-5p	<10
rno-mir-3560_hairp	<10
rno-mir-208b_hairp	<10
rno-mir-3547*	<10
rno-mir-326-5p	<10
rno-mir-324_hairp	<10
rno-mir-193_hairp	<10
rno-mir-540_hairp	<10
rno-mir-1949_hairp	<10
rno-mir-349_hairp	<10
rno-mir-484_hairp	<10
rno-mir-449c_hairp	<10
rno-mir-3564_hairp	<10
rno-mir-142-5p	<10
rno-mir-3585-3p	<10
rno-mir-347_hairp	<10
rno-mir-218a-2_hairp	<10
rno-mir-130b_hairp	<10
rno-mir-19b-2_hairp	<10
rno-mir-764-5p	<10
rno-mir-17-2_hairp	<10
rno-mir-1912-3p	<10
rno-mir-6325	<10
rno-mir-666_hairp	<10
rno-mir-344i	<10
rno-mir-463_hairp	<10
rno-mir-365-5p	<10
rno-mir-743a_hairp	<10
rno-mir-327_hairp	<10
rno-mir-3553_hairp	<10
rno-mir-501_hairp	<10
rno-mir-344a-2_hairp	<10
rno-mir-503_hairp	<10
rno-mir-20b_hairp	<10
rno-mir-3589_hairp	<10
rno-mir-347*	<10
rno-mir-6319_hairp	<10
rno-mir-21_hairp	<10
rno-mir-671*	<10
rno-mir-3583-3p	<10
rno-mir-181a-1_hairp	<10
rno-mir-1306_hairp	<10
rno-mir-203a_hairp	<10
rno-mir-196a_hairp	<10
rno-mir-675_hairp	<10
rno-mir-343_hairp	<10
rno-mir-144_hairp	<10
rno-mir-363_hairp	<10
rno-mir-761_hairp	<10
rno-mir-3571_hairp	<10
rno-mir-3587_hairp	<10
rno-mir-3596a*	<10
rno-mir-3570_hairp	<10
rno-mir-200a_hairp	<10
rno-mir-181b-1-3p	<10
rno-mir-34c_hairp	<10
rno-mir-6334_hairp	<10
rno-mir-16-3p	<10
rno-mir-3120	<10
rno-mir-678_hairp	<10
rno-mir-542-5p	<10
rno-mir-133a-3p	<10
rno-let-7f-1-3p	<10
rno-mir-673-3p	<10
rno-mir-188-5p	<10
rno-mir-6329	<10
rno-mir-3065-5p	<10
rno-mir-221_hairp	<10
rno-mir-24-1_hairp	<10
rno-mir-471_hairp	<10
rno-mir-466b-1*	<10
rno-mir-484	<10
rno-mir-362-3p	<10
rno-mir-23b-5p	<10
rno-mir-758-5p	<10
rno-mir-215	<10
rno-mir-551b-5p	<10
rno-mir-210_hairp	<10
rno-mir-325_hairp	<10
rno-mir-489_hairp	<10
rno-mir-30a_hairp	<10
rno-mir-141_hairp	<10
rno-mir-195_hairp	<10
rno-mir-3561_hairp	<10
rno-mir-665_hairp	<10
rno-mir-223_hairp	<10
rno-mir-196c_hairp	<10
rno-mir-668*	<10
rno-mir-221*	<10
rno-mir-412-3p	<10
rno-mir-1306-3p	<10
rno-mir-3552	<10
rno-mir-3072	<10
rno-mir-301a-5p	<10
rno-mir-20a-3p	<10
rno-mir-879-3p	<10
rno-mir-196a-5p	<10
rno-mir-24-1-5p	<10
rno-mir-3541	<10
rno-mir-466c-3p	<10
rno-mir-383-3p	<10
rno-mir-32-3p	<10
rno-mir-547-5p	<10
rno-mir-802-3p	<10
rno-mir-146b-3p	<10
rno-mir-224-3p	<10
rno-mir-201-3p	<10
rno-mir-181b-2-3p	<10
rno-mir-678	<10
rno-mir-3590-3p	<10
rno-mir-465-5p	<10
rno-mir-496_hairp	<10
rno-mir-1188_hairp	<10
rno-mir-292_hairp	<10
rno-mir-504_hairp	<10
rno-mir-6318_hairp	<10
rno-mir-92a-1_hairp	<10
rno-mir-135b_hairp	<10
rno-mir-200b_hairp	<10
rno-mir-741_hairp	<10
rno-mir-3549_hairp	<10
rno-mir-224_hairp	<10
rno-mir-10a_hairp	<10
rno-mir-350_hairp	<10
rno-mir-6332_hairp	<10
rno-mir-3574_hairp	<10
rno-mir-3582_hairp	<10
rno-mir-133b_hairp	<10
rno-mir-881_hairp	<10
rno-mir-103-2_hairp	<10
rno-mir-3568_hairp	<10
rno-mir-206_hairp	<10
rno-mir-532_hairp	<10
rno-mir-216a_hairp	<10
rno-mir-6316_hairp	<10
rno-mir-497_hairp	<10
rno-mir-3578_hairp	<10
rno-mir-362_hairp	<10
rno-mir-3575_hairp	<10
rno-mir-129-2*	<10
rno-mir-350*	<10
rno-mir-3074*	<10
rno-mir-544*	<10
rno-mir-3570*	<10
rno-mir-194-1*	<10
rno-mir-145*	<10
rno-mir-466b-1-3p	<10
rno-mir-543-5p	<10
rno-mir-362-5p	<10
rno-mir-448-5p	<10
rno-mir-297	<10
rno-mir-487b-5p	<10
rno-mir-103-2-5p	<10
rno-mir-455-5p	<10
rno-mir-488-5p	<10
rno-mir-483-5p	<10
rno-mir-18a-3p	<10
rno-mir-200a-5p	<10
rno-mir-301b-3p	<10
rno-mir-3594-3p	<10
rno-mir-363-3p	<10
rno-mir-6327	<10
rno-mir-874-5p	<10
rno-mir-144-3p	<10
rno-mir-544-3p	<10
rno-mir-26b-3p	<10
rno-mir-218a-1-3p	<10
rno-mir-32-5p	<10
rno-mir-141-5p	<10
rno-mir-216a-5p	<10
rno-mir-328a-5p	<10
rno-mir-33-3p	<10
rno-mir-3572	<10
rno-mir-6321	<10
rno-mir-501-5p	<10
rno-mir-3550	<10
rno-mir-181d-3p	<10
rno-mir-377-5p	<10
rno-mir-1188-3p	<10
rno-mir-500-5p	<10
rno-mir-875	<10
rno-mir-203b-3p	<10
rno-mir-876	<10
rno-mir-20b-5p	<10
rno-mir-101a-5p	<10
rno-mir-216b-3p	<10
rno-mir-130a-5p	<10
rno-let-7a-2-3p	<10
rno-mir-376c-5p	<10
rno-mir-216a-3p	<10
rno-mir-222-5p	<10
rno-mir-147	<10
rno-mir-1193-5p	<10
rno-mir-223-5p	<10
rno-mir-743a-3p	<10
rno-mir-6319	<10
rno-mir-9b-5p	<10
rno-mir-471-3p	<10
rno-mir-802-5p	<10
rno-mir-17-2-3p	<10
rno-mir-3075	<10
rno-mir-3593-3p	<10
rno-mir-9b-3p	<10
rno-mir-196c-5p	<10
rno-mir-10b-3p	<10
rno-mir-3580-3p	<10
rno-mir-760-5p	<10
rno-mir-10a-3p	<10
rno-mir-494-5p	<10
rno-mir-509-5p	<10
rno-mir-363-5p	<10
rno-mir-186-3p	<10
rno-mir-544-5p	<10
rno-mir-466d	<10
rno-mir-664-1-5p	<10
rno-mir-107-5p	<10
rno-mir-3065-3p	<10
rno-mir-871-3p	<10
rno-mir-615	<10
rno-mir-3569	<10
rno-mir-328b-3p	<10
rno-mir-675-5p	<10
rno-mir-6328	<10
rno-mir-471-5p	<10
rno-mir-742-5p	<10
rno-mir-881-3p	<10
rno-mir-208a-3p	<10
rno-mir-21-3p	<10
rno-mir-3546	<10
rno-mir-6317	<10
rno-mir-6333	<10
rno-mir-3586-3p	<10
rno-mir-122-3p	<10
rno-mir-133b-3p	<10
rno-mir-3548	<10
rno-mir-203a-5p	<10
rno-mir-497-3p	<10
rno-mir-101b-5p	<10
rno-mir-202-3p	<10
rno-mir-349	<10
rno-mir-3570	<10
rno-mir-3580-5p	<10
rno-mir-883-5p	<10
rno-mir-3586-5p	<10
rno-mir-1-5p	<10
rno-mir-295-5p	<10
rno-mir-3576	<10
rno-mir-463-5p	<10
rno-mir-628	<10
rno-mir-24-2_hairp	<10
rno-mir-702_hairp	<10
rno-mir-543_hairp	<10
rno-mir-329_hairp	<10
rno-mir-483_hairp	<10
rno-mir-22_hairp	<10
rno-mir-182_hairp	<10
rno-mir-16_hairp	<10
rno-mir-3594_hairp	<10
rno-mir-410_hairp	<10
rno-mir-30b_hairp	<10
rno-mir-495_hairp	<10
rno-mir-27a_hairp	<10
rno-mir-466d_hairp	<10
rno-mir-211_hairp	<10
rno-mir-138-2_hairp	<10
rno-mir-128-1_hairp	<10
rno-mir-374_hairp	<10
rno-mir-218a-1_hairp	<10
rno-mir-6325_hairp	<10
rno-mir-376c_hairp	<10
rno-mir-6321_hairp	<10
rno-mir-6328_hairp	<10
rno-mir-17-1_hairp	<10
rno-mir-15b_hairp	<10
rno-mir-344b-2_hairp	<10
rno-mir-148b_hairp	<10
rno-mir-205_hairp	<10
rno-mir-107_hairp	<10
rno-mir-301b_hairp	<10
rno-mir-493_hairp	<10
rno-mir-3586_hairp	<10
rno-mir-3566_hairp	<10
rno-mir-6315_hairp	<10
rno-mir-421_hairp	<10
rno-mir-181d_hairp	<10
rno-mir-455_hairp	<10
rno-mir-6216_hairp	<10
rno-mir-3573_hairp	<10
rno-mir-25_hairp	<10
rno-mir-3120_hairp	<10
rno-mir-544_hairp	<10
rno-mir-380_hairp	<10
rno-mir-218b_hairp	<10
rno-mir-3572_hairp	<10
rno-mir-28_hairp	<10
rno-mir-490_hairp	<10
rno-mir-449a_hairp	<10
rno-mir-96_hairp	<10
rno-mir-181b-1_hairp	<10
rno-mir-18a_hairp	<10
rno-mir-129-1_hairp	<10
rno-mir-154_hairp	<10
rno-mir-194-1_hairp	<10
rno-mir-34a_hairp	<10
rno-mir-92a-2_hairp	<10
rno-mir-133a_hairp	<10
rno-mir-6329_hairp	<10
rno-mir-296_hairp	<10
rno-mir-598_hairp	<10
rno-mir-291b_hairp	<10
rno-mir-874_hairp	<10
rno-mir-3585_hairp	<10
rno-mir-878_hairp	<10
rno-mir-451_hairp	<10
rno-mir-336_hairp	<10
rno-mir-465_hairp	<10
rno-mir-103-1_hairp	<10
rno-mir-9b-3_hairp	<10
rno-mir-3583_hairp	<10
rno-mir-3065_hairp	<10
rno-mir-105_hairp	<10
rno-mir-122_hairp	<10
rno-mir-32_hairp	<10
rno-mir-338_hairp	<10
rno-mir-3548_hairp	<10
rno-mir-499_hairp	<10
rno-mir-802_hairp	<10
rno-mir-192_hairp	<10
rno-mir-632_hairp	<10
rno-mir-6326_hairp	<10
rno-mir-9b-1_hairp	<10
rno-mir-673_hairp	<10
rno-mir-6314_hairp	<10
rno-mir-299b_hairp	<10
rno-mir-377_hairp	<10
rno-mir-20a_hairp	<10
rno-mir-344a-1_hairp	<10
rno-mir-215_hairp	<10
rno-mir-6330_hairp	<10
rno-mir-3552_hairp	<10
rno-mir-511_hairp	<10
rno-mir-208a_hairp	<10
rno-mir-196b_hairp	<10
rno-mir-3559_hairp	<10
rno-mir-3576_hairp	<10
rno-mir-547_hairp	<10
rno-mir-188_hairp	<10
rno-mir-542_hairp	<10
rno-mir-3595_hairp	<10
rno-mir-3588_hairp	<10
rno-mir-880_hairp	<10
rno-mir-3579_hairp	<10
rno-mir-1_hairp	<10
rno-mir-3546_hairp	<10
rno-mir-429_hairp	<10
rno-mir-126b_hairp	<10
rno-mir-301a_hairp	<10
rno-mir-3591_hairp	<10
rno-mir-758_hairp	<10
rno-mir-500_hairp	<10
rno-mir-19b-1_hairp	<10
rno-mir-2964_hairp	<10
rno-mir-3596a_hairp	<10
rno-mir-3543_hairp	<10
rno-mir-551b_hairp	<10
rno-mir-743b_hairp	<10
rno-mir-190a_hairp	<10
rno-mir-1912_hairp	<10
rno-mir-3580_hairp	<10
rno-mir-9b-2_hairp	<10
rno-mir-3556a_hairp	<10
rno-mir-219-1_hairp	<10
rno-mir-203b_hairp	<10
rno-mir-875_hairp	<10
rno-mir-33_hairp	<10
rno-mir-202_hairp	<10
rno-mir-664-2_hairp	<10
rno-mir-293_hairp	<10
rno-mir-759_hairp	<10
rno-mir-3569_hairp	<10
rno-mir-10b_hairp	<10
rno-mir-568_hairp	<10
rno-mir-742_hairp	<10
rno-mir-290_hairp	<10
rno-mir-509_hairp	<10
rno-mir-3551_hairp	<10
rno-mir-124-1_hairp	<10
rno-mir-9a-2_hairp	<10
rno-mir-592_hairp	<10
rno-mir-664-1_hairp	<10
rno-mir-3596d_hairp	<10
rno-mir-294_hairp	<10
rno-mir-291a_hairp	<10
rno-mir-3590_hairp	<10
rno-mir-201_hairp	<10
rno-mir-871_hairp	<10
rno-mir-883_hairp	<10
rno-mir-299*	<10
rno-mir-140*	<10
rno-mir-341*	<10
rno-mir-495*	<10
rno-mir-3544*	<10
rno-mir-337*	<10
rno-mir-3567*	<10
rno-mir-1249*	<10
rno-mir-146b*	<10
rno-mir-3565*	<10
rno-mir-323*	<10
rno-mir-382*	<10
rno-mir-664-2*	<10
rno-mir-143*	<10
rno-mir-330*	<10
rno-mir-876*	<10
rno-let-7e*	<10
rno-mir-3552*	<10
rno-mir-207*	<10
rno-mir-301b*	<10
rno-mir-7b*	<10
rno-mir-126*	<10
rno-mir-150*	<10
rno-mir-483*	<10
rno-mir-147*	<10
rno-mir-3562*	<10
rno-mir-3568*	<10
rno-mir-328a*	<10
rno-mir-3587*	<10
rno-mir-494*	<10
rno-mir-3550*	<10
rno-mir-151*	<10
rno-mir-3574*	<10
rno-mir-875*	<10
rno-mir-30a*	<10
rno-mir-30c-2*	<10
rno-mir-3582*	<10
rno-mir-3596c*	<10
rno-mir-664-1*	<10
rno-mir-935*	<10

## Sheet: P8 vs P4
miRNA	MEAN READ COUNT (P4; P8)	MEAN READ COUNT (P4)	MEAN READ COUNT (P8)	RATIO OF EXPRESSION (P8/P4)	padj-values
rno-mir-770*	361.58	253.414	469.746	1.85367	0.00967234
rno-mir-344g_hairp	216.502	51.8877	381.116	7.345	0.00531957
rno-mir-330-5p	245.81	168.61	323.01	1.91573	0.00662413
rno-mir-879-5p	24.4515	37.3645	11.5384	0.308806	0.0139916
rno-mir-539_hairp	53.8944	74.0546	33.7342	0.455532	0.0142257
rno-mir-135a*	88.8565	50.9897	126.723	2.48527	0.0212448
rno-mir-1188-5p	289.609	183.349	395.868	2.15909	0.0212448
rno-mir-326-3p	18.4886	32.2611	4.71616	0.146187	0.0212448
rno-mir-219-1-3p	21.9154	30.5901	13.2406	0.43284	0.0212448
rno-mir-376c-3p	338.557	483.394	193.72	0.40075	0.0212448
rno-mir-370-5p	29.3919	13.3407	45.4431	3.40636	0.0212448
rno-mir-352	327.236	88.1899	566.282	6.42117	0.0212448
rno-mir-3102_hairp	78.5979	50.9396	106.256	2.08593	0.0275033
rno-mir-376b-3p	5233.34	6776.26	3690.42	0.54461	0.0275033
rno-mir-335	1196.38	1569.48	823.28	0.524554	0.0275033
rno-mir-375_hairp	59.6808	30.7469	88.6147	2.88206	0.0275033
rno-mir-125b-1_hairp	111.299	80.9753	141.624	1.74898	0.0275033
rno-mir-370-3p	253.45	165.942	340.958	2.05469	0.0334563
rno-mir-532-3p	104.025	31.5353	176.514	5.59736	0.0344512
rno-mir-187-3p	105.109	65.5167	144.701	2.20861	0.0344512
rno-mir-323-5p	343.053	244.592	441.515	1.80511	0.0344512
rno-mir-136_hairp	176.658	225.12	128.197	0.569462	0.0344512
rno-mir-192-5p	18.4454	24.5884	12.3024	0.500336	0.0354806
rno-mir-129-2_hairp	10.6724	3.72929	17.6155	4.72354	0.0367594
rno-mir-411-5p	763.905	517.557	1010.25	1.95197	0.0367594
rno-mir-103-3p	8783.96	10447.1	7120.78	0.6816	0.039343
rno-mir-384-3p	131.807	185.911	77.7026	0.417957	0.039343
rno-mir-384-5p	159.019	225.154	92.8843	0.412537	0.050312
rno-mir-652_hairp	67.8554	11.9295	123.781	10.376	0.050312
rno-mir-9a-1_hairp	11.3297	6.10361	16.5558	2.71246	0.0547937
rno-mir-125b-1-3p	1561.09	1054.25	2067.93	1.96152	0.0547937
rno-mir-181c-5p	85.0767	124.621	45.532	0.365363	0.0547937
rno-mir-760-3p	2668.42	1712.38	3624.46	2.11662	0.0547937
rno-mir-30a-5p	420.573	522.996	318.15	0.608322	0.0624288
rno-mir-106b-3p	71.04	84.1555	57.9245	0.688303	0.0611753
rno-mir-667-5p	23.7763	16.8258	30.7268	1.82617	0.0611753
rno-mir-487b-3p	9360.69	11571.3	7150.05	0.617911	0.0611753
rno-mir-376a_hairp	16.4011	25.988	6.81428	0.262209	0.0611753
rno-mir-770_hairp	1424.48	1016.48	1832.48	1.80277	0.0611753
rno-mir-666-5p	55.7418	36.1453	75.3382	2.08432	0.0680706
rno-mir-488_hairp	23.7796	13.6746	33.8846	2.47792	0.0680706
rno-mir-320_hairp	125.775	94.4736	157.076	1.66265	0.0680706
rno-mir-299a-5p	13.5249	25.09	1.95984	0.0781124	0.0690087
rno-mir-1839-5p	634.295	506.775	761.815	1.50326	0.0724109
rno-mir-770-3p	1601.89	1139.35	2064.43	1.81194	0.0724109
rno-mir-503-5p	17.097	21.7669	12.4271	0.570915	0.0791552
rno-mir-760_hairp	1223.97	769.99	1677.95	2.17918	0.0851969
rno-mir-376a-5p	50.0589	65.1216	34.9961	0.537396	0.0881384
rno-mir-873-3p	92.8429	61.8702	123.816	2.00122	0.0881384
rno-mir-434-5p	227.925	294.249	161.601	0.549197	0.0897392
rno-mir-1249	33.295	61.4801	5.10993	0.0831151	0.0897392
rno-let-7e-5p	32441.8	22972.3	41911.4	1.82443	0.0908446
rno-mir-101a_hairp	91.3596	132.033	50.6863	0.383892	0.0908446
rno-mir-139-3p	220.297	130.226	310.369	2.38331	0.0908446
rno-mir-652-3p	432.597	550.086	315.108	0.572834	0.0994526
rno-mir-135b-5p	122.852	187.209	58.4955	0.31246	0.0994526
rno-mir-181a-2-3p	41.593	58.077	25.1089	0.432338	0.104298
rno-mir-664-2-5p	160.478	63.1181	257.838	4.08502	0.104298
rno-let-7b-5p	66931.1	41700.1	92162.1	2.21012	0.105303
rno-mir-708-3p	12.385	18.0699	6.70021	0.370794	0.108226
rno-mir-485-5p	568.322	396.483	740.161	1.86682	0.11148
rno-mir-17-1-3p	27.7624	46.7916	8.73328	0.186642	0.11148
rno-mir-539-3p	476.671	591.986	361.355	0.610412	0.113713
rno-mir-421*	19.8507	28.7076	10.9937	0.382955	0.114464
rno-let-7a-5p	110566	73226.7	147905	2.01983	0.114464
rno-mir-377-3p	12.1877	18.0539	6.32154	0.350149	0.119078
rno-mir-30c-2-3p	278.92	184.632	373.209	2.02137	0.122954
rno-mir-217-5p	14.6854	26.1122	3.25872	0.124797	0.136458
rno-mir-382-3p	1257.41	1553.39	961.418	0.618915	0.136458
rno-mir-30e-5p	222.116	284.063	160.169	0.563849	0.137983
rno-mir-3085_hairp	35.7536	22.3574	49.1497	2.19836	0.139767
rno-mir-384_hairp	17.1312	22.4469	11.8156	0.52638	0.16507
rno-mir-99b-3p	50.4263	35.3002	65.5524	1.857	0.166222
rno-mir-30b-5p	373.625	525.975	221.276	0.420696	0.166222
rno-mir-30b-3p	30.8306	15.5587	46.1025	2.96314	0.166222
rno-mir-874-3p	30.5676	13.7312	47.404	3.45227	0.166222
rno-mir-30a-3p	424.216	336.648	511.784	1.52024	0.171917
rno-mir-1224	3529.75	1709.59	5349.9	3.12935	0.171917
rno-mir-450a-5p	17.7102	21.7041	13.7164	0.631975	0.17702
rno-mir-98-3p	10.4506	6.89409	14.007	2.03175	0.17702
rno-mir-382-5p	2776.5	2305.88	3247.12	1.40819	0.188698
rno-mir-130a-3p	216.009	295.688	136.33	0.46106	0.188698
rno-mir-129-5p	549.216	383.39	715.043	1.86505	0.188698
rno-mir-218a-5p	253.669	305.726	201.612	0.659455	0.189888
rno-mir-224-5p	24.8879	14.6999	35.0759	2.38613	0.189888
rno-mir-375-3p	1866.12	1206.18	2526.07	2.09427	0.189888
rno-mir-148b-5p	21.2888	10.4867	32.0908	3.06015	0.189888
rno-mir-379-5p	4027.19	3074.33	4980.04	1.61988	0.189888
rno-let-7d-3p	485.674	352.868	618.48	1.75273	0.189888
rno-mir-134_hairp	18.1935	14.4301	21.957	1.52161	0.189888
rno-mir-666-3p	16.7653	10.4112	23.1193	2.22061	0.189888
rno-mir-412-5p	62.2315	72.0517	52.4112	0.727412	0.189888
rno-mir-341	289.582	239.223	339.942	1.42103	0.189888
rno-mir-495	275.211	400.057	150.365	0.37586	0.189888
rno-mir-3085	17.0728	9.97961	24.166	2.42154	0.189888
rno-mir-455-3p	52.801	69.1357	36.4663	0.52746	0.189888
rno-let-7c-5p	251216	174836	327595	1.87373	0.189888
rno-mir-325-5p	62.9805	46.9838	78.9772	1.68095	0.193289
rno-mir-6324_hairp	38.1697	28.7144	47.625	1.65857	0.198092
rno-mir-431_hairp	164.84	133.433	196.247	1.47075	0.211777
rno-mir-672-5p	7921.43	4858.68	10984.2	2.26073	0.213056
rno-mir-30e-3p	1485.01	1062.71	1907.31	1.79477	0.213056
rno-mir-505-3p	26.734	48.5767	4.89125	0.100691	0.214859
rno-let-7e_hairp	49.5642	72.9565	26.172	0.358734	0.214859
rno-mir-154-3p	70.1521	122.818	17.4863	0.142376	0.214859
rno-mir-99a_hairp	28.7325	40.8023	16.6627	0.408376	0.214859
rno-mir-326_hairp	12.6122	3.6232	21.6013	5.96193	0.214859
rno-mir-653-3p	848.257	521.953	1174.56	2.25032	0.214859
rno-mir-127_hairp	126.872	143.681	110.063	0.766019	0.214859
rno-mir-1843-5p	416.75	260.639	572.861	2.19791	0.219986
rno-mir-101a-3p	63.5862	101.332	25.8409	0.255013	0.228471
rno-mir-15b-5p	146.644	233.012	60.2758	0.258681	0.228471
rno-mir-376a-3p	241.335	306.768	175.902	0.573406	0.228471
rno-mir-449a-5p	66.2757	130.591	1.95984	0.0150074	0.228471
rno-mir-6331	127.16	104.022	150.298	1.44487	0.228471
rno-mir-324-3p	29.3953	38.5006	20.2899	0.527003	0.243648
rno-mir-708_hairp	9.76647	13.8483	5.68467	0.410497	0.256967
rno-mir-3473_hairp	34.1718	19.7213	48.6223	2.46547	0.263912
rno-mir-145-5p	32.861	47.3888	18.3333	0.386871	0.265729
rno-mir-330-3p	652.381	537.849	766.912	1.42589	0.265729
rno-mir-466b-2-3p	26.7022	39.9768	13.4276	0.335885	0.266662
rno-mir-340-3p	24.3275	34.5806	14.0745	0.407006	0.267473
rno-mir-380-5p	190.012	158.193	221.832	1.40229	0.267473
rno-mir-431	250.196	196.334	304.058	1.54868	0.267473
rno-mir-101b_hairp	30.8463	39.0213	22.6713	0.580998	0.267473
rno-let-7c-1_hairp	530.512	375.311	685.714	1.82706	0.275046
rno-mir-7a-1-3p	75.1475	103.81	46.4854	0.447795	0.280846
rno-mir-493-3p	32.6353	40.2906	24.9801	0.619997	0.291511
rno-mir-23b-3p	3892.17	4510.34	3274.01	0.725889	0.291511
rno-mir-505_hairp	31.7114	44.0543	19.3685	0.439651	0.293374
rno-mir-370_hairp	13.4773	16.5289	10.4257	0.630753	0.293995
rno-mir-1843_hairp	44.7608	34.5721	54.9495	1.58942	0.295344
rno-mir-324-5p	88.6752	106.792	70.5579	0.660701	0.304652
rno-mir-106b-5p	468.827	604.893	332.761	0.550115	0.308027
rno-mir-9a-3p	2538.73	3435.85	1641.6	0.477785	0.322715
rno-mir-344i_hairp	31.6523	23.0208	40.2838	1.74989	0.329811
rno-mir-195-5p	50.2956	77.9015	22.6897	0.291261	0.332044
rno-mir-411-3p	218.565	260.196	176.935	0.680007	0.335111
rno-mir-668_hairp	46.13	18.3623	73.8977	4.02443	0.335111
rno-mir-33-5p	13.9365	22.1055	5.76755	0.26091	0.335153
rno-mir-92b_hairp	35.97	26.2156	45.7243	1.74416	0.335153
rno-let-7f-2_hairp	17.8571	12.0883	23.6259	1.95445	0.335153
rno-mir-504	93.7658	70.6479	116.884	1.65446	0.337826
rno-mir-758-3p	15.3319	9.81245	20.8513	2.12499	0.34195
rno-mir-137-3p	375.71	486.992	264.428	0.542981	0.343049
rno-mir-504*	10.959	16.3819	5.53609	0.337939	0.346983
rno-mir-127-5p	807.993	692.369	923.616	1.33399	0.349766
rno-mir-340-5p	171.948	202.139	141.758	0.70129	0.349766
rno-mir-145-3p	12.4647	19.5317	5.39768	0.276354	0.354271
rno-mir-30c-1-3p	76.9333	54.091	99.7756	1.84459	0.354271
rno-mir-199a-3p	63.3581	103.412	23.3043	0.225353	0.35583
rno-mir-151_hairp	167.632	131.346	203.918	1.55252	0.355891
rno-mir-7b_hairp	58.0461	44.9688	71.1235	1.58162	0.357229
rno-mir-672-3p	62.6146	50.0442	75.185	1.50237	0.357229
rno-mir-344b-2-3p	34.3797	48.2676	20.4918	0.424546	0.357229
rno-mir-153-3p	149.163	198.859	99.4657	0.500181	0.357229
rno-mir-532-5p	18.8971	23.2622	14.532	0.624705	0.366057
rno-mir-301a-3p	21.0343	29.7873	12.2814	0.412303	0.375336
rno-mir-124-2_hairp	36.8407	25.2838	48.3976	1.91417	0.376637
rno-mir-151-3p	4198.68	2635.28	5762.09	2.18652	0.387249
rno-mir-28-3p	166.016	142.993	189.039	1.32202	0.387249
rno-mir-451-5p	28.6904	43.1905	14.1903	0.328551	0.387249
rno-mir-328a-3p	429.009	669.093	188.924	0.282358	0.392699
rno-mir-23a-3p	927.237	1061.14	793.328	0.747615	0.394549
rno-mir-381-3p	297.876	332.976	262.777	0.789178	0.394549
rno-mir-412_hairp	25.1374	17.8591	32.4157	1.81508	0.394549
rno-mir-187-5p	12.3589	9.12474	15.593	1.70887	0.394549
rno-mir-501-3p	60.1849	67.2615	53.1082	0.789579	0.401884
rno-mir-3068-3p	33.4763	38.1001	28.8525	0.75728	0.406397
rno-let-7i_hairp	97.5392	84.9327	110.146	1.29686	0.419679
rno-mir-365-3p	13.0724	16.8688	9.27604	0.549894	0.419679
rno-mir-19b-3p	68.2154	123.819	12.612	0.101859	0.419679
rno-mir-132-3p	259.604	328.267	190.941	0.581663	0.419679
rno-mir-412*	19.3491	9.7427	28.9555	2.97202	0.419679
rno-mir-125a-3p	152.044	123.707	180.381	1.45813	0.422285
rno-mir-24-3p	3581.62	4152.63	3010.61	0.72499	0.423083
rno-mir-21-5p	341.07	560.847	121.292	0.216267	0.423083
rno-mir-25-3p	134.04	178.227	89.8538	0.504155	0.433953
rno-mir-434_hairp	62.5903	91.7226	33.458	0.364774	0.433972
rno-mir-3557_hairp	9.93474	4.85036	15.0191	3.09649	0.43655
rno-mir-20a-5p	50.6801	77.3483	24.0119	0.310438	0.442635
rno-mir-673-5p	19.067	25.2295	12.9046	0.511487	0.451456
rno-mir-541-3p	10.178	12.6939	7.66205	0.603599	0.451456
rno-mir-466b-5p	18.0769	11.3971	24.7566	2.17218	0.451456
rno-mir-344b-5p	118.407	103.316	133.498	1.29214	0.451456
rno-mir-383-5p	7149.78	5947.38	8352.18	1.40435	0.452208
rno-mir-935	15.6769	25.1884	6.16535	0.244769	0.456578
rno-mir-300-5p	32.7469	39.0378	26.4561	0.677704	0.460432
rno-mir-22-3p	615.18	471.231	759.13	1.61095	0.460432
rno-mir-322-5p	111.568	132.997	90.1404	0.677765	0.460432
rno-mir-494_hairp	16.8635	10.0209	23.7062	2.36567	0.460432
rno-mir-345-3p	41.448	33.1996	49.6965	1.4969	0.460895
rno-mir-16-5p	331.695	505.488	157.902	0.312375	0.460895
rno-mir-210-3p	35.6267	23.1331	48.1203	2.08015	0.460895
rno-mir-10a-5p	42.8572	76.7225	8.99183	0.117199	0.460895
rno-mir-296-3p	115.23	144.331	86.1287	0.596746	0.460895
rno-mir-138-1_hairp	44.4331	30.5204	58.3457	1.91169	0.472266
rno-mir-193-3p	11.5689	18.0822	5.05553	0.279585	0.47622
rno-mir-379-3p	101.591	130.265	72.917	0.559759	0.483877
rno-mir-146b-5p	211.526	250.362	172.69	0.68976	0.48736
rno-mir-1298	10.7327	14.0792	7.38613	0.524613	0.48736
rno-mir-200b-3p	13.5146	21.6143	5.41495	0.250526	0.487791
rno-mir-150-5p	141.341	192.093	90.5904	0.471597	0.487791
rno-mir-141-3p	10.2629	18.2341	2.29163	0.125679	0.487791
rno-mir-433-5p	51.6385	44.2775	58.9994	1.33249	0.489772
rno-mir-3099	6858.55	5823.6	7893.51	1.35543	0.489772
rno-mir-219-2_hairp	20.2783	14.3385	26.2182	1.82851	0.489772
rno-mir-3584_hairp	10.3203	4.46747	16.1731	3.62019	0.489772
rno-mir-181a-5p	920.877	1154.29	687.465	0.595574	0.491748
rno-mir-674-5p	155.498	184.162	126.834	0.68871	0.495036
rno-mir-134-5p	2651.18	2264.8	3037.56	1.3412	0.495036
rno-mir-540-3p	94.4287	83.7671	105.09	1.25455	0.495036
rno-mir-322-3p	78.9236	88.0741	69.7731	0.792209	0.495281
rno-mir-369-3p	325.477	266.742	384.211	1.44039	0.502403
rno-mir-411_hairp	500.935	417.607	584.263	1.39907	0.504931
rno-mir-30d-5p	1877.4	2095.05	1659.74	0.792218	0.513934
rno-mir-344a-3p	58.9725	43.1676	74.7774	1.73226	0.528688
rno-mir-92a-3p	525.388	685.393	365.383	0.533099	0.533545
rno-mir-126a-3p	314.694	396.094	233.294	0.588987	0.534514
rno-mir-206-3p	38.1253	56.7559	19.4946	0.343482	0.534514
rno-mir-298-3p	64.5027	78.2102	50.7952	0.64947	0.54012
rno-mir-3596c_hairp	10.6076	8.43573	12.7794	1.51491	0.540853
rno-mir-409a_hairp	901.477	787.232	1015.72	1.29025	0.540853
rno-mir-99a-5p	1455.26	1712.44	1198.08	0.699634	0.540853
rno-mir-142-3p	41.3723	76.2615	6.4831	0.0850114	0.540853
rno-mir-1-3p	59.5533	93.5099	25.5966	0.273732	0.543793
rno-mir-342-3p	673.276	897.659	448.892	0.500069	0.562558
rno-let-7a-1_hairp	73.3928	60.5994	86.1861	1.42223	0.570517
rno-mir-6324	9.90473	6.1851	13.6244	2.20277	0.570517
rno-mir-31a-5p	37.372	49.1684	25.5755	0.52016	0.578616
rno-mir-582-3p	12.9223	16.037	9.80767	0.611567	0.58121
rno-mir-200c-3p	95.3752	71.4133	119.337	1.67107	0.581997
rno-mir-3547	94.6216	77.87	111.373	1.43025	0.581997
rno-mir-383_hairp	13.2935	15.0925	11.4946	0.76161	0.583041
rno-mir-494-3p	950.147	1104.31	795.983	0.720796	0.587849
rno-mir-369_hairp	37.6352	46.1826	29.0879	0.629845	0.594187
rno-mir-342-5p	453.71	411.649	495.771	1.20435	0.594187
rno-mir-671	32.8209	28.1381	37.5038	1.33285	0.594258
rno-mir-708-5p	342.482	458.48	226.484	0.49399	0.604424
rno-mir-17-5p	167.262	245.615	88.909	0.361985	0.604424
rno-mir-124-5p	12.5433	20.7741	4.31251	0.207591	0.609156
rno-mir-124-3p	1786.5	2437.3	1135.69	0.465963	0.611766
rno-mir-107-3p	525.004	601.174	448.834	0.746597	0.614763
rno-mir-6331_hairp	48.6761	41.1734	56.1789	1.36445	0.619531
rno-mir-331-3p	69.0749	88.6302	49.5196	0.558721	0.621674
rno-mir-27b-5p	11.998	14.6643	9.3318	0.636362	0.621674
rno-mir-329-3p	318.696	412.032	225.359	0.546945	0.632671
rno-mir-181a-1-3p	21.4753	31.4862	11.4644	0.364108	0.635895
rno-mir-135a-5p	426.141	538.147	314.135	0.583736	0.638273
rno-mir-92b-5p	171.342	140.871	201.812	1.4326	0.640576
rno-mir-138-1-3p	15.2787	24.6949	5.86262	0.237402	0.640576
rno-mir-361_hairp	24.0436	15.8144	32.2729	2.04073	0.640576
rno-mir-135a-3p	262.983	217.527	308.439	1.41794	0.643796
rno-mir-29b-3p	102.778	162.134	43.4231	0.267823	0.653294
rno-mir-1193_hairp	31.4759	23.5596	39.3922	1.67202	0.65523
rno-mir-181d-5p	518.92	573.988	463.851	0.80812	0.660393
rno-mir-27a-3p	19.3944	24.9849	13.8039	0.552489	0.665402
rno-mir-127-3p	3573.92	3299.46	3848.38	1.16637	0.672367
rno-mir-298*	45.4895	33.815	57.164	1.69049	0.672367
rno-mir-99b-5p	1855.45	1674.22	2036.68	1.2165	0.689387
rno-mir-421-3p	75.1333	94.2851	55.9815	0.593747	0.689387
rno-mir-26a-5p	5843.88	6550.36	5137.41	0.784294	0.689387
rno-mir-337_hairp	18.6462	22.1602	15.1321	0.682848	0.704085
rno-mir-130b-5p	155.529	125.261	185.796	1.48327	0.707852
rno-mir-423-5p	360.225	289.656	430.794	1.48726	0.708239
rno-mir-483-3p	11.8331	7.37712	16.2891	2.20805	0.722695
rno-mir-376b-5p	294.247	258.714	329.78	1.27469	0.765387
rno-mir-100-5p	618.858	747.331	490.386	0.656183	0.771747
rno-mir-19a-3p	11.5666	15.4197	7.71358	0.500243	0.77244
rno-mir-152-3p	64.0086	77.409	50.6081	0.653775	0.773983
rno-mir-143-3p	5016.19	6574.57	3457.8	0.525935	0.781148
rno-mir-130b-3p	39.5781	48.322	30.8343	0.6381	0.788559
rno-mir-323-3p	1455.17	1253.43	1656.91	1.3219	0.78946
rno-mir-329-5p	232.892	90.8293	374.955	4.12813	0.799421
rno-mir-129-2-3p	160.029	214.547	105.511	0.491788	0.799421
rno-mir-200a-3p	11.478	19.2339	3.72203	0.193514	0.805514
rno-let-7a-1-3p_rno-let-7c-2-3p	14.8551	17.5464	12.1638	0.693235	0.806908
rno-mir-485*	405.49	507.609	303.372	0.597648	0.81773
rno-mir-151-5p	1349.78	1565.92	1133.65	0.723953	0.81773
rno-mir-9a-5p	55779	67913.9	43644.1	0.642639	0.81773
rno-mir-26a_hairp	22.6208	33.4085	11.833	0.354192	0.846917
rno-mir-136-5p	21.8702	27.201	16.5395	0.608047	0.846917
rno-mir-488-3p	63.801	58.3067	69.2952	1.18846	0.849981
rno-mir-181b-5p	489.818	585.402	394.233	0.67344	0.850504
rno-mir-433-3p	7160.21	6540.01	7780.42	1.18967	0.865201
rno-mir-126a-5p	34.4352	41.1613	27.7092	0.673187	0.88939
rno-mir-194-5p	33.0211	36.6838	29.3585	0.800314	0.897314
rno-mir-3072_hairp	20.4277	23.1439	17.7116	0.76528	0.900066
rno-mir-203a-3p	60.1807	84.5143	35.8471	0.424154	0.915352
rno-mir-136-3p	45.1349	53.6606	36.6092	0.682235	0.929161
rno-mir-34c-3p	41.0775	54.2016	27.9535	0.515731	0.929161
rno-mir-1839-3p	14.6765	19.0179	10.3351	0.54344	0.929161
rno-mir-7a-2_hairp	43.3674	53.5825	33.1524	0.618716	0.929161
rno-mir-29c-3p	68.0094	82.7157	53.303	0.644412	0.934136
rno-mir-877	32.092	39.9178	24.2662	0.607903	0.934541
rno-mir-296-5p	103.055	119.093	87.0164	0.730658	0.937851
rno-mir-138-5p	285.551	325.119	245.983	0.756593	0.939254
rno-mir-598-3p	124.677	138.689	110.665	0.797939	0.947001
rno-mir-425-5p	190.246	163.39	217.102	1.32874	0.959134
rno-mir-664-3p	183.197	163.976	202.418	1.23444	0.964537
rno-mir-344b-1-3p	113.091	100.395	125.786	1.25291	0.96485
rno-mir-872-3p	42.7246	37.1881	48.2611	1.29776	0.970328
rno-mir-212-3p	38.681	48.7595	28.6025	0.586604	0.970328
rno-mir-350	18.6931	25.7125	11.6737	0.454011	0.971591
rno-mir-543-3p	611.753	683.477	540.029	0.790121	0.977107
rno-mir-30c-5p	3974.53	4542.53	3406.53	0.749919	0.981155
rno-mir-376b_hairp	61.1675	72.0845	50.2505	0.697105	0.981576
rno-mir-365_hairp	21.8382	12.7176	30.9588	2.43432	1
rno-mir-485-3p	526.634	466.449	586.818	1.25806	1
rno-mir-665	32.852	26.7964	38.9077	1.45197	1
rno-let-7d-5p	28094.3	25086.9	31101.7	1.23976	1
rno-mir-222-3p	491.278	575.668	406.888	0.70681	1
rno-mir-770-5p	152.156	201.035	103.277	0.513726	1
rno-mir-139-5p	222	242.554	201.446	0.83052	1
rno-mir-23b_hairp	15.2782	21.7648	8.79155	0.403935	1
rno-mir-204-3p	10.635	8.70096	12.5691	1.44456	1
rno-mir-125b-5p	11081	13161.9	9000.14	0.683805	1
rno-mir-489-3p	21.093	27.5104	14.6756	0.533457	1
rno-mir-128-2_hairp	11.1304	16.9749	5.28588	0.311394	1
rno-mir-448-3p	86.9127	78.5768	95.2486	1.21217	1
rno-mir-325-3p	518.853	621.047	416.659	0.670898	1
rno-mir-101b-3p	138.558	156.797	120.318	0.767352	1
rno-mir-320-3p	3453.39	3258.33	3648.46	1.11973	1
rno-mir-181c-3p	17.2625	21.9441	12.5809	0.573313	1
rno-mir-144-5p	11.8348	14.2506	9.41914	0.660967	1
rno-mir-29b-1_hairp	9.5241	7.57212	11.4761	1.51557	1
rno-mir-300-3p	974.813	912.365	1037.26	1.13689	1
rno-mir-542-3p	27.566	21.7551	33.3769	1.53421	1
rno-mir-434-3p	9809.82	10930.8	8688.78	0.794886	1
rno-mir-3544	19.9167	25.776	14.0574	0.545368	1
rno-mir-331_hairp	46.4812	42.3428	50.6195	1.19547	1
rno-mir-877_hairp	12.2885	15.4949	9.08217	0.586139	1
rno-mir-455*	15.9062	12.8545	18.9579	1.47481	1
rno-mir-339-5p	108.267	127.495	89.0393	0.698374	1
rno-mir-221-3p	624.354	687.098	561.611	0.817366	1
rno-mir-873_hairp	32.4251	28.5419	36.3082	1.2721	1
rno-mir-500-3p	36.3401	30.8686	41.8117	1.35451	1
rno-mir-496-3p	66.808	75.6534	57.9626	0.766161	1
rno-mir-337-5p	258.52	236.225	280.815	1.18876	1
rno-mir-125a-5p	11557.3	10709.6	12405	1.15831	1
rno-mir-653-5p	149.502	178.673	120.33	0.673466	1
rno-mir-182	60.6738	76.8468	44.5008	0.579084	1
rno-mir-361-3p	16.5017	18.421	14.5823	0.791614	1
rno-mir-499-5p	28.6484	32.5406	24.7562	0.76078	1
rno-mir-6215	365.488	319.849	411.126	1.28538	1
rno-mir-487b_hairp	31.0732	37.8442	24.3022	0.642165	1
rno-mir-185-5p	1856.38	1714.99	1997.78	1.16489	1
rno-mir-3099_hairp	15.5387	18.4529	12.6244	0.684142	1
rno-mir-125a_hairp	25.7584	32.3494	19.1675	0.592516	1
rno-mir-298-5p	789.206	871.791	706.622	0.81054	1
rno-mir-338-3p	18.6758	22.0387	15.3129	0.694821	1
rno-mir-539-5p	221.083	201.963	240.203	1.18934	1
rno-mir-138-2-3p	29.3269	33.3536	25.3002	0.758547	1
rno-mir-146a-5p	333.355	389.567	277.142	0.711411	1
rno-mir-125b-2_hairp	20.7983	23.1764	18.4202	0.794782	1
rno-let-7f-5p	42149.8	38556.8	45742.7	1.18637	1
rno-mir-204-5p	659.755	584.855	734.656	1.25614	1
rno-mir-668	179.728	201.37	158.087	0.785058	1
rno-mir-378a-3p	2299.23	2084.54	2513.93	1.20599	1
rno-mir-128-3p	1739.07	2300.53	1177.61	0.511886	1
rno-mir-369-5p	157.709	170.756	144.663	0.847193	1
rno-mir-3572*	102.228	91.2568	113.198	1.24044	1
rno-let-7d_hairp	32.6827	35.9261	29.4393	0.819441	1
rno-mir-137_hairp	12.9432	14.324	11.5623	0.807197	1
rno-mir-143_hairp	25.2914	31.2874	19.2954	0.616714	1
rno-mir-9a-3_hairp	45.4691	54.5337	36.4046	0.667562	1
rno-mir-135b-3p	21.5175	23.2988	19.7361	0.847089	1
rno-mir-346	20.9204	23.9472	17.8935	0.747206	1
rno-mir-132-5p	20.773	24.0803	17.4657	0.72531	1
rno-mir-184	22.2116	25.983	18.4402	0.709703	1
rno-mir-671_hairp	28.1255	26.1767	30.0744	1.1489	1
rno-mir-154-5p	17.8812	15.5057	20.2567	1.30641	1
rno-mir-338-5p	86.5588	81.4442	91.6734	1.1256	1
rno-mir-34b-5p	11.1528	13.5079	8.79771	0.651301	1
rno-mir-380-3p	234.723	215.075	254.371	1.18271	1
rno-mir-6215_hairp	10.6471	12.4087	8.88553	0.716075	1
rno-mir-873-5p	13.7211	14.8225	12.6198	0.851394	1
rno-mir-410-3p	181.258	203.971	158.546	0.777296	1
rno-mir-216b-5p	89.6849	101.964	77.4063	0.759157	1
rno-mir-485_hairp	414.012	379.353	448.672	1.18273	1
rno-mir-674-3p	52.4175	57.0857	47.7493	0.836449	1
rno-mir-299a-3p	20.1086	17.6689	22.5483	1.27616	1
rno-mir-183-5p	170.567	142.926	198.208	1.38678	1
rno-mir-3547_hairp	12.418	11.1675	13.6684	1.22395	1
rno-mir-219-2-3p	330.063	292.811	367.316	1.25445	1
rno-mir-702-5p	23.4384	25.2769	21.6	0.854536	1
rno-mir-25-5p	31.0288	34.3985	27.6592	0.80408	1
rno-mir-3068-5p	29.9528	33.7631	26.1424	0.77429	1
rno-mir-3544_hairp	102.461	113.901	91.0207	0.799118	1
rno-mir-34a-5p	13.4053	15.9367	10.8739	0.682319	1
rno-mir-423-3p	1031.85	981.603	1082.1	1.10238	1
rno-let-7b_hairp	12.7721	11.1021	14.4421	1.30085	1
rno-mir-186-5p	465.423	432.216	498.63	1.15366	1
rno-mir-128-2-5p	160.936	208.76	113.113	0.541831	1
rno-mir-34b-3p	235.71	270.584	200.837	0.742236	1
rno-mir-351-5p	269.751	251.047	288.455	1.14901	1
rno-mir-18a-5p	149.269	166.631	131.908	0.791621	1
rno-mir-667-3p	217.893	240.127	195.658	0.81481	1
rno-mir-335_hairp	384.838	367.007	402.67	1.09717	1
rno-mir-140-3p	1051.65	1017.22	1086.09	1.0677	1
rno-mir-125b-2-3p	373.926	361.878	385.974	1.06659	1
rno-mir-497-5p	18.591	20.6359	16.5461	0.801809	1
rno-mir-409a-3p	205.527	221.247	189.807	0.857896	1
rno-mir-221-5p	179.803	169.006	190.6	1.12777	1
rno-mir-1843-3p	51.9418	54.0905	49.7931	0.920552	1
rno-mir-323_hairp	537.131	498.154	576.107	1.15648	1
rno-mir-450a-3p	15.2026	16.5187	13.8865	0.840655	1
rno-mir-142_hairp	11.1366	12.8488	9.42434	0.733478	1
rno-mir-674_hairp	30.2318	31.8401	28.6235	0.898977	1
rno-mir-190a-5p	9.5947	10.7653	8.42406	0.782518	1
rno-mir-374-5p	250.342	265.662	235.021	0.88466	1
rno-mir-7a-5p	39423.2	41969	36877.4	0.878683	1
rno-mir-7b	7783.12	7318.9	8247.35	1.12686	1
rno-mir-361-5p	746.62	769.315	723.925	0.941	1
rno-mir-6320_hairp	20.1291	18.7413	21.517	1.1481	1
rno-mir-322_hairp	10.0395	8.87903	11.2	1.2614	1
rno-mir-493-5p	34.4865	36.084	32.8889	0.911454	1
rno-mir-872-5p	1002.79	940.734	1064.85	1.13193	1
rno-mir-1249_hairp	30.2775	33.1582	27.3967	0.826242	1
rno-let-7a-2_hairp	289.605	308.303	270.907	0.878704	1
rno-mir-148b-3p	769.09	791.353	746.827	0.943735	1
rno-mir-29a-3p	794.775	858.341	731.209	0.851886	1
rno-mir-212-5p	26.122	27.8082	24.4359	0.878732	1
rno-mir-433_hairp	40.0492	42.8528	37.2455	0.86915	1
rno-mir-503-3p	30.6609	28.6924	32.6294	1.13721	1
rno-mir-137-5p	255.971	245.623	266.319	1.08426	1
rno-mir-26b-5p	1097.15	1067.91	1126.39	1.05476	1
rno-mir-423_hairp	83.4512	81.7986	85.1038	1.04041	1
rno-let-7i-5p	32054.8	30990.2	33119.5	1.06871	1
rno-mir-92b-3p	1856.7	1792.87	1920.53	1.0712	1
rno-mir-345_hairp	11.2799	12.2672	10.2925	0.839029	1
rno-mir-466c-5p	27.2605	26.3405	28.1806	1.06986	1
rno-mir-1193-3p	33.5242	32.583	34.4653	1.05777	1
rno-mir-27b-3p	274.889	269.826	279.953	1.03753	1
rno-mir-191a-5p	3096.83	3057.26	3136.4	1.02589	1
rno-mir-409a-5p	147.278	142.798	151.758	1.06275	1
rno-mir-140-5p	409.346	400.922	417.769	1.04202	1
rno-mir-29a_hairp	95.2493	98.342	92.1566	0.937104	1
rno-mir-702-3p	210.71	219.088	202.333	0.923522	1
rno-mir-98-5p	3499.91	3566.86	3432.96	0.96246	1
rno-mir-34c-5p	346.425	333.513	359.337	1.07743	1
rno-mir-322*	43.0297	42.1046	43.9548	1.04394	1
rno-mir-505-5p	69.6102	71.0106	68.2098	0.960558	1
rno-mir-1224*	9.75392	9.96798	9.53985	0.957049	1
rno-mir-3559-5p	17.299	16.8381	17.7599	1.05475	1
rno-mir-28-5p	436.962	432.926	440.999	1.01865	1
rno-mir-344g	13.215	13.0469	13.3831	1.02577	1
rno-mir-27b_hairp	9.8841	9.99757	9.77063	0.977301	1
rno-mir-1839_hairp	11.7209	11.8826	11.5593	0.972797	1
rno-mir-93-5p	391.474	386.792	396.156	1.02421	1
rno-mir-216b_hairp	22.0761	22.975	21.1772	0.92175	1
rno-mir-122-5p	14.2695	14.1249	14.4141	1.02047	1
rno-let-7c-2_hairp	13.6088	13.4495	13.7681	1.02368	1
rno-mir-7a-2-3p	191.551	190.81	192.291	1.00776	1
rno-mir-3473	48.0737	47.8733	48.2741	1.00837	1
rno-mir-3102	12.263	12.2076	12.3184	1.00907	1
rno-mir-345-5p	12.5527	12.5049	12.6005	1.00765	1
rno-let-7b-3p	25.2779	25.351	25.2048	0.994234	1
rno-mir-541-5p	6083.13	6086.39	6079.86	0.998927	1
rno-mir-7a-1_hairp	<10
rno-mir-466b-1_hairp	<10
rno-mir-351-3p	<10
rno-mir-199a-5p	<10
rno-mir-466b-2_hairp	<10
rno-mir-582_hairp	<10
rno-mir-3596b_hairp	<10
rno-mir-191a-3p	<10
rno-mir-346_hairp	<10
rno-mir-15b-3p	<10
rno-let-7c-1-3p	<10
rno-mir-381_hairp	<10
rno-mir-217_hairp	<10
rno-mir-150-3p	<10
rno-mir-93-3p	<10
rno-mir-187*	<10
rno-mir-551b-3p	<10
rno-mir-23a-5p	<10
rno-mir-337-3p	<10
rno-mir-1298_hairp	<10
rno-mir-3594-5p	<10
rno-mir-199a_hairp	<10
rno-mir-3593_hairp	<10
rno-mir-214-3p	<10
rno-mir-139_hairp	<10
rno-mir-299a_hairp	<10
rno-mir-582-5p	<10
rno-mir-378b_hairp	<10
rno-mir-1306-5p	<10
rno-mir-98_hairp	<10
rno-mir-342_hairp	<10
rno-mir-30c-2_hairp	<10
rno-mir-378a-5p	<10
rno-mir-30e_hairp	<10
rno-mir-466c_hairp	<10
rno-mir-153-5p	<10
rno-mir-652-5p	<10
rno-mir-29b-2-5p	<10
rno-mir-24-2-5p	<10
rno-mir-6322_hairp	<10
rno-mir-29c-5p	<10
rno-mir-22-5p	<10
rno-mir-27a-5p	<10
rno-mir-382_hairp	<10
rno-mir-29c_hairp	<10
rno-mir-223-3p	<10
rno-mir-150_hairp	<10
rno-mir-764-3p	<10
rno-let-7f-2-3p	<10
rno-mir-212_hairp	<10
rno-mir-214_hairp	<10
rno-mir-134-3p	<10
rno-mir-592	<10
rno-mir-205	<10
rno-mir-379_hairp	<10
rno-mir-448_hairp	<10
rno-mir-207_hairp	<10
rno-mir-711_hairp	<10
rno-let-7f-1_hairp	<10
rno-mir-99b_hairp	<10
rno-mir-34b_hairp	<10
rno-mir-425_hairp	<10
rno-mir-193-5p	<10
rno-mir-219-5p	<10
rno-mir-128-1-5p	<10
rno-mir-187_hairp	<10
rno-mir-185_hairp	<10
rno-mir-672_hairp	<10
rno-mir-300_hairp	<10
rno-mir-132_hairp	<10
rno-mir-3075_hairp	<10
rno-mir-23a_hairp	<10
rno-mir-328a_hairp	<10
rno-mir-181c_hairp	<10
rno-mir-181b-2_hairp	<10
rno-mir-142-5p	<10
rno-mir-490-3p	<10
rno-mir-496-5p	<10
rno-mir-541_hairp	<10
rno-mir-191a_hairp	<10
rno-mir-185*	<10
rno-mir-328b_hairp	<10
rno-mir-341_hairp	<10
rno-mir-466b-1*	<10
rno-mir-3068_hairp	<10
rno-mir-490-5p	<10
rno-mir-30d_hairp	<10
rno-mir-872_hairp	<10
rno-mir-450a_hairp	<10
rno-mir-6216	<10
rno-mir-338*	<10
rno-mir-221_hairp	<10
rno-mir-106b_hairp	<10
rno-mir-100_hairp	<10
rno-mir-146a_hairp	<10
rno-mir-351_hairp	<10
rno-mir-93_hairp	<10
rno-mir-26b_hairp	<10
rno-mir-344b-1_hairp	<10
rno-mir-222_hairp	<10
rno-mir-126a_hairp	<10
rno-mir-298_hairp	<10
rno-mir-3562	<10
rno-mir-29a-5p	<10
rno-mir-204_hairp	<10
rno-mir-879_hairp	<10
rno-mir-653_hairp	<10
rno-mir-615_hairp	<10
rno-mir-203a_hairp	<10
rno-mir-511-3p	<10
rno-mir-543*	<10
rno-mir-200c_hairp	<10
rno-mir-3562_hairp	<10
rno-mir-3550_hairp	<10
rno-mir-488-5p	<10
rno-let-7e-3p	<10
rno-mir-429	<10
rno-mir-297	<10
rno-mir-3559-3p	<10
rno-mir-764-5p	<10
rno-mir-339-3p	<10
rno-mir-31a_hairp	<10
rno-mir-6315	<10
rno-mir-20b_hairp	<10
rno-mir-374-3p	<10
rno-mir-598-5p	<10
rno-mir-143-5p	<10
rno-mir-3592_hairp	<10
rno-mir-16-3p	<10
rno-mir-489-5p	<10
rno-mir-92a-1-5p	<10
rno-mir-29b-2_hairp	<10
rno-mir-181a-2_hairp	<10
rno-let-7i-3p	<10
rno-mir-410-5p	<10
rno-mir-195-3p	<10
rno-mir-140_hairp	<10
rno-mir-146b_hairp	<10
rno-mir-99a-3p	<10
rno-mir-425-3p	<10
rno-mir-352_hairp	<10
rno-mir-3541_hairp	<10
rno-mir-6329	<10
rno-mir-3577_hairp	<10
rno-mir-17-1_hairp	<10
rno-mir-6323_hairp	<10
rno-mir-540-5p	<10
rno-mir-21_hairp	<10
rno-mir-3542*	<10
rno-mir-340_hairp	<10
rno-mir-153_hairp	<10
rno-mir-330_hairp	<10
rno-mir-6333_hairp	<10
rno-mir-3558-3p	<10
rno-mir-2985*	<10
rno-mir-421-5p	<10
rno-mir-344i	<10
rno-mir-679_hairp	<10
rno-mir-3558_hairp	<10
rno-mir-6318	<10
rno-mir-190b-5p	<10
rno-mir-200b-5p	<10
rno-mir-152_hairp	<10
rno-mir-501-5p	<10
rno-mir-484_hairp	<10
rno-mir-3544*	<10
rno-mir-107_hairp	<10
rno-mir-135a_hairp	<10
rno-mir-30d-3p	<10
rno-mir-764_hairp	<10
rno-mir-3560_hairp	<10
rno-mir-935_hairp	<10
rno-mir-6327_hairp	<10
rno-mir-326-5p	<10
rno-mir-879-3p	<10
rno-mir-194-3p	<10
rno-mir-667_hairp	<10
rno-mir-181d-3p	<10
rno-mir-1224_hairp	<10
rno-mir-3074_hairp	<10
rno-mir-3577	<10
rno-mir-339_hairp	<10
rno-mir-3556b_hairp	<10
rno-mir-130b_hairp	<10
rno-mir-130a_hairp	<10
rno-mir-347_hairp	<10
rno-mir-96-5p	<10
rno-mir-349_hairp	<10
rno-mir-6314	<10
rno-mir-3557-3p	<10
rno-mir-19a_hairp	<10
rno-mir-218a-2_hairp	<10
rno-mir-17-2_hairp	<10
rno-mir-30c-1_hairp	<10
rno-mir-183_hairp	<10
rno-mir-10b-3p	<10
rno-mir-211-5p	<10
rno-mir-381-5p	<10
rno-mir-208b_hairp	<10
rno-mir-327_hairp	<10
rno-mir-378a_hairp	<10
rno-mir-183-3p	<10
rno-mir-331-5p	<10
rno-mir-3589_hairp	<10
rno-mir-675_hairp	<10
rno-mir-678_hairp	<10
rno-mir-15b_hairp	<10
rno-mir-31b_hairp	<10
rno-mir-6325	<10
rno-mir-194-2_hairp	<10
rno-mir-3542_hairp	<10
rno-mir-184_hairp	<10
rno-mir-741_hairp	<10
rno-mir-540_hairp	<10
rno-mir-216a-3p	<10
rno-mir-186_hairp	<10
rno-mir-3585-5p	<10
rno-mir-222-5p	<10
rno-mir-876_hairp	<10
rno-mir-26a-3p	<10
rno-mir-3564_hairp	<10
rno-mir-181b-1-3p	<10
rno-mir-1949_hairp	<10
rno-mir-761_hairp	<10
rno-mir-425*	<10
rno-mir-3542	<10
rno-mir-200a_hairp	<10
rno-mir-551b_hairp	<10
rno-mir-6317_hairp	<10
rno-mir-196a_hairp	<10
rno-mir-1306_hairp	<10
rno-mir-455_hairp	<10
rno-mir-6315_hairp	<10
rno-mir-34c_hairp	<10
rno-mir-126b_hairp	<10
rno-mir-509-3p	<10
rno-mir-19b-2_hairp	<10
rno-mir-3583-3p	<10
rno-mir-215_hairp	<10
rno-mir-191b_hairp	<10
rno-mir-218a-2-3p	<10
rno-mir-378b	<10
rno-mir-547-3p	<10
rno-mir-3548_hairp	<10
rno-mir-666_hairp	<10
rno-mir-1949	<10
rno-mir-224_hairp	<10
rno-mir-343_hairp	<10
rno-mir-324_hairp	<10
rno-mir-181a-1_hairp	<10
rno-mir-3570_hairp	<10
rno-mir-201-5p	<10
rno-mir-490_hairp	<10
rno-mir-145_hairp	<10
rno-mir-449c_hairp	<10
rno-mir-3065_hairp	<10
rno-mir-1912-3p	<10
rno-mir-875_hairp	<10
rno-mir-34a_hairp	<10
rno-mir-742_hairp	<10
rno-mir-3547*	<10
rno-mir-501_hairp	<10
rno-mir-144_hairp	<10
rno-mir-193_hairp	<10
rno-mir-323*	<10
rno-mir-3596a*	<10
rno-mir-3568*	<10
rno-mir-3571_hairp	<10
rno-mir-3578	<10
rno-mir-130a-5p	<10
rno-mir-3596a	<10
rno-mir-6334_hairp	<10
rno-mir-101a-5p	<10
rno-mir-92a-2_hairp	<10
rno-mir-363_hairp	<10
rno-mir-380_hairp	<10
rno-mir-463_hairp	<10
rno-mir-365-5p	<10
rno-mir-294_hairp	<10
rno-mir-503_hairp	<10
rno-mir-146a-3p	<10
rno-mir-328b-3p	<10
rno-mir-542_hairp	<10
rno-mir-129-1_hairp	<10
rno-mir-743a_hairp	<10
rno-mir-6319_hairp	<10
rno-mir-881_hairp	<10
rno-mir-3570	<10
rno-mir-347*	<10
rno-mir-3585-3p	<10
rno-mir-203b_hairp	<10
rno-mir-1912_hairp	<10
rno-mir-671*	<10
rno-mir-19b-1_hairp	<10
rno-mir-3553_hairp	<10
rno-mir-141_hairp	<10
rno-mir-3552*	<10
rno-mir-743b_hairp	<10
rno-mir-3546	<10
rno-mir-338_hairp	<10
rno-mir-451_hairp	<10
rno-mir-3587_hairp	<10
rno-mir-344a-2_hairp	<10
rno-mir-3582*	<10
rno-mir-881-3p	<10
rno-mir-3556a_hairp	<10
rno-mir-3590-3p	<10
rno-mir-107-5p	<10
rno-mir-377_hairp	<10
rno-mir-3543_hairp	<10
rno-mir-3120	<10
rno-mir-542-5p	<10
rno-mir-133a-3p	<10
rno-let-7f-1-3p	<10
rno-mir-673-3p	<10
rno-mir-188-5p	<10
rno-mir-3065-5p	<10
rno-mir-24-1_hairp	<10
rno-mir-471_hairp	<10
rno-mir-484	<10
rno-mir-362-3p	<10
rno-mir-23b-5p	<10
rno-mir-758-5p	<10
rno-mir-215	<10
rno-mir-551b-5p	<10
rno-mir-210_hairp	<10
rno-mir-325_hairp	<10
rno-mir-489_hairp	<10
rno-mir-30a_hairp	<10
rno-mir-195_hairp	<10
rno-mir-3561_hairp	<10
rno-mir-665_hairp	<10
rno-mir-223_hairp	<10
rno-mir-196c_hairp	<10
rno-mir-668*	<10
rno-mir-221*	<10
rno-mir-412-3p	<10
rno-mir-1306-3p	<10
rno-mir-3552	<10
rno-mir-3072	<10
rno-mir-301a-5p	<10
rno-mir-20a-3p	<10
rno-mir-196a-5p	<10
rno-mir-24-1-5p	<10
rno-mir-3541	<10
rno-mir-466c-3p	<10
rno-mir-383-3p	<10
rno-mir-32-3p	<10
rno-mir-547-5p	<10
rno-mir-802-3p	<10
rno-mir-146b-3p	<10
rno-mir-224-3p	<10
rno-mir-201-3p	<10
rno-mir-181b-2-3p	<10
rno-mir-678	<10
rno-mir-465-5p	<10
rno-mir-496_hairp	<10
rno-mir-1188_hairp	<10
rno-mir-292_hairp	<10
rno-mir-504_hairp	<10
rno-mir-6318_hairp	<10
rno-mir-92a-1_hairp	<10
rno-mir-135b_hairp	<10
rno-mir-200b_hairp	<10
rno-mir-3549_hairp	<10
rno-mir-10a_hairp	<10
rno-mir-350_hairp	<10
rno-mir-6332_hairp	<10
rno-mir-3574_hairp	<10
rno-mir-3582_hairp	<10
rno-mir-133b_hairp	<10
rno-mir-103-2_hairp	<10
rno-mir-3568_hairp	<10
rno-mir-206_hairp	<10
rno-mir-532_hairp	<10
rno-mir-216a_hairp	<10
rno-mir-6316_hairp	<10
rno-mir-497_hairp	<10
rno-mir-3578_hairp	<10
rno-mir-362_hairp	<10
rno-mir-3575_hairp	<10
rno-mir-129-2*	<10
rno-mir-350*	<10
rno-mir-3074*	<10
rno-mir-544*	<10
rno-mir-3570*	<10
rno-mir-194-1*	<10
rno-mir-145*	<10
rno-mir-466b-1-3p	<10
rno-mir-543-5p	<10
rno-mir-362-5p	<10
rno-mir-448-5p	<10
rno-mir-487b-5p	<10
rno-mir-103-2-5p	<10
rno-mir-455-5p	<10
rno-mir-483-5p	<10
rno-mir-18a-3p	<10
rno-mir-200a-5p	<10
rno-mir-301b-3p	<10
rno-mir-3594-3p	<10
rno-mir-363-3p	<10
rno-mir-6327	<10
rno-mir-874-5p	<10
rno-mir-144-3p	<10
rno-mir-544-3p	<10
rno-mir-26b-3p	<10
rno-mir-218a-1-3p	<10
rno-mir-32-5p	<10
rno-mir-141-5p	<10
rno-mir-216a-5p	<10
rno-mir-328a-5p	<10
rno-mir-33-3p	<10
rno-mir-3572	<10
rno-mir-6321	<10
rno-mir-3550	<10
rno-mir-377-5p	<10
rno-mir-1188-3p	<10
rno-mir-500-5p	<10
rno-mir-875	<10
rno-mir-203b-3p	<10
rno-mir-876	<10
rno-mir-20b-5p	<10
rno-mir-216b-3p	<10
rno-let-7a-2-3p	<10
rno-mir-376c-5p	<10
rno-mir-147	<10
rno-mir-1193-5p	<10
rno-mir-223-5p	<10
rno-mir-743a-3p	<10
rno-mir-6319	<10
rno-mir-9b-5p	<10
rno-mir-471-3p	<10
rno-mir-802-5p	<10
rno-mir-17-2-3p	<10
rno-mir-3075	<10
rno-mir-3593-3p	<10
rno-mir-9b-3p	<10
rno-mir-196c-5p	<10
rno-mir-3580-3p	<10
rno-mir-760-5p	<10
rno-mir-10a-3p	<10
rno-mir-494-5p	<10
rno-mir-509-5p	<10
rno-mir-363-5p	<10
rno-mir-186-3p	<10
rno-mir-544-5p	<10
rno-mir-466d	<10
rno-mir-664-1-5p	<10
rno-mir-3065-3p	<10
rno-mir-871-3p	<10
rno-mir-615	<10
rno-mir-3569	<10
rno-mir-675-5p	<10
rno-mir-6328	<10
rno-mir-471-5p	<10
rno-mir-742-5p	<10
rno-mir-208a-3p	<10
rno-mir-21-3p	<10
rno-mir-6317	<10
rno-mir-6333	<10
rno-mir-3586-3p	<10
rno-mir-122-3p	<10
rno-mir-133b-3p	<10
rno-mir-3548	<10
rno-mir-203a-5p	<10
rno-mir-497-3p	<10
rno-mir-101b-5p	<10
rno-mir-202-3p	<10
rno-mir-349	<10
rno-mir-3580-5p	<10
rno-mir-883-5p	<10
rno-mir-3586-5p	<10
rno-mir-1-5p	<10
rno-mir-295-5p	<10
rno-mir-3576	<10
rno-mir-463-5p	<10
rno-mir-628	<10
rno-mir-24-2_hairp	<10
rno-mir-702_hairp	<10
rno-mir-543_hairp	<10
rno-mir-329_hairp	<10
rno-mir-483_hairp	<10
rno-mir-22_hairp	<10
rno-mir-182_hairp	<10
rno-mir-16_hairp	<10
rno-mir-3594_hairp	<10
rno-mir-410_hairp	<10
rno-mir-30b_hairp	<10
rno-mir-495_hairp	<10
rno-mir-27a_hairp	<10
rno-mir-466d_hairp	<10
rno-mir-211_hairp	<10
rno-mir-138-2_hairp	<10
rno-mir-128-1_hairp	<10
rno-mir-374_hairp	<10
rno-mir-218a-1_hairp	<10
rno-mir-6325_hairp	<10
rno-mir-376c_hairp	<10
rno-mir-6321_hairp	<10
rno-mir-6328_hairp	<10
rno-mir-344b-2_hairp	<10
rno-mir-148b_hairp	<10
rno-mir-205_hairp	<10
rno-mir-301b_hairp	<10
rno-mir-493_hairp	<10
rno-mir-3586_hairp	<10
rno-mir-3566_hairp	<10
rno-mir-421_hairp	<10
rno-mir-181d_hairp	<10
rno-mir-6216_hairp	<10
rno-mir-3573_hairp	<10
rno-mir-25_hairp	<10
rno-mir-3120_hairp	<10
rno-mir-544_hairp	<10
rno-mir-218b_hairp	<10
rno-mir-3572_hairp	<10
rno-mir-28_hairp	<10
rno-mir-449a_hairp	<10
rno-mir-96_hairp	<10
rno-mir-181b-1_hairp	<10
rno-mir-18a_hairp	<10
rno-mir-154_hairp	<10
rno-mir-194-1_hairp	<10
rno-mir-133a_hairp	<10
rno-mir-6329_hairp	<10
rno-mir-296_hairp	<10
rno-mir-598_hairp	<10
rno-mir-291b_hairp	<10
rno-mir-874_hairp	<10
rno-mir-3585_hairp	<10
rno-mir-878_hairp	<10
rno-mir-336_hairp	<10
rno-mir-465_hairp	<10
rno-mir-103-1_hairp	<10
rno-mir-9b-3_hairp	<10
rno-mir-3583_hairp	<10
rno-mir-105_hairp	<10
rno-mir-122_hairp	<10
rno-mir-32_hairp	<10
rno-mir-499_hairp	<10
rno-mir-802_hairp	<10
rno-mir-192_hairp	<10
rno-mir-632_hairp	<10
rno-mir-6326_hairp	<10
rno-mir-9b-1_hairp	<10
rno-mir-673_hairp	<10
rno-mir-6314_hairp	<10
rno-mir-299b_hairp	<10
rno-mir-20a_hairp	<10
rno-mir-344a-1_hairp	<10
rno-mir-6330_hairp	<10
rno-mir-3552_hairp	<10
rno-mir-511_hairp	<10
rno-mir-208a_hairp	<10
rno-mir-196b_hairp	<10
rno-mir-3559_hairp	<10
rno-mir-3576_hairp	<10
rno-mir-547_hairp	<10
rno-mir-188_hairp	<10
rno-mir-3595_hairp	<10
rno-mir-3588_hairp	<10
rno-mir-880_hairp	<10
rno-mir-3579_hairp	<10
rno-mir-1_hairp	<10
rno-mir-3546_hairp	<10
rno-mir-429_hairp	<10
rno-mir-301a_hairp	<10
rno-mir-3591_hairp	<10
rno-mir-758_hairp	<10
rno-mir-500_hairp	<10
rno-mir-2964_hairp	<10
rno-mir-3596a_hairp	<10
rno-mir-190a_hairp	<10
rno-mir-3580_hairp	<10
rno-mir-9b-2_hairp	<10
rno-mir-219-1_hairp	<10
rno-mir-33_hairp	<10
rno-mir-202_hairp	<10
rno-mir-664-2_hairp	<10
rno-mir-293_hairp	<10
rno-mir-759_hairp	<10
rno-mir-3569_hairp	<10
rno-mir-10b_hairp	<10
rno-mir-568_hairp	<10
rno-mir-290_hairp	<10
rno-mir-509_hairp	<10
rno-mir-3551_hairp	<10
rno-mir-124-1_hairp	<10
rno-mir-9a-2_hairp	<10
rno-mir-592_hairp	<10
rno-mir-664-1_hairp	<10
rno-mir-3596d_hairp	<10
rno-mir-291a_hairp	<10
rno-mir-3590_hairp	<10
rno-mir-201_hairp	<10
rno-mir-871_hairp	<10
rno-mir-883_hairp	<10
rno-mir-299*	<10
rno-mir-140*	<10
rno-mir-341*	<10
rno-mir-495*	<10
rno-mir-337*	<10
rno-mir-3567*	<10
rno-mir-1249*	<10
rno-mir-146b*	<10
rno-mir-3565*	<10
rno-mir-382*	<10
rno-mir-664-2*	<10
rno-mir-143*	<10
rno-mir-330*	<10
rno-mir-876*	<10
rno-let-7e*	<10
rno-mir-207*	<10
rno-mir-301b*	<10
rno-mir-7b*	<10
rno-mir-126*	<10
rno-mir-150*	<10
rno-mir-483*	<10
rno-mir-147*	<10
rno-mir-3562*	<10
rno-mir-328a*	<10
rno-mir-3587*	<10
rno-mir-494*	<10
rno-mir-3550*	<10
rno-mir-151*	<10
rno-mir-3574*	<10
rno-mir-875*	<10
rno-mir-30a*	<10
rno-mir-30c-2*	<10
rno-mir-3596c*	<10
rno-mir-664-1*	<10
							rno-mir-935*					ND
