# Supplementary material for: Substantial and robust changes in microRNA transcriptome support postnatal development of the hypothalamus in rat
Source: Sci Rep. 2016 Apr 27;6:24896. doi: 10.1038/srep24896 (PMC4847009; doi:10.1038/srep24896)
Supplement: Supplementary Dataset 5 [file srep24896-s6.xls]

## Sheet: LEGEND
						Supplemental Table S5. miRNA expression profiles of developing ARC/MEs in HF-progeny.
						miRNA expressions have been normalized at stages P4, P8, P14, P21 or P28 using the DESeq procedure.
						Coefficients of variations (ratios of standard deviations to means) (CVs) have been calculated for each miRNA.

## Sheet: P28
miRNA	28HF1	28HF2	28HF3	28HF4	28HF5	28HF6	28HF7	MEAN	STD	CV
rno-let-7c-5p	170453	272956	263897	562937	155120	537800	238502	314523	167231	0.531697
rno-mir-7a-5p	194532	178095	169104	414337	242116	289308	284797	253184	86163.5	0.34032
rno-let-7a-5p	128548	163130	159289	229833	82015.6	309293	94983.1	166727	79746	0.478301
rno-let-7f-5p	141658	149889	174361	218589	106091	260835	107845	165610	57229.5	0.345569
rno-mir-9a-5p	92035.4	102080	93541	184719	135683	128114	99724.4	119414	33447.3	0.280096
rno-let-7i-5p	82152.2	94396.2	105430	170053	87203.1	137185	85989.8	108916	32846.3	0.301575
rno-let-7d-5p	34356.7	43965.9	50151.3	83532.8	53610.5	61068.4	62806.4	55641.7	15718	0.282486
rno-mir-7b	45706.1	42985.4	41261.8	81094.5	54655.3	60366.9	62558.2	55518.3	14050.9	0.253085
rno-let-7b-5p	29624.8	48787.5	43773.1	92584.7	23714.9	99946	44556.2	54712.5	29800.9	0.544682
rno-let-7e-5p	31045.9	47317.9	46336.4	71129.4	27555.9	90356.6	58578	53188.6	22215.4	0.417672
rno-mir-98-5p	14198.7	18471.8	20534.5	30819.7	19922.5	26389.6	21547.2	21697.7	5422.08	0.249892
rno-mir-143-3p	14805.9	18730.8	17254.4	31903.1	11995.6	15767.1	13638.2	17727.9	6634.94	0.374266
rno-mir-26a-5p	14581.6	15811	16692.9	17978.3	15574.9	14857.9	15506.2	15857.5	1156.74	0.072946
rno-mir-383-5p	10839.8	15685.1	10990.8	29111.5	10408.7	17756.5	14189	15568.8	6583.51	0.422866
rno-mir-185-5p	8393.72	13875.3	12967.9	20073.5	12694	11632.9	12700.6	13191.1	3507.5	0.265899
rno-mir-376b-3p	10567.5	11166.1	14845.1	12488	16958.9	7135.76	13241.2	12343.2	3163.52	0.256296
rno-mir-379-5p	10775.7	11934.8	11937	18129	8990.64	14271.5	8501.94	12077.2	3303.59	0.273539
rno-mir-125a-5p	11594	11727.8	13510.1	9414.61	13404	10931.4	10448.9	11575.8	1497.94	0.129402
rno-mir-24-3p	8453.42	11384	12649.9	11570.2	15300.4	7055.48	10707.4	11017.3	2702.34	0.245282
rno-mir-29a-3p	9238.19	8915.69	11670.3	10278.5	14413.7	8795.36	9297.97	10372.8	2044.33	0.197085
rno-mir-487b-3p	8092.33	11209.7	12088.4	9647.09	14215.2	6402.81	10373	10289.8	2577.06	0.250448
rno-mir-103-3p	6716.43	6843.23	7543.91	16529.5	11102.7	11184.4	10758.7	10097	3477.12	0.344373
rno-mir-125b-5p	10337.5	8162.73	9186.99	6616.45	10845.2	7071.19	10746.4	8995.21	1750.29	0.19458
rno-mir-3099	6368.45	6872.28	7829.31	12349.5	7378.9	10472.4	9569.81	8691.52	2179.3	0.250739
rno-mir-127-3p	9880.28	8645.74	8111.38	8016.93	6672.3	10083.3	7931.59	8477.35	1188.66	0.140216
rno-mir-541-5p	5343.45	6765.76	6893.74	12953.9	6449.42	10064.1	9019.98	8212.9	2637.34	0.321122
rno-mir-434-3p	8427.21	9211.06	9144.98	5255.03	9842.26	5214.39	7421.76	7788.1	1900.38	0.24401
rno-mir-151-3p	3207.52	3973.02	4217.73	11914.3	2384.04	10975	5143.43	5973.57	3843.09	0.643349
rno-mir-23b-3p	4038.89	5675.05	5705.44	3524.43	6203.18	3753.73	6931.42	5118.88	1334.58	0.260718
rno-mir-378a-3p	3568.61	4867.62	3747.61	7289.72	4021.58	7097.37	4420.23	5001.82	1558.31	0.31155
rno-mir-30c-5p	6605.78	5556.42	4511.81	3496.54	5672.74	3244.16	5502.46	4941.42	1234.97	0.249922
rno-mir-382-5p	4721.74	5205.36	5526.73	5374.99	2756.32	6292.87	4556.66	4919.24	1110.12	0.225669
rno-mir-191a-5p	4526.64	5020.14	4994.59	5626.08	4646.42	4910.74	4423.31	4878.28	403.798	0.0827747
rno-mir-1224	2961.46	3927.02	3252.82	8174.08	2128.07	8313.71	5157.79	4844.99	2500.66	0.516132
rno-mir-433-3p	3118.71	5153.31	3608.91	6085.46	4330.59	4498.9	5509.64	4615.07	1048.64	0.227221
rno-mir-872-5p	3645.77	3779.33	5059.94	7442.23	3638.11	5104.45	3585.22	4607.86	1419.09	0.307971
rno-mir-672-5p	2261.14	2875.05	3330.17	7016.32	3285.3	7352.15	5998.96	4588.44	2127.43	0.46365
rno-mir-1843-5p	3179.86	3262.43	3989.67	6892.64	1943.15	5779.81	3756.53	4114.87	1680.74	0.408456
rno-mir-30d-5p	5676.86	3876.18	3253.49	3008.32	3325.2	3519.89	4118.64	3825.51	899.511	0.235135
rno-mir-9a-3p	3679.26	4005.71	3959	4375.32	4460.04	2711.9	2522.47	3673.39	769.483	0.209475
rno-mir-26b-5p	2868.28	3780.54	3786.96	3792.25	4567.1	3172.61	3390.31	3622.58	547.459	0.151124
rno-mir-99a-5p	5138.15	2770.95	2652	2641	2708.14	3945.7	5230.62	3583.79	1186.28	0.331014
rno-mir-134-5p	2552.33	3322.96	2668.01	5112.75	3186.51	4163.84	2981.01	3426.77	912.266	0.266217
rno-mir-1839-5p	3960.26	3644.96	3556.9	4202.35	2641.47	3486.73	2461.95	3422.09	645.716	0.18869
rno-mir-140-3p	2840.62	2830.26	2825.38	4163.3	4006.98	3205.77	2759.44	3233.11	601.639	0.186087
rno-mir-320-3p	1396.28	2712.84	1816.46	4568.75	2794.76	3579.22	3781.15	2949.92	1117.02	0.37866
rno-mir-30e-3p	2090.79	2302.46	2372.6	4477.61	2678.94	3753.73	2658.91	2905.01	876.98	0.301886
rno-mir-382-3p	2827.51	3170.43	3400.19	1701.77	4428.41	2020.84	2307.05	2836.6	930.657	0.328089
rno-mir-760-3p	1680.2	2652.31	2033.85	3833.17	2072.11	3694.4	3058.97	2717.86	844.572	0.310749
rno-mir-369-3p	4346.1	2879.89	3784.96	2279.26	2275.52	1752.09	1670.02	2712.55	1019.36	0.375796
rno-mir-335	2213.09	2544.57	2605.32	2520.11	4375.85	1869.01	2001.36	2589.9	837.141	0.323232
rno-mir-128-3p	4102.95	2681.37	3078.78	1680.38	1679.39	1645.64	2254.74	2446.18	917.634	0.37513
rno-mir-29b-3p	2023.81	2038.56	2142.54	1104.76	5188.54	1280.91	2041.37	2260.07	1356.22	0.600077
rno-mir-539-3p	1640.89	2011.93	2367.26	3170.13	2480.4	1717.19	2169.59	2222.49	520.612	0.234248
rno-mir-153-3p	2459.15	2309.73	3278.83	1724.09	3372.4	1041.83	1214.56	2200.08	927.05	0.42137
rno-mir-137-3p	2061.67	2019.19	2662.01	2785.14	1761.63	2275.62	1702.85	2181.16	418.375	0.191813
rno-mir-100-5p	2830.42	1829.14	1636.41	1463.71	1752.87	2261.66	2565.56	2048.54	511.779	0.249826
rno-mir-770-3p	1306.01	1999.83	1909.82	2995.3	1391.3	2396.04	2071.12	2009.92	579.096	0.288119
rno-mir-300-3p	1445.79	1738.35	2014.51	3095.74	2119.8	1916.13	1721.31	2007.37	528.383	0.263221
rno-mir-323-3p	2904.68	2096.67	2114.53	1529.73	1326.58	1806.19	2081.37	1979.97	509.4	0.257277
rno-mir-760_hairp	1180.8	1866.67	1429.69	3262.19	1264.29	2762.51	2086.5	1978.95	788.916	0.398654
rno-mir-23a-3p	1696.22	2101.51	2164.55	1222.86	2166.03	1469.38	2949.21	1967.11	568.062	0.28878
rno-mir-330-3p	1163.33	1689.93	1451.03	3235.23	1228.28	2755.53	2172.67	1956.57	796.483	0.407081
rno-mir-127-5p	1670.01	1687.5	2108.53	2953.46	2089.62	1753.84	948.877	1887.41	607.2	0.321712
rno-mir-328a-3p	2390.72	1610.03	1695.76	1408.84	1480.84	2218.04	2086.5	1841.53	386.336	0.20979
rno-mir-375-3p	1667.1	1467.18	2010.51	2641	1604.45	2005.13	1468.96	1837.76	420.307	0.228706
rno-mir-140-5p	1409.39	1624.56	1837.8	2098.85	1922.71	1694.5	1619.76	1743.94	227.586	0.130501
rno-mir-148b-3p	1442.88	1383.66	1781.12	2356.44	2191.82	1710.21	1327.4	1741.93	402.532	0.231084
rno-mir-124-3p	1876.76	2183.83	2492.63	2074.67	2104.71	342.042	1078.13	1736.11	754.919	0.434833
rno-mir-204-5p	1330.77	1659.66	1264.32	983.866	2353.87	1588.05	2350.14	1647.24	529.764	0.321607
rno-mir-34c-5p	1777.75	1030.18	1800.45	2603.8	2220.53	881.281	1037.1	1621.58	660.721	0.407454
rno-mir-411-5p	1710.78	1519.24	2121.2	2045.85	1153.82	1888.21	876.044	1616.45	464.325	0.28725
rno-mir-99b-5p	2084.96	1459.92	1346.34	1576.23	1033.13	2054	1599.24	1593.4	375.692	0.235779
rno-mir-151-5p	1368.62	1574.92	1778.45	1513	1755.79	1444.95	1382.8	1545.5	167.471	0.10836
rno-mir-132-3p	2204.35	1403.03	1128.28	1126.15	894.928	2115.07	1787.99	1522.83	517.555	0.339864
rno-mir-30a-5p	1891.32	1372.76	1169.63	1167.99	1599.58	1668.33	1570.52	1491.45	268.143	0.179787
rno-mir-376a-3p	1038.11	1277.13	1731.1	1473.01	2386.96	1057.54	1247.39	1458.75	474.609	0.325353
rno-mir-30e-5p	1898.6	1261.39	989.583	948.528	1408.82	1984.19	1469.99	1423.01	404.687	0.284387
rno-mir-29a_hairp	1195.36	1096.76	1312.33	2006.79	1566.98	1476.36	1224.82	1411.34	309.088	0.219003
rno-mir-653-3p	1008.99	1272.29	1343.67	1336.31	1442.4	1485.09	1787.99	1382.39	235.878	0.170631
rno-mir-376b-5p	1279.81	1355.81	1797.12	1250.76	1765.04	1001.69	1057.61	1358.26	314.46	0.231517
rno-mir-125b-1-3p	744.006	1150.02	1274.99	2219.74	917.8	1718.93	1340.74	1338.03	498.547	0.372597
rno-mir-221-3p	1868.02	1524.08	1020.92	990.375	1140.19	1118.62	1613.6	1325.12	341.316	0.257575
rno-mir-92b-3p	1588.47	1050.76	840.879	956.898	1303.7	1348.97	1922.37	1287.44	379.145	0.294496
rno-mir-218a-5p	1953.92	1342.5	1170.3	1035.01	1033.13	938.87	1312.02	1255.11	342.572	0.272943
rno-mir-219-2-3p	573.656	1597.92	1220.31	2035.62	614.624	1793.97	833.986	1238.58	587.13	0.474034
rno-mir-770_hairp	850.292	1112.49	1050.93	1604.13	906.607	1589.8	1158.14	1181.77	303.573	0.25688
rno-mir-708-5p	981.33	953.912	1306.33	1677.59	1137.76	842.889	1118.14	1145.42	278.397	0.243052
rno-mir-183-5p	305.756	777.172	164.041	398.01	1106.13	2624.65	2422.97	1114.1	1014.67	0.910747
rno-mir-181a-5p	1422.49	957.544	1006.92	1057.33	980.576	1163.99	1117.11	1100.85	159.908	0.145259
rno-mir-101b-3p	949.299	783.225	969.578	1525.08	911.96	1612.48	952.98	1100.66	326.694	0.296817
rno-mir-380-3p	1624.87	1148.81	1284.32	645.371	981.549	717.241	1071.97	1067.73	334.806	0.313567
rno-mir-411_hairp	1075.97	1072.55	1451.03	1323.29	698.813	1200.64	645.236	1066.79	301.27	0.282408
rno-mir-126a-3p	1343.87	1137.92	1050.27	904.822	926.073	935.38	1027.86	1046.6	154.957	0.148058
rno-mir-135a-5p	1734.07	969.649	1383.68	450.086	955.271	729.456	1080.18	1043.2	419.913	0.402524
rno-mir-361-5p	1131.3	1056.81	1221.64	805.319	1179.61	806.241	1051.46	1036.05	168.742	0.16287
rno-mir-28-5p	663.927	842.542	724.85	1437.67	843.831	1481.6	1127.37	1017.4	335.518	0.32978
rno-mir-27b-3p	848.836	926.07	990.25	1106.62	929.966	910.948	878.096	941.54	85.1971	0.0904869
rno-mir-181d-5p	1170.61	749.33	772.195	941.089	585.426	1179.7	907.845	900.884	220.301	0.244539
rno-mir-485-5p	557.64	767.488	638.828	1474.87	547.955	1296.62	1008.37	898.824	371.131	0.412908
rno-mir-146b-5p	1068.69	976.913	866.219	974.566	673.507	879.536	625.746	866.454	163.365	0.188544
rno-mir-29c-3p	885.236	774.751	944.905	494.723	1241.41	767.849	787.825	842.386	225.665	0.267887
rno-mir-106b-5p	755.653	834.068	891.558	770.912	1064.28	827.183	678.063	831.674	123.007	0.147903
rno-mir-3068-5p	794.965	659.749	932.235	960.618	792.734	649.181	891.432	811.559	124.635	0.153575
rno-mir-341	864.852	794.12	922.9	812.759	971.817	626.495	601.127	799.153	140.64	0.175987
rno-mir-543-3p	1059.95	875.227	704.845	487.283	994.689	425.807	807.315	765.017	241.348	0.31548
rno-mir-146a-5p	583.848	675.486	763.526	920.631	730.931	685.829	746.792	729.577	103.303	0.141593
rno-mir-330-5p	637.719	710.592	802.203	704.887	830.692	593.338	774.489	721.988	86.6811	0.120059
rno-mir-409a_hairp	998.802	697.276	684.173	671.409	564.987	762.614	641.133	717.199	137.781	0.19211
rno-mir-298-5p	393.114	575.011	522.132	1141.02	364.492	1287.89	581.636	695.043	366.961	0.527968
rno-mir-186-5p	1081.79	713.013	636.161	578.416	856.483	425.807	569.326	694.429	216.533	0.311815
rno-mir-181b-5p	924.547	593.169	649.497	701.167	448.194	787.045	704.734	686.908	149.55	0.217715
rno-mir-423-3p	678.486	663.381	790.866	502.162	932.886	629.985	555.991	679.108	144.926	0.213407
rno-mir-30a-3p	452.81	526.589	504.794	860.185	623.87	874.301	605.23	635.397	168.761	0.2656
rno-mir-340-5p	560.552	521.746	655.499	969.917	539.195	710.26	416.48	624.807	179.269	0.286919
rno-mir-138-5p	704.694	673.065	743.521	406.379	524.109	656.162	604.204	616.019	116.563	0.18922
rno-mir-30c-2-3p	329.051	445.482	401.435	1353.05	328.481	795.771	540.604	599.124	369.542	0.616804
rno-mir-329-5p	397.482	1699.61	721.516	204.585	166.43	534.004	411.351	590.711	524.182	0.887374
rno-mir-30b-5p	781.861	596.8	616.156	242.712	861.836	361.238	634.978	585.083	218.415	0.373306
rno-mir-22-3p	781.861	734.803	745.522	356.163	673.507	411.846	367.241	581.563	193.426	0.332596
rno-mir-653-5p	891.059	493.904	397.434	353.373	613.164	553.2	665.753	566.841	181.117	0.31952
rno-mir-380-5p	624.615	631.906	626.825	669.549	425.809	603.808	338.518	560.147	125.693	0.224393
rno-mir-107-3p	414.954	388.586	410.104	820.198	877.895	521.788	486.235	559.966	203.532	0.363472
rno-mir-21-5p	630.439	543.536	541.47	570.047	513.403	636.966	462.642	556.929	62.1619	0.111615
rno-mir-376c-3p	425.146	549.589	695.509	534.71	778.135	410.101	403.145	542.333	147.064	0.27117
rno-let-7c-1_hairp	330.507	492.693	437.444	838.797	323.614	914.438	435.971	539.066	239.362	0.444031
rno-mir-129-5p	500.857	473.324	464.117	511.461	536.275	722.476	550.862	537.053	87.4824	0.162893
rno-mir-494-3p	314.492	489.062	395.433	742.084	681.78	502.592	495.468	517.273	150.03	0.290041
rno-mir-6215	413.498	1137.92	520.131	491.003	166.43	640.456	223.627	513.294	321.726	0.626787
rno-mir-101a_hairp	661.015	405.534	560.808	342.214	652.582	589.848	365.189	511.027	136.699	0.267499
rno-mir-381-3p	394.57	409.165	528.8	518.901	719.251	387.415	455.461	487.652	117.058	0.240045
rno-mir-335_hairp	644.999	441.85	518.131	166.457	585.426	369.964	569.326	470.879	162.82	0.345779
rno-mir-342-5p	251.884	401.902	393.433	637.002	314.368	687.574	560.094	463.751	166.016	0.357984
rno-mir-125b-2-3p	634.807	468.482	467.451	427.768	401.477	443.258	385.706	461.278	82.6008	0.179069
rno-let-7d-3p	525.609	470.903	470.119	485.423	367.412	431.042	444.177	456.384	49.5682	0.108611
rno-mir-410-3p	562.008	516.904	556.807	355.233	442.354	321.1	438.022	456.061	94.8423	0.20796
rno-mir-495	755.653	535.062	440.111	184.126	372.765	284.453	544.707	445.268	188.693	0.423773
rno-mir-344g	547.448	508.43	664.168	612.824	493.938	95.9811	150.795	439.083	224.068	0.510309
rno-mir-136-3p	840.1	348.638	478.788	253.871	297.336	429.297	378.525	432.365	195.113	0.451269
rno-mir-384-5p	713.43	449.114	396.767	230.623	492.478	273.982	456.487	430.411	158.377	0.367966
rno-mir-448-3p	390.203	260.268	443.445	457.525	413.643	516.553	528.294	429.99	90.1405	0.209634
rno-mir-652-3p	363.995	441.85	462.117	297.578	584.939	376.944	450.332	425.394	91.4241	0.214917
rno-mir-135a-3p	260.62	349.849	458.116	753.243	327.994	441.513	385.706	425.292	159.549	0.375152
rno-mir-139-3p	218.397	286.9	224.057	816.478	194.655	680.593	370.319	398.771	248.982	0.624372
rno-mir-598-3p	589.672	300.216	336.085	314.316	374.225	408.356	402.119	389.284	97.7189	0.251022
rno-mir-101a-3p	458.634	299.005	362.758	342.214	388.337	448.494	308.77	372.602	63.1399	0.169457
rno-mir-384-3p	580.936	384.954	460.116	167.387	473.012	164.04	312.873	363.331	158.047	0.434995
rno-mir-136_hairp	349.435	364.375	425.441	329.195	563.527	249.551	257.479	362.715	107.582	0.296602
rno-mir-770*	286.828	384.954	341.42	428.698	332.861	383.924	358.009	359.528	45.374	0.126204
rno-mir-1-3p	417.866	562.905	341.42	272.469	152.318	596.828	131.304	353.587	184.282	0.521178
rno-mir-434-5p	318.86	319.585	349.422	159.018	655.988	270.492	346.725	345.727	151.769	0.438984
rno-mir-344a-3p	406.218	324.427	247.396	249.221	265.218	483.396	439.048	344.989	97.6684	0.283106
rno-mir-212-3p	339.243	386.165	373.428	223.183	488.585	205.923	374.422	341.564	98.4185	0.288141
rno-mir-139-5p	343.611	438.219	334.084	300.367	371.305	239.08	361.086	341.108	61.734	0.180981
rno-mir-212-5p	333.419	300.216	250.063	318.966	380.551	347.277	380.577	330.153	46.228	0.14002
rno-mir-344b-5p	391.659	400.692	330.75	252.941	360.112	242.57	326.209	329.276	62.3152	0.189249
rno-mir-93-5p	291.196	334.111	302.076	389.641	390.284	303.649	237.989	321.278	54.9568	0.171057
rno-mir-338-5p	387.291	409.165	388.098	207.374	123.606	450.239	267.737	319.073	121.146	0.379682
rno-mir-664-2-5p	148.51	267.531	227.391	586.786	131.879	549.71	295.434	315.32	182.811	0.579763
rno-mir-182	106.287	243.32	48.679	93.9229	600.025	500.847	610.359	314.777	248.836	0.790515
rno-mir-3547	398.938	354.691	261.399	184.126	413.643	237.335	335.441	312.225	86.3598	0.276595
rno-mir-34b-3p	366.907	186.424	530.134	290.138	359.626	144.844	290.305	309.768	127.469	0.411496
rno-mir-92a-3p	343.611	285.689	216.055	203.655	222.394	394.395	398.016	294.831	84.4484	0.28643
rno-mir-423-5p	147.054	181.582	157.373	467.755	141.125	561.926	402.119	294.133	177.92	0.604895
rno-mir-374-5p	486.297	305.058	344.754	117.171	281.764	172.766	263.634	281.635	119.474	0.424216
rno-mir-1843_hairp	190.733	207.004	246.729	400.8	167.404	427.552	262.608	271.833	102.698	0.3778
rno-mir-370-3p	380.011	282.058	207.386	190.636	167.89	406.611	226.705	265.899	94.2627	0.354505
rno-mir-329-3p	441.162	262.689	235.393	134.84	276.897	122.158	379.551	264.67	117.277	0.443106
rno-mir-411-3p	302.844	308.69	324.082	150.649	341.133	155.315	266.711	264.203	79.3027	0.300158
rno-mir-433-5p	330.507	291.742	291.407	265.96	250.619	184.982	227.731	263.278	47.7539	0.181382
rno-mir-200c-3p	154.334	266.321	80.0202	71.6046	420.455	312.375	537.526	263.234	175.37	0.666214
rno-mir-488-3p	301.388	243.32	258.732	322.686	175.676	329.826	209.266	262.985	58.3381	0.221831
rno-mir-323_hairp	337.787	329.269	280.738	167.387	249.645	200.688	262.608	261.16	62.555	0.239527
rno-mir-370-5p	299.932	295.374	298.742	311.526	266.191	160.55	187.724	260.006	60.7649	0.233706
rno-mir-222-3p	345.067	291.742	190.048	175.757	276.411	211.158	314.925	257.873	65.6684	0.254655
rno-mir-137-5p	158.702	256.636	190.715	331.055	160.104	333.316	290.305	245.833	76.3653	0.310638
rno-let-7a-2_hairp	128.126	222.741	243.395	337.565	193.682	364.728	199.008	241.321	83.3813	0.345521
rno-mir-337-5p	160.158	207.004	206.052	353.373	218.014	254.786	255.427	236.402	60.9903	0.257994
rno-mir-376a-5p	241.693	292.953	273.402	119.031	437.974	95.9811	186.698	235.39	116.321	0.494163
rno-mir-342-3p	349.435	249.373	228.058	108.802	275.924	153.57	268.763	233.418	80.3163	0.344088
rno-mir-127_hairp	215.485	190.056	172.043	259.45	233.1	267.002	203.111	220.035	35.2118	0.160028
rno-mir-409a-3p	358.171	213.057	198.717	160.878	173.73	205.923	218.498	218.425	65.0792	0.297948
rno-mir-125a-3p	117.934	196.109	228.724	275.259	159.131	308.885	240.04	218.012	65.9512	0.302512
rno-mir-485-3p	262.076	244.531	249.396	219.463	164.97	230.355	135.407	215.171	47.196	0.219342
rno-mir-539-5p	286.828	272.373	226.057	112.522	195.142	158.805	251.324	214.722	63.1746	0.294216
rno-mir-664-3p	342.155	227.583	188.047	96.7127	229.693	160.55	254.402	214.163	77.2155	0.360545
rno-mir-101b_hairp	276.636	177.951	214.721	149.719	232.613	256.531	177.466	212.234	46.2308	0.21783
rno-mir-142-3p	167.438	198.53	127.365	227.833	406.343	172.766	178.491	211.252	91.2947	0.432159
rno-mir-28-3p	232.957	211.846	136.034	201.795	198.548	275.728	209.266	209.453	41.8696	0.199899
rno-mir-129-2-3p	384.379	169.477	165.375	72.5345	154.264	184.982	318.002	207.002	106.671	0.515314
rno-mir-323-5p	171.806	257.847	259.399	176.687	138.205	260.022	153.872	202.548	54.3391	0.268278
rno-mir-25-3p	266.444	169.477	175.378	100.432	232.126	197.198	255.427	199.498	57.7016	0.289235
rno-mir-151_hairp	120.846	142.845	158.707	350.584	108.52	342.042	166.182	198.532	102.945	0.518529
rno-mir-135b-5p	250.428	221.53	204.718	151.579	218.501	143.099	192.853	197.53	38.6476	0.195655
rno-mir-6331	241.693	226.373	173.377	202.725	103.654	235.59	187.724	195.876	47.838	0.244226
rno-mir-499-5p	161.614	200.951	238.06	207.374	237.966	172.766	130.278	192.716	40.1044	0.208101
rno-mir-539_hairp	147.054	190.056	173.377	225.973	268.624	132.628	201.059	191.253	46.5463	0.243375
rno-mir-668	202.381	213.057	192.715	135.77	244.292	136.119	204.137	189.782	40.1737	0.211684
rno-mir-873-3p	200.925	219.109	224.057	165.528	149.398	174.511	176.44	187.138	28.1083	0.150201
rno-mir-130a-3p	154.334	194.898	183.38	138.56	286.143	153.57	183.621	184.929	49.0194	0.265071
rno-mir-322-5p	179.085	225.162	186.047	161.808	281.764	123.903	123.098	182.981	56.4009	0.308234
rno-mir-6331_hairp	219.853	186.424	238.06	176.687	187.842	116.922	152.846	182.662	40.2895	0.220569
rno-mir-203a-3p	176.174	161.003	100.692	154.368	185.896	244.316	250.298	181.821	52.3007	0.287649
rno-mir-7a-2-3p	198.013	185.214	150.038	135.77	161.564	191.962	240.04	180.372	34.863	0.193284
rno-mir-136-5p	151.422	164.635	145.37	180.406	249.645	216.394	143.614	178.784	40.2923	0.225369
rno-let-7i_hairp	163.07	170.687	150.038	265.03	173.243	179.746	140.536	177.479	40.9467	0.230713
rno-mir-485_hairp	120.846	153.74	96.6911	285.488	134.312	268.747	177.466	176.756	73.2042	0.414154
rno-mir-344b-1-3p	263.532	226.373	157.373	135.77	131.879	183.237	135.407	176.224	51.3342	0.2913
rno-mir-431_hairp	208.205	190.056	143.37	154.368	132.366	171.021	177.466	168.122	26.6578	0.158563
rno-mir-425-5p	181.997	156.161	154.039	133.91	249.645	125.648	164.13	166.504	41.1342	0.247046
rno-mir-369_hairp	231.501	151.319	184.046	131.12	192.222	94.236	147.717	161.737	44.8942	0.277575
rno-mir-379-3p	227.133	177.951	192.048	125.541	187.356	73.2947	148.743	161.724	50.6881	0.313424
rno-mir-16-5p	200.925	207.004	182.046	103.222	193.682	123.903	116.943	161.104	44.4913	0.276166
rno-mir-34b-5p	320.316	82.3173	146.704	168.317	107.06	179.746	94.3748	156.976	81.0523	0.516334
rno-mir-3068-3p	174.718	157.371	183.38	148.789	171.783	132.628	102.581	153.036	28.1107	0.183687
rno-mir-1188-5p	132.494	188.846	140.035	187.846	139.179	148.334	128.227	152.137	25.5246	0.167773
rno-mir-325-3p	205.293	141.634	157.373	79.974	277.87	55.8436	138.485	150.925	74.6416	0.494562
rno-mir-7a-2_hairp	109.198	110.16	92.6901	242.712	177.623	164.04	156.949	150.482	51.8631	0.344647
rno-mir-30c-1-3p	90.2707	99.265	116.029	294.788	83.7018	239.08	127.201	150.048	82.7744	0.551653
rno-mir-150-5p	160.158	167.056	159.374	106.012	143.072	113.432	161.053	144.308	24.8242	0.172023
rno-mir-152-3p	103.375	115.002	90.6896	130.19	215.581	178.001	163.104	142.278	44.9965	0.316259
rno-mir-1843-3p	165.982	147.687	134.701	134.84	158.644	109.942	139.511	141.615	18.3572	0.129627
rno-mir-187-3p	125.214	130.739	111.361	112.522	122.146	235.59	148.743	140.902	43.6015	0.309445
rno-mir-221-5p	107.742	106.528	108.694	252.011	145.505	94.236	165.156	139.982	55.445	0.396087
rno-mir-369-5p	200.925	181.582	190.715	89.2733	120.686	87.2556	103.607	139.149	50.1008	0.360051
rno-mir-132-5p	165.982	138.003	135.368	86.4835	137.232	160.55	149.769	139.055	26.0885	0.187613
rno-mir-324-5p	158.702	144.055	154.706	122.751	180.056	89.0007	122.072	138.763	29.9893	0.216118
rno-mir-431	151.422	130.739	136.034	125.541	155.724	118.668	139.511	136.805	13.3676	0.0977124
rno-mir-7b_hairp	87.3588	96.8439	112.695	195.285	94.8945	204.178	154.898	135.165	49.4085	0.365542
rno-mir-351-5p	128.126	134.371	96.6911	131.12	147.938	134.374	166.182	134.115	21.0747	0.15714
rno-mir-667-3p	139.774	157.371	106.694	72.5345	184.436	87.2556	181.569	132.805	44.8792	0.337933
rno-mir-144-5p	93.1827	85.9489	86.0217	176.687	255.485	66.3142	149.769	130.487	67.8249	0.519783
rno-mir-702-3p	244.605	81.1068	36.6759	83.6937	180.056	85.5104	190.801	128.921	75.8859	0.588622
rno-mir-92b-5p	88.8148	93.2122	59.3483	180.406	79.322	184.982	195.93	126.002	58.3213	0.462859
rno-mir-409a-5p	173.262	157.371	137.368	82.7638	93.9212	101.216	124.123	124.289	33.7706	0.27171
rno-mir-18a-5p	91.7267	113.792	110.028	159.948	189.302	69.8044	123.098	122.528	40.4567	0.330182
rno-mir-540-3p	103.375	105.318	136.701	131.12	157.184	104.707	117.969	122.339	20.3181	0.16608
rno-mir-33-5p	158.702	113.792	176.044	72.5345	171.783	64.5691	80.0134	119.634	48.7894	0.407822
rno-mir-320_hairp	345.067	76.2646	30.6744	145.999	53.5302	89.0007	96.4264	119.566	105.796	0.884832
rno-mir-325-5p	131.038	101.686	129.366	104.152	127.013	95.9811	140.536	118.539	17.4595	0.147289
rno-mir-873_hairp	155.79	131.95	172.043	127.4	105.601	62.824	72.8327	118.349	40.5567	0.342689
rno-mir-7a-1-3p	115.022	129.529	141.369	105.082	130.906	89.0007	115.917	118.118	17.6377	0.149322
rno-mir-674-5p	77.1669	102.897	96.6911	130.19	157.184	130.883	130.278	117.899	26.9264	0.228386
rno-mir-199a-3p	116.478	75.054	40.6769	54.8659	174.217	73.2947	237.989	110.368	71.833	0.65085
rno-mir-126a-5p	145.598	119.844	120.03	72.5345	119.226	89.0007	94.3748	108.658	24.5833	0.226244
rno-mir-352	82.9908	125.897	105.36	84.6236	44.2841	211.158	100.53	107.835	52.0516	0.482697
rno-mir-344b-2-3p	123.758	123.476	92.0232	54.8659	205.361	61.0789	91.2974	107.409	50.8653	0.473568
rno-mir-873-5p	112.11	116.213	130.7	101.362	106.087	106.452	62.5746	105.071	21.0284	0.200134
rno-mir-124-2_hairp	122.302	61.738	32.6749	389.641	45.2574	43.6278	36.9293	104.596	129.351	1.23668
rno-mir-489-3p	171.806	95.6333	98.6916	14.8789	175.676	82.0202	88.2199	103.847	55.5395	0.534823
rno-mir-770-5p	148.51	104.107	91.3564	47.4264	127.986	61.0789	96.4264	96.6987	35.2215	0.364239
rno-mir-504	141.23	81.1068	80.687	73.4645	90.0281	71.5496	131.304	95.6243	28.5446	0.298508
rno-mir-671_hairp	106.287	116.213	112.028	45.5666	163.997	50.6082	67.7037	94.629	42.3996	0.448061
rno-mir-666-5p	77.1669	98.0544	62.6825	185.986	39.4177	122.158	73.8585	94.1891	48.1655	0.51137
rno-mir-3559-5p	110.654	83.5278	78.6865	68.8148	125.066	108.197	77.9618	93.2726	21.1187	0.226419
rno-mir-496-3p	160.158	100.476	102.026	49.2863	73.4824	26.1767	91.2974	86.1288	42.9672	0.498872
rno-mir-485*	87.3588	94.4228	72.0182	61.3754	122.146	66.3142	83.0909	83.8181	20.5907	0.24566
rno-mir-192-5p	91.7267	62.9485	76.0192	79.974	89.0548	113.432	66.6779	82.8333	17.1518	0.207064
rno-mir-326-3p	164.526	75.054	74.0187	51.1461	90.5147	27.9218	87.1941	81.4822	42.6154	0.523003
rno-mir-674-3p	100.463	73.8435	98.0248	64.1652	97.3277	55.8436	74.8844	80.6502	17.978	0.222913
rno-mir-219-2_hairp	30.5756	101.686	69.3508	148.789	31.6315	139.609	41.0325	80.382	50.2801	0.625514
rno-mir-135a*	71.343	62.9485	82.6875	121.821	63.263	94.236	62.5746	79.8391	22.0157	0.275751
rno-mir-450a-3p	61.1511	90.7911	48.679	99.5025	79.8087	62.824	103.607	78.0519	21.051	0.269705
rno-mir-421-3p	100.463	84.7384	84.0212	31.6176	92.4613	76.7849	68.7295	76.9736	22.4601	0.291789
rno-mir-3102_hairp	93.1827	83.5278	63.3493	59.5155	68.616	71.5496	96.4264	76.5953	14.5647	0.190151
rno-mir-3068_hairp	62.6071	61.738	84.6881	87.4134	60.3431	101.216	77.9618	76.5668	15.6585	0.204507
rno-mir-31a-5p	42.2234	61.738	99.3584	87.4134	101.221	69.8044	68.7295	75.784	21.3976	0.28235
rno-mir-138-1_hairp	48.0473	96.8439	98.0248	106.942	26.2785	82.0202	70.7811	75.5625	29.4185	0.389326
rno-mir-190a-5p	117.934	89.5806	68.684	32.5475	80.2953	47.118	90.2716	75.2045	28.6834	0.381406
rno-mir-30b-3p	43.6794	70.2118	62.6825	136.7	35.5246	113.432	62.5746	74.9721	36.8606	0.491657
rno-mir-9a-3_hairp	58.2392	42.3692	62.6825	59.5155	144.045	90.7458	63.6004	74.4568	33.863	0.4548
rno-mir-339-5p	58.2392	62.9485	66.0167	32.5475	173.243	47.118	81.0392	74.4503	46.1385	0.619722
rno-mir-500-3p	112.11	76.2646	52.0131	43.7067	74.4557	75.0398	86.1683	74.2512	22.3888	0.301528
rno-mir-383_hairp	49.5033	104.107	44.0111	94.8528	36.9845	104.707	81.0392	73.6007	29.4454	0.400069
rno-mir-376b_hairp	53.8712	81.1068	107.36	62.3053	103.654	41.8827	64.6262	73.5438	24.8417	0.337781
rno-let-7a-1-3p_rno-let-7c-2-3p	90.2707	64.1591	64.0162	90.2032	52.5569	62.824	89.2457	73.3251	16.0091	0.218331
rno-mir-3085_hairp	84.4468	88.37	81.3539	96.7127	53.5302	50.6082	53.3423	72.6235	19.4304	0.26755
rno-mir-195-5p	68.431	89.5806	77.3529	69.7447	98.3009	48.8631	50.2648	71.7912	18.5055	0.257768
rno-mir-194-5p	100.463	79.8962	56.0141	51.1461	69.1026	76.7849	57.4455	70.1217	17.2304	0.245722
rno-mir-27a-3p	74.255	71.4224	69.3508	61.3754	105.601	36.6473	67.7037	69.4793	20.3228	0.292502
rno-mir-210-3p	45.1354	56.8958	51.3463	45.5666	104.627	83.7653	96.4264	69.109	25.2199	0.364929
rno-mir-216b-5p	49.5033	59.3169	76.0192	92.993	39.4177	111.687	51.2907	68.604	26.1682	0.381438
rno-let-7f-2_hairp	71.343	61.738	66.0167	87.4134	61.8031	68.0593	45.1358	65.9299	12.6648	0.192095
rno-mir-542-3p	131.038	47.2114	48.679	59.5155	52.5569	82.0202	40.0067	65.8611	31.7225	0.481658
rno-mir-879-5p	72.799	46.0008	85.3549	99.5025	121.173	6.98044	18.4646	64.325	42.2504	0.656826
rno-mir-488_hairp	74.255	50.843	62.0157	65.0951	49.6371	78.53	64.6262	63.5717	10.8007	0.169898
rno-mir-532-5p	96.0947	49.6325	44.0111	61.3754	43.7974	90.7458	52.3165	62.5676	21.9414	0.350684
rno-mir-224-5p	97.5506	47.2114	29.3407	35.3373	55.9634	101.216	70.7811	62.4859	28.6062	0.457803
rno-mir-412-5p	56.7832	72.6329	53.3468	67.8849	42.8242	76.7849	61.5488	61.6865	11.8012	0.191309
rno-mir-34c-3p	80.0789	46.0008	92.0232	40.9169	92.9479	27.9218	47.1874	61.011	26.647	0.436757
rno-mir-345-3p	65.5191	71.4224	66.0167	61.3754	56.9367	47.118	43.0842	58.7818	10.4092	0.177082
rno-mir-582-3p	81.5349	37.527	62.0157	43.7067	51.097	62.824	71.8069	58.6446	15.5569	0.265274
rno-mir-122-5p	36.3995	73.8435	46.6785	79.974	27.2517	89.0007	55.3939	58.3631	23.2415	0.398222
rno-mir-125b-1_hairp	29.1196	48.4219	40.0101	89.2733	41.3643	89.0007	59.4972	56.6696	23.9969	0.423453
rno-let-7d_hairp	32.0316	50.843	47.3453	80.9039	68.1294	50.6082	65.652	56.5019	16.144	0.285726
rno-mir-322-3p	37.8555	48.4219	47.3453	76.2542	63.7496	43.6278	70.7811	55.4336	14.7261	0.265653
rno-mir-672-3p	65.5191	39.9481	61.3488	49.2863	62.2897	48.8631	57.4455	54.9572	9.19179	0.167253
rno-mir-344g_hairp	48.0473	54.4747	60.0152	59.5155	70.5626	41.8827	49.239	54.8196	9.49891	0.173276
rno-mir-299a-3p	36.3995	42.3692	64.683	78.1141	63.7496	38.3924	56.4197	54.3039	15.7296	0.289659
rno-mir-377-3p	45.1354	69.0013	68.0172	53.006	65.6962	34.9022	43.0842	54.1203	13.6728	0.252637
rno-mir-130b-5p	71.343	41.1587	64.0162	51.1461	43.7974	27.9218	78.9876	54.053	18.1782	0.336303
rno-mir-3085	84.4468	47.2114	56.0141	26.038	44.7707	61.0789	55.3939	53.5648	17.7714	0.331773
rno-mir-99b-3p	49.5033	53.2641	31.3412	66.9549	53.5302	59.3338	60.523	53.4929	11.339	0.211971
rno-mir-338-3p	46.5913	41.1587	50.0126	26.968	53.5302	87.2556	54.3681	51.4121	18.3749	0.357405
rno-mir-190b-5p	106.287	48.4219	37.3428	25.1081	38.4444	47.118	51.2907	50.5732	26.1141	0.516362
rno-mir-20a-5p	48.0473	47.2114	47.3453	38.1271	91.0014	31.412	49.239	50.3405	19.0875	0.379168
rno-mir-6320_hairp	100.463	33.8954	6.66835	61.3754	15.0858	90.7458	41.0325	49.8951	35.9917	0.721348
rno-let-7a-1_hairp	46.5913	46.0008	43.3443	69.7447	49.6371	59.3338	29.7486	49.2001	12.6139	0.256379
rno-mir-3473	106.287	36.3165	25.3397	62.3053	22.3854	55.8436	35.9035	49.1972	29.1715	0.592951
rno-mir-15b-5p	59.6952	42.3692	56.681	34.4074	70.5626	36.6473	43.0842	49.0638	13.4338	0.273802
rno-mir-125a_hairp	42.2234	25.4215	41.3438	42.7768	91.488	43.6278	55.3939	48.8965	20.7128	0.423605
rno-mir-493-5p	88.8148	33.8954	64.0162	29.7578	25.3052	59.3338	38.9809	48.5863	23.0092	0.473573
rno-mir-143_hairp	42.2234	47.2114	38.6764	81.8338	36.9845	40.1376	50.2648	48.1903	15.5654	0.322998
rno-mir-872-3p	50.9593	47.2114	57.3478	32.5475	69.1026	19.1962	59.4972	47.9803	17.0426	0.3552
rno-mir-423_hairp	52.4153	39.9481	48.679	39.987	62.2897	52.3533	40.0067	47.9542	8.52469	0.177768
rno-mir-200b-3p	21.8397	23.0004	4.66785	12.0891	126.526	33.1571	109.762	47.2917	49.4542	1.04573
rno-mir-181c-5p	80.0789	43.5797	40.0101	26.038	45.744	48.8631	45.1358	47.0642	16.3435	0.34726
rno-mir-99a_hairp	71.343	41.1587	18.6714	47.4264	31.1449	66.3142	53.3423	47.0573	18.6816	0.396998
rno-mir-505_hairp	43.6794	38.7376	48.679	14.8789	87.5949	20.9413	68.7295	46.1772	25.5222	0.552702
rno-mir-142_hairp	80.0789	35.1059	36.6759	61.3754	71.0492	8.72556	29.7486	46.1085	25.4436	0.551821
rno-mir-184	24.7517	52.0536	22.6724	59.5155	56.9367	54.0984	51.2907	45.9027	15.4278	0.336098
rno-mir-1839-3p	56.7832	30.2637	58.6815	15.8088	58.3966	40.1376	59.4972	45.6526	17.3475	0.379988
rno-mir-505-5p	21.8397	32.6848	37.3428	55.7958	52.0703	38.3924	66.6779	43.5434	15.3404	0.352302
rno-mir-154-3p	29.1196	32.6848	53.3468	23.2482	97.3277	22.6864	41.0325	42.778	26.3436	0.615822
rno-mir-141-3p	18.9277	15.7371	11.3362	16.7387	101.221	62.824	69.7553	42.3628	35.3804	0.835176
rno-mir-384_hairp	65.5191	25.4215	50.0126	28.8278	49.6371	24.4316	52.3165	42.3095	16.0127	0.378466
rno-mir-145-3p	30.5756	38.7376	34.6754	43.7067	59.3699	20.9413	67.7037	42.2443	16.3461	0.386941
rno-mir-3572*	52.4153	35.1059	10.6694	80.9039	27.2517	36.6473	52.3165	42.1871	22.3736	0.530342
rno-let-7e_hairp	16.0158	38.7376	26.6734	41.8468	58.8832	54.0984	51.2907	41.078	15.4517	0.376156
rno-mir-665	36.3995	33.8954	36.0091	66.025	46.7173	31.412	28.7228	39.883	12.8414	0.321978
rno-mir-296-5p	75.7109	61.738	28.6739	8.36937	36.9845	12.2158	51.2907	39.2833	25.1049	0.639072
rno-mir-128-2-5p	20.3837	42.3692	50.0126	63.2352	20.4388	34.9022	43.0842	39.2037	15.5147	0.395747
rno-mir-34a-5p	61.1511	29.0532	36.6759	26.968	27.7384	48.8631	43.0842	39.0763	12.7836	0.327146
rno-mir-466c-5p	33.4875	44.7903	52.0131	30.6877	50.6104	13.9609	44.11	38.5228	13.4699	0.34966
rno-mir-451-5p	34.9435	31.4743	17.3377	24.1782	91.488	20.9413	42.0583	37.4888	25.2867	0.674514
rno-mir-3547_hairp	24.7517	42.3692	39.3433	41.8468	24.8186	36.6473	40.0067	35.6834	7.67301	0.215031
rno-mir-667-5p	43.6794	38.7376	36.0091	39.987	18.9789	34.9022	35.9035	35.4568	7.86586	0.221843
rno-mir-191a-3p	33.4875	43.5797	35.3423	33.4775	53.0436	17.4511	31.8002	35.4546	10.9595	0.309113
rno-mir-331_hairp	33.4875	26.6321	38.0096	43.7067	31.1449	31.412	43.0842	35.3538	6.44706	0.182358
rno-mir-6324_hairp	24.7517	55.6852	27.3402	66.9549	36.0112	13.9609	22.5679	35.3246	19.1928	0.543327
rno-mir-24-2-5p	32.0316	47.2114	32.0081	16.7387	52.0703	34.9022	31.8002	35.2518	11.5582	0.327876
rno-mir-148b-5p	50.9593	39.9481	54.0136	19.5285	42.8242	20.9413	17.4388	35.0934	15.531	0.442561
rno-mir-298-3p	27.6636	38.7376	22.6724	25.1081	55.9634	38.3924	34.8776	34.7736	11.3155	0.325404
rno-mir-3473_hairp	45.1354	39.9481	22.6724	58.5856	12.166	36.6473	25.6453	34.4	15.5164	0.451059
rno-mir-487b_hairp	36.3995	35.1059	22.6724	51.1461	71.0492	13.9609	8.20651	34.0772	21.8661	0.641663
rno-mir-17-5p	33.4875	37.527	30.0076	36.2673	53.5302	20.9413	23.5937	33.6221	10.7473	0.319651
rno-mir-135b-3p	49.5033	46.0008	29.3407	33.4775	29.1983	27.9218	18.4646	33.4153	10.8421	0.324466
rno-mir-98-3p	69.887	46.0008	26.0066	14.8789	41.3643	6.98044	28.7228	33.4058	21.0993	0.631605
rno-mir-671	37.8555	30.2637	36.6759	27.8979	29.1983	31.412	35.9035	32.7438	3.99066	0.121875
rno-mir-668_hairp	49.5033	20.5793	42.0106	17.6687	28.225	36.6473	31.8002	32.3478	11.383	0.351895
rno-let-7b-3p	30.5756	39.9481	31.3412	30.6877	31.1449	29.6669	31.8002	32.1664	3.4971	0.108719
rno-mir-493-3p	20.3837	20.5793	45.3448	42.7768	29.1983	29.6669	33.8518	31.6859	9.79476	0.30912
rno-mir-106b-3p	27.6636	30.2637	20.6719	35.3373	36.4979	33.1571	36.9293	31.503	5.85123	0.185736
rno-mir-200a-3p	17.4718	14.5266	3.33418	7.43944	66.6694	33.1571	75.9102	31.2155	29.0644	0.931089
rno-mir-450a-5p	21.8397	30.2637	24.6729	29.7578	23.3586	33.1571	55.3939	31.2062	11.4298	0.366265
rno-mir-137_hairp	43.6794	33.8954	15.3372	56.7257	18.0056	24.4316	23.5937	30.8098	14.9604	0.485573
rno-mir-19b-3p	43.6794	32.6848	30.6744	9.2993	60.3431	10.4707	24.6195	30.253	18.0458	0.596496
rno-mir-374-3p	39.3114	20.5793	28.0071	37.1972	29.1983	33.1571	21.5421	29.8561	7.22525	0.242003
rno-mir-497-5p	21.8397	32.6848	32.0081	24.1782	44.7707	31.412	21.5421	29.7765	8.19634	0.275262
rno-mir-434_hairp	33.4875	36.3165	26.0066	16.7387	51.097	24.4316	19.4905	29.6526	11.7584	0.39654
rno-mir-501-3p	16.0158	31.4743	28.6739	40.9169	19.9522	45.3729	24.6195	29.5751	10.6743	0.360921
rno-mir-337_hairp	21.8397	13.316	24.6729	45.5666	48.6638	12.2158	37.9551	29.1757	14.9376	0.511987
rno-mir-361_hairp	49.5033	18.1582	22.6724	19.5285	18.4923	41.8827	30.7744	28.716	12.5608	0.437414
rno-mir-17-1-3p	16.0158	13.316	25.3397	41.8468	50.1237	27.9218	25.6453	28.6013	13.2321	0.46264
rno-mir-532-3p	45.1354	21.7899	20.6719	13.019	30.6582	40.1376	28.7228	28.5907	11.2752	0.394367
rno-mir-365-3p	71.343	21.7899	29.3407	4.64965	20.4388	13.9609	34.8776	28.0572	21.47	0.765222
rno-mir-708_hairp	24.7517	18.1582	30.6744	38.1271	15.0858	40.1376	22.5679	27.0718	9.61507	0.355169
rno-mir-300-5p	20.3837	29.0532	22.6724	39.0571	39.9043	17.4511	20.5163	27.0054	9.2361	0.342009
rno-mir-26a_hairp	32.0316	30.2637	24.6729	31.6176	25.3052	13.9609	28.7228	26.6535	6.2945	0.23616
rno-let-7c-1-3p	42.2234	19.3688	33.3418	20.4585	20.9254	24.4316	25.6453	26.6278	8.34026	0.313216
rno-mir-758-3p	33.4875	26.6321	30.0076	10.2292	19.4655	41.8827	24.6195	26.6177	10.1278	0.380491
rno-mir-138-2-3p	30.5756	35.1059	31.3412	10.2292	33.578	24.4316	20.5163	26.5397	8.84137	0.333138
rno-mir-29b-2-5p	21.8397	33.8954	25.3397	21.3884	23.3586	27.9218	31.8002	26.5063	4.8967	0.184738
rno-mir-25-5p	11.6478	24.211	12.003	27.8979	11.6793	54.0984	42.0583	26.228	16.6374	0.634337
rno-mir-125b-2_hairp	20.3837	31.4743	22.6724	21.3884	31.1449	34.9022	20.5163	26.0689	6.18611	0.237299
rno-mir-181c-3p	46.5913	26.6321	15.3372	21.3884	21.4121	26.1767	24.6195	26.0225	9.8518	0.378588
rno-let-7f-1_hairp	30.5756	32.6848	18.0045	37.1972	52.5569	6.98044	4.10325	26.0147	17.3273	0.666058
rno-mir-296-3p	18.9277	24.211	22.6724	26.038	14.1125	40.1376	35.9035	26.0004	9.16109	0.352344
rno-mir-361-3p	21.8397	35.1059	23.3392	29.7578	15.5724	29.6669	26.6711	25.9933	6.37778	0.245363
rno-mir-375_hairp	27.6636	20.5793	34.0086	39.0571	21.4121	13.9609	23.5937	25.7536	8.54527	0.331809
rno-mir-206-3p	13.1038	20.5793	22.0056	41.8468	11.1927	55.8436	14.3614	25.5619	16.866	0.659812
rno-mir-503-3p	24.7517	35.1059	11.3362	23.2482	16.5457	27.9218	40.0067	25.5595	9.95809	0.389605
rno-mir-674_hairp	17.4718	26.6321	16.6709	34.4074	28.7117	17.4511	36.9293	25.4677	8.4533	0.331922
rno-mir-340-3p	39.3114	26.6321	26.0066	15.8088	19.9522	24.4316	23.5937	25.1052	7.31068	0.291202
rno-mir-134_hairp	27.6636	25.4215	18.6714	17.6687	23.3586	31.412	24.6195	24.1165	4.82287	0.199982
rno-mir-365_hairp	10.1919	21.7899	10.6694	63.2352	10.2194	20.9413	30.7744	23.9745	18.964	0.791009
rno-mir-338*	30.5756	16.9477	26.6734	27.8979	30.6582	6.98044	27.697	23.9186	8.78381	0.367238
rno-mir-322*	13.1038	20.5793	18.6714	33.4775	19.9522	24.4316	36.9293	23.8779	8.48801	0.355476
rno-mir-547-3p	14.5598	37.527	20.6719	0.92993	15.0858	48.8631	28.7228	23.7658	15.9946	0.67301
rno-mir-381_hairp	20.3837	20.5793	29.3407	23.2482	29.1983	15.706	25.6453	23.4431	5.0036	0.213436
rno-mir-455-3p	13.1038	27.8426	22.6724	23.2482	22.3854	22.6864	30.7744	23.2448	5.50836	0.236972
rno-mir-199a_hairp	24.7517	25.4215	14.0035	12.0891	25.3052	17.4511	42.0583	23.0115	10.0684	0.437539
rno-mir-3544_hairp	16.0158	19.3688	14.6704	33.4775	30.1716	22.6864	23.5937	22.8549	6.98642	0.305686
rno-mir-345-5p	21.8397	18.1582	26.0066	11.1592	24.3319	26.1767	31.8002	22.7818	6.6208	0.290618
rno-mir-124-5p	23.2957	9.68439	35.3423	14.8789	26.7651	36.6473	12.3098	22.7033	10.8763	0.479063
rno-mir-199a-5p	1.45598	13.316	7.33519	10.2292	49.6371	19.1962	57.4455	22.6593	21.894	0.966226
rno-mir-219-5p	26.2076	23.0004	26.6734	5.57958	16.5457	34.9022	19.4905	21.7713	9.24053	0.424435
rno-mir-27b_hairp	16.0158	20.5793	16.6709	26.038	19.4655	27.9218	21.5421	21.1762	4.46252	0.210733
rno-mir-1193_hairp	30.5756	14.5266	6.00152	45.5666	11.1927	22.6864	17.4388	21.1412	13.3768	0.632738
rno-mir-138-1-3p	24.7517	25.4215	28.0071	8.36937	24.8186	20.9413	14.3614	20.953	7.08163	0.337977
rno-mir-10a-5p	11.6478	12.1055	5.33468	28.8278	19.4655	50.6082	18.4646	20.922	15.0479	0.719238
rno-mir-301a-3p	27.6636	21.7899	19.3382	13.019	28.7117	12.2158	18.4646	20.1718	6.45167	0.319836
rno-mir-376a_hairp	20.3837	18.1582	24.0061	17.6687	23.8453	12.2158	22.5679	19.8351	4.21914	0.212711
rno-mir-874-3p	32.0316	29.0532	19.3382	7.43944	19.9522	6.98044	21.5421	19.4767	9.61679	0.493758
rno-mir-154-5p	33.4875	13.316	14.0035	17.6687	17.519	17.4511	22.5679	19.4305	6.89152	0.354674
rno-mir-1298	18.9277	15.7371	18.0045	15.8088	28.7117	13.9609	24.6195	19.3958	5.3544	0.276061
rno-mir-466b-5p	42.2234	20.5793	10.6694	10.2292	9.24613	20.9413	19.4905	19.0542	11.4548	0.60117
rno-mir-129-2_hairp	13.1038	14.5266	10.0025	31.6176	22.872	34.9022	6.15488	19.0257	11.0136	0.578883
rno-mir-421*	20.3837	13.316	19.3382	11.1592	25.7918	15.706	23.5937	18.4698	5.35302	0.289826
rno-mir-433_hairp	11.6478	21.7899	13.3367	28.8278	15.5724	17.4511	20.5163	18.4489	5.84262	0.316692
rno-let-7c-2_hairp	2.91196	15.7371	12.003	38.1271	29.6849	17.4511	11.2839	18.1713	11.9413	0.657153
rno-mir-328a_hairp	23.2957	14.5266	8.00202	11.1592	19.4655	24.4316	25.6453	18.0751	6.9377	0.383826
rno-mir-185*	24.7517	24.211	18.0045	11.1592	15.5724	13.9609	18.4646	18.0178	5.05601	0.280613
rno-mir-22-5p	11.6478	15.7371	13.3367	8.36937	39.9043	6.98044	29.7486	17.9606	12.2421	0.681608
rno-mir-1839_hairp	20.3837	13.316	12.003	29.7578	13.1392	24.4316	10.2581	17.6128	7.36782	0.418323
rno-mir-379_hairp	11.6478	13.316	16.6709	20.4585	14.1125	24.4316	22.5679	17.6007	4.93841	0.28058
rno-mir-185_hairp	8.73588	18.1582	20.0051	26.038	16.5457	13.9609	19.4905	17.562	5.38187	0.306449
rno-mir-331-3p	20.3837	21.7899	26.0066	11.1592	28.225	5.23533	6.15488	16.9935	9.41321	0.55393
rno-mir-1298_hairp	17.4718	16.9477	12.003	11.1592	14.1125	26.1767	19.4905	16.7659	5.12637	0.305762
rno-mir-7a-1_hairp	18.9277	18.1582	10.0025	14.8789	20.4388	15.706	18.4646	16.6538	3.49589	0.209915
rno-mir-27b-5p	21.8397	19.3688	13.3367	17.6687	16.0591	12.2158	14.3614	16.4072	3.44424	0.209923
rno-mir-29a-5p	18.9277	19.3688	12.003	13.9489	24.8186	6.98044	17.4388	16.2123	5.78758	0.356987
rno-mir-448_hairp	18.9277	8.47384	19.3382	19.5285	16.0591	13.9609	16.413	16.1002	3.9385	0.244625
rno-let-7f-2-3p	23.2957	9.68439	12.6699	23.2482	12.166	13.9609	17.4388	16.0663	5.44117	0.338671
rno-mir-298*	27.6636	13.316	11.3362	1.85986	18.4923	19.1962	19.4905	15.9078	8.09824	0.509073
rno-mir-153-5p	24.7517	18.1582	12.003	14.8789	17.0323	8.72556	12.3098	15.4085	5.22229	0.338923
rno-mir-3099_hairp	17.4718	16.9477	12.6699	14.8789	14.1125	13.9609	17.4388	15.3543	1.92716	0.125512
rno-mir-466b-2-3p	14.5598	19.3688	18.6714	14.8789	22.872	8.72556	7.18069	15.1796	5.70127	0.375588
rno-mir-187-5p	8.73588	13.316	11.3362	13.9489	17.0323	20.9413	20.5163	15.1181	4.5892	0.303556
rno-mir-3557_hairp	14.5598	14.5266	2.00051	47.4264	7.78621	8.72556	10.2581	15.0405	14.9151	0.991664
rno-mir-1249_hairp	5.82392	10.8949	12.6699	26.968	13.6259	17.4511	17.4388	14.9818	6.62766	0.442381
rno-mir-145-5p	21.8397	13.316	6.66835	3.71972	16.0591	17.4511	25.6453	14.957	7.81791	0.522691
rno-mir-132_hairp	21.8397	12.1055	14.0035	9.2993	14.5991	15.706	15.3872	14.7058	3.84824	0.261682
rno-mir-29b-1_hairp	8.73588	16.9477	13.3367	12.0891	16.5457	13.9609	18.4646	14.2972	3.32385	0.232483
rno-mir-877	8.73588	14.5266	8.66886	15.8088	14.1125	27.9218	9.23232	14.1438	6.78351	0.479609
rno-mir-652_hairp	16.0158	20.5793	13.3367	7.43944	17.0323	13.9609	9.23232	13.9424	4.52283	0.324394
rno-mir-193-5p	13.1038	15.7371	9.33569	16.7387	13.1392	13.9609	14.3614	13.7681	2.36551	0.171811
rno-mir-181a-1-3p	18.9277	12.1055	13.3367	13.019	8.75949	17.4511	11.2839	13.5548	3.52696	0.2602
rno-mir-3596b_hairp	46.5913	9.68439	1.33367	17.6687	4.37974	8.72556	6.15488	13.5055	15.4646	1.14506
rno-mir-344b-1_hairp	17.4718	10.8949	7.33519	27.8979	10.706	10.4707	8.20651	13.2833	7.21735	0.543341
rno-mir-187_hairp	14.5598	14.5266	6.66835	19.5285	13.1392	13.9609	10.2581	13.2345	3.99062	0.301532
rno-mir-666-3p	20.3837	12.1055	17.3377	8.36937	16.0591	6.98044	8.20651	12.7775	5.22497	0.40892
rno-mir-204-3p	8.73588	21.7899	6.66835	8.36937	16.0591	8.72556	18.4646	12.6875	5.96915	0.470474
rno-mir-346	14.5598	18.1582	9.33569	5.57958	12.6526	8.72556	19.4905	12.6431	5.11788	0.404795
rno-mir-582_hairp	17.4718	13.316	8.66886	8.36937	11.1927	13.9609	13.3356	12.3307	3.20065	0.259567
rno-mir-708-3p	14.5598	9.68439	11.3362	10.2292	13.6259	17.4511	9.23232	12.3027	3.024	0.2458
rno-mir-3593_hairp	5.82392	10.8949	13.3367	24.1782	12.6526	10.4707	8.20651	12.2234	5.86325	0.479676
rno-mir-503-5p	2.91196	12.1055	4.66785	14.8789	12.6526	20.9413	15.3872	11.935	6.27786	0.526002
rno-mir-322_hairp	16.0158	15.7371	4.00101	10.2292	22.872	1.74511	11.2839	11.6977	7.30808	0.624743
rno-mir-764_hairp	8.73588	12.1055	12.003	11.1592	7.78621	10.4707	16.413	11.2391	2.7955	0.248731
rno-mir-3075_hairp	17.4718	24.211	6.66835	7.43944	4.86638	13.9609	3.07744	11.0993	7.71298	0.694906
rno-mir-153_hairp	11.6478	20.5793	14.0035	10.2292	16.5457	1.74511	1.02581	10.8252	7.27412	0.67196
rno-mir-455*	4.36794	21.7899	2.00051	13.019	7.78621	1.74511	23.5937	10.6146	9.11972	0.859166
rno-mir-29c-5p	11.6478	10.8949	10.6694	3.71972	11.1927	12.2158	11.2839	10.232	2.91576	0.284964
rno-mir-541-3p	7.2799	12.1055	12.6699	13.019	12.166	6.98044	7.18069	10.2002	2.87378	0.281738
rno-mir-98_hairp	4.36794	7.26329	12.6699	14.8789	14.1125	8.72556	9.23232	10.1786	3.85236	0.378476
rno-mir-541_hairp	14.5598	14.5266	17.3377	7.43944	8.75949	3.49022	5.12907	10.1775	5.30883	0.521625
rno-mir-181a-2-3p	8.73588	10.8949	8.66886	7.43944	7.29957	8.72556	15.3872	9.59306	2.81385	0.293321
rno-mir-935								<10
rno-mir-466b-1_hairp								<10
rno-mir-205								<10
rno-mir-702-5p								<10
rno-mir-592								<10
rno-mir-652-5p								<10
rno-mir-673-5p								<10
rno-mir-187*								<10
rno-mir-339-3p								<10
rno-mir-1193-3p								<10
rno-mir-222_hairp								<10
rno-mir-15b-3p								<10
rno-mir-27a-5p								<10
rno-mir-3558_hairp								<10
rno-mir-466c_hairp								<10
rno-mir-3072_hairp								<10
rno-mir-200b-5p								<10
rno-mir-26b_hairp								<10
rno-mir-128-1-5p								<10
rno-mir-150_hairp								<10
rno-let-7e-3p								<10
rno-mir-23b_hairp								<10
rno-mir-324-3p								<10
rno-mir-92b_hairp								<10
rno-mir-3596c_hairp								<10
rno-mir-382_hairp								<10
rno-mir-204_hairp								<10
rno-mir-29b-2_hairp								<10
rno-mir-146b_hairp								<10
rno-mir-370_hairp								<10
rno-mir-298_hairp								<10
rno-mir-679_hairp								<10
rno-mir-764-3p								<10
rno-mir-1249								<10
rno-mir-207_hairp								<10
rno-mir-494_hairp								<10
rno-mir-429								<10
rno-mir-212_hairp								<10
rno-mir-6333_hairp								<10
rno-mir-328b_hairp								<10
rno-mir-300_hairp								<10
rno-mir-140_hairp								<10
rno-mir-340_hairp								<10
rno-mir-217-5p								<10
rno-mir-3542_hairp								<10
rno-mir-327_hairp								<10
rno-mir-181c_hairp								<10
rno-mir-3550_hairp								<10
rno-mir-142-5p								<10
rno-mir-6324								<10
rno-mir-223-3p								<10
rno-mir-337-3p								<10
rno-mir-6318								<10
rno-mir-217_hairp								<10
rno-mir-6215_hairp								<10
rno-mir-23a-5p								<10
rno-mir-1224*								<10
rno-mir-146a_hairp								<10
rno-mir-183-3p								<10
rno-mir-3594-5p								<10
rno-mir-505-3p								<10
rno-mir-3556b_hairp								<10
rno-mir-346_hairp								<10
rno-mir-99a-3p								<10
rno-mir-352_hairp								<10
rno-mir-425_hairp								<10
rno-mir-134-3p								<10
rno-mir-219-1-3p								<10
rno-mir-490-5p								<10
rno-mir-3585-5p								<10
rno-mir-6334_hairp								<10
rno-mir-425*								<10
rno-mir-193-3p								<10
rno-mir-935_hairp								<10
rno-mir-711_hairp								<10
rno-mir-214_hairp								<10
rno-mir-216b_hairp								<10
rno-mir-6322_hairp								<10
rno-mir-214-3p								<10
rno-mir-330_hairp								<10
rno-mir-191a_hairp								<10
rno-mir-351-3p								<10
rno-mir-341_hairp								<10
rno-mir-326_hairp								<10
rno-mir-34b_hairp								<10
rno-mir-130b-3p								<10
rno-mir-23a_hairp								<10
rno-mir-30e_hairp								<10
rno-mir-30c-2_hairp								<10
rno-mir-1912-3p								<10
rno-mir-150-3p								<10
rno-mir-30d_hairp								<10
rno-mir-30d-3p								<10
rno-mir-152_hairp								<10
rno-mir-504*								<10
rno-mir-345_hairp								<10
rno-let-7i-3p								<10
rno-mir-218a-2-3p								<10
rno-mir-126a_hairp								<10
rno-mir-143-5p								<10
rno-mir-378a_hairp								<10
rno-mir-877_hairp								<10
rno-mir-96-5p								<10
rno-mir-3558-3p								<10
rno-mir-3553_hairp								<10
rno-mir-421-5p								<10
rno-mir-365-5p								<10
rno-mir-34c_hairp								<10
rno-mir-106b_hairp								<10
rno-mir-128-2_hairp								<10
rno-mir-200c_hairp								<10
rno-mir-351_hairp								<10
rno-mir-6314								<10
rno-mir-3562								<10
rno-mir-3562_hairp								<10
rno-mir-378b								<10
rno-mir-139_hairp								<10
rno-mir-3584_hairp								<10
rno-mir-675_hairp								<10
rno-mir-31a_hairp								<10
rno-mir-208b_hairp								<10
rno-let-7b_hairp								<10
rno-mir-3589_hairp								<10
rno-mir-6319_hairp								<10
rno-mir-211-5p								<10
rno-mir-509-3p								<10
rno-mir-761_hairp								<10
rno-mir-484_hairp								<10
rno-mir-145_hairp								<10
rno-mir-331-5p								<10
rno-mir-6327_hairp								<10
rno-mir-130b_hairp								<10
rno-mir-463_hairp								<10
rno-mir-126b_hairp								<10
rno-mir-501_hairp								<10
rno-mir-3541_hairp								<10
rno-mir-490_hairp								<10
rno-mir-144_hairp								<10
rno-mir-6317_hairp								<10
rno-mir-181b-1-3p								<10
rno-mir-615_hairp								<10
rno-mir-3568*								<10
rno-mir-200a_hairp								<10
rno-mir-3560_hairp								<10
rno-mir-31b_hairp								<10
rno-mir-224_hairp								<10
rno-mir-34a_hairp								<10
rno-mir-196a_hairp								<10
rno-mir-425-3p								<10
rno-mir-194-2_hairp								<10
rno-mir-183_hairp								<10
rno-mir-3074_hairp								<10
rno-mir-326-5p								<10
rno-mir-872_hairp								<10
rno-mir-1224_hairp								<10
rno-mir-1912_hairp								<10
rno-mir-3570_hairp								<10
rno-mir-347_hairp								<10
rno-mir-678_hairp								<10
rno-mir-3583-3p								<10
rno-mir-501-5p								<10
rno-mir-551b_hairp								<10
rno-mir-483-3p								<10
rno-mir-3585-3p								<10
rno-mir-3552*								<10
rno-mir-324_hairp								<10
rno-mir-92a-1-5p								<10
rno-mir-582-5p								<10
rno-mir-3559-3p								<10
rno-mir-344i_hairp								<10
rno-mir-551b-3p								<10
rno-mir-496-5p								<10
rno-mir-16-3p								<10
rno-mir-3120								<10
rno-mir-299a-5p								<10
rno-mir-542-5p								<10
rno-mir-133a-3p								<10
rno-let-7f-1-3p								<10
rno-mir-673-3p								<10
rno-mir-188-5p								<10
rno-mir-6329								<10
rno-mir-3557-3p								<10
rno-mir-3065-5p								<10
rno-mir-466b-2_hairp								<10
rno-mir-299a_hairp								<10
rno-mir-221_hairp								<10
rno-mir-29c_hairp								<10
rno-mir-9a-1_hairp								<10
rno-mir-24-1_hairp								<10
rno-mir-471_hairp								<10
rno-mir-412*								<10
rno-mir-466b-1*								<10
rno-mir-449a-5p								<10
rno-mir-3102								<10
rno-mir-484								<10
rno-mir-362-3p								<10
rno-mir-23b-5p								<10
rno-mir-758-5p								<10
rno-mir-215								<10
rno-mir-551b-5p								<10
rno-mir-194-3p								<10
rno-mir-6315								<10
rno-mir-210_hairp								<10
rno-mir-672_hairp								<10
rno-mir-325_hairp								<10
rno-mir-489_hairp								<10
rno-mir-667_hairp								<10
rno-mir-30a_hairp								<10
rno-mir-450a_hairp								<10
rno-mir-141_hairp								<10
rno-mir-195_hairp								<10
rno-mir-3561_hairp								<10
rno-mir-3577_hairp								<10
rno-mir-193_hairp								<10
rno-mir-665_hairp								<10
rno-mir-223_hairp								<10
rno-mir-19b-2_hairp								<10
rno-mir-196c_hairp								<10
rno-mir-668*								<10
rno-mir-2985*								<10
rno-mir-221*								<10
rno-mir-350								<10
rno-mir-1306-5p								<10
rno-mir-412-3p								<10
rno-mir-1306-3p								<10
rno-mir-378a-5p								<10
rno-mir-3552								<10
rno-mir-490-3p								<10
rno-mir-3072								<10
rno-mir-489-5p								<10
rno-mir-540-5p								<10
rno-mir-301a-5p								<10
rno-mir-20a-3p								<10
rno-mir-879-3p								<10
rno-mir-196a-5p								<10
rno-mir-195-3p								<10
rno-mir-3577								<10
rno-mir-24-1-5p								<10
rno-mir-3541								<10
rno-mir-466c-3p								<10
rno-mir-383-3p								<10
rno-mir-201-5p								<10
rno-mir-3596a								<10
rno-mir-32-3p								<10
rno-mir-547-5p								<10
rno-mir-6325								<10
rno-mir-802-3p								<10
rno-mir-146b-3p								<10
rno-mir-224-3p								<10
rno-mir-201-3p								<10
rno-mir-181b-2-3p								<10
rno-mir-1949								<10
rno-mir-678								<10
rno-mir-3590-3p								<10
rno-mir-465-5p								<10
rno-mir-496_hairp								<10
rno-mir-412_hairp								<10
rno-mir-342_hairp								<10
rno-mir-1188_hairp								<10
rno-mir-100_hairp								<10
rno-mir-292_hairp								<10
rno-mir-6323_hairp								<10
rno-mir-504_hairp								<10
rno-mir-6318_hairp								<10
rno-mir-349_hairp								<10
rno-mir-339_hairp								<10
rno-mir-92a-1_hairp								<10
rno-mir-135b_hairp								<10
rno-mir-218a-2_hairp								<10
rno-mir-200b_hairp								<10
rno-mir-741_hairp								<10
rno-mir-3549_hairp								<10
rno-mir-10a_hairp								<10
rno-mir-350_hairp								<10
rno-mir-6332_hairp								<10
rno-mir-3574_hairp								<10
rno-mir-3582_hairp								<10
rno-mir-133b_hairp								<10
rno-mir-881_hairp								<10
rno-mir-103-2_hairp								<10
rno-mir-3568_hairp								<10
rno-mir-3592_hairp								<10
rno-mir-206_hairp								<10
rno-mir-532_hairp								<10
rno-mir-216a_hairp								<10
rno-mir-6316_hairp								<10
rno-mir-876_hairp								<10
rno-mir-497_hairp								<10
rno-mir-3578_hairp								<10
rno-mir-362_hairp								<10
rno-mir-3575_hairp								<10
rno-mir-129-2*								<10
rno-mir-350*								<10
rno-mir-3074*								<10
rno-mir-3542*								<10
rno-mir-347*								<10
rno-mir-544*								<10
rno-mir-3570*								<10
rno-mir-194-1*								<10
rno-mir-145*								<10
rno-mir-3544								<10
rno-mir-466b-1-3p								<10
rno-mir-764-5p								<10
rno-mir-543-5p								<10
rno-mir-93-3p								<10
rno-mir-19a-3p								<10
rno-mir-362-5p								<10
rno-mir-448-5p								<10
rno-mir-297								<10
rno-mir-511-3p								<10
rno-mir-487b-5p								<10
rno-mir-344i								<10
rno-mir-103-2-5p								<10
rno-mir-455-5p								<10
rno-mir-488-5p								<10
rno-mir-483-5p								<10
rno-mir-410-5p								<10
rno-mir-18a-3p								<10
rno-mir-598-5p								<10
rno-mir-200a-5p								<10
rno-mir-301b-3p								<10
rno-mir-3594-3p								<10
rno-mir-363-3p								<10
rno-mir-6327								<10
rno-mir-6216								<10
rno-mir-874-5p								<10
rno-mir-381-5p								<10
rno-mir-144-3p								<10
rno-mir-544-3p								<10
rno-mir-26b-3p								<10
rno-mir-218a-1-3p								<10
rno-mir-32-5p								<10
rno-mir-141-5p								<10
rno-mir-3542								<10
rno-mir-216a-5p								<10
rno-mir-328a-5p								<10
rno-mir-33-3p								<10
rno-mir-3572								<10
rno-mir-6321								<10
rno-mir-26a-3p								<10
rno-mir-3550								<10
rno-mir-181d-3p								<10
rno-mir-377-5p								<10
rno-mir-1188-3p								<10
rno-mir-500-5p								<10
rno-mir-875								<10
rno-mir-203b-3p								<10
rno-mir-876								<10
rno-mir-20b-5p								<10
rno-mir-101a-5p								<10
rno-mir-216b-3p								<10
rno-mir-130a-5p								<10
rno-let-7a-2-3p								<10
rno-mir-376c-5p								<10
rno-mir-3578								<10
rno-mir-216a-3p								<10
rno-mir-146a-3p								<10
rno-mir-222-5p								<10
rno-mir-147								<10
rno-mir-1193-5p								<10
rno-mir-223-5p								<10
rno-mir-743a-3p								<10
rno-mir-6319								<10
rno-mir-9b-5p								<10
rno-mir-471-3p								<10
rno-mir-802-5p								<10
rno-mir-17-2-3p								<10
rno-mir-3075								<10
rno-mir-3593-3p								<10
rno-mir-9b-3p								<10
rno-mir-196c-5p								<10
rno-mir-10b-3p								<10
rno-mir-3580-3p								<10
rno-mir-760-5p								<10
rno-mir-10a-3p								<10
rno-mir-494-5p								<10
rno-mir-509-5p								<10
rno-mir-363-5p								<10
rno-mir-186-3p								<10
rno-mir-544-5p								<10
rno-mir-466d								<10
rno-mir-664-1-5p								<10
rno-mir-107-5p								<10
rno-mir-3065-3p								<10
rno-mir-871-3p								<10
rno-mir-615								<10
rno-mir-3569								<10
rno-mir-328b-3p								<10
rno-mir-675-5p								<10
rno-mir-6328								<10
rno-mir-471-5p								<10
rno-mir-742-5p								<10
rno-mir-881-3p								<10
rno-mir-208a-3p								<10
rno-mir-21-3p								<10
rno-mir-3546								<10
rno-mir-6317								<10
rno-mir-6333								<10
rno-mir-3586-3p								<10
rno-mir-122-3p								<10
rno-mir-133b-3p								<10
rno-mir-3548								<10
rno-mir-203a-5p								<10
rno-mir-497-3p								<10
rno-mir-101b-5p								<10
rno-mir-202-3p								<10
rno-mir-349								<10
rno-mir-3570								<10
rno-mir-3580-5p								<10
rno-mir-883-5p								<10
rno-mir-3586-5p								<10
rno-mir-1-5p								<10
rno-mir-295-5p								<10
rno-mir-3576								<10
rno-mir-463-5p								<10
rno-mir-628								<10
rno-mir-24-2_hairp								<10
rno-mir-702_hairp								<10
rno-mir-543_hairp								<10
rno-mir-329_hairp								<10
rno-mir-483_hairp								<10
rno-mir-22_hairp								<10
rno-mir-182_hairp								<10
rno-mir-16_hairp								<10
rno-mir-653_hairp								<10
rno-mir-3594_hairp								<10
rno-mir-203a_hairp								<10
rno-mir-99b_hairp								<10
rno-mir-410_hairp								<10
rno-mir-30b_hairp								<10
rno-mir-495_hairp								<10
rno-mir-27a_hairp								<10
rno-mir-879_hairp								<10
rno-mir-466d_hairp								<10
rno-mir-181a-2_hairp								<10
rno-mir-378b_hairp								<10
rno-mir-211_hairp								<10
rno-mir-138-2_hairp								<10
rno-mir-128-1_hairp								<10
rno-mir-374_hairp								<10
rno-mir-218a-1_hairp								<10
rno-mir-6325_hairp								<10
rno-mir-20b_hairp								<10
rno-mir-130a_hairp								<10
rno-mir-376c_hairp								<10
rno-mir-6321_hairp								<10
rno-mir-6328_hairp								<10
rno-mir-17-1_hairp								<10
rno-mir-30c-1_hairp								<10
rno-mir-15b_hairp								<10
rno-mir-186_hairp								<10
rno-mir-344b-2_hairp								<10
rno-mir-148b_hairp								<10
rno-mir-205_hairp								<10
rno-mir-93_hairp								<10
rno-mir-181b-2_hairp								<10
rno-mir-107_hairp								<10
rno-mir-191b_hairp								<10
rno-mir-135a_hairp								<10
rno-mir-301b_hairp								<10
rno-mir-493_hairp								<10
rno-mir-540_hairp								<10
rno-mir-3586_hairp								<10
rno-mir-3566_hairp								<10
rno-mir-6315_hairp								<10
rno-mir-421_hairp								<10
rno-mir-181d_hairp								<10
rno-mir-184_hairp								<10
rno-mir-1306_hairp								<10
rno-mir-455_hairp								<10
rno-mir-6216_hairp								<10
rno-mir-21_hairp								<10
rno-mir-3573_hairp								<10
rno-mir-25_hairp								<10
rno-mir-19a_hairp								<10
rno-mir-3564_hairp								<10
rno-mir-3120_hairp								<10
rno-mir-544_hairp								<10
rno-mir-380_hairp								<10
rno-mir-218b_hairp								<10
rno-mir-3572_hairp								<10
rno-mir-28_hairp								<10
rno-mir-449a_hairp								<10
rno-mir-96_hairp								<10
rno-mir-181b-1_hairp								<10
rno-mir-743a_hairp								<10
rno-mir-18a_hairp								<10
rno-mir-129-1_hairp								<10
rno-mir-154_hairp								<10
rno-mir-343_hairp								<10
rno-mir-194-1_hairp								<10
rno-mir-92a-2_hairp								<10
rno-mir-133a_hairp								<10
rno-mir-6329_hairp								<10
rno-mir-449c_hairp								<10
rno-mir-296_hairp								<10
rno-mir-666_hairp								<10
rno-mir-598_hairp								<10
rno-mir-181a-1_hairp								<10
rno-mir-291b_hairp								<10
rno-mir-874_hairp								<10
rno-mir-3585_hairp								<10
rno-mir-878_hairp								<10
rno-mir-451_hairp								<10
rno-mir-336_hairp								<10
rno-mir-465_hairp								<10
rno-mir-17-2_hairp								<10
rno-mir-103-1_hairp								<10
rno-mir-9b-3_hairp								<10
rno-mir-3583_hairp								<10
rno-mir-3065_hairp								<10
rno-mir-105_hairp								<10
rno-mir-122_hairp								<10
rno-mir-32_hairp								<10
rno-mir-338_hairp								<10
rno-mir-344a-2_hairp								<10
rno-mir-3548_hairp								<10
rno-mir-499_hairp								<10
rno-mir-802_hairp								<10
rno-mir-192_hairp								<10
rno-mir-632_hairp								<10
rno-mir-6326_hairp								<10
rno-mir-9b-1_hairp								<10
rno-mir-673_hairp								<10
rno-mir-6314_hairp								<10
rno-mir-299b_hairp								<10
rno-mir-377_hairp								<10
rno-mir-20a_hairp								<10
rno-mir-344a-1_hairp								<10
rno-mir-215_hairp								<10
rno-mir-6330_hairp								<10
rno-mir-3552_hairp								<10
rno-mir-511_hairp								<10
rno-mir-208a_hairp								<10
rno-mir-196b_hairp								<10
rno-mir-3559_hairp								<10
rno-mir-3576_hairp								<10
rno-mir-503_hairp								<10
rno-mir-547_hairp								<10
rno-mir-3587_hairp								<10
rno-mir-188_hairp								<10
rno-mir-542_hairp								<10
rno-mir-3595_hairp								<10
rno-mir-3588_hairp								<10
rno-mir-880_hairp								<10
rno-mir-3579_hairp								<10
rno-mir-1_hairp								<10
rno-mir-3546_hairp								<10
rno-mir-429_hairp								<10
rno-mir-301a_hairp								<10
rno-mir-3591_hairp								<10
rno-mir-758_hairp								<10
rno-mir-500_hairp								<10
rno-mir-19b-1_hairp								<10
rno-mir-2964_hairp								<10
rno-mir-3596a_hairp								<10
rno-mir-3543_hairp								<10
rno-mir-743b_hairp								<10
rno-mir-190a_hairp								<10
rno-mir-3580_hairp								<10
rno-mir-9b-2_hairp								<10
rno-mir-3556a_hairp								<10
rno-mir-219-1_hairp								<10
rno-mir-203b_hairp								<10
rno-mir-1949_hairp								<10
rno-mir-875_hairp								<10
rno-mir-33_hairp								<10
rno-mir-363_hairp								<10
rno-mir-202_hairp								<10
rno-mir-664-2_hairp								<10
rno-mir-293_hairp								<10
rno-mir-759_hairp								<10
rno-mir-3569_hairp								<10
rno-mir-10b_hairp								<10
rno-mir-568_hairp								<10
rno-mir-742_hairp								<10
rno-mir-290_hairp								<10
rno-mir-509_hairp								<10
rno-mir-3551_hairp								<10
rno-mir-124-1_hairp								<10
rno-mir-9a-2_hairp								<10
rno-mir-592_hairp								<10
rno-mir-664-1_hairp								<10
rno-mir-3571_hairp								<10
rno-mir-3596d_hairp								<10
rno-mir-294_hairp								<10
rno-mir-291a_hairp								<10
rno-mir-3590_hairp								<10
rno-mir-201_hairp								<10
rno-mir-871_hairp								<10
rno-mir-883_hairp								<10
rno-mir-299*								<10
rno-mir-543*								<10
rno-mir-140*								<10
rno-mir-341*								<10
rno-mir-495*								<10
rno-mir-3544*								<10
rno-mir-337*								<10
rno-mir-3567*								<10
rno-mir-1249*								<10
rno-mir-146b*								<10
rno-mir-3565*								<10
rno-mir-3596a*								<10
rno-mir-323*								<10
rno-mir-3547*								<10
rno-mir-382*								<10
rno-mir-664-2*								<10
rno-mir-143*								<10
rno-mir-330*								<10
rno-mir-876*								<10
rno-let-7e*								<10
rno-mir-207*								<10
rno-mir-301b*								<10
rno-mir-671*								<10
rno-mir-7b*								<10
rno-mir-126*								<10
rno-mir-150*								<10
rno-mir-483*								<10
rno-mir-147*								<10
rno-mir-3562*								<10
rno-mir-328a*								<10
rno-mir-3587*								<10
rno-mir-494*								<10
rno-mir-3550*								<10
rno-mir-151*								<10
rno-mir-3574*								<10
rno-mir-875*								<10
rno-mir-30a*								<10
rno-mir-30c-2*								<10
rno-mir-3582*								<10
rno-mir-3596c*								<10
rno-mir-664-1*								<10
rno-mir-935*								<10

## Sheet: P21
miRNA	21HF1	21HF2	21HF3	21HF4	21HF5	21HF6	21HF7	MEAN	STD	CV
rno-let-7c-5p	121041	376290	284524	37727	66917	298639	56915	177436	138528	0.78
rno-let-7a-5p	44040	182235	135515	20040	32558	138693	29874	83279	66527	0.8
rno-mir-7a-5p	37063	113419	108668	29757	58338	72321	63404	68996	32307	0.47
rno-let-7b-5p	37919	121286	92892	10732	18112	93178	14325	55492	45739	0.82
rno-mir-9a-5p	25368	47777	39305	53780	80456	24020	35420	43732	19495	0.45
rno-let-7e-5p	31584	67543	54721	8126	18950	74230	16830	38855	26472	0.68
rno-let-7f-5p	17120	71739	54825	14974	22899	49629	16508	35385	22967	0.65
rno-let-7d-5p	38135	47420	56478	8107	13764	65897	13790	34799	23108	0.66
rno-let-7i-5p	19820	61072	50199	10837	20454	41182	13217	30969	19730	0.64
rno-mir-125b-5p	53135	15711	13331	26945	21132	19227	35200	26383	13885	0.53
rno-mir-434-3p	33033	12603	20243	9030	12310	18121	11071	16630	8245	0.5
rno-mir-7b	7564	24158	26478	6362	12392	16545	11253	14965	7840	0.52
rno-mir-433-3p	21211	13175	17559	4130	8567	24684	8933	14037	7440	0.53
rno-mir-125a-5p	18036	9741	15932	6882	7523	18698	12451	12752	4905	0.38
rno-mir-487b-3p	13719	12374	15413	3678	7088	21223	6261	11394	6104	0.54
rno-mir-26a-5p	9135	10379	7527	10598	13587	6818	16039	10583	3277	0.31
rno-mir-103-3p	9299	14798	11504	4391	7253	11775	7844	9552	3444	0.36
rno-mir-127-3p	6515	8711	7815	12538	15212	6179	7769	9249	3362	0.36
rno-mir-30c-5p	12422	6896	9674	8334	7099	6129	7246	8257	2164	0.26
rno-mir-24-3p	8243	7847	9692	2768	3288	10491	3525	6551	3267	0.5
rno-mir-383-5p	3962	10397	8835	2272	3626	13147	2289	6361	4378	0.69
rno-mir-376b-3p	5319	6003	6910	4042	5386	8391	5755	5972	1371	0.23
rno-mir-23b-3p	7449	5489	9266	2501	2433	8932	3116	5598	2994	0.53
rno-mir-98-5p	2817	9692	8028	1282	2743	7072	1819	4779	3390	0.71
rno-mir-92b-3p	9351	2647	5669	3537	2022	5045	4930	4743	2431	0.51
rno-mir-29a-3p	4485	4484	3045	5160	5399	2405	5487	4352	1195	0.27
rno-mir-672-5p	2990	4900	7862	668	683	10562	1909	4225	3784	0.9
rno-mir-541-5p	3244	6420	5736	1389	3064	7384	2282	4217	2281	0.54
rno-mir-3099	4855	5131	4958	1282	1875	8138	2732	4139	2360	0.57
rno-mir-379-5p	1859	6445	4259	4015	4880	3977	3173	4087	1416	0.35
rno-mir-191a-5p	5817	4226	3657	2703	3492	4376	4305	4082	966	0.24
rno-mir-185-5p	2806	6021	5342	1564	2454	7503	1863	3936	2325	0.59
rno-mir-30d-5p	2703	2920	2243	5536	3955	2365	5318	3577	1382	0.39
rno-mir-1224	2329	5721	4472	691	1253	9239	1235	3563	3115	0.87
rno-mir-320-3p	4947	3460	4322	1104	1313	6600	2116	3409	2031	0.6
rno-mir-382-5p	3682	4048	4163	2495	3713	3144	2519	3395	688	0.2
rno-mir-760-3p	2794	4065	4830	540	1089	9046	1335	3386	2959	0.87
rno-mir-143-3p	680	5215	3125	2905	5421	3474	2698	3360	1612	0.48
rno-mir-99a-5p	2443	2068	1472	5921	3544	1918	5436	3257	1779	0.55
rno-mir-9a-3p	1778	2585	1513	4364	4952	1211	4213	2945	1538	0.52
rno-mir-323-3p	3924	1751	1957	2850	2917	2008	3080	2641	777	0.29
rno-mir-124-3p	2948	2266	2211	2377	3058	2689	2083	2519	381	0.15
rno-mir-330-3p	2284	3167	2738	958	1887	4197	1673	2415	1066	0.44
rno-mir-770-3p	1811	2684	2705	534	912	4796	1015	2065	1477	0.72
rno-mir-23a-3p	2755	1664	3086	1181	1078	2528	1432	1961	814	0.42
rno-mir-328a-3p	3213	1582	1646	2022	1595	1978	1415	1922	610	0.32
rno-mir-375-3p	2366	2350	3514	1057	603	2460	1091	1920	1032	0.54
rno-mir-99b-5p	1946	1468	1464	1984	1790	2119	2597	1910	394	0.21
rno-mir-204-5p	3125	1016	2118	1652	970	1973	1821	1811	732	0.4
rno-mir-134-5p	1200	2067	2095	1602	1862	2570	1221	1803	498	0.28
rno-mir-760_hairp	1226	2577	2455	328	789	4503	657	1791	1481	0.83
rno-mir-382-3p	1560	1884	2333	1291	2041	1799	1402	1759	368	0.21
rno-mir-378a-3p	746	2403	1609	1125	1718	3179	1365	1735	820	0.47
rno-mir-151-3p	738	2399	2051	801	1110	3618	1137	1694	1056	0.62
rno-mir-140-3p	1322	1518	1511	1696	1414	2031	1571	1580	231	0.15
rno-mir-22-3p	1750	1483	1799	1511	1501	1119	1504	1524	221	0.15
rno-mir-128-3p	1476	1181	849	2133	2355	868	1689	1507	591	0.39
rno-mir-30a-5p	469	1205	519	3210	1930	506	2456	1471	1089	0.74
rno-mir-335	1485	1661	1389	1392	1283	1104	1966	1469	278	0.19
rno-mir-300-3p	1269	1465	1160	1356	1881	1814	1289	1462	280	0.19
rno-mir-323_hairp	2109	875	1088	1408	1581	1079	1415	1365	409	0.3
rno-mir-100-5p	1603	1231	1064	1642	805	1075	1974	1342	410	0.31
rno-mir-151-5p	1399	1226	1653	958	1001	1842	1236	1331	326	0.25
rno-mir-770_hairp	1166	1577	1659	399	653	2832	746	1290	827	0.64
rno-mir-380-3p	946	660	530	2154	2530	463	1738	1289	843	0.65
rno-mir-181a-5p	919	870	672	2358	1772	583	1555	1247	661	0.53
rno-mir-423-3p	870	951	1944	458	537	2359	965	1155	719	0.62
rno-mir-543-3p	1744	819	989	1204	1051	874	1137	1117	308	0.28
rno-mir-30b-5p	1817	641	947	1438	1035	603	1196	1097	433	0.39
rno-mir-26b-5p	976	1180	1124	1001	1142	790	1258	1067	157	0.15
rno-mir-129-5p	1129	639	903	1125	993	831	1744	1052	350	0.33
rno-mir-485-5p	829	1533	1051	238	657	2075	714	1014	612	0.6
rno-mir-30e-5p	340	514	306	2243	1516	258	1891	1010	847	0.84
rno-mir-411-5p	438	1047	805	1198	1546	580	1206	974	389	0.4
rno-mir-361-5p	1128	880	831	748	963	822	1406	968	229	0.24
rno-mir-342-3p	1742	801	750	769	697	823	1023	944	367	0.39
rno-mir-495	1848	637	942	1074	851	435	776	938	452	0.48
rno-mir-221-3p	705	1146	916	1087	1213	656	839	938	218	0.23
rno-mir-410-3p	830	629	327	1763	1423	277	1236	926	566	0.61
rno-mir-222-3p	1160	862	911	694	1024	836	988	925	150	0.16
rno-mir-409a_hairp	718	741	807	938	985	926	1161	897	155	0.17
rno-mir-107-3p	1175	1120	958	561	753	880	780	890	215	0.24
rno-mir-1839-5p	512	1349	890	689	829	1091	693	865	281	0.32
rno-mir-125b-1-3p	580	1141	1088	250	369	1978	485	841	607	0.72
rno-mir-325-3p	2119	461	955	567	550	542	693	841	586	0.7
rno-mir-3547	1887	541	696	725	655	760	568	833	472	0.57
rno-mir-135a-5p	1054	497	319	1869	992	167	896	828	573	0.69
rno-mir-127-5p	595	990	745	788	803	938	779	805	130	0.16
rno-mir-219-2-3p	520	1456	540	734	1671	493	212	804	545	0.68
rno-mir-29c-3p	742	538	345	1452	1173	180	983	773	457	0.59
rno-mir-132-3p	757	611	475	1057	950	678	748	754	198	0.26
rno-mir-298-5p	274	786	584	572	847	1270	940	753	317	0.42
rno-mir-30e-3p	321	792	862	689	793	1023	706	741	216	0.29
rno-mir-653-3p	447	830	1137	271	321	1450	538	713	445	0.62
rno-mir-218a-5p	567	512	298	1387	1025	214	948	707	426	0.6
rno-mir-126a-3p	481	471	286	963	1625	176	754	679	495	0.73
rno-mir-92a-3p	964	378	501	818	676	573	838	678	208	0.31
rno-mir-323-5p	885	755	895	101	240	1374	293	649	456	0.7
rno-mir-652-3p	1073	504	805	288	296	1059	518	649	333	0.51
rno-mir-29b-3p	586	361	462	1186	783	217	889	641	335	0.52
rno-mir-329-3p	1391	492	400	595	536	555	429	628	344	0.55
rno-mir-702-3p	1580	260	1085	210	216	660	352	623	528	0.85
rno-mir-148b-3p	330	551	509	702	941	458	833	618	217	0.35
rno-mir-330-5p	565	567	670	471	638	805	557	610	107	0.17
rno-mir-139-5p	898	568	366	568	646	477	688	602	169	0.28
rno-mir-667-3p	1278	333	618	439	418	595	488	596	317	0.53
rno-mir-485*	945	284	568	460	449	632	790	590	223	0.38
rno-mir-34c-5p	614	848	563	643	622	326	473	584	161	0.28
rno-mir-137-3p	256	649	343	874	933	200	632	555	294	0.53
rno-mir-872-5p	318	1161	711	288	443	562	344	547	310	0.57
rno-mir-341	295	379	356	980	784	498	510	543	250	0.46
rno-mir-138-5p	407	610	395	881	845	311	345	542	239	0.44
rno-mir-411_hairp	238	638	363	664	891	334	630	537	231	0.43
rno-mir-485_hairp	657	413	701	290	363	789	528	535	188	0.35
rno-mir-212-3p	703	318	485	570	572	508	583	534	118	0.22
rno-mir-34b-3p	1687	342	524	259	234	438	241	532	521	0.98
rno-mir-434-5p	390	310	457	750	696	432	601	519	165	0.32
rno-mir-376a-3p	403	455	392	649	740	403	543	512	137	0.27
rno-mir-129-2-3p	899	293	208	660	443	322	737	509	259	0.51
rno-mir-186-5p	370	442	402	637	625	365	622	495	127	0.26
rno-mir-539-3p	347	665	488	387	673	546	306	488	148	0.3
rno-mir-668	711	369	506	311	383	635	459	482	146	0.3
rno-mir-384-5p	490	379	234	776	689	146	598	473	234	0.49
rno-mir-1843-5p	172	724	389	275	445	793	405	457	226	0.49
rno-let-7d-3p	606	332	522	320	386	581	446	456	116	0.25
rno-mir-344a-3p	211	311	241	912	548	166	801	456	302	0.66
rno-mir-770*	421	539	527	256	303	810	314	453	192	0.42
rno-mir-494-3p	354	417	607	160	214	845	460	437	234	0.54
rno-mir-181d-5p	239	454	311	570	576	289	554	428	146	0.34
rno-mir-27b-3p	266	403	319	588	648	190	564	425	177	0.42
rno-mir-335_hairp	610	203	553	372	291	374	571	425	155	0.37
rno-mir-181b-5p	246	420	260	711	728	198	393	422	218	0.52
rno-mir-411-3p	614	303	379	475	546	232	393	420	134	0.32
rno-mir-664-3p	798	200	511	351	286	456	335	420	196	0.47
rno-mir-485-3p	432	421	431	299	436	454	440	416	52	0.13
rno-mir-423-5p	436	413	597	160	218	748	303	411	208	0.51
rno-mir-28-5p	312	614	475	248	301	627	287	409	161	0.39
rno-mir-708-5p	332	612	363	303	422	452	288	396	113	0.28
rno-mir-431	435	354	439	322	355	385	435	389	47	0.12
rno-mir-342-5p	454	470	514	82	172	747	221	380	232	0.61
rno-mir-369-3p	171	515	283	431	779	140	307	375	222	0.59
rno-mir-376b-5p	384	411	410	332	370	424	250	369	61	0.17
rno-mir-598-3p	139	322	158	778	552	113	443	358	248	0.69
rno-mir-384-3p	373	211	231	565	578	100	399	351	181	0.52
rno-mir-212-5p	254	327	197	488	534	182	411	342	140	0.41
rno-mir-136-3p	34	108	39	910	609	52	600	336	362	1.08
rno-mir-29a_hairp	323	345	293	341	388	240	414	335	58	0.17
rno-mir-130a-3p	307	255	179	511	393	195	445	327	127	0.39
rno-mir-451-5p	175	101	184	446	920	82	298	315	294	0.93
rno-mir-101b-3p	75	301	182	517	518	133	446	310	186	0.6
rno-mir-539-5p	563	354	542	170	192	212	134	310	180	0.58
rno-mir-1188-5p	360	410	428	99	180	485	147	301	155	0.51
rno-mir-770-5p	639	139	322	288	265	201	253	301	160	0.53
rno-mir-139-3p	175	434	317	103	190	650	202	296	190	0.64
rno-mir-409a-3p	219	234	234	349	330	270	428	295	77	0.26
rno-mir-140-5p	243	385	449	189	185	395	199	292	113	0.39
rno-mir-30a-3p	174	322	330	233	346	351	284	291	66	0.23
rno-mir-329-5p	130	407	208	357	463	170	300	291	126	0.43
rno-mir-431_hairp	195	267	226	395	369	244	337	290	77	0.26
rno-mir-380-5p	156	431	270	319	354	258	241	290	88	0.3
rno-mir-425-5p	448	240	262	332	291	227	220	289	80	0.28
rno-mir-132-5p	171	152	153	599	462	118	308	280	185	0.66
rno-mir-101a_hairp	118	240	91	574	465	67	392	278	201	0.72
rno-mir-758-3p	246	130	86	444	480	107	411	272	171	0.63
rno-mir-344g_hairp	333	277	376	109	177	435	155	266	123	0.46
rno-mir-153-3p	120	253	226	368	380	118	380	264	116	0.44
rno-mir-21-5p	73	205	73	546	491	57	399	263	212	0.8
rno-mir-16-5p	307	209	182	366	353	87	331	262	105	0.4
rno-mir-653-5p	140	216	112	376	326	141	522	262	152	0.58
rno-mir-381-3p	186	225	189	263	375	236	351	261	75	0.29
rno-mir-146a-5p	108	349	446	153	302	290	171	260	121	0.47
rno-let-7a-2_hairp	303	344	322	164	156	334	168	256	88	0.34
rno-mir-344b-5p	156	257	345	269	232	228	299	255	60	0.23
rno-mir-125b-2-3p	196	217	280	254	278	249	289	252	35	0.14
rno-mir-7a-2-3p	493	149	254	162	137	361	207	252	132	0.52
rno-mir-106b-5p	209	290	231	261	273	213	259	248	31	0.12
rno-mir-127_hairp	163	238	197	355	354	175	235	245	80	0.32
rno-mir-338-5p	205	237	156	221	464	218	206	244	100	0.41
rno-mir-1843-3p	255	186	177	225	202	278	300	232	47	0.2
rno-mir-409a-5p	180	193	171	244	357	105	338	227	92	0.41
rno-let-7c-1_hairp	123	454	397	80	74	328	123	226	162	0.72
rno-mir-3102_hairp	403	202	228	185	165	239	146	224	85	0.38
rno-mir-337-5p	220	244	288	93	186	324	214	224	74	0.33
rno-mir-146b-5p	116	275	288	246	293	155	180	222	71	0.32
rno-mir-504	277	117	156	238	172	282	297	220	71	0.32
rno-mir-434_hairp	485	138	278	160	120	215	140	220	129	0.59
rno-mir-376c-3p	246	206	286	191	186	186	189	213	38	0.18
rno-mir-369-5p	219	145	171	305	260	109	261	210	71	0.34
rno-mir-92b-5p	275	257	322	46	62	422	85	210	146	0.7
rno-mir-136_hairp	179	260	223	155	171	286	194	210	49	0.23
rno-mir-93-5p	185	273	202	282	209	142	173	210	52	0.25
rno-mir-150-5p	423	134	143	202	233	178	149	209	101	0.48
rno-mir-187-3p	194	216	171	233	177	182	208	197	23	0.11
rno-mir-340-5p	61	226	93	362	311	47	272	196	128	0.65
rno-mir-489-3p	187	110	135	313	210	80	311	192	93	0.48
rno-mir-101a-3p	41	158	55	423	326	39	294	191	157	0.82
rno-mir-344b-1-3p	255	172	200	143	154	224	171	188	40	0.21
rno-mir-324-5p	315	138	192	134	140	212	177	187	64	0.34
rno-mir-433-5p	188	170	117	252	314	90	159	184	77	0.42
rno-mir-374-5p	200	143	148	233	163	86	276	178	63	0.35
rno-mir-666-5p	117	244	91	177	233	217	169	178	58	0.33
rno-mir-339-5p	270	115	335	84	76	266	64	173	113	0.65
rno-mir-137-5p	175	232	197	53	91	362	77	170	108	0.64
rno-mir-674-5p	229	166	228	80	78	299	100	169	87	0.51
rno-mir-496-3p	161	91	91	294	216	94	174	160	77	0.48
rno-mir-6331	85	194	218	156	223	111	122	159	55	0.35
rno-mir-326-3p	194	120	67	261	179	109	178	158	64	0.41
rno-mir-344b-2-3p	349	115	143	151	114	149	83	158	88	0.56
rno-mir-125a-3p	179	178	192	53	76	334	91	158	96	0.61
rno-mir-351-5p	126	101	171	69	162	326	137	156	83	0.53
rno-mir-135a-3p	151	182	218	97	54	249	122	153	68	0.45
rno-mir-28-3p	105	149	236	109	86	254	135	153	66	0.43
rno-mir-873-3p	167	158	106	101	102	241	145	146	50	0.35
rno-mir-376a-5p	110	128	117	240	145	113	167	146	46	0.32
rno-mir-30c-2-3p	64	183	184	40	114	293	108	141	86	0.61
rno-mir-448-3p	86	135	153	59	111	196	234	139	61	0.44
rno-mir-379-3p	229	85	117	164	179	62	134	138	57	0.41
rno-mir-352	97	299	301	46	35	115	44	134	117	0.88
rno-mir-3068-5p	64	142	119	225	146	106	119	132	49	0.37
rno-mir-135b-5p	128	95	86	191	212	40	162	130	62	0.47
rno-mir-31a-5p	162	154	114	109	106	115	137	128	23	0.18
rno-mir-25-3p	137	101	57	242	119	73	166	128	63	0.49
rno-mir-540-3p	143	126	195	50	80	217	53	123	67	0.54
rno-mir-338-3p	56	48	29	307	256	28	125	121	115	0.95
rno-mir-872-3p	159	104	55	208	90	66	159	120	56	0.47
rno-mir-664-2-5p	79	199	158	38	59	243	63	120	80	0.67
rno-mir-322-5p	107	131	109	118	164	71	107	115	28	0.24
rno-mir-136-5p	75	56	31	263	173	36	169	115	88	0.77
rno-mir-487b_hairp	134	84	109	74	73	220	85	111	53	0.47
rno-mir-210-3p	139	99	104	147	54	111	122	111	31	0.28
rno-mir-365-3p	189	51	78	147	135	39	125	109	55	0.5
rno-mir-433_hairp	151	97	148	55	47	196	63	108	57	0.53
rno-mir-34c-3p	369	78	104	46	45	72	40	108	118	1.09
rno-mir-3068-3p	128	136	91	122	100	67	101	106	24	0.23
rno-mir-672-3p	134	73	109	97	51	158	119	106	36	0.34
rno-mir-376b_hairp	81	92	135	80	93	127	122	104	23	0.22
rno-mir-101b_hairp	35	110	26	195	167	40	149	103	70	0.68
rno-mir-3572*	100	93	171	21	39	261	35	103	87	0.84
rno-mir-370-3p	65	84	114	120	77	158	100	103	31	0.31
rno-mir-877	129	102	60	109	76	141	94	101	28	0.28
rno-mir-154-3p	154	79	91	103	78	67	97	96	28	0.3
rno-mir-183-5p	8	50	130	27	43	334	75	95	112	1.18
rno-mir-532-3p	180	51	57	120	65	90	100	95	45	0.48
rno-mir-322-3p	61	56	78	53	136	119	152	94	41	0.44
rno-mir-6331_hairp	58	93	75	135	141	53	95	93	35	0.37
rno-mir-421-3p	80	72	119	80	75	79	143	93	27	0.29
rno-mir-6215	57	318	80	44	79	36	25	91	102	1.12
rno-mir-412-5p	68	74	49	139	142	60	69	86	38	0.44
rno-mir-194-5p	71	71	34	168	124	27	100	85	50	0.59
rno-let-7i_hairp	68	123	93	78	63	81	58	81	22	0.28
rno-mir-15b-5p	83	58	49	118	117	49	91	81	30	0.37
rno-mir-27a-3p	58	50	44	149	104	27	117	78	45	0.58
rno-mir-145-5p	97	55	44	132	97	40	78	78	34	0.43
rno-mir-152-3p	40	63	70	55	86	81	148	78	35	0.45
rno-mir-3559-5p	27	64	52	141	105	41	109	77	42	0.54
rno-mir-200c-3p	21	38	145	2	11	245	78	77	89	1.15
rno-mir-539_hairp	50	85	96	71	93	86	56	77	18	0.24
rno-mir-151_hairp	43	89	104	36	44	160	60	77	45	0.58
rno-mir-450a-5p	16	18	13	114	211	26	126	75	77	1.03
rno-mir-296-5p	212	52	78	27	46	70	39	75	63	0.84
rno-mir-666-3p	97	82	91	53	71	93	32	74	24	0.32
rno-mir-7a-2_hairp	42	87	67	76	72	61	114	74	23	0.3
rno-mir-488-3p	31	71	47	122	96	65	88	74	31	0.41
rno-mir-99b-3p	42	62	73	126	75	52	86	74	27	0.37
rno-mir-1843_hairp	39	99	57	71	58	113	77	73	26	0.35
rno-mir-500-3p	56	51	65	95	75	59	108	73	22	0.3
rno-mir-344i_hairp	71	60	75	80	48	114	60	73	21	0.29
rno-mir-181c-5p	36	44	23	172	77	33	115	72	54	0.76
rno-mir-195-5p	87	65	29	90	110	40	80	71	29	0.41
rno-mir-668_hairp	91	54	117	36	60	102	38	71	32	0.45
rno-let-7a-1_hairp	32	92	88	34	46	140	58	70	39	0.56
rno-mir-34b-5p	16	59	18	210	96	18	72	70	69	0.99
rno-mir-652_hairp	95	43	114	48	19	132	29	69	45	0.65
rno-mir-423_hairp	46	59	130	19	32	129	64	68	44	0.65
rno-mir-877_hairp	137	35	91	31	37	90	48	67	40	0.6
rno-mir-20a-5p	45	42	57	113	98	17	86	65	34	0.53
rno-let-7e_hairp	71	58	109	34	33	103	40	64	32	0.49
rno-mir-125b-1_hairp	51	71	83	36	40	120	48	64	30	0.46
rno-mir-497-5p	48	45	42	107	105	38	59	63	30	0.47
rno-mir-17-5p	84	76	49	84	61	34	54	63	19	0.3
rno-mir-331-3p	139	28	65	63	41	61	37	62	37	0.6
rno-mir-126a-5p	42	37	34	107	154	9	49	62	50	0.82
rno-mir-182	7	25	99	32	20	176	65	61	59	0.98
rno-mir-154-5p	35	63	26	137	80	27	51	60	39	0.66
rno-mir-7a-1-3p	82	52	73	53	57	45	57	60	13	0.22
rno-mir-1298	30	43	29	72	100	27	115	59	37	0.62
rno-mir-375_hairp	62	70	109	23	25	66	47	57	30	0.52
rno-mir-369_hairp	44	64	44	69	102	17	60	57	26	0.46
rno-let-7c-1-3p	54	20	49	19	89	90	74	57	30	0.53
rno-mir-125a_hairp	114	24	23	55	38	59	82	57	33	0.58
rno-mir-1249	166	28	67	25	30	52	22	56	51	0.92
rno-mir-325-5p	50	51	44	57	69	51	69	56	10	0.17
rno-mir-501-3p	45	71	99	4	23	99	45	55	36	0.66
rno-mir-3102	102	31	49	44	43	80	35	55	26	0.47
rno-mir-301a-3p	20	25	36	139	65	9	89	55	46	0.85
rno-mir-674_hairp	65	56	78	25	16	112	29	54	34	0.63
rno-mir-216b-5p	14	54	52	38	129	41	48	54	36	0.67
rno-mir-298*	38	42	39	145	43	34	33	54	40	0.76
rno-mir-935	94	37	52	59	31	47	48	52	21	0.39
rno-mir-199a-3p	27	31	52	23	68	30	134	52	39	0.76
rno-mir-320_hairp	58	50	75	36	27	78	39	52	20	0.38
rno-mir-18a-5p	47	66	67	29	56	67	30	52	17	0.33
rno-mir-99a_hairp	21	31	26	105	59	22	98	52	36	0.7
rno-mir-455-3p	54	40	60	27	60	61	57	51	13	0.25
rno-mir-3544_hairp	38	43	60	31	48	64	73	51	15	0.3
rno-mir-142-3p	34	40	13	57	143	21	45	51	43	0.86
rno-mir-873_hairp	30	38	39	78	64	26	79	50	23	0.45
rno-mir-667-5p	31	70	78	29	45	76	24	50	24	0.47
rno-mir-34a-5p	38	52	42	57	125	15	22	50	36	0.73
rno-mir-665	34	28	34	55	49	73	75	50	19	0.38
rno-let-7d_hairp	52	56	88	27	30	65	29	50	23	0.46
rno-mir-125b-2_hairp	40	36	23	84	68	33	56	49	22	0.44
rno-mir-3085_hairp	31	73	106	13	10	89	17	48	40	0.83
rno-mir-466b-2-3p	68	54	49	50	32	36	51	48	12	0.24
rno-mir-1298_hairp	16	38	34	67	84	16	83	48	30	0.61
rno-mir-505-5p	46	58	67	17	24	89	35	48	25	0.53
rno-mir-144-5p	15	1	70	59	130	13	48	48	45	0.93
rno-mir-219-2_hairp	35	80	55	32	86	41	7	48	28	0.58
rno-mir-1193-3p	53	40	55	48	64	33	42	48	10	0.21
rno-mir-505_hairp	42	27	29	61	53	29	85	47	21	0.46
rno-let-7b-3p	93	23	36	42	43	51	38	47	22	0.47
rno-mir-203a-3p	31	32	67	34	35	74	43	45	18	0.4
rno-mir-542-3p	10	35	31	78	88	22	45	44	29	0.65
rno-mir-204-3p	54	21	70	11	21	85	42	44	28	0.63
rno-mir-1249_hairp	99	30	55	4	10	88	14	43	39	0.91
rno-mir-421*	46	36	44	42	32	48	50	43	6	0.15
rno-mir-24-2-5p	47	34	18	80	48	16	49	42	22	0.53
rno-mir-25-5p	31	34	52	15	33	71	55	42	19	0.45
rno-mir-221-5p	28	53	57	32	35	52	30	41	12	0.3
rno-mir-412*	45	40	13	52	51	38	49	41	13	0.33
rno-mir-532-5p	15	33	31	97	47	12	52	41	29	0.71
rno-mir-582-3p	21	40	8	86	61	21	50	41	27	0.66
rno-mir-412_hairp	76	37	57	13	49	30	20	40	22	0.54
rno-mir-322*	28	23	47	21	43	69	48	40	17	0.43
rno-mir-181a-1-3p	18	25	5	103	82	16	30	40	37	0.94
rno-mir-6324_hairp	34	44	62	42	28	46	22	40	13	0.33
rno-mir-384_hairp	42	24	16	59	62	16	52	39	20	0.52
rno-mir-300-5p	41	42	42	40	31	45	24	38	8	0.2
rno-mir-29a-5p	58	32	60	19	41	23	31	38	16	0.43
rno-mir-346	39	28	29	48	60	18	39	37	14	0.37
rno-mir-671_hairp	33	46	47	25	23	56	32	37	13	0.34
rno-mir-296-3p	27	27	55	8	23	92	29	37	28	0.75
rno-mir-223-3p	22	11	3	78	47	33	67	37	28	0.76
rno-let-7f-2_hairp	7	43	31	74	38	30	35	37	20	0.54
rno-mir-344g	30	37	42	15	24	78	30	37	20	0.55
rno-mir-298-3p	29	45	80	10	11	60	20	36	27	0.73
rno-mir-92b_hairp	57	25	49	31	20	39	33	36	13	0.36
rno-mir-124-2_hairp	5	39	88	17	11	81	12	36	35	0.97
rno-mir-674-3p	51	20	29	38	25	40	46	35	11	0.32
rno-mir-30c-1-3p	26	51	31	10	28	84	17	35	25	0.71
rno-mir-205	24	12	3	2	14	123	66	35	45	1.29
rno-mir-377-3p	43	25	34	38	45	22	34	35	9	0.25
rno-mir-503-5p	16	34	10	42	56	31	49	34	17	0.49
rno-mir-135a*	43	43	39	15	7	55	35	34	17	0.5
rno-mir-764-3p	47	24	36	23	38	44	23	34	10	0.31
rno-mir-19b-3p	54	12	29	59	27	16	33	33	18	0.55
rno-mir-9a-3_hairp	16	13	18	67	59	14	42	33	23	0.7
rno-mir-1-3p	4	47	55	21	57	21	23	33	20	0.62
rno-mir-350	16	14	29	52	36	22	60	32	18	0.54
rno-mir-192-5p	10	23	21	57	49	20	45	32	18	0.55
rno-mir-299a-3p	23	27	29	32	29	33	50	32	9	0.27
rno-mir-582_hairp	13	19	13	82	46	6	39	31	27	0.85
rno-mir-138-2-3p	53	27	23	27	26	35	27	31	10	0.32
rno-mir-128-2-5p	20	47	52	4	10	74	6	30	27	0.89
rno-mir-488_hairp	11	28	13	52	39	36	32	30	14	0.47
rno-mir-185_hairp	25	25	49	19	14	61	18	30	18	0.59
rno-mir-448_hairp	42	17	21	32	32	32	29	30	8	0.29
rno-mir-130b-5p	41	26	29	8	20	40	43	29	13	0.44
rno-mir-199a-5p	7	11	13	27	48	7	92	29	31	1.07
rno-mir-138-1-3p	51	24	23	34	37	17	16	29	13	0.44
rno-mir-361_hairp	18	28	18	38	25	30	42	29	9	0.32
rno-mir-6215_hairp	18	63	42	6	17	35	19	29	19	0.68
rno-mir-499-5p	25	33	29	42	28	16	26	28	8	0.28
rno-mir-98-3p	27	24	52	19	28	15	29	28	12	0.43
rno-mir-134_hairp	28	28	42	31	15	25	26	28	8	0.29
rno-mir-345-3p	18	38	36	15	31	40	16	28	11	0.4
rno-mir-106b-3p	25	25	23	17	32	29	37	27	6	0.24
rno-mir-340-3p	16	17	13	46	43	12	38	26	15	0.58
rno-mir-23a-5p	41	28	36	10	2	62	4	26	22	0.85
rno-mir-671	27	17	39	13	16	45	18	25	12	0.49
rno-mir-370_hairp	25	27	34	15	11	35	27	25	9	0.36
rno-mir-7b_hairp	16	41	52	11	12	29	8	24	17	0.7
rno-mir-708_hairp	11	25	16	17	37	43	14	23	12	0.52
rno-mir-299a-5p	44	13	26	25	16	14	26	23	11	0.47
rno-mir-30b-3p	15	21	26	34	16	40	10	23	11	0.47
rno-mir-879-5p	15	20	26	21	22	37	22	23	7	0.3
rno-mir-493-3p	9	19	52	15	12	39	14	23	16	0.7
rno-mir-29b-2_hairp	33	11	42	15	21	19	19	23	11	0.47
rno-mir-216b_hairp	13	5	42	55	4	6	27	22	20	0.94
rno-mir-873-5p	18	14	5	36	35	9	34	22	13	0.61
rno-mir-345-5p	29	14	18	29	27	17	14	21	7	0.32
rno-mir-130b-3p	25	14	21	38	15	9	24	21	10	0.46
rno-mir-219-5p	3	6	5	78	36	2	9	20	28	1.42
rno-mir-1839-3p	33	13	10	27	15	17	23	20	8	0.41
rno-mir-493-5p	10	21	13	36	30	9	18	20	10	0.52
rno-mir-124-5p	20	12	10	38	30	7	20	20	11	0.57
rno-mir-138-1_hairp	11	42	29	17	6	28	5	20	14	0.7
rno-mir-3547_hairp	25	21	18	11	10	38	13	19	10	0.5
rno-mir-132_hairp	28	15	5	31	27	8	22	19	10	0.52
rno-mir-26a_hairp	17	14	13	27	19	12	32	19	8	0.39
rno-mir-190a-5p	8	13	8	42	38	4	20	19	15	0.81
rno-mir-143_hairp	6	13	18	32	29	16	18	19	9	0.48
rno-mir-503-3p	18	17	36	11	18	26	5	19	10	0.54
rno-mir-148b-5p	11	21	34	8	25	6	25	19	10	0.55
rno-mir-370-5p	20	17	16	11	26	18	21	18	5	0.25
rno-mir-378a-5p	28	9	16	11	13	23	27	18	8	0.43
rno-mir-27b_hairp	16	17	18	23	29	14	11	18	6	0.34
rno-mir-874-3p	25	17	13	19	12	17	22	18	4	0.25
rno-mir-504*	31	11	23	4	8	29	17	18	11	0.61
rno-mir-139_hairp	27	20	3	19	16	25	11	17	8	0.49
rno-mir-324-3p	33	11	13	19	13	15	16	17	7	0.43
rno-let-7e-3p	12	17	13	25	16	7	29	17	7	0.44
rno-mir-505-3p	15	7	23	27	12	10	24	17	8	0.45
rno-mir-137_hairp	8	18	26	13	11	27	15	17	7	0.43
rno-mir-29b-2-5p	14	13	10	34	20	9	17	17	9	0.51
rno-mir-22-5p	25	19	13	17	22	7	13	17	6	0.37
rno-mir-145-3p	11	9	16	32	26	9	13	17	9	0.54
rno-mir-331_hairp	10	14	16	13	14	27	21	16	6	0.34
rno-mir-328a_hairp	23	16	21	19	6	10	17	16	6	0.37
rno-mir-708-3p	6	16	5	25	27	6	27	16	10	0.64
rno-mir-153-5p	16	14	13	13	26	12	14	15	5	0.32
rno-mir-3099_hairp	27	16	5	11	5	24	19	15	9	0.56
rno-mir-217_hairp	6	5	36	2	43	5	11	15	17	1.09
rno-mir-214-3p	6	4	5	4	7	41	39	15	17	1.12
rno-mir-184	8	17	18	4	27	18	12	15	8	0.51
rno-mir-29b-1_hairp	28	12	18	21	7	7	11	15	8	0.52
rno-mir-322_hairp	18	12	3	25	14	15	20	15	7	0.46
rno-mir-33-5p	8	7	18	27	29	6	8	15	10	0.66
rno-let-7f-2-3p	5	3	3	48	16	1	24	14	17	1.2
rno-mir-330_hairp	14	5	21	15	12	15	17	14	5	0.34
rno-mir-193-3p	24	9	5	23	14	10	14	14	7	0.49
rno-mir-17-1-3p	15	15	8	15	12	15	19	14	3	0.24
rno-mir-224-5p	19	14	10	11	6	14	23	14	5	0.39
rno-mir-383_hairp	9	18	21	6	10	27	7	14	8	0.58
rno-mir-185*	11	17	31	13	10	7	6	14	9	0.62
rno-mir-3068_hairp	6	13	8	19	12	17	18	13	5	0.39
rno-let-7c-2_hairp	8	13	5	4	6	41	16	13	13	0.99
rno-mir-337-3p	8	7	10	27	19	6	14	13	7	0.56
rno-mir-299a_hairp	19	3	3	31	4	17	14	13	11	0.81
rno-mir-218a-2-3p	13	22	13	15	16	7	4	13	6	0.46
rno-mir-3072_hairp	8	9	26	4	7	30	5	13	11	0.84
rno-mir-466c-5p	12	6	16	11	15	17	13	13	3	0.27
rno-mir-381_hairp	5	16	5	23	10	22	8	13	8	0.61
rno-mir-150_hairp	22	3	3	13	16	9	22	13	8	0.64
rno-mir-337_hairp	13	15	16	11	11	16	6	12	3	0.28
rno-mir-3473	5	15	21	11	10	17	6	12	6	0.47
rno-mir-30c-2_hairp	22	6	16	10	10	5	17	12	6	0.52
rno-mir-135b-3p	10	17	13	4	18	16	8	12	5	0.42
rno-mir-541-3p	8	23	10	10	11	12	10	12	5	0.42
rno-let-7a-1-3p_rno-let-7c-2-3p	5	7	3	23	24	6	17	12	9	0.75
rno-mir-29c-5p	16	13	10	15	11	6	13	12	3	0.29
rno-mir-19a-3p	8	4	10	21	14	10	15	12	5	0.46
rno-mir-3085	15	8	10	13	10	9	14	11	3	0.22
rno-mir-511-3p	3	11	13	10	14	7	23	11	6	0.54
rno-mir-193-5p	10	11	23	2	3	25	6	11	9	0.82
rno-mir-191a_hairp	10	11	8	19	4	17	11	11	5	0.48
rno-mir-6322_hairp	11	6	18	8	5	22	8	11	6	0.58
rno-mir-466b-1_hairp	18	13	21	6	7	9	4	11	6	0.58
rno-mir-187-5p	13	6	26	4	2	18	6	11	9	0.8
rno-mir-379_hairp	3	16	8	15	10	13	9	10	5	0.43
rno-mir-3557_hairp	10	9	23	4	3	17	6	10	8	0.72
rno-mir-450a-3p	4	12	18	2	11	17	8	10	6	0.59
rno-mir-1306-5p	24	2	16	4	5	12	9	10	8	0.74
rno-mir-1193_hairp	4	12	10	17	9	9	11	10	4	0.4
rno-mir-99b_hairp	10	4	18	13	5	6	14	10	5	0.53
rno-mir-297	5	13	13	6	11	11	12	10	3	0.33
rno-mir-425_hairp	2	17	3	8	5	13	20	10	7	0.74
rno-mir-211-5p	13	5	21	15	0	1	12	10	8	0.79
rno-mir-592	3	7	3	23	22	4	5	10	9	0.94
rno-mir-122-5p								<10
rno-mir-6320_hairp								<10
rno-mir-361-3p								<10
rno-mir-181a-2-3p								<10
rno-mir-672_hairp								<10
rno-mir-200b-3p								<10
rno-mir-187_hairp								<10
rno-mir-29c_hairp								<10
rno-mir-191a-3p								<10
rno-mir-191b_hairp								<10
rno-mir-200a-3p								<10
rno-mir-142_hairp								<10
rno-mir-1839_hairp								<10
rno-mir-421-5p								<10
rno-mir-764_hairp								<10
rno-mir-98_hairp								<10
rno-mir-30e_hairp								<10
rno-mir-181c_hairp								<10
rno-mir-3584_hairp								<10
rno-mir-212_hairp								<10
rno-mir-365_hairp								<10
rno-mir-3593_hairp								<10
rno-mir-219-1-3p								<10
rno-mir-93-3p								<10
rno-mir-206-3p								<10
rno-mir-199a_hairp								<10
rno-mir-222_hairp								<10
rno-mir-27b-5p								<10
rno-mir-551b-3p								<10
rno-mir-582-5p								<10
rno-mir-494_hairp								<10
rno-mir-3473_hairp								<10
rno-mir-339-3p								<10
rno-mir-6333_hairp								<10
rno-mir-450a_hairp								<10
rno-mir-34b_hairp								<10
rno-mir-26b_hairp								<10
rno-mir-489-5p								<10
rno-mir-217-5p								<10
rno-let-7f-1_hairp								<10
rno-mir-150-3p								<10
rno-mir-653_hairp								<10
rno-mir-99a-3p								<10
rno-mir-341_hairp								<10
rno-mir-6324								<10
rno-mir-673-5p								<10
rno-mir-466c_hairp								<10
rno-mir-1224*								<10
rno-mir-190b-5p								<10
rno-mir-204_hairp								<10
rno-mir-27a-5p								<10
rno-mir-382_hairp								<10
rno-mir-187*								<10
rno-mir-145_hairp								<10
rno-mir-214_hairp								<10
rno-mir-300_hairp								<10
rno-mir-338*								<10
rno-mir-346_hairp								<10
rno-mir-6216								<10
rno-mir-351-3p								<10
rno-mir-326_hairp								<10
rno-mir-667_hairp								<10
rno-mir-3550_hairp								<10
rno-mir-380_hairp								<10
rno-mir-141-3p								<10
rno-mir-129-1_hairp								<10
rno-mir-466b-5p								<10
rno-let-7b_hairp								<10
rno-mir-425-3p								<10
rno-mir-652-5p								<10
rno-mir-3596b_hairp								<10
rno-mir-6334_hairp								<10
rno-mir-3596c_hairp								<10
rno-mir-130a_hairp								<10
rno-mir-23a_hairp								<10
rno-mir-146b_hairp								<10
rno-mir-19a_hairp								<10
rno-mir-92a-1-5p								<10
rno-mir-342_hairp								<10
rno-mir-3594-5p								<10
rno-mir-10a-5p								<10
rno-mir-126a_hairp								<10
rno-mir-340_hairp								<10
rno-mir-3562								<10
rno-mir-298_hairp								<10
rno-mir-129-2_hairp								<10
rno-mir-218a-2_hairp								<10
rno-mir-93_hairp								<10
rno-mir-3542*								<10
rno-mir-3075_hairp								<10
rno-mir-496-5p								<10
rno-mir-711_hairp								<10
rno-mir-7a-1_hairp								<10
rno-mir-30d-3p								<10
rno-mir-541_hairp								<10
rno-mir-195-3p								<10
rno-mir-410-5p								<10
rno-mir-128-1-5p								<10
rno-mir-207_hairp								<10
rno-mir-3562_hairp								<10
rno-mir-3578								<10
rno-mir-547-3p								<10
rno-mir-378a_hairp								<10
rno-mir-143-5p								<10
rno-mir-31b_hairp								<10
rno-mir-6323_hairp								<10
rno-mir-194-3p								<10
rno-mir-1224_hairp								<10
rno-mir-455_hairp								<10
rno-mir-935_hairp								<10
rno-mir-3556b_hairp								<10
rno-mir-6318								<10
rno-mir-101a-5p								<10
rno-mir-96-5p								<10
rno-mir-490-5p								<10
rno-mir-365-5p								<10
rno-mir-374-3p								<10
rno-mir-140_hairp								<10
rno-mir-429								<10
rno-mir-615_hairp								<10
rno-mir-3577								<10
rno-mir-466b-2_hairp								<10
rno-mir-3585-3p								<10
rno-mir-598-5p								<10
rno-mir-200b-5p								<10
rno-mir-6315_hairp								<10
rno-mir-3074_hairp								<10
rno-mir-153_hairp								<10
rno-mir-378b_hairp								<10
rno-mir-488-5p								<10
rno-mir-3585-5p								<10
rno-mir-203a_hairp								<10
rno-mir-3542_hairp								<10
rno-mir-183-3p								<10
rno-mir-130a-5p								<10
rno-mir-345_hairp								<10
rno-mir-152_hairp								<10
rno-mir-200c_hairp								<10
rno-mir-3560_hairp								<10
rno-mir-146a_hairp								<10
rno-mir-339_hairp								<10
rno-mir-224_hairp								<10
rno-mir-30c-1_hairp								<10
rno-mir-6319_hairp								<10
rno-mir-328b-3p								<10
rno-mir-3592_hairp								<10
rno-mir-186_hairp								<10
rno-mir-678_hairp								<10
rno-mir-193_hairp								<10
rno-mir-352_hairp								<10
rno-mir-6327_hairp								<10
rno-mir-1912-3p								<10
rno-mir-349_hairp								<10
rno-mir-484_hairp								<10
rno-mir-3065_hairp								<10
rno-mir-142-5p								<10
rno-mir-331-5p								<10
rno-mir-351_hairp								<10
rno-mir-501_hairp								<10
rno-mir-326-5p								<10
rno-mir-3559-3p								<10
rno-mir-194-2_hairp								<10
rno-mir-141_hairp								<10
rno-mir-20b_hairp								<10
rno-mir-463_hairp								<10
rno-mir-378b								<10
rno-mir-3589_hairp								<10
rno-mir-19b-1_hairp								<10
rno-mir-675_hairp								<10
rno-mir-449c_hairp								<10
rno-mir-741_hairp								<10
rno-mir-376a_hairp								<10
rno-mir-324_hairp								<10
rno-mir-3553_hairp								<10
rno-mir-702-5p								<10
rno-mir-16-3p								<10
rno-mir-3120								<10
rno-mir-196a_hairp								<10
rno-let-7i-3p								<10
rno-mir-134-3p								<10
rno-mir-542-5p								<10
rno-mir-133a-3p								<10
rno-let-7f-1-3p								<10
rno-mir-673-3p								<10
rno-mir-188-5p								<10
rno-mir-6329								<10
rno-mir-3557-3p								<10
rno-mir-6314								<10
rno-mir-509-3p								<10
rno-mir-3065-5p								<10
rno-mir-23b_hairp								<10
rno-mir-221_hairp								<10
rno-mir-9a-1_hairp								<10
rno-mir-24-1_hairp								<10
rno-mir-31a_hairp								<10
rno-mir-679_hairp								<10
rno-mir-761_hairp								<10
rno-mir-471_hairp								<10
rno-mir-3570_hairp								<10
rno-mir-466b-1*								<10
rno-mir-449a-5p								<10
rno-mir-484								<10
rno-mir-181c-3p								<10
rno-mir-362-3p								<10
rno-mir-23b-5p								<10
rno-mir-758-5p								<10
rno-mir-215								<10
rno-mir-551b-5p								<10
rno-mir-181b-1-3p								<10
rno-mir-6315								<10
rno-mir-210_hairp								<10
rno-mir-325_hairp								<10
rno-mir-128-2_hairp								<10
rno-mir-489_hairp								<10
rno-mir-30a_hairp								<10
rno-mir-34c_hairp								<10
rno-mir-347_hairp								<10
rno-mir-195_hairp								<10
rno-mir-3561_hairp								<10
rno-mir-3577_hairp								<10
rno-mir-665_hairp								<10
rno-mir-223_hairp								<10
rno-mir-19b-2_hairp								<10
rno-mir-196c_hairp								<10
rno-mir-425*								<10
rno-mir-668*								<10
rno-mir-2985*								<10
rno-mir-221*								<10
rno-mir-412-3p								<10
rno-mir-1306-3p								<10
rno-mir-3552								<10
rno-mir-490-3p								<10
rno-mir-15b-3p								<10
rno-mir-3072								<10
rno-mir-540-5p								<10
rno-mir-301a-5p								<10
rno-mir-20a-3p								<10
rno-mir-879-3p								<10
rno-mir-196a-5p								<10
rno-mir-24-1-5p								<10
rno-mir-3541								<10
rno-mir-466c-3p								<10
rno-mir-383-3p								<10
rno-mir-201-5p								<10
rno-mir-3596a								<10
rno-mir-32-3p								<10
rno-mir-547-5p								<10
rno-mir-3583-3p								<10
rno-mir-6325								<10
rno-mir-802-3p								<10
rno-mir-146b-3p								<10
rno-mir-224-3p								<10
rno-mir-201-3p								<10
rno-mir-181b-2-3p								<10
rno-mir-1949								<10
rno-mir-678								<10
rno-mir-3590-3p								<10
rno-mir-465-5p								<10
rno-mir-496_hairp								<10
rno-mir-1188_hairp								<10
rno-mir-100_hairp								<10
rno-mir-292_hairp								<10
rno-mir-504_hairp								<10
rno-mir-3541_hairp								<10
rno-mir-6318_hairp								<10
rno-mir-3558_hairp								<10
rno-mir-92a-1_hairp								<10
rno-mir-135b_hairp								<10
rno-mir-200b_hairp								<10
rno-mir-3549_hairp								<10
rno-mir-10a_hairp								<10
rno-mir-350_hairp								<10
rno-mir-6332_hairp								<10
rno-mir-3574_hairp								<10
rno-mir-3582_hairp								<10
rno-mir-133b_hairp								<10
rno-mir-6317_hairp								<10
rno-mir-881_hairp								<10
rno-mir-103-2_hairp								<10
rno-mir-3568_hairp								<10
rno-mir-206_hairp								<10
rno-mir-532_hairp								<10
rno-mir-216a_hairp								<10
rno-mir-6316_hairp								<10
rno-mir-876_hairp								<10
rno-mir-497_hairp								<10
rno-mir-3578_hairp								<10
rno-mir-362_hairp								<10
rno-mir-3575_hairp								<10
rno-mir-129-2*								<10
rno-mir-350*								<10
rno-mir-3074*								<10
rno-mir-347*								<10
rno-mir-544*								<10
rno-mir-3570*								<10
rno-mir-194-1*								<10
rno-mir-145*								<10
rno-mir-3544								<10
rno-mir-466b-1-3p								<10
rno-mir-483-3p								<10
rno-mir-764-5p								<10
rno-mir-543-5p								<10
rno-mir-362-5p								<10
rno-mir-448-5p								<10
rno-mir-487b-5p								<10
rno-mir-344i								<10
rno-mir-103-2-5p								<10
rno-mir-455-5p								<10
rno-mir-483-5p								<10
rno-mir-18a-3p								<10
rno-mir-200a-5p								<10
rno-mir-301b-3p								<10
rno-mir-3594-3p								<10
rno-mir-363-3p								<10
rno-mir-6327								<10
rno-mir-874-5p								<10
rno-mir-381-5p								<10
rno-mir-144-3p								<10
rno-mir-544-3p								<10
rno-mir-26b-3p								<10
rno-mir-218a-1-3p								<10
rno-mir-32-5p								<10
rno-mir-141-5p								<10
rno-mir-3542								<10
rno-mir-216a-5p								<10
rno-mir-328a-5p								<10
rno-mir-33-3p								<10
rno-mir-3572								<10
rno-mir-6321								<10
rno-mir-26a-3p								<10
rno-mir-501-5p								<10
rno-mir-3550								<10
rno-mir-181d-3p								<10
rno-mir-377-5p								<10
rno-mir-1188-3p								<10
rno-mir-500-5p								<10
rno-mir-875								<10
rno-mir-3558-3p								<10
rno-mir-203b-3p								<10
rno-mir-876								<10
rno-mir-20b-5p								<10
rno-mir-216b-3p								<10
rno-let-7a-2-3p								<10
rno-mir-376c-5p								<10
rno-mir-216a-3p								<10
rno-mir-146a-3p								<10
rno-mir-222-5p								<10
rno-mir-147								<10
rno-mir-1193-5p								<10
rno-mir-223-5p								<10
rno-mir-743a-3p								<10
rno-mir-6319								<10
rno-mir-9b-5p								<10
rno-mir-471-3p								<10
rno-mir-802-5p								<10
rno-mir-17-2-3p								<10
rno-mir-3075								<10
rno-mir-3593-3p								<10
rno-mir-9b-3p								<10
rno-mir-196c-5p								<10
rno-mir-10b-3p								<10
rno-mir-3580-3p								<10
rno-mir-760-5p								<10
rno-mir-10a-3p								<10
rno-mir-494-5p								<10
rno-mir-509-5p								<10
rno-mir-363-5p								<10
rno-mir-186-3p								<10
rno-mir-544-5p								<10
rno-mir-466d								<10
rno-mir-664-1-5p								<10
rno-mir-107-5p								<10
rno-mir-3065-3p								<10
rno-mir-871-3p								<10
rno-mir-615								<10
rno-mir-3569								<10
rno-mir-675-5p								<10
rno-mir-6328								<10
rno-mir-471-5p								<10
rno-mir-742-5p								<10
rno-mir-881-3p								<10
rno-mir-208a-3p								<10
rno-mir-21-3p								<10
rno-mir-3546								<10
rno-mir-6317								<10
rno-mir-6333								<10
rno-mir-3586-3p								<10
rno-mir-122-3p								<10
rno-mir-133b-3p								<10
rno-mir-3548								<10
rno-mir-203a-5p								<10
rno-mir-497-3p								<10
rno-mir-101b-5p								<10
rno-mir-202-3p								<10
rno-mir-349								<10
rno-mir-3570								<10
rno-mir-3580-5p								<10
rno-mir-883-5p								<10
rno-mir-3586-5p								<10
rno-mir-1-5p								<10
rno-mir-295-5p								<10
rno-mir-3576								<10
rno-mir-463-5p								<10
rno-mir-628								<10
rno-mir-24-2_hairp								<10
rno-mir-702_hairp								<10
rno-mir-30d_hairp								<10
rno-mir-543_hairp								<10
rno-mir-183_hairp								<10
rno-mir-329_hairp								<10
rno-mir-483_hairp								<10
rno-mir-22_hairp								<10
rno-mir-182_hairp								<10
rno-mir-16_hairp								<10
rno-mir-106b_hairp								<10
rno-mir-344b-1_hairp								<10
rno-mir-3594_hairp								<10
rno-mir-328b_hairp								<10
rno-mir-410_hairp								<10
rno-mir-30b_hairp								<10
rno-mir-495_hairp								<10
rno-mir-27a_hairp								<10
rno-mir-879_hairp								<10
rno-mir-466d_hairp								<10
rno-mir-181a-2_hairp								<10
rno-mir-211_hairp								<10
rno-mir-138-2_hairp								<10
rno-mir-128-1_hairp								<10
rno-mir-374_hairp								<10
rno-mir-218a-1_hairp								<10
rno-mir-6325_hairp								<10
rno-mir-376c_hairp								<10
rno-mir-872_hairp								<10
rno-mir-6321_hairp								<10
rno-mir-6328_hairp								<10
rno-mir-17-1_hairp								<10
rno-mir-15b_hairp								<10
rno-mir-344b-2_hairp								<10
rno-mir-148b_hairp								<10
rno-mir-205_hairp								<10
rno-mir-181b-2_hairp								<10
rno-mir-107_hairp								<10
rno-mir-135a_hairp								<10
rno-mir-301b_hairp								<10
rno-mir-493_hairp								<10
rno-mir-540_hairp								<10
rno-mir-3586_hairp								<10
rno-mir-3566_hairp								<10
rno-mir-421_hairp								<10
rno-mir-181d_hairp								<10
rno-mir-184_hairp								<10
rno-mir-1306_hairp								<10
rno-mir-6216_hairp								<10
rno-mir-327_hairp								<10
rno-mir-21_hairp								<10
rno-mir-3573_hairp								<10
rno-mir-25_hairp								<10
rno-mir-3564_hairp								<10
rno-mir-3120_hairp								<10
rno-mir-544_hairp								<10
rno-mir-130b_hairp								<10
rno-mir-218b_hairp								<10
rno-mir-3572_hairp								<10
rno-mir-28_hairp								<10
rno-mir-490_hairp								<10
rno-mir-449a_hairp								<10
rno-mir-96_hairp								<10
rno-mir-181b-1_hairp								<10
rno-mir-743a_hairp								<10
rno-mir-18a_hairp								<10
rno-mir-154_hairp								<10
rno-mir-343_hairp								<10
rno-mir-194-1_hairp								<10
rno-mir-34a_hairp								<10
rno-mir-92a-2_hairp								<10
rno-mir-133a_hairp								<10
rno-mir-6329_hairp								<10
rno-mir-296_hairp								<10
rno-mir-208b_hairp								<10
rno-mir-666_hairp								<10
rno-mir-598_hairp								<10
rno-mir-181a-1_hairp								<10
rno-mir-291b_hairp								<10
rno-mir-874_hairp								<10
rno-mir-3585_hairp								<10
rno-mir-878_hairp								<10
rno-mir-451_hairp								<10
rno-mir-336_hairp								<10
rno-mir-465_hairp								<10
rno-mir-17-2_hairp								<10
rno-mir-103-1_hairp								<10
rno-mir-9b-3_hairp								<10
rno-mir-3583_hairp								<10
rno-mir-105_hairp								<10
rno-mir-122_hairp								<10
rno-mir-200a_hairp								<10
rno-mir-32_hairp								<10
rno-mir-338_hairp								<10
rno-mir-344a-2_hairp								<10
rno-mir-3548_hairp								<10
rno-mir-499_hairp								<10
rno-mir-802_hairp								<10
rno-mir-192_hairp								<10
rno-mir-632_hairp								<10
rno-mir-6326_hairp								<10
rno-mir-9b-1_hairp								<10
rno-mir-673_hairp								<10
rno-mir-6314_hairp								<10
rno-mir-299b_hairp								<10
rno-mir-377_hairp								<10
rno-mir-20a_hairp								<10
rno-mir-144_hairp								<10
rno-mir-344a-1_hairp								<10
rno-mir-215_hairp								<10
rno-mir-6330_hairp								<10
rno-mir-3552_hairp								<10
rno-mir-511_hairp								<10
rno-mir-208a_hairp								<10
rno-mir-196b_hairp								<10
rno-mir-3559_hairp								<10
rno-mir-3576_hairp								<10
rno-mir-503_hairp								<10
rno-mir-547_hairp								<10
rno-mir-3587_hairp								<10
rno-mir-188_hairp								<10
rno-mir-542_hairp								<10
rno-mir-3595_hairp								<10
rno-mir-3588_hairp								<10
rno-mir-880_hairp								<10
rno-mir-3579_hairp								<10
rno-mir-1_hairp								<10
rno-mir-3546_hairp								<10
rno-mir-429_hairp								<10
rno-mir-126b_hairp								<10
rno-mir-301a_hairp								<10
rno-mir-3591_hairp								<10
rno-mir-758_hairp								<10
rno-mir-500_hairp								<10
rno-mir-2964_hairp								<10
rno-mir-3596a_hairp								<10
rno-mir-3543_hairp								<10
rno-mir-551b_hairp								<10
rno-mir-743b_hairp								<10
rno-mir-190a_hairp								<10
rno-mir-1912_hairp								<10
rno-mir-3580_hairp								<10
rno-mir-9b-2_hairp								<10
rno-mir-3556a_hairp								<10
rno-mir-219-1_hairp								<10
rno-mir-203b_hairp								<10
rno-mir-1949_hairp								<10
rno-mir-875_hairp								<10
rno-mir-33_hairp								<10
rno-mir-363_hairp								<10
rno-mir-202_hairp								<10
rno-mir-664-2_hairp								<10
rno-mir-293_hairp								<10
rno-mir-759_hairp								<10
rno-mir-3569_hairp								<10
rno-mir-10b_hairp								<10
rno-mir-568_hairp								<10
rno-mir-742_hairp								<10
rno-mir-290_hairp								<10
rno-mir-509_hairp								<10
rno-mir-3551_hairp								<10
rno-mir-124-1_hairp								<10
rno-mir-9a-2_hairp								<10
rno-mir-592_hairp								<10
rno-mir-664-1_hairp								<10
rno-mir-3571_hairp								<10
rno-mir-3596d_hairp								<10
rno-mir-294_hairp								<10
rno-mir-291a_hairp								<10
rno-mir-3590_hairp								<10
rno-mir-201_hairp								<10
rno-mir-871_hairp								<10
rno-mir-883_hairp								<10
rno-mir-299*								<10
rno-mir-455*								<10
rno-mir-543*								<10
rno-mir-140*								<10
rno-mir-341*								<10
rno-mir-495*								<10
rno-mir-3544*								<10
rno-mir-337*								<10
rno-mir-3567*								<10
rno-mir-1249*								<10
rno-mir-146b*								<10
rno-mir-3565*								<10
rno-mir-3596a*								<10
rno-mir-323*								<10
rno-mir-3547*								<10
rno-mir-382*								<10
rno-mir-664-2*								<10
rno-mir-143*								<10
rno-mir-330*								<10
rno-mir-876*								<10
rno-let-7e*								<10
rno-mir-3552*								<10
rno-mir-207*								<10
rno-mir-301b*								<10
rno-mir-671*								<10
rno-mir-7b*								<10
rno-mir-126*								<10
rno-mir-150*								<10
rno-mir-483*								<10
rno-mir-147*								<10
rno-mir-3562*								<10
rno-mir-3568*								<10
rno-mir-328a*								<10
rno-mir-3587*								<10
rno-mir-494*								<10
rno-mir-3550*								<10
rno-mir-151*								<10
rno-mir-3574*								<10
rno-mir-875*								<10
rno-mir-30a*								<10
rno-mir-30c-2*								<10
rno-mir-3582*								<10
rno-mir-3596c*								<10
rno-mir-664-1*								<10
rno-mir-935*								<10

## Sheet: P14
miRNA	14HF1	14HF2	14HF3	14HF4	MEAN	STD	CV
rno-let-7c-5p	204599	105555	158640	124695	148373	43439	0.29
rno-mir-9a-5p	66131	91299	84274	88623	82582	11343	0.14
rno-let-7a-5p	113762	53250	83416	48152	74645	30369	0.41
rno-let-7f-5p	56976	35728	50053	33009	43942	11463	0.26
rno-let-7i-5p	44417	33996	41274	33333	38255	5461	0.14
rno-mir-7a-5p	35453	44382	35287	27367	35622	6953	0.2
rno-let-7b-5p	48601	24208	32491	30905	34051	10343	0.3
rno-let-7d-5p	41881	24857	36313	32667	33929	7137	0.21
rno-let-7e-5p	33396	18398	30329	22163	26071	6975	0.27
rno-mir-434-3p	22500	22074	24187	30127	24722	3717	0.15
rno-mir-125b-5p	17328	21034	16928	23440	19683	3113	0.16
rno-mir-487b-3p	12730	10114	15426	13121	12848	2176	0.17
rno-mir-125a-5p	13544	13426	11388	12371	12682	1011	0.08
rno-mir-7b	9756	11827	10610	7916	10027	1644	0.16
rno-mir-433-3p	10548	6469	10547	9540	9276	1931	0.21
rno-mir-376b-3p	8714	7366	10685	8854	8905	1363	0.15
rno-mir-103-3p	9207	7052	8587	7920	8191	924	0.11
rno-mir-383-5p	9676	5157	9197	7847	7969	2029	0.25
rno-mir-26a-5p	7555	6375	8283	7365	7394	786	0.11
rno-mir-24-3p	7497	6452	8089	6958	7249	704	0.1
rno-mir-3099	7925	5413	6358	5800	6374	1104	0.17
rno-mir-379-5p	7779	4896	6327	4771	5943	1413	0.24
rno-mir-98-5p	5810	4800	7126	5225	5740	1012	0.18
rno-mir-23b-3p	5716	4836	6052	5269	5468	530	0.1
rno-mir-30c-5p	4803	6859	4078	5554	5323	1188	0.22
rno-mir-672-5p	7960	3830	5082	4082	5239	1893	0.36
rno-mir-382-5p	5584	4119	4494	4277	4618	662	0.14
rno-mir-143-3p	6048	2979	4558	4516	4525	1253	0.28
rno-mir-1224	5962	2289	5277	3903	4358	1623	0.37
rno-mir-185-5p	4379	3536	5152	4083	4288	674	0.16
rno-mir-127-3p	4193	4165	4527	4134	4255	183	0.04
rno-mir-382-3p	3924	3290	4116	4425	3939	479	0.12
rno-mir-541-5p	3909	3537	4396	3465	3827	427	0.11
rno-mir-9a-3p	2911	4519	3583	4106	3780	694	0.18
rno-mir-760-3p	5154	2123	3964	3368	3652	1262	0.35
rno-mir-191a-5p	3373	3007	3231	2979	3148	188	0.06
rno-mir-29a-3p	2340	3386	3252	2927	2976	466	0.16
rno-mir-378a-3p	5507	1853	2252	2178	2947	1715	0.58
rno-mir-30d-5p	2721	2835	2397	2757	2677	193	0.07
rno-mir-124-3p	2770	1930	2686	2912	2575	440	0.17
rno-mir-134-5p	2754	2125	2427	2559	2466	264	0.11
rno-mir-151-5p	2526	2063	2487	2526	2400	226	0.09
rno-mir-99a-5p	2264	2569	2173	2358	2341	170	0.07
rno-mir-128-3p	2161	1925	2002	3146	2309	567	0.25
rno-mir-323-3p	2692	1919	2191	2300	2276	320	0.14
rno-mir-151-3p	3000	1280	2735	1837	2213	797	0.36
rno-mir-92b-3p	1874	2518	2211	2172	2194	263	0.12
rno-mir-770-3p	2732	1360	2417	2049	2140	590	0.28
rno-mir-335	1697	2277	1909	1584	1867	305	0.16
rno-mir-320-3p	2259	1597	1774	1693	1831	294	0.16
rno-mir-375-3p	1473	1572	2331	1931	1827	389	0.21
rno-mir-26b-5p	1579	1927	2060	1562	1782	250	0.14
rno-mir-23a-3p	1836	1707	1962	1411	1729	236	0.14
rno-mir-140-3p	1883	1619	1838	1419	1690	214	0.13
rno-mir-204-5p	1095	2555	2170	915	1683	803	0.48
rno-mir-770_hairp	2223	1067	1556	1538	1596	475	0.3
rno-mir-760_hairp	2107	945	1805	1519	1594	495	0.31
rno-mir-99b-5p	1846	1471	1584	1418	1580	191	0.12
rno-mir-325-3p	1198	1605	1367	2014	1546	354	0.23
rno-mir-30e-3p	1826	1149	1994	1156	1531	443	0.29
rno-mir-328a-3p	1616	1340	1527	1457	1485	116	0.08
rno-mir-300-3p	1595	1130	1668	1477	1468	238	0.16
rno-mir-872-5p	1542	1346	1688	1205	1445	213	0.15
rno-mir-100-5p	1166	1626	1408	1414	1404	188	0.13
rno-mir-1839-5p	1726	1264	1463	1062	1379	284	0.21
rno-mir-380-3p	1059	1360	1099	1435	1238	187	0.15
rno-mir-653-3p	1063	997	1866	933	1214	437	0.36
rno-mir-409a_hairp	1392	1022	1214	1068	1174	167	0.14
rno-mir-434-5p	931	1146	876	1435	1097	254	0.23
rno-mir-361-5p	1048	1145	1131	992	1079	72	0.07
rno-mir-335_hairp	983	1241	1009	989	1056	124	0.12
rno-mir-539-3p	760	936	1379	1021	1024	260	0.25
rno-mir-543-3p	930	1134	856	1122	1011	139	0.14
rno-mir-127-5p	1048	974	1062	927	1003	64	0.06
rno-mir-411-5p	1165	962	1038	806	993	150	0.15
rno-mir-125b-1-3p	1165	596	1292	827	970	317	0.33
rno-mir-181a-5p	917	1015	815	995	936	91	0.1
rno-mir-126a-3p	993	948	778	986	926	101	0.11
rno-mir-423-3p	1026	800	1043	733	901	157	0.17
rno-mir-135a-5p	514	1396	604	1058	893	411	0.46
rno-mir-218a-5p	691	856	567	1367	870	352	0.4
rno-mir-330-3p	1047	565	995	735	835	226	0.27
rno-mir-221-3p	770	895	653	877	799	112	0.14
rno-mir-107-3p	776	719	724	864	771	67	0.09
rno-mir-30b-5p	481	1026	682	892	770	239	0.31
rno-mir-22-3p	1110	660	752	513	759	254	0.33
rno-mir-323_hairp	745	704	704	824	744	57	0.08
rno-mir-341	645	613	908	764	732	134	0.18
rno-mir-129-5p	740	741	798	642	730	65	0.09
rno-mir-148b-3p	814	782	674	619	722	91	0.13
rno-mir-132-3p	693	707	829	652	720	76	0.11
rno-mir-106b-5p	775	780	639	668	716	73	0.1
rno-mir-30a-5p	615	911	546	779	713	164	0.23
rno-mir-369-3p	786	736	798	414	684	182	0.27
rno-mir-186-5p	644	750	628	650	668	55	0.08
rno-mir-28-5p	650	648	792	578	667	90	0.13
rno-mir-27b-3p	618	567	725	626	634	66	0.1
rno-mir-181d-5p	681	612	608	590	623	40	0.06
rno-mir-137-3p	637	567	661	621	621	40	0.06
rno-mir-376b-5p	540	694	700	543	619	90	0.14
rno-mir-1843-5p	635	463	828	520	612	161	0.26
rno-mir-376c-3p	504	723	657	543	607	101	0.17
rno-mir-30a-3p	710	476	691	502	595	123	0.21
rno-mir-323-5p	817	361	600	580	589	186	0.32
rno-mir-652-3p	684	511	589	517	575	81	0.14
rno-mir-1188-5p	668	430	511	658	567	116	0.21
rno-mir-34c-5p	335	610	562	748	563	172	0.3
rno-mir-411_hairp	637	530	562	506	559	57	0.1
rno-mir-330-5p	516	469	701	503	548	104	0.19
rno-mir-384-3p	340	723	382	733	545	213	0.39
rno-mir-411-3p	446	503	482	716	537	122	0.23
rno-mir-495	436	659	443	601	535	112	0.21
rno-mir-181b-5p	504	568	505	546	531	32	0.06
rno-mir-376a-3p	425	550	562	565	526	67	0.13
rno-mir-708-5p	575	451	539	529	523	52	0.1
rno-mir-485-3p	667	415	556	454	523	113	0.22
rno-mir-140-5p	473	588	584	433	520	79	0.15
rno-mir-34b-3p	313	407	421	907	512	268	0.52
rno-mir-92a-3p	494	549	434	557	509	57	0.11
rno-mir-653-5p	354	545	665	426	498	136	0.27
rno-mir-381-3p	492	410	592	459	488	77	0.16
rno-mir-485-5p	587	345	494	496	480	100	0.21
rno-mir-494-3p	461	518	500	431	477	39	0.08
rno-mir-374-5p	575	512	380	426	473	87	0.18
rno-mir-7a-2-3p	481	394	474	503	463	48	0.1
rno-mir-329-3p	400	490	526	416	458	60	0.13
rno-mir-138-5p	397	514	383	533	457	78	0.17
rno-let-7d-3p	574	383	474	390	455	89	0.2
rno-mir-342-3p	358	609	306	503	444	138	0.31
rno-mir-219-2-3p	242	380	614	534	443	165	0.37
rno-mir-30e-5p	361	674	295	425	439	166	0.38
rno-mir-298-5p	476	293	581	374	431	125	0.29
rno-mir-409a-3p	429	376	434	402	410	26	0.06
rno-mir-410-3p	374	405	395	452	407	33	0.08
rno-mir-3559-5p	362	458	241	553	403	134	0.33
rno-mir-3547	276	469	411	409	391	82	0.21
rno-mir-139-5p	341	404	327	477	387	69	0.18
rno-mir-146a-5p	551	353	290	343	384	115	0.3
rno-mir-153-3p	325	456	423	324	382	68	0.18
rno-let-7c-1_hairp	556	321	351	298	381	119	0.31
rno-mir-222-3p	364	365	338	436	376	42	0.11
rno-mir-770*	439	270	406	375	373	73	0.2
rno-mir-136_hairp	288	368	394	361	353	45	0.13
rno-mir-125b-2-3p	377	360	317	351	351	25	0.07
rno-mir-351-5p	417	357	315	305	348	51	0.15
rno-mir-485*	368	346	328	344	347	16	0.05
rno-mir-384-5p	271	470	298	342	345	88	0.26
rno-mir-344b-5p	336	396	352	276	340	50	0.15
rno-mir-379-3p	288	327	287	457	340	80	0.24
rno-mir-130a-3p	302	344	365	337	337	26	0.08
rno-mir-667-3p	251	360	296	429	334	78	0.23
rno-mir-29c-3p	186	438	261	410	324	120	0.37
rno-mir-93-5p	349	357	269	318	323	40	0.12
rno-mir-380-5p	392	274	324	290	320	52	0.16
rno-mir-21-5p	305	387	261	322	319	52	0.16
rno-mir-101a_hairp	256	375	258	381	318	70	0.22
rno-mir-322-5p	264	407	289	303	316	63	0.2
rno-mir-485_hairp	347	301	296	316	315	23	0.07
rno-mir-369-5p	368	319	292	268	312	43	0.14
rno-mir-331-3p	237	323	226	451	309	104	0.34
rno-mir-668	302	333	217	384	309	70	0.23
rno-mir-25-3p	247	345	247	385	306	70	0.23
rno-mir-342-5p	368	216	350	269	301	71	0.24
rno-mir-150-5p	277	272	297	336	296	29	0.1
rno-mir-496-3p	269	289	322	279	290	23	0.08
rno-mir-135a-3p	257	275	294	318	286	26	0.09
rno-mir-16-5p	258	323	242	265	272	35	0.13
rno-mir-664-3p	206	319	262	271	265	46	0.17
rno-mir-504	260	225	225	300	253	36	0.14
rno-mir-29a_hairp	219	253	293	231	249	33	0.13
rno-mir-135b-5p	210	260	221	289	245	36	0.15
rno-mir-28-3p	287	233	225	216	240	32	0.13
rno-mir-29b-3p	126	366	223	236	238	99	0.41
rno-mir-598-3p	180	306	190	274	238	62	0.26
rno-mir-431	213	267	271	199	237	37	0.16
rno-mir-1249	150	298	252	233	233	62	0.26
rno-mir-344b-1-3p	252	193	207	230	220	26	0.12
rno-mir-101b-3p	224	219	223	198	216	12	0.06
rno-mir-7a-1-3p	196	199	230	238	216	22	0.1
rno-mir-873-3p	280	184	191	205	215	44	0.2
rno-mir-129-2-3p	156	253	222	230	215	42	0.19
rno-mir-339-5p	212	219	199	221	213	10	0.05
rno-mir-337-5p	221	173	267	168	207	47	0.23
rno-mir-338-5p	220	176	245	183	206	32	0.16
rno-mir-409a-5p	211	246	151	201	202	39	0.19
rno-mir-702-3p	158	347	126	175	201	99	0.49
rno-mir-183-5p	91	395	266	50	200	160	0.8
rno-mir-425-5p	144	265	162	217	197	55	0.28
rno-mir-340-5p	181	187	229	166	191	27	0.14
rno-mir-539-5p	168	227	177	187	190	26	0.14
rno-mir-139-3p	230	99	215	188	183	59	0.32
rno-mir-146b-5p	206	188	163	140	174	29	0.17
rno-mir-370-3p	241	118	155	182	174	52	0.3
rno-mir-6331	166	163	187	175	172	11	0.06
rno-mir-325-5p	187	163	152	184	172	17	0.1
rno-mir-344b-2-3p	112	224	150	192	169	49	0.29
rno-mir-431_hairp	170	184	141	172	167	18	0.11
rno-mir-448-3p	242	107	200	117	167	65	0.39
rno-mir-212-3p	91	191	197	186	166	51	0.3
rno-mir-30c-2-3p	203	102	244	107	164	71	0.43
rno-mir-137-5p	211	121	172	148	163	38	0.23
rno-mir-376b_hairp	113	143	182	204	161	40	0.25
rno-mir-203a-3p	320	94	98	119	158	109	0.69
rno-mir-151_hairp	182	86	193	155	154	48	0.31
rno-mir-200c-3p	101	316	135	59	153	113	0.74
rno-mir-1843-3p	134	131	173	172	152	23	0.15
rno-mir-672-3p	167	109	141	167	146	27	0.19
rno-let-7a-2_hairp	165	161	129	117	143	23	0.16
rno-mir-664-2-5p	195	106	167	103	143	46	0.32
rno-mir-770-5p	106	174	96	192	142	48	0.34
rno-mir-187-3p	140	156	139	131	142	11	0.08
rno-mir-324-5p	144	145	147	128	141	9	0.06
rno-mir-488-3p	131	132	165	124	138	18	0.13
rno-mir-125a-3p	180	94	156	117	137	38	0.28
rno-mir-3547_hairp	130	143	130	143	136	8	0.06
rno-mir-879-5p	91	117	179	157	136	40	0.29
rno-mir-127_hairp	142	119	158	117	134	20	0.15
rno-mir-199a-3p	186	134	61	130	128	51	0.4
rno-mir-674-5p	116	122	136	135	127	10	0.08
rno-mir-15b-5p	116	143	112	136	127	15	0.12
rno-mir-329-5p	111	152	87	139	122	29	0.24
rno-mir-6331_hairp	94	108	159	112	118	28	0.24
rno-mir-322-3p	190	79	98	102	117	49	0.42
rno-mir-101b_hairp	92	151	77	147	117	38	0.32
rno-mir-296-5p	113	119	108	124	116	7	0.06
rno-mir-18a-5p	106	128	107	119	115	10	0.09
rno-mir-125b-2_hairp	79	126	105	148	114	29	0.26
rno-mir-423-5p	142	111	102	99	114	20	0.17
rno-mir-101a-3p	100	135	102	114	113	16	0.14
rno-mir-92b-5p	108	95	110	137	113	18	0.16
rno-mir-6215	119	117	76	126	109	23	0.21
rno-mir-369_hairp	83	151	96	105	109	30	0.27
rno-mir-152-3p	175	108	72	73	107	48	0.45
rno-mir-1839-3p	63	135	93	136	107	35	0.33
rno-mir-182	36	256	106	27	106	106	1
rno-mir-126a-5p	82	109	112	120	106	17	0.16
rno-mir-433-5p	105	93	100	117	104	10	0.1
rno-mir-338-3p	62	155	75	121	103	43	0.41
rno-mir-540-3p	107	87	116	102	103	12	0.12
rno-mir-433_hairp	105	77	128	100	103	21	0.2
rno-mir-194-5p	94	124	84	97	100	17	0.17
rno-mir-434_hairp	78	106	70	126	95	26	0.27
rno-mir-376a-5p	76	113	78	107	93	19	0.21
rno-mir-344a-3p	82	117	84	89	93	16	0.17
rno-mir-582-3p	100	61	121	89	93	25	0.27
rno-mir-466c-5p	75	94	92	97	89	10	0.11
rno-mir-412-5p	88	69	83	112	88	18	0.21
rno-mir-873_hairp	97	89	86	73	86	10	0.11
rno-mir-154-3p	65	100	79	95	85	16	0.19
rno-mir-326-3p	62	98	66	104	83	21	0.26
rno-mir-3068-5p	67	113	83	62	81	23	0.28
rno-mir-421-3p	78	92	82	72	81	9	0.11
rno-mir-539_hairp	69	79	96	72	79	12	0.15
rno-mir-489-3p	35	105	76	88	76	30	0.39
rno-mir-212-5p	55	90	60	96	75	21	0.28
rno-mir-125b-1_hairp	80	62	79	73	74	8	0.11
rno-let-7i_hairp	92	92	47	62	73	22	0.31
rno-mir-3572*	88	53	66	81	72	15	0.21
rno-mir-344g_hairp	81	53	79	75	72	13	0.18
rno-mir-466b-2-3p	67	86	49	81	71	17	0.23
rno-mir-210-3p	72	86	59	66	70	11	0.16
rno-mir-666-5p	84	40	85	73	70	21	0.3
rno-mir-667-5p	68	52	65	89	69	15	0.22
rno-mir-758-3p	57	85	49	82	68	18	0.26
rno-mir-340-3p	59	92	69	53	68	17	0.25
rno-mir-1843_hairp	69	58	77	67	68	8	0.11
rno-mir-135a*	68	66	62	73	67	5	0.07
rno-mir-1-3p	69	51	73	75	67	11	0.16
rno-mir-344i_hairp	56	55	75	82	67	13	0.2
rno-mir-134_hairp	84	52	60	71	67	14	0.21
rno-mir-27a-3p	58	74	56	77	66	11	0.17
rno-mir-3068-3p	55	71	71	68	66	8	0.12
rno-mir-34c-3p	23	59	54	129	66	45	0.68
rno-mir-499-5p	60	79	74	48	65	14	0.22
rno-mir-195-5p	43	76	66	73	64	15	0.23
rno-mir-17-5p	63	78	51	64	64	11	0.17
rno-mir-181c-5p	62	81	46	66	64	14	0.23
rno-mir-668_hairp	67	69	44	75	64	13	0.21
rno-mir-136-3p	58	73	55	69	64	9	0.13
rno-mir-673-5p	50	76	62	61	62	11	0.17
rno-mir-455-3p	55	70	63	61	62	6	0.1
rno-mir-501-3p	80	52	53	59	61	13	0.21
rno-mir-20a-5p	43	107	25	67	60	35	0.59
rno-mir-384_hairp	32	87	49	73	60	24	0.4
rno-mir-3102_hairp	67	58	59	58	60	5	0.07
rno-mir-542-3p	63	70	37	70	60	16	0.26
rno-mir-130b-5p	72	48	62	55	59	10	0.17
rno-mir-106b-3p	63	45	65	62	59	9	0.16
rno-mir-3102	48	49	60	79	59	14	0.24
rno-mir-132-5p	45	73	52	64	58	13	0.21
rno-mir-674-3p	57	50	58	67	58	7	0.12
rno-mir-30c-1-3p	69	41	74	45	57	17	0.29
rno-mir-500-3p	55	74	43	57	57	13	0.22
rno-mir-671	63	45	66	51	56	10	0.18
rno-mir-497-5p	47	70	48	57	55	11	0.2
rno-mir-7b_hairp	53	35	90	44	55	24	0.44
rno-mir-138-2-3p	52	60	55	53	55	4	0.06
rno-mir-344g	55	42	55	65	54	10	0.18
rno-mir-331_hairp	62	39	54	62	54	11	0.2
rno-mir-1193-3p	43	51	41	74	52	15	0.29
rno-mir-31a-5p	34	70	55	46	51	15	0.29
rno-mir-181a-2-3p	40	52	55	57	51	8	0.15
rno-mir-493-5p	57	49	50	43	50	6	0.12
rno-mir-671_hairp	43	68	33	53	49	15	0.3
rno-mir-6324_hairp	46	46	62	43	49	9	0.18
rno-mir-27a-5p	34	35	84	42	49	24	0.49
rno-mir-874-3p	36	53	43	61	48	11	0.23
rno-mir-665	40	39	57	54	48	10	0.2
rno-mir-128-2-5p	77	24	36	53	48	23	0.49
rno-mir-296-3p	56	34	57	42	47	11	0.24
rno-mir-423_hairp	68	43	39	39	47	14	0.3
rno-mir-300-5p	40	56	33	57	47	12	0.25
rno-mir-873-5p	51	54	39	40	46	8	0.16
rno-let-7b-3p	49	42	46	47	46	3	0.07
rno-mir-9a-3_hairp	27	78	18	59	46	28	0.61
rno-mir-322*	76	39	34	34	46	20	0.44
rno-mir-488_hairp	47	48	46	36	44	5	0.12
rno-mir-219-2_hairp	30	35	53	56	44	13	0.29
rno-mir-99b-3p	45	36	53	39	43	8	0.17
rno-mir-377-3p	35	46	43	44	42	5	0.12
rno-mir-375_hairp	45	42	54	26	42	11	0.27
rno-mir-138-1-3p	32	47	44	44	41	7	0.16
rno-mir-138-1_hairp	37	25	49	54	41	13	0.31
rno-mir-320_hairp	51	31	40	41	41	8	0.2
rno-mir-532-5p	29	51	36	48	41	10	0.25
rno-mir-352	50	29	60	23	41	18	0.44
rno-mir-450a-5p	46	53	27	35	40	11	0.28
rno-mir-412*	37	22	40	59	40	15	0.39
rno-mir-3544_hairp	35	50	48	25	40	12	0.3
rno-mir-192-5p	39	37	33	46	39	6	0.14
rno-mir-298-3p	40	39	35	39	38	2	0.06
rno-mir-216b-5p	46	25	43	37	38	9	0.24
rno-mir-872-3p	25	49	33	40	37	10	0.27
rno-mir-200b-3p	9	102	29	3	36	45	1.27
rno-mir-29b-1_hairp	21	70	28	23	35	23	0.65
rno-mir-708-3p	30	37	29	45	35	8	0.21
rno-mir-199a_hairp	59	31	21	27	35	17	0.49
rno-mir-505-5p	45	36	30	27	35	8	0.23
rno-mir-674_hairp	27	32	37	41	34	6	0.17
rno-mir-148b-5p	42	35	34	26	34	7	0.2
rno-mir-24-2-5p	20	40	41	34	34	10	0.3
rno-mir-145-5p	28	39	20	42	32	10	0.31
rno-mir-22-5p	19	36	31	43	32	10	0.32
rno-mir-145-3p	16	32	36	44	32	12	0.37
rno-let-7a-1_hairp	37	25	29	32	31	5	0.16
rno-mir-1249_hairp	33	29	33	29	31	2	0.07
rno-mir-199a-5p	56	30	16	21	31	18	0.58
rno-mir-19b-3p	13	69	11	29	30	27	0.88
rno-mir-3072_hairp	34	16	31	40	30	10	0.33
rno-mir-224-5p	26	40	27	26	30	7	0.23
rno-mir-221-5p	35	39	13	32	30	11	0.38
rno-mir-184	38	12	42	24	29	14	0.47
rno-mir-26a_hairp	23	25	29	37	29	7	0.23
rno-mir-345-3p	32	22	38	22	29	8	0.27
rno-mir-191a-3p	37	30	26	19	28	8	0.27
rno-mir-449a-5p	4	20	15	73	28	31	1.1
rno-mir-181a-1-3p	25	20	31	34	28	6	0.22
rno-mir-99a_hairp	34	27	26	19	27	6	0.22
rno-mir-365-3p	16	27	27	34	26	7	0.28
rno-mir-451-5p	15	43	15	32	26	14	0.53
rno-let-7d_hairp	21	23	27	31	26	4	0.16
rno-mir-493-3p	22	24	30	26	25	4	0.14
rno-mir-299a-5p	15	35	23	25	25	8	0.33
rno-mir-3085_hairp	23	29	21	26	25	4	0.15
rno-mir-1839_hairp	29	17	35	17	25	9	0.36
rno-mir-23b_hairp	23	27	20	27	24	4	0.15
rno-mir-187-5p	28	23	24	23	24	2	0.1
rno-mir-25-5p	24	14	32	25	24	7	0.3
rno-mir-301a-3p	27	34	12	20	23	10	0.42
rno-mir-204-3p	16	35	29	12	23	11	0.46
rno-mir-346	20	22	15	33	23	7	0.33
rno-mir-136-5p	13	36	11	29	22	12	0.54
rno-mir-144-5p	15	35	22	15	22	9	0.43
rno-mir-503-3p	26	18	16	25	21	5	0.22
rno-mir-299a-3p	24	19	22	19	21	2	0.1
rno-mir-505_hairp	15	31	15	22	21	8	0.37
rno-mir-98-3p	14	31	12	25	20	9	0.45
rno-mir-33-5p	19	24	22	17	20	3	0.15
rno-mir-30b-3p	25	12	27	17	20	7	0.35
rno-mir-582_hairp	11	31	18	21	20	8	0.41
rno-mir-361_hairp	25	24	17	12	20	6	0.3
rno-mir-124-5p	12	18	17	31	19	8	0.42
rno-mir-3473	19	16	24	18	19	4	0.19
rno-mir-324-3p	16	21	17	21	19	2	0.13
rno-mir-382_hairp	23	15	23	15	19	5	0.25
rno-mir-1298	17	14	24	21	19	5	0.24
rno-mir-3085	15	26	20	13	19	6	0.3
rno-mir-124-2_hairp	19	15	18	22	19	3	0.16
rno-mir-877_hairp	16	27	12	17	18	6	0.35
rno-mir-17-1-3p	13	14	23	21	18	5	0.27
rno-mir-27b_hairp	12	21	19	19	18	4	0.22
rno-mir-190a-5p	6	26	21	18	18	9	0.49
rno-mir-503-5p	14	16	16	23	17	4	0.21
rno-mir-132_hairp	8	19	15	26	17	7	0.43
rno-mir-29b-2-5p	8	20	17	22	17	6	0.37
rno-mir-154-5p	12	21	15	18	17	4	0.23
rno-let-7c-1-3p	18	21	14	13	17	4	0.23
rno-mir-450a-3p	20	12	16	18	16	4	0.21
rno-mir-143_hairp	19	11	16	19	16	4	0.23
rno-mir-29c-5p	11	25	9	19	16	7	0.47
rno-mir-421*	14	24	10	16	16	6	0.36
rno-mir-877	15	15	21	11	16	4	0.26
rno-mir-34a-5p	8	18	10	26	16	8	0.54
rno-mir-142-3p	8	26	12	16	16	8	0.5
rno-let-7e_hairp	15	17	15	15	16	1	0.04
rno-mir-92b_hairp	12	18	17	15	15	3	0.17
rno-mir-666-3p	15	18	15	11	15	3	0.2
rno-mir-205	15	24	9	10	15	7	0.46
rno-mir-181c-3p	13	11	16	16	14	2	0.17
rno-mir-135b-3p	9	10	19	18	14	5	0.36
rno-mir-351-3p	18	12	14	12	14	3	0.2
rno-mir-122-5p	20	9	12	12	13	5	0.36
rno-mir-935	11	19	11	12	13	4	0.31
rno-mir-487b_hairp	13	13	17	9	13	3	0.26
rno-mir-339-3p	13	12	19	7	12	5	0.39
rno-mir-350	7	20	11	12	12	6	0.45
rno-mir-652_hairp	14	14	15	7	12	4	0.29
rno-mir-15b-3p	8	16	11	13	12	3	0.26
rno-mir-7a-2_hairp	9	22	13	4	12	8	0.63
rno-mir-3068_hairp	8	12	18	10	12	4	0.35
rno-mir-206-3p	29	5	4	9	12	12	0.97
rno-mir-190b-5p	12	10	12	13	12	1	0.11
rno-mir-361-3p	14	17	10	5	12	5	0.44
rno-mir-505-3p	9	15	10	12	11	3	0.22
rno-mir-193-5p	8	8	12	17	11	4	0.36
rno-mir-3099_hairp	15	8	9	12	11	3	0.28
rno-mir-702-5p	16	6	11	10	11	4	0.36
rno-mir-370_hairp	10	8	9	15	11	3	0.31
rno-mir-322_hairp	8	17	11	6	10	5	0.45
rno-mir-6324	5	10	18	9	10	5	0.53
rno-mir-1224*	11	8	8	14	10	3	0.3
rno-mir-708_hairp	10	8	12	10	10	2	0.15
rno-mir-134-3p	6	9	11	13	10	3	0.3
rno-mir-27b-5p	11	11	9	8	10	2	0.19
rno-mir-10a-5p					<10
rno-mir-448_hairp					<10
rno-mir-376a_hairp					<10
rno-mir-504*					<10
rno-mir-1306-5p					<10
rno-mir-341_hairp					<10
rno-mir-6320_hairp					<10
rno-mir-410-5p					<10
rno-mir-652-5p					<10
rno-mir-3594-5p					<10
rno-mir-374-3p					<10
rno-mir-345-5p					<10
rno-mir-200a-3p					<10
rno-mir-764-5p					<10
rno-mir-142_hairp					<10
rno-mir-34b-5p					<10
rno-let-7f-2_hairp					<10
rno-mir-494_hairp					<10
rno-mir-125a_hairp					<10
rno-mir-330_hairp					<10
rno-mir-381_hairp					<10
rno-let-7a-1-3p_rno-let-7c-2-3p					<10
rno-mir-337-3p					<10
rno-mir-379_hairp					<10
rno-mir-337_hairp					<10
rno-mir-96-5p					<10
rno-mir-547-3p					<10
rno-mir-214-3p					<10
rno-mir-26b_hairp					<10
rno-mir-429					<10
rno-mir-1298_hairp					<10
rno-mir-137_hairp					<10
rno-mir-6318					<10
rno-mir-153-5p					<10
rno-mir-185*					<10
rno-mir-29a-5p					<10
rno-mir-365_hairp					<10
rno-mir-30c-2_hairp					<10
rno-mir-9a-1_hairp					<10
rno-mir-3593_hairp					<10
rno-let-7c-2_hairp					<10
rno-mir-3473_hairp					<10
rno-mir-98_hairp					<10
rno-mir-541-3p					<10
rno-mir-23a-5p					<10
rno-mir-141-3p					<10
rno-mir-3557-3p					<10
rno-mir-150_hairp					<10
rno-mir-7a-1_hairp					<10
rno-mir-3557_hairp					<10
rno-mir-23a_hairp					<10
rno-mir-383_hairp					<10
rno-mir-326_hairp					<10
rno-mir-187*					<10
rno-mir-872_hairp					<10
rno-mir-128-2_hairp					<10
rno-mir-200b-5p					<10
rno-mir-150-3p					<10
rno-mir-212_hairp					<10
rno-mir-764_hairp					<10
rno-mir-3596c_hairp					<10
rno-mir-328a_hairp					<10
rno-mir-185_hairp					<10
rno-mir-129-2_hairp					<10
rno-mir-672_hairp					<10
rno-mir-223-3p					<10
rno-mir-300_hairp					<10
rno-mir-219-5p					<10
rno-mir-204_hairp					<10
rno-let-7e-3p					<10
rno-mir-6215_hairp					<10
rno-mir-764-3p					<10
rno-mir-328b_hairp					<10
rno-mir-466c_hairp					<10
rno-mir-582-5p					<10
rno-mir-222_hairp					<10
rno-let-7b_hairp					<10
rno-mir-6322_hairp					<10
rno-mir-346_hairp					<10
rno-mir-29b-2_hairp					<10
rno-mir-187_hairp					<10
rno-mir-34b_hairp					<10
rno-mir-217_hairp					<10
rno-mir-338*					<10
rno-mir-421-5p					<10
rno-mir-540-5p					<10
rno-mir-99a-3p					<10
rno-mir-106b_hairp					<10
rno-mir-3585-5p					<10
rno-mir-218a-2-3p					<10
rno-mir-30e_hairp					<10
rno-mir-298_hairp					<10
rno-mir-217-5p					<10
rno-mir-216b_hairp					<10
rno-mir-126a_hairp					<10
rno-mir-340_hairp					<10
rno-mir-184_hairp					<10
rno-mir-3577					<10
rno-mir-541_hairp					<10
rno-mir-93-3p					<10
rno-mir-183-3p					<10
rno-mir-3596b_hairp					<10
rno-mir-200c_hairp					<10
rno-mir-143-5p					<10
rno-mir-425_hairp					<10
rno-mir-3585-3p					<10
rno-mir-3550_hairp					<10
rno-let-7f-1_hairp					<10
rno-mir-3562					<10
rno-mir-146a_hairp					<10
rno-mir-26a-3p					<10
rno-mir-3584_hairp					<10
rno-mir-6333_hairp					<10
rno-mir-207_hairp					<10
rno-mir-935_hairp					<10
rno-mir-29c_hairp					<10
rno-mir-3562_hairp					<10
rno-mir-3558_hairp					<10
rno-mir-352_hairp					<10
rno-mir-214_hairp					<10
rno-let-7f-2-3p					<10
rno-mir-450a_hairp					<10
rno-mir-140_hairp					<10
rno-mir-152_hairp					<10
rno-mir-540_hairp					<10
rno-mir-146a-3p					<10
rno-mir-30d-3p					<10
rno-mir-378a_hairp					<10
rno-mir-484_hairp					<10
rno-mir-218a-2_hairp					<10
rno-mir-3556b_hairp					<10
rno-mir-6323_hairp					<10
rno-mir-3560_hairp					<10
rno-mir-345_hairp					<10
rno-mir-463_hairp					<10
rno-mir-327_hairp					<10
rno-mir-3577_hairp					<10
rno-mir-139_hairp					<10
rno-mir-145_hairp					<10
rno-mir-3589_hairp					<10
rno-mir-183_hairp					<10
rno-mir-31a_hairp					<10
rno-mir-331-5p					<10
rno-mir-17-1_hairp					<10
rno-mir-17-2_hairp					<10
rno-mir-3074_hairp					<10
rno-mir-6334_hairp					<10
rno-mir-711_hairp					<10
rno-mir-741_hairp					<10
rno-mir-3075_hairp					<10
rno-mir-6216					<10
rno-mir-30c-1_hairp					<10
rno-mir-20b_hairp					<10
rno-mir-3547*					<10
rno-mir-342_hairp					<10
rno-mir-3542*					<10
rno-mir-3564_hairp					<10
rno-mir-3570_hairp					<10
rno-mir-742_hairp					<10
rno-mir-324_hairp					<10
rno-mir-679_hairp					<10
rno-mir-146b_hairp					<10
rno-mir-326-5p					<10
rno-mir-3542_hairp					<10
rno-mir-501_hairp					<10
rno-mir-1949_hairp					<10
rno-mir-141_hairp					<10
rno-mir-451_hairp					<10
rno-mir-370-5p					<10
rno-mir-128-1-5p					<10
rno-mir-532-3p					<10
rno-mir-92a-1-5p					<10
rno-mir-1193_hairp					<10
rno-mir-3559-3p					<10
rno-mir-181c_hairp					<10
rno-mir-3553_hairp					<10
rno-mir-298*					<10
rno-mir-551b-3p					<10
rno-mir-496-5p					<10
rno-mir-16-3p					<10
rno-mir-3120					<10
rno-mir-678_hairp					<10
rno-mir-196a_hairp					<10
rno-mir-193-3p					<10
rno-let-7i-3p					<10
rno-mir-592					<10
rno-mir-542-5p					<10
rno-mir-133a-3p					<10
rno-let-7f-1-3p					<10
rno-mir-673-3p					<10
rno-mir-188-5p					<10
rno-mir-6329					<10
rno-mir-6314					<10
rno-mir-1912-3p					<10
rno-mir-509-3p					<10
rno-mir-3065-5p					<10
rno-mir-466b-2_hairp					<10
rno-mir-299a_hairp					<10
rno-mir-221_hairp					<10
rno-mir-24-1_hairp					<10
rno-mir-761_hairp					<10
rno-mir-471_hairp					<10
rno-mir-466b-1*					<10
rno-mir-484					<10
rno-mir-219-1-3p					<10
rno-mir-490-5p					<10
rno-mir-362-3p					<10
rno-mir-23b-5p					<10
rno-mir-758-5p					<10
rno-mir-215					<10
rno-mir-551b-5p					<10
rno-mir-194-3p					<10
rno-mir-181b-1-3p					<10
rno-mir-6315					<10
rno-mir-378b					<10
rno-mir-210_hairp					<10
rno-mir-325_hairp					<10
rno-mir-489_hairp					<10
rno-mir-667_hairp					<10
rno-mir-30a_hairp					<10
rno-mir-34c_hairp					<10
rno-mir-347_hairp					<10
rno-mir-195_hairp					<10
rno-mir-3561_hairp					<10
rno-mir-675_hairp					<10
rno-mir-193_hairp					<10
rno-mir-665_hairp					<10
rno-mir-223_hairp					<10
rno-mir-19b-2_hairp					<10
rno-mir-196c_hairp					<10
rno-mir-425*					<10
rno-mir-668*					<10
rno-mir-2985*					<10
rno-mir-221*					<10
rno-mir-466b-5p					<10
rno-mir-412-3p					<10
rno-mir-1306-3p					<10
rno-mir-378a-5p					<10
rno-mir-3552					<10
rno-mir-490-3p					<10
rno-mir-3072					<10
rno-mir-489-5p					<10
rno-mir-211-5p					<10
rno-mir-301a-5p					<10
rno-mir-20a-3p					<10
rno-mir-879-3p					<10
rno-mir-196a-5p					<10
rno-mir-195-3p					<10
rno-mir-24-1-5p					<10
rno-mir-3541					<10
rno-mir-466c-3p					<10
rno-mir-365-5p					<10
rno-mir-383-3p					<10
rno-mir-201-5p					<10
rno-mir-3596a					<10
rno-mir-32-3p					<10
rno-mir-547-5p					<10
rno-mir-3583-3p					<10
rno-mir-6325					<10
rno-mir-802-3p					<10
rno-mir-146b-3p					<10
rno-mir-224-3p					<10
rno-mir-201-3p					<10
rno-mir-181b-2-3p					<10
rno-mir-1949					<10
rno-mir-678					<10
rno-mir-3590-3p					<10
rno-mir-465-5p					<10
rno-mir-496_hairp					<10
rno-mir-412_hairp					<10
rno-mir-1188_hairp					<10
rno-mir-1224_hairp					<10
rno-mir-100_hairp					<10
rno-mir-292_hairp					<10
rno-mir-504_hairp					<10
rno-mir-3541_hairp					<10
rno-mir-6318_hairp					<10
rno-mir-349_hairp					<10
rno-mir-339_hairp					<10
rno-mir-92a-1_hairp					<10
rno-mir-615_hairp					<10
rno-mir-135b_hairp					<10
rno-mir-200b_hairp					<10
rno-mir-6327_hairp					<10
rno-mir-3549_hairp					<10
rno-mir-224_hairp					<10
rno-mir-10a_hairp					<10
rno-mir-350_hairp					<10
rno-mir-6332_hairp					<10
rno-mir-194-2_hairp					<10
rno-mir-6319_hairp					<10
rno-mir-3574_hairp					<10
rno-mir-3582_hairp					<10
rno-mir-133b_hairp					<10
rno-mir-6317_hairp					<10
rno-mir-881_hairp					<10
rno-mir-103-2_hairp					<10
rno-mir-3568_hairp					<10
rno-mir-3592_hairp					<10
rno-mir-206_hairp					<10
rno-mir-532_hairp					<10
rno-mir-216a_hairp					<10
rno-mir-6316_hairp					<10
rno-mir-876_hairp					<10
rno-mir-497_hairp					<10
rno-mir-3578_hairp					<10
rno-mir-362_hairp					<10
rno-mir-3575_hairp					<10
rno-mir-129-2*					<10
rno-mir-350*					<10
rno-mir-3074*					<10
rno-mir-347*					<10
rno-mir-544*					<10
rno-mir-3570*					<10
rno-mir-194-1*					<10
rno-mir-145*					<10
rno-mir-130b-3p					<10
rno-mir-3544					<10
rno-mir-466b-1-3p					<10
rno-mir-483-3p					<10
rno-mir-543-5p					<10
rno-mir-19a-3p					<10
rno-mir-362-5p					<10
rno-mir-448-5p					<10
rno-mir-297					<10
rno-mir-511-3p					<10
rno-mir-487b-5p					<10
rno-mir-425-3p					<10
rno-mir-344i					<10
rno-mir-142-5p					<10
rno-mir-103-2-5p					<10
rno-mir-455-5p					<10
rno-mir-488-5p					<10
rno-mir-483-5p					<10
rno-mir-18a-3p					<10
rno-mir-598-5p					<10
rno-mir-200a-5p					<10
rno-mir-301b-3p					<10
rno-mir-3594-3p					<10
rno-mir-363-3p					<10
rno-mir-6327					<10
rno-mir-874-5p					<10
rno-mir-381-5p					<10
rno-mir-144-3p					<10
rno-mir-544-3p					<10
rno-mir-26b-3p					<10
rno-mir-218a-1-3p					<10
rno-mir-32-5p					<10
rno-mir-141-5p					<10
rno-mir-3542					<10
rno-mir-216a-5p					<10
rno-mir-328a-5p					<10
rno-mir-33-3p					<10
rno-mir-3572					<10
rno-mir-6321					<10
rno-mir-501-5p					<10
rno-mir-3550					<10
rno-mir-181d-3p					<10
rno-mir-377-5p					<10
rno-mir-1188-3p					<10
rno-mir-500-5p					<10
rno-mir-875					<10
rno-mir-3558-3p					<10
rno-mir-203b-3p					<10
rno-mir-876					<10
rno-mir-20b-5p					<10
rno-mir-101a-5p					<10
rno-mir-216b-3p					<10
rno-mir-130a-5p					<10
rno-let-7a-2-3p					<10
rno-mir-376c-5p					<10
rno-mir-3578					<10
rno-mir-216a-3p					<10
rno-mir-222-5p					<10
rno-mir-147					<10
rno-mir-1193-5p					<10
rno-mir-223-5p					<10
rno-mir-743a-3p					<10
rno-mir-6319					<10
rno-mir-9b-5p					<10
rno-mir-471-3p					<10
rno-mir-802-5p					<10
rno-mir-17-2-3p					<10
rno-mir-3075					<10
rno-mir-3593-3p					<10
rno-mir-9b-3p					<10
rno-mir-196c-5p					<10
rno-mir-10b-3p					<10
rno-mir-3580-3p					<10
rno-mir-760-5p					<10
rno-mir-10a-3p					<10
rno-mir-494-5p					<10
rno-mir-509-5p					<10
rno-mir-363-5p					<10
rno-mir-186-3p					<10
rno-mir-544-5p					<10
rno-mir-466d					<10
rno-mir-664-1-5p					<10
rno-mir-107-5p					<10
rno-mir-3065-3p					<10
rno-mir-871-3p					<10
rno-mir-615					<10
rno-mir-3569					<10
rno-mir-328b-3p					<10
rno-mir-675-5p					<10
rno-mir-6328					<10
rno-mir-471-5p					<10
rno-mir-742-5p					<10
rno-mir-881-3p					<10
rno-mir-208a-3p					<10
rno-mir-21-3p					<10
rno-mir-3546					<10
rno-mir-6317					<10
rno-mir-6333					<10
rno-mir-3586-3p					<10
rno-mir-122-3p					<10
rno-mir-133b-3p					<10
rno-mir-3548					<10
rno-mir-203a-5p					<10
rno-mir-497-3p					<10
rno-mir-101b-5p					<10
rno-mir-202-3p					<10
rno-mir-349					<10
rno-mir-3570					<10
rno-mir-3580-5p					<10
rno-mir-883-5p					<10
rno-mir-3586-5p					<10
rno-mir-1-5p					<10
rno-mir-295-5p					<10
rno-mir-3576					<10
rno-mir-463-5p					<10
rno-mir-628					<10
rno-mir-24-2_hairp					<10
rno-mir-702_hairp					<10
rno-mir-30d_hairp					<10
rno-mir-543_hairp					<10
rno-mir-191a_hairp					<10
rno-mir-466b-1_hairp					<10
rno-mir-329_hairp					<10
rno-mir-483_hairp					<10
rno-mir-22_hairp					<10
rno-mir-182_hairp					<10
rno-mir-16_hairp					<10
rno-mir-344b-1_hairp					<10
rno-mir-653_hairp					<10
rno-mir-3594_hairp					<10
rno-mir-203a_hairp					<10
rno-mir-99b_hairp					<10
rno-mir-410_hairp					<10
rno-mir-30b_hairp					<10
rno-mir-495_hairp					<10
rno-mir-351_hairp					<10
rno-mir-27a_hairp					<10
rno-mir-879_hairp					<10
rno-mir-466d_hairp					<10
rno-mir-181a-2_hairp					<10
rno-mir-378b_hairp					<10
rno-mir-211_hairp					<10
rno-mir-138-2_hairp					<10
rno-mir-128-1_hairp					<10
rno-mir-374_hairp					<10
rno-mir-218a-1_hairp					<10
rno-mir-6325_hairp					<10
rno-mir-153_hairp					<10
rno-mir-130a_hairp					<10
rno-mir-376c_hairp					<10
rno-mir-6321_hairp					<10
rno-mir-6328_hairp					<10
rno-mir-15b_hairp					<10
rno-mir-186_hairp					<10
rno-mir-344b-2_hairp					<10
rno-mir-148b_hairp					<10
rno-mir-205_hairp					<10
rno-mir-93_hairp					<10
rno-mir-181b-2_hairp					<10
rno-mir-107_hairp					<10
rno-mir-191b_hairp					<10
rno-mir-135a_hairp					<10
rno-mir-301b_hairp					<10
rno-mir-493_hairp					<10
rno-mir-3586_hairp					<10
rno-mir-3566_hairp					<10
rno-mir-6315_hairp					<10
rno-mir-421_hairp					<10
rno-mir-181d_hairp					<10
rno-mir-1306_hairp					<10
rno-mir-455_hairp					<10
rno-mir-6216_hairp					<10
rno-mir-21_hairp					<10
rno-mir-3573_hairp					<10
rno-mir-25_hairp					<10
rno-mir-19a_hairp					<10
rno-mir-3120_hairp					<10
rno-mir-544_hairp					<10
rno-mir-130b_hairp					<10
rno-mir-380_hairp					<10
rno-mir-218b_hairp					<10
rno-mir-3572_hairp					<10
rno-mir-28_hairp					<10
rno-mir-490_hairp					<10
rno-mir-449a_hairp					<10
rno-mir-96_hairp					<10
rno-mir-181b-1_hairp					<10
rno-mir-743a_hairp					<10
rno-mir-18a_hairp					<10
rno-mir-129-1_hairp					<10
rno-mir-154_hairp					<10
rno-mir-343_hairp					<10
rno-mir-194-1_hairp					<10
rno-mir-34a_hairp					<10
rno-mir-92a-2_hairp					<10
rno-mir-133a_hairp					<10
rno-mir-31b_hairp					<10
rno-mir-6329_hairp					<10
rno-mir-449c_hairp					<10
rno-mir-296_hairp					<10
rno-mir-208b_hairp					<10
rno-mir-666_hairp					<10
rno-mir-598_hairp					<10
rno-mir-181a-1_hairp					<10
rno-mir-291b_hairp					<10
rno-mir-874_hairp					<10
rno-mir-3585_hairp					<10
rno-mir-878_hairp					<10
rno-mir-336_hairp					<10
rno-mir-465_hairp					<10
rno-mir-103-1_hairp					<10
rno-mir-9b-3_hairp					<10
rno-mir-3583_hairp					<10
rno-mir-3065_hairp					<10
rno-mir-105_hairp					<10
rno-mir-122_hairp					<10
rno-mir-200a_hairp					<10
rno-mir-32_hairp					<10
rno-mir-338_hairp					<10
rno-mir-344a-2_hairp					<10
rno-mir-3548_hairp					<10
rno-mir-499_hairp					<10
rno-mir-802_hairp					<10
rno-mir-192_hairp					<10
rno-mir-632_hairp					<10
rno-mir-6326_hairp					<10
rno-mir-9b-1_hairp					<10
rno-mir-673_hairp					<10
rno-mir-6314_hairp					<10
rno-mir-299b_hairp					<10
rno-mir-377_hairp					<10
rno-mir-20a_hairp					<10
rno-mir-144_hairp					<10
rno-mir-344a-1_hairp					<10
rno-mir-215_hairp					<10
rno-mir-6330_hairp					<10
rno-mir-3552_hairp					<10
rno-mir-511_hairp					<10
rno-mir-208a_hairp					<10
rno-mir-196b_hairp					<10
rno-mir-3559_hairp					<10
rno-mir-3576_hairp					<10
rno-mir-503_hairp					<10
rno-mir-547_hairp					<10
rno-mir-3587_hairp					<10
rno-mir-188_hairp					<10
rno-mir-542_hairp					<10
rno-mir-3595_hairp					<10
rno-mir-3588_hairp					<10
rno-mir-880_hairp					<10
rno-mir-3579_hairp					<10
rno-mir-1_hairp					<10
rno-mir-3546_hairp					<10
rno-mir-429_hairp					<10
rno-mir-126b_hairp					<10
rno-mir-301a_hairp					<10
rno-mir-3591_hairp					<10
rno-mir-758_hairp					<10
rno-mir-500_hairp					<10
rno-mir-19b-1_hairp					<10
rno-mir-2964_hairp					<10
rno-mir-3596a_hairp					<10
rno-mir-3543_hairp					<10
rno-mir-551b_hairp					<10
rno-mir-743b_hairp					<10
rno-mir-190a_hairp					<10
rno-mir-1912_hairp					<10
rno-mir-3580_hairp					<10
rno-mir-9b-2_hairp					<10
rno-mir-3556a_hairp					<10
rno-mir-219-1_hairp					<10
rno-mir-203b_hairp					<10
rno-mir-875_hairp					<10
rno-mir-33_hairp					<10
rno-mir-363_hairp					<10
rno-mir-202_hairp					<10
rno-mir-664-2_hairp					<10
rno-mir-293_hairp					<10
rno-mir-759_hairp					<10
rno-mir-3569_hairp					<10
rno-mir-10b_hairp					<10
rno-mir-568_hairp					<10
rno-mir-290_hairp					<10
rno-mir-509_hairp					<10
rno-mir-3551_hairp					<10
rno-mir-124-1_hairp					<10
rno-mir-9a-2_hairp					<10
rno-mir-592_hairp					<10
rno-mir-664-1_hairp					<10
rno-mir-3571_hairp					<10
rno-mir-3596d_hairp					<10
rno-mir-294_hairp					<10
rno-mir-291a_hairp					<10
rno-mir-3590_hairp					<10
rno-mir-201_hairp					<10
rno-mir-871_hairp					<10
rno-mir-883_hairp					<10
rno-mir-299*					<10
rno-mir-455*					<10
rno-mir-543*					<10
rno-mir-140*					<10
rno-mir-341*					<10
rno-mir-495*					<10
rno-mir-3544*					<10
rno-mir-337*					<10
rno-mir-3567*					<10
rno-mir-1249*					<10
rno-mir-146b*					<10
rno-mir-3565*					<10
rno-mir-3596a*					<10
rno-mir-323*					<10
rno-mir-382*					<10
rno-mir-664-2*					<10
rno-mir-143*					<10
rno-mir-330*					<10
rno-mir-876*					<10
rno-let-7e*					<10
rno-mir-3552*					<10
rno-mir-207*					<10
rno-mir-301b*					<10
rno-mir-671*					<10
rno-mir-7b*					<10
rno-mir-126*					<10
rno-mir-150*					<10
rno-mir-483*					<10
rno-mir-147*					<10
rno-mir-3562*					<10
rno-mir-3568*					<10
rno-mir-328a*					<10
rno-mir-3587*					<10
rno-mir-494*					<10
rno-mir-3550*					<10
rno-mir-151*					<10
rno-mir-3574*					<10
rno-mir-875*					<10
rno-mir-30a*					<10
rno-mir-30c-2*					<10
rno-mir-3582*					<10
rno-mir-3596c*					<10
rno-mir-664-1*					<10
										rno-mir-935*	1	1	1	1	1	0	0.44

## Sheet: P8
miRNA	8HF1	8HF2	8HF3	8HF4	8HF5	8HF6	8HF7	MEAN	STD	CV
rno-let-7c-5p	196555	257931	51096	159680	238150	80367	171394	165025	76582	0.46
rno-let-7a-5p	95747	123656	28582	72343	121435	32481	58150	76056	39157	0.51
rno-let-7b-5p	53155	69868	13846	44493	55433	21493	44714	43286	19565	0.45
rno-mir-9a-5p	25151	21387	24337	26379	21554	31943	34223	26425	4939	0.19
rno-mir-7a-5p	20346	24755	15745	23310	44506	20583	23055	24614	9246	0.38
rno-let-7f-5p	28846	34981	14828	24013	32803	14588	18931	24142	8365	0.35
rno-let-7e-5p	26598	37336	9306	18915	30704	12821	29873	23651	10246	0.43
rno-let-7d-5p	20984	27169	10804	19265	25745	14980	24608	20508	5987	0.29
rno-let-7i-5p	20508	22010	11277	16835	20909	11770	16971	17183	4332	0.25
rno-mir-672-5p	5787	13307	2408	7461	15335	3733	11549	8511	4956	0.58
rno-mir-125a-5p	6397	7513	5900	6426	5974	7066	7710	6712	724	0.11
rno-mir-434-3p	3840	3822	9131	4553	3758	8927	4922	5565	2406	0.43
rno-mir-125b-5p	5472	5356	6803	4351	4404	6146	5372	5415	878	0.16
rno-mir-7b	4468	5360	3876	5295	8403	4979	5465	5407	1438	0.27
rno-mir-3099	4405	7205	2496	4122	6953	3251	6126	4937	1843	0.37
rno-mir-103-3p	4491	4856	3129	4805	5295	3957	6440	4710	1039	0.22
rno-mir-487b-3p	4355	3900	5413	3938	3591	5430	5819	4635	897	0.19
rno-mir-433-3p	3494	5208	2736	4693	3894	3960	7021	4429	1393	0.31
rno-mir-383-5p	4420	5145	1733	4239	4267	2874	7072	4250	1684	0.4
rno-mir-541-5p	4226	4468	2320	3048	4699	3595	4950	3901	956	0.25
rno-mir-151-3p	3141	5641	791	3225	5860	1392	3963	3431	1929	0.56
rno-mir-1224	2322	4785	795	3408	3401	1089	4868	2953	1631	0.55
rno-mir-26a-5p	2967	2675	2382	3091	3118	3211	2809	2893	292	0.1
rno-mir-376b-3p	2207	2097	2857	2571	2649	2357	2734	2496	282	0.11
rno-mir-320-3p	2073	2916	1039	2298	2273	1733	3421	2251	773	0.34
rno-mir-760-3p	1815	3277	928	2340	2515	1243	3485	2229	967	0.43
rno-mir-23b-3p	2332	1927	2251	2025	1608	2491	2782	2203	387	0.18
rno-mir-24-3p	2433	2151	2072	1737	1897	2746	2160	2171	335	0.15
rno-mir-379-5p	2503	2703	1360	2259	3054	1479	2069	2204	622	0.28
rno-mir-30c-5p	1960	1650	3223	1482	1724	3266	1782	2155	758	0.35
rno-mir-127-3p	2073	2036	1808	1583	1878	2568	2355	2043	334	0.16
rno-mir-98-5p	2227	2878	1187	1960	2584	1347	2177	2052	615	0.3
rno-mir-134-5p	1410	1954	832	1686	2145	1291	2220	1648	503	0.31
rno-mir-191a-5p	1693	1894	1201	1872	1704	1378	1699	1634	255	0.16
rno-mir-382-5p	1692	1850	1317	1450	1905	1426	1619	1608	223	0.14
rno-mir-143-3p	1587	1810	1151	1462	1848	1040	1308	1458	312	0.21
rno-mir-92b-3p	1428	1374	1680	1237	1145	1723	1394	1426	212	0.15
rno-mir-185-5p	1243	1194	1000	1367	1182	1170	1364	1217	126	0.1
rno-mir-375-3p	1821	1208	787	1532	1228	862	1096	1219	363	0.3
rno-mir-378a-3p	1006	1163	746	1275	1296	1413	1076	1139	221	0.19
rno-mir-770-3p	918	1452	467	1140	1130	737	1724	1081	424	0.39
rno-mir-770_hairp	870	1514	372	1096	1083	664	1802	1057	487	0.46
rno-mir-760_hairp	888	1541	375	1126	1119	585	1663	1042	470	0.45
rno-mir-125b-1-3p	1339	1670	403	821	1256	616	1067	1025	441	0.43
rno-mir-99b-5p	1094	1243	832	967	1034	723	988	983	170	0.17
rno-mir-30e-3p	1117	1127	498	721	1246	778	1290	968	302	0.31
rno-mir-30d-5p	1007	876	980	716	933	962	914	912	97	0.11
rno-mir-151-5p	826	780	834	872	836	967	840	851	58	0.07
rno-mir-124-3p	732	833	875	894	592	821	807	793	103	0.13
rno-mir-9a-3p	876	498	1023	813	730	798	500	748	193	0.26
rno-mir-99a-5p	1195	718	900	505	590	746	504	737	247	0.34
rno-mir-494-3p	720	730	569	525	830	850	800	718	127	0.18
rno-mir-140-3p	651	745	482	704	870	605	799	694	129	0.19
rno-mir-323-3p	731	786	920	493	623	658	615	689	138	0.2
rno-mir-653-3p	793	820	429	436	680	683	852	670	175	0.26
rno-mir-300-3p	624	746	500	734	680	518	868	667	131	0.2
rno-mir-26b-5p	633	441	561	594	654	817	515	602	119	0.2
rno-mir-23a-3p	591	490	632	454	506	849	682	601	136	0.23
rno-mir-423-3p	588	650	507	492	596	601	698	590	73	0.12
rno-mir-328a-3p	724	701	560	436	517	532	658	590	107	0.18
rno-mir-298-5p	654	976	288	463	501	319	791	570	251	0.44
rno-mir-204-5p	576	326	660	309	330	1140	614	565	295	0.52
rno-mir-382-3p	408	418	803	627	424	686	515	554	154	0.28
rno-mir-335	555	438	593	590	544	571	469	537	60	0.11
rno-mir-127-5p	604	419	466	668	525	447	598	532	93	0.18
rno-mir-128-3p	452	457	997	536	336	474	476	533	213	0.4
rno-mir-872-5p	810	596	389	483	774	319	351	532	201	0.38
rno-mir-330-3p	512	646	211	494	544	324	804	505	196	0.39
rno-mir-148b-3p	457	550	368	447	501	490	583	485	71	0.15
rno-mir-370-3p	383	463	379	553	581	412	658	490	109	0.22
rno-mir-29a-3p	435	457	479	547	527	419	433	471	49	0.1
rno-mir-409a_hairp	468	531	416	377	497	447	501	462	53	0.12
rno-mir-361-5p	398	447	395	390	381	527	524	437	64	0.15
rno-mir-485-5p	443	609	146	398	527	266	632	432	178	0.41
rno-mir-411-5p	521	514	353	470	585	288	284	431	122	0.28
rno-mir-325-3p	243	243	996	219	230	807	263	429	328	0.76
rno-mir-181a-5p	442	382	420	399	380	456	328	401	43	0.11
rno-mir-129-5p	368	444	326	385	368	429	399	389	40	0.1
rno-mir-92a-3p	416	357	460	279	300	521	362	385	86	0.22
rno-mir-342-3p	336	337	620	246	288	553	325	386	142	0.37
rno-mir-1839-5p	353	389	226	274	380	266	343	319	63	0.2
rno-mir-30a-3p	414	283	194	233	342	270	403	305	84	0.27
rno-mir-1843-5p	369	403	141	259	427	143	393	305	123	0.4
rno-mir-3572*	49	173	55	1281	194	98	245	299	439	1.47
rno-mir-652-3p	249	309	304	299	267	348	291	295	32	0.11
rno-mir-342-5p	328	426	163	272	313	220	342	295	86	0.29
rno-mir-329-3p	295	282	645	148	189	338	181	297	168	0.57
rno-mir-28-5p	357	325	206	227	335	273	280	286	56	0.2
rno-mir-323-5p	241	409	140	318	329	195	373	286	97	0.34
rno-mir-100-5p	386	248	419	208	243	270	190	281	88	0.31
rno-mir-181d-5p	328	299	279	270	303	244	209	276	40	0.14
rno-let-7c-1_hairp	311	454	98	247	438	143	235	275	136	0.49
rno-mir-221-3p	306	272	333	219	193	295	254	267	49	0.18
rno-mir-335_hairp	214	216	452	179	207	384	222	268	105	0.39
rno-mir-222-3p	225	248	317	259	188	315	260	259	46	0.18
rno-mir-485-3p	257	340	277	203	308	205	224	259	52	0.2
rno-mir-107-3p	247	217	195	259	224	278	392	259	65	0.25
rno-mir-22-3p	308	190	367	256	203	314	144	254	80	0.31
rno-mir-539-3p	322	231	333	213	199	269	211	254	55	0.22
rno-let-7d-3p	299	309	279	171	286	223	201	252	54	0.21
rno-mir-423-5p	217	362	105	268	277	154	361	249	98	0.39
rno-mir-140-5p	383	196	261	244	202	215	227	247	64	0.26
rno-mir-186-5p	281	187	319	196	186	295	194	237	59	0.25
rno-mir-485_hairp	185	288	254	172	204	243	243	227	41	0.18
rno-mir-106b-5p	206	199	246	294	239	195	159	220	44	0.2
rno-mir-770*	184	237	147	246	243	190	278	218	45	0.21
rno-mir-543-3p	213	173	347	157	183	246	196	216	64	0.3
rno-mir-411_hairp	248	233	171	245	282	147	157	212	53	0.25
rno-mir-341	198	204	215	202	216	185	207	204	10	0.05
rno-mir-323_hairp	178	183	296	176	144	246	204	204	51	0.25
rno-mir-1188-5p	174	200	157	228	197	180	256	199	34	0.17
rno-mir-376b-5p	219	157	250	231	154	187	177	196	37	0.19
rno-mir-181b-5p	218	165	200	199	190	241	153	195	30	0.15
rno-mir-30b-5p	141	145	388	131	176	278	117	197	100	0.51
rno-mir-30c-2-3p	236	266	65	190	251	123	237	196	75	0.38
rno-mir-125b-2-3p	205	211	166	176	204	189	185	191	16	0.09
rno-mir-135a-5p	187	142	293	211	156	200	149	191	52	0.27
rno-mir-30a-5p	265	127	259	148	175	220	132	189	59	0.31
rno-mir-485*	135	164	311	138	129	250	179	187	69	0.37
rno-mir-330-5p	180	194	152	169	138	203	203	177	25	0.14
rno-mir-6215	137	158	121	224	111	266	235	179	62	0.35
rno-mir-352	271	324	99	162	123	73	194	178	92	0.52
rno-mir-381-3p	179	139	168	197	173	168	192	174	19	0.11
rno-mir-495	142	144	316	139	148	220	110	174	71	0.41
rno-mir-34c-5p	313	90	240	147	128	169	103	170	80	0.47
rno-mir-183-5p	115	184	193	206	176	88	172	162	43	0.27
rno-mir-135a-3p	175	229	90	171	207	132	129	162	48	0.3
rno-mir-337-5p	173	185	78	158	186	128	208	159	44	0.27
rno-mir-664-3p	160	137	244	104	90	207	136	154	55	0.36
rno-mir-151_hairp	158	214	52	148	226	79	212	156	69	0.44
rno-mir-27b-3p	193	111	153	150	155	175	133	153	27	0.17
rno-mir-219-2-3p	175	109	75	169	121	204	181	148	47	0.32
rno-let-7a-2_hairp	150	179	136	105	165	184	100	146	34	0.23
rno-mir-93-5p	159	135	106	185	159	132	126	143	26	0.18
rno-mir-411-3p	108	106	232	108	126	206	117	143	53	0.37
rno-mir-137-5p	148	219	75	144	157	95	162	143	47	0.33
rno-mir-92b-5p	155	197	50	147	191	85	183	144	56	0.39
rno-mir-376c-3p	124	116	182	139	143	159	130	142	23	0.16
rno-mir-668	97	131	182	157	101	205	126	143	41	0.28
rno-mir-380-3p	129	96	211	182	104	166	110	143	44	0.31
rno-mir-34b-3p	227	79	203	129	113	161	84	142	57	0.4
rno-mir-434-5p	110	92	257	149	134	171	76	141	61	0.43
rno-mir-139-3p	141	204	54	151	166	74	190	140	56	0.4
rno-mir-17-5p	133	137	170	138	109	171	110	138	25	0.18
rno-mir-431	114	116	141	154	97	204	150	139	35	0.25
rno-mir-431_hairp	116	126	129	197	94	123	122	130	32	0.24
rno-mir-708-5p	154	121	136	79	164	122	117	128	28	0.22
rno-mir-7a-2-3p	125	142	125	125	134	110	115	125	11	0.09
rno-mir-369-3p	149	132	151	127	141	94	89	126	25	0.2
rno-mir-351-5p	113	107	102	104	85	211	157	126	43	0.35
rno-mir-320_hairp	43	91	42	346	127	94	142	127	104	0.82
rno-mir-409a-3p	128	88	140	107	121	129	139	122	19	0.15
rno-mir-130a-3p	141	103	191	111	107	138	80	124	36	0.29
rno-mir-539-5p	125	93	216	80	109	158	72	122	51	0.42
rno-mir-138-5p	113	113	154	129	106	121	112	121	16	0.13
rno-mir-146a-5p	113	121	95	131	104	132	144	120	17	0.14
rno-mir-664-2-5p	93	197	31	131	154	53	160	117	60	0.52
rno-mir-137-3p	118	99	119	166	110	94	88	114	26	0.23
rno-mir-126a-3p	118	115	142	106	79	130	99	113	21	0.18
rno-mir-218a-5p	108	102	168	111	116	107	79	113	27	0.24
rno-mir-344b-5p	108	119	119	89	80	117	120	107	16	0.15
rno-mir-132-3p	110	115	93	92	101	86	114	102	12	0.12
rno-mir-653-5p	105	108	118	73	91	138	81	102	22	0.22
rno-mir-376a-3p	102	76	152	133	64	74	114	102	33	0.32
rno-mir-125a-3p	107	160	37	72	119	67	135	100	43	0.43
rno-mir-410-3p	106	117	139	77	73	97	77	98	25	0.25
rno-mir-200c-3p	54	67	184	143	85	65	89	98	48	0.48
rno-mir-30e-5p	116	47	167	62	68	136	87	98	44	0.45
rno-mir-496-3p	126	48	152	83	78	117	70	96	37	0.38
rno-mir-667-3p	62	90	137	79	66	122	99	94	28	0.3
rno-mir-674-5p	85	63	95	67	100	149	90	93	28	0.31
rno-mir-28-3p	92	103	74	82	61	110	106	90	18	0.2
rno-mir-448-3p	74	92	53	97	127	83	102	90	23	0.26
rno-mir-3547	57	92	128	86	63	110	95	90	25	0.28
rno-mir-130b-5p	99	72	127	45	78	106	95	89	27	0.3
rno-mir-18a-5p	85	52	100	92	109	90	84	87	18	0.2
rno-mir-221-5p	87	107	44	90	72	62	152	88	35	0.4
rno-mir-339-5p	63	49	135	111	54	148	55	88	42	0.48
rno-mir-425-5p	85	69	138	39	68	128	75	86	35	0.41
rno-mir-139-5p	81	78	106	61	81	80	99	84	15	0.18
rno-mir-129-2-3p	81	72	167	60	75	65	57	83	38	0.46
rno-mir-298*	55	84	73	100	53	106	98	81	22	0.27
rno-mir-338-5p	93	64	80	95	74	83	71	80	11	0.14
rno-mir-136_hairp	76	83	112	69	62	88	70	80	17	0.21
rno-mir-379-3p	57	67	129	74	46	107	74	79	29	0.37
rno-mir-374-5p	89	37	160	56	69	91	57	80	40	0.5
rno-mir-329-5p	64	101	78	57	76	93	73	77	16	0.2
rno-mir-324-5p	70	60	97	90	66	82	73	77	13	0.17
rno-mir-187-3p	79	69	42	75	81	95	102	77	20	0.25
rno-mir-384-3p	40	72	138	91	76	75	54	78	31	0.4
rno-mir-702-3p	41	41	169	60	36	139	44	76	55	0.72
rno-mir-1193_hairp	9	35	18	369	31	31	44	77	129	1.69
rno-mir-500-3p	67	62	86	55	90	66	90	74	15	0.2
rno-mir-380-5p	78	95	58	62	99	57	69	74	17	0.24
rno-mir-384-5p	67	60	108	65	75	77	55	72	17	0.24
rno-mir-16-5p	72	58	111	47	83	100	36	72	28	0.38
rno-mir-124-2_hairp	7	35	4	331	63	14	47	72	116	1.62
rno-mir-300-5p	74	53	77	87	75	59	69	70	12	0.16
rno-mir-146b-5p	78	67	67	83	70	67	54	69	9	0.14
rno-mir-344b-1-3p	77	62	91	64	70	59	62	69	11	0.16
rno-mir-101b-3p	73	86	71	65	85	46	53	69	15	0.22
rno-mir-540-3p	56	68	49	62	66	70	112	69	20	0.29
rno-mir-369-5p	85	64	103	48	52	68	62	69	19	0.28
rno-mir-296-5p	45	57	112	60	32	101	77	69	29	0.42
rno-mir-125b-1_hairp	72	91	28	65	91	40	88	68	25	0.37
rno-mir-770-5p	39	34	123	71	45	118	48	68	37	0.55
rno-mir-150-5p	65	47	101	71	47	78	49	66	20	0.31
rno-mir-127_hairp	69	56	58	62	68	71	57	63	6	0.1
rno-mir-340-5p	57	59	63	58	90	49	60	62	13	0.21
rno-mir-6331	58	79	48	51	51	76	61	61	12	0.2
rno-mir-873-3p	52	69	59	91	59	41	54	61	16	0.26
rno-mir-29a_hairp	57	49	47	70	60	48	87	60	15	0.24
rno-mir-344i_hairp	60	72	107	37	44	67	36	60	25	0.41
rno-mir-598-3p	70	53	84	40	48	65	53	59	15	0.26
rno-mir-153-3p	57	53	104	54	73	47	25	59	24	0.41
rno-mir-25-3p	66	52	64	43	53	68	57	58	9	0.15
rno-mir-15b-5p	51	51	72	27	72	72	54	57	16	0.29
rno-mir-30c-1-3p	55	87	21	54	75	26	71	56	25	0.44
rno-mir-3102_hairp	33	92	33	72	43	46	66	55	22	0.4
rno-mir-21-5p	61	55	57	67	57	44	38	54	10	0.18
rno-mir-7b_hairp	50	58	30	82	72	42	45	54	18	0.33
rno-mir-322-5p	50	45	67	30	44	89	44	53	19	0.37
rno-mir-3473	33	61	25	110	62	37	39	53	29	0.55
rno-mir-672-3p	53	92	64	23	34	64	26	51	25	0.49
rno-mir-29c-3p	36	40	62	54	80	40	28	49	18	0.37
rno-mir-423_hairp	48	59	33	63	43	44	45	48	10	0.21
rno-mir-3559-5p	52	17	39	75	56	68	25	48	22	0.46
rno-mir-504	52	71	50	35	37	43	40	47	12	0.27
rno-mir-344a-3p	61	40	48	44	44	40	43	46	7	0.16
rno-mir-3544_hairp	48	41	42	37	59	46	46	46	7	0.15
rno-mir-6324_hairp	33	74	26	55	47	47	31	44	17	0.37
rno-let-7i_hairp	47	61	38	29	52	41	31	43	11	0.27
rno-mir-101a_hairp	42	43	46	65	49	35	21	43	13	0.31
rno-mir-325-5p	47	38	37	28	34	38	74	42	15	0.36
rno-mir-451-5p	12	16	83	20	33	108	23	42	38	0.89
rno-mir-20a-5p	31	18	62	42	50	49	38	41	14	0.34
rno-mir-1843_hairp	46	68	24	40	28	32	45	41	15	0.36
rno-mir-128-2-5p	30	67	28	44	26	17	72	41	21	0.53
rno-mir-34c-3p	48	60	67	38	23	40	6	40	21	0.52
rno-mir-135a*	42	66	19	50	57	20	24	40	19	0.48
rno-mir-182	21	24	86	60	26	35	26	40	24	0.61
rno-mir-376b_hairp	37	33	42	49	33	37	42	39	6	0.15
rno-mir-466c-5p	27	41	44	43	47	35	27	38	8	0.22
rno-mir-488-3p	33	42	38	31	42	33	45	37	6	0.15
rno-mir-322-3p	34	21	26	28	49	61	40	37	14	0.38
rno-mir-152-3p	32	33	27	29	25	73	38	37	17	0.45
rno-mir-210-3p	32	23	35	40	43	38	41	36	7	0.19
rno-let-7a-1_hairp	39	47	21	35	44	24	46	36	10	0.29
rno-mir-433_hairp	31	27	28	19	34	40	74	36	18	0.49
rno-mir-666-5p	36	48	14	33	33	20	74	37	20	0.53
rno-mir-409a-5p	38	40	43	29	33	37	31	36	5	0.14
rno-mir-106b-3p	43	41	28	22	47	35	32	36	9	0.25
rno-mir-434_hairp	17	18	75	24	17	59	35	35	23	0.66
rno-mir-375_hairp	58	38	25	32	25	34	32	35	11	0.32
rno-mir-505-5p	33	38	23	40	35	30	40	34	6	0.18
rno-mir-501-3p	24	45	19	49	29	24	47	34	13	0.37
rno-let-7b-3p	31	31	46	19	16	39	54	34	14	0.41
rno-mir-1839-3p	23	37	50	4	33	47	45	34	16	0.48
rno-mir-433-5p	29	34	28	31	30	29	49	33	7	0.22
rno-mir-322*	29	30	16	30	37	43	48	33	10	0.31
rno-mir-296-3p	27	42	20	34	35	24	43	32	9	0.28
rno-mir-1249_hairp	30	16	21	40	34	32	52	32	12	0.37
rno-mir-29b-3p	18	10	52	36	29	31	49	32	15	0.48
rno-mir-1843-3p	29	27	32	33	31	40	25	31	5	0.16
rno-mir-135b-5p	26	21	52	42	23	34	19	31	12	0.4
rno-mir-455-3p	21	22	19	36	22	40	56	31	14	0.45
rno-mir-3085_hairp	30	22	22	30	22	26	61	30	14	0.46
rno-mir-3102	26	55	29	38	15	25	24	30	13	0.43
rno-mir-369_hairp	12	10	39	70	37	27	15	30	21	0.7
rno-mir-877	24	48	26	17	29	22	42	30	11	0.38
rno-mir-212-3p	17	28	34	43	18	40	27	29	10	0.34
rno-mir-412-5p	16	32	26	34	24	34	38	29	7	0.25
rno-mir-499-5p	34	28	25	32	40	24	14	28	8	0.29
rno-mir-181c-5p	37	22	37	14	27	33	26	28	8	0.3
rno-mir-7a-1-3p	31	26	36	37	11	35	23	28	9	0.33
rno-mir-331-3p	18	15	40	19	26	48	32	28	12	0.44
rno-mir-3547_hairp	23	47	14	42	19	25	26	28	12	0.43
rno-mir-340-3p	28	20	40	34	15	29	29	28	8	0.3
rno-mir-31a-5p	18	19	27	32	37	26	27	27	7	0.25
rno-mir-99b-3p	24	28	19	40	40	19	18	27	10	0.36
rno-mir-376a-5p	17	15	42	31	16	40	26	27	12	0.43
rno-mir-539_hairp	26	19	33	34	17	25	31	27	7	0.25
rno-mir-665	25	25	19	15	42	25	33	26	9	0.34
rno-mir-326-3p	27	36	34	10	20	25	31	26	9	0.35
rno-mir-154-3p	22	13	53	21	28	36	11	26	15	0.56
rno-mir-3557_hairp	4	30	18	70	27	16	16	26	21	0.82
rno-mir-532-3p	21	26	32	24	23	30	22	25	4	0.16
rno-mir-421-3p	22	13	30	19	32	34	28	25	8	0.3
rno-mir-130b-3p	18	20	28	31	31	30	16	25	7	0.27
rno-mir-7a-2_hairp	12	24	27	37	38	26	13	25	10	0.41
rno-mir-344g_hairp	22	26	18	13	18	28	44	24	10	0.42
rno-mir-344g	19	23	23	33	20	10	42	24	10	0.43
rno-mir-6331_hairp	29	19	35	22	22	24	18	24	6	0.25
rno-mir-674-3p	19	19	27	32	18	26	25	24	5	0.21
rno-mir-224-5p	19	19	21	23	24	24	32	23	4	0.19
rno-let-7d_hairp	18	27	13	17	31	16	40	23	10	0.42
rno-mir-493-3p	22	20	14	22	27	18	36	23	7	0.3
rno-mir-384_hairp	15	7	25	50	26	19	17	23	14	0.61
rno-mir-3068-3p	17	19	22	26	22	26	26	23	4	0.16
rno-mir-298-3p	22	15	23	23	20	20	31	22	5	0.22
rno-mir-493-5p	26	32	15	24	14	15	28	22	7	0.33
rno-mir-1249	11	19	45	10	9	45	14	22	16	0.73
rno-mir-199a-3p	12	9	46	16	25	39	7	22	15	0.7
rno-mir-191a-3p	12	11	32	48	18	29	2	22	16	0.71
rno-mir-873_hairp	20	23	23	37	12	16	19	22	8	0.37
rno-mir-219-1-3p	19	11	16	20	37	16	30	21	9	0.43
rno-mir-331_hairp	19	36	12	21	20	11	30	21	9	0.42
rno-mir-412_hairp	8	23	28	31	10	25	26	22	9	0.41
rno-mir-344b-2-3p	14	9	43	25	19	23	17	21	11	0.51
rno-mir-101a-3p	21	25	27	19	28	13	14	21	6	0.29
rno-mir-203a-3p	11	18	14	32	23	29	16	20	8	0.39
rno-mir-6320_hairp	9	21	16	55	15	13	12	20	16	0.79
rno-mir-872-3p	26	12	39	4	16	32	11	20	13	0.64
rno-mir-365_hairp	6	20	1	32	64	7	11	20	22	1.09
rno-mir-365-3p	22	7	34	10	24	20	19	20	9	0.45
rno-mir-671	10	13	10	26	19	17	40	19	11	0.55
rno-let-7e_hairp	16	15	23	21	13	28	17	19	5	0.27
rno-mir-9a-3_hairp	7	5	44	16	14	36	10	19	15	0.79
rno-mir-668_hairp	10	11	24	20	18	24	23	19	6	0.31
rno-mir-487b_hairp	12	13	34	15	1	26	30	19	11	0.61
rno-mir-345-3p	20	15	15	17	18	17	27	18	4	0.22
rno-mir-674_hairp	16	24	11	17	9	24	26	18	7	0.37
rno-mir-326_hairp	8	20	2	48	6	7	36	18	18	0.98
rno-mir-339-3p	15	2	3	92	1	11	2	18	33	1.82
rno-mir-299a-3p	19	19	11	12	14	16	33	18	7	0.41
rno-mir-3068-5p	23	16	20	12	13	13	26	17	5	0.31
rno-mir-503-3p	14	14	15	23	6	27	20	17	7	0.4
rno-mir-145-5p	6	10	27	23	18	23	10	17	8	0.49
rno-mir-138-1_hairp	22	21	7	33	19	13	2	17	10	0.61
rno-mir-181a-2-3p	13	17	20	11	17	20	16	16	3	0.21
rno-mir-136-3p	25	9	20	10	10	13	27	16	8	0.47
rno-mir-466b-5p	5	14	7	49	14	11	13	16	15	0.92
rno-mir-30b-3p	22	17	6	20	16	15	15	16	5	0.31
rno-mir-879-5p	18	7	21	26	18	10	10	16	7	0.43
rno-mir-3099_hairp	7	10	12	41	11	12	18	16	11	0.73
rno-mir-667-5p	14	22	9	15	21	12	16	16	5	0.3
rno-mir-503-5p	20	16	10	9	22	12	20	15	5	0.34
rno-mir-338-3p	11	18	16	9	8	19	26	15	7	0.43
rno-mir-361_hairp	17	7	15	16	9	15	29	15	7	0.47
rno-mir-1-3p	10	15	11	35	21	9	7	15	10	0.63
rno-mir-3473_hairp	10	11	7	27	11	10	33	16	10	0.64
rno-mir-126a-5p	19	2	31	11	15	11	20	15	9	0.6
rno-mir-27a-3p	14	19	19	7	9	22	14	15	6	0.37
rno-mir-212-5p	10	8	13	22	13	12	30	15	8	0.51
rno-mir-1298	11	15	9	13	12	32	14	15	8	0.52
rno-mir-27a-5p	15	5	9	45	5	14	13	15	14	0.91
rno-mir-195-5p	12	10	18	13	15	20	16	15	4	0.25
rno-mir-194-5p	19	9	16	17	12	19	11	15	4	0.27
rno-mir-206-3p	7	11	24	10	18	24	10	15	7	0.48
rno-mir-666-3p	17	22	12	16	4	18	14	15	6	0.4
rno-mir-29b-1_hairp	18	19	20	4	9	32	2	15	10	0.7
rno-mir-758-3p	9	11	12	8	16	17	28	14	7	0.48
rno-mir-466b-2-3p	11	26	25	9	12	14	4	14	8	0.58
rno-let-7f-2_hairp	17	21	5	11	25	7	12	14	7	0.52
rno-mir-671_hairp	9	18	18	16	12	11	12	14	3	0.25
rno-mir-1193-3p	15	11	22	14	7	17	11	14	5	0.34
rno-mir-19b-3p	6	16	29	13	7	21	5	14	9	0.63
rno-mir-99a_hairp	15	19	11	4	20	9	17	14	6	0.43
rno-mir-101b_hairp	16	14	13	22	8	7	12	13	5	0.37
rno-mir-181a-1-3p	14	8	25	4	7	10	25	13	9	0.66
rno-mir-184	20	10	5	32	9	8	8	13	9	0.73
rno-mir-92b_hairp	12	9	14	17	9	15	16	13	3	0.26
rno-mir-673-5p	10	9	16	20	12	17	6	13	5	0.4
rno-mir-145-3p	8	6	14	33	9	11	8	13	9	0.73
rno-mir-3072_hairp	6	19	3	22	14	8	15	13	7	0.56
rno-mir-497-5p	17	5	16	13	15	15	5	12	5	0.4
rno-mir-488_hairp	8	19	9	18	7	16	8	12	5	0.43
rno-mir-532-5p	13	23	16	7	11	9	5	12	6	0.51
rno-mir-200b-3p	3	5	30	17	8	7	13	12	9	0.79
rno-mir-378a-5p	3	2	21	4	25	9	21	12	10	0.83
rno-mir-377-3p	8	6	19	13	14	16	8	12	5	0.41
rno-mir-455*	8	6	4	15	14	19	16	12	5	0.47
rno-mir-3085	12	11	14	10	8	13	12	12	2	0.19
rno-mir-187-5p	9	16	7	4	10	11	24	12	7	0.58
rno-mir-154-5p	15	12	17	11	12	10	2	11	5	0.42
rno-mir-874-3p	13	14	19	4	3	15	11	11	6	0.51
rno-mir-505_hairp	9	11	14	13	8	14	8	11	3	0.25
rno-mir-25-5p	10	16	6	14	13	6	13	11	4	0.36
rno-mir-136-5p	9	7	22	12	8	8	9	11	5	0.49
rno-mir-351-3p	8	6	3	20	18	15	6	11	7	0.62
rno-mir-3596b_hairp	2	5	5	49	10	4	2	11	17	1.55
rno-mir-125b-2_hairp	12	14	7	14	11	9	8	11	3	0.26
rno-mir-494_hairp	7	15	6	4	23	12	8	11	7	0.61
rno-mir-192-5p	10	11	13	8	14	11	5	10	3	0.28
rno-mir-137_hairp	7	11	5	17	10	6	17	11	5	0.46
rno-mir-873-5p	10	10	9	12	16	8	6	10	3	0.33
rno-mir-138-2-3p	6	7	12	8	6	14	19	10	5	0.49
rno-mir-144-5p	5	5	12	4	10	27	11	10	8	0.78
rno-mir-346	9	9	7	8	10	13	13	10	2	0.25
rno-mir-877_hairp	4	6	16	9	8	16	9	10	5	0.47
rno-mir-504*	14	18	8	9	6	12	2	10	5	0.53
rno-mir-23a-5p	7	16	18	4	10	12	2	10	6	0.6
rno-mir-653_hairp	5	2	9	31	1	9	11	10	10	1.04
rno-mir-214-3p								<10
rno-mir-134_hairp								<10
rno-mir-30c-2_hairp								<10
rno-mir-3068_hairp								<10
rno-mir-3544								<10
rno-mir-187_hairp								<10
rno-mir-142_hairp								<10
rno-mir-542-3p								<10
rno-mir-193-3p								<10
rno-mir-148b-5p								<10
rno-mir-17-1-3p								<10
rno-mir-204-3p								<10
rno-mir-26a_hairp								<10
rno-mir-652_hairp								<10
rno-let-7c-1-3p								<10
rno-mir-337_hairp								<10
rno-mir-153-5p								<10
rno-mir-23b_hairp								<10
rno-mir-125a_hairp								<10
rno-mir-702-5p								<10
rno-mir-361-3p								<10
rno-mir-370_hairp								<10
rno-mir-143_hairp								<10
rno-mir-1306-5p								<10
rno-mir-219-2_hairp								<10
rno-mir-328a_hairp								<10
rno-mir-301a-3p								<10
rno-mir-489-3p								<10
rno-mir-448_hairp								<10
rno-mir-10a-5p								<10
rno-mir-199a_hairp								<10
rno-mir-450a-3p								<10
rno-mir-1224*								<10
rno-mir-19a-3p								<10
rno-mir-3593_hairp								<10
rno-mir-324-3p								<10
rno-mir-30e_hairp								<10
rno-mir-592								<10
rno-mir-222_hairp								<10
rno-mir-344b-1_hairp								<10
rno-mir-450a-5p								<10
rno-mir-6216								<10
rno-mir-27b_hairp								<10
rno-mir-132-5p								<10
rno-mir-181d-3p								<10
rno-mir-129-2_hairp								<10
rno-mir-6215_hairp								<10
rno-mir-122-5p								<10
rno-mir-421*								<10
rno-let-7c-2_hairp								<10
rno-mir-505-3p								<10
rno-mir-345-5p								<10
rno-mir-24-2-5p								<10
rno-mir-29a-5p								<10
rno-mir-376a_hairp								<10
rno-mir-27b-5p								<10
rno-mir-299a-5p								<10
rno-mir-128-1-5p								<10
rno-mir-221_hairp								<10
rno-mir-132_hairp								<10
rno-mir-1839_hairp								<10
rno-mir-193-5p								<10
rno-mir-185*								<10
rno-mir-345_hairp								<10
rno-mir-370-5p								<10
rno-mir-7a-1_hairp								<10
rno-mir-22-5p								<10
rno-mir-190a-5p								<10
rno-mir-34b-5p								<10
rno-mir-181c-3p								<10
rno-mir-322_hairp								<10
rno-mir-300_hairp								<10
rno-mir-582-3p								<10
rno-mir-350								<10
rno-mir-381_hairp								<10
rno-mir-15b-3p								<10
rno-mir-216b_hairp								<10
rno-mir-98_hairp								<10
rno-mir-541-3p								<10
rno-mir-1298_hairp								<10
rno-mir-382_hairp								<10
rno-mir-199a-5p								<10
rno-mir-98-3p								<10
rno-let-7b_hairp								<10
rno-mir-383_hairp								<10
rno-mir-33-5p								<10
rno-mir-150-3p								<10
rno-mir-200c_hairp								<10
rno-mir-708_hairp								<10
rno-mir-346_hairp								<10
rno-mir-34a-5p								<10
rno-mir-6329								<10
rno-mir-3596c_hairp								<10
rno-mir-135b-3p								<10
rno-let-7a-1-3p_rno-let-7c-2-3p								<10
rno-mir-330_hairp								<10
rno-mir-582_hairp								<10
rno-mir-219-5p								<10
rno-mir-679_hairp								<10
rno-mir-9a-1_hairp								<10
rno-mir-142-3p								<10
rno-mir-3562_hairp								<10
rno-mir-185_hairp								<10
rno-mir-29b-2-5p								<10
rno-mir-496-5p								<10
rno-mir-3594-5p								<10
rno-mir-204_hairp								<10
rno-mir-466b-1_hairp								<10
rno-mir-678_hairp								<10
rno-mir-6324								<10
rno-mir-200b-5p								<10
rno-mir-935								<10
rno-mir-194-3p								<10
rno-mir-128-2_hairp								<10
rno-mir-341_hairp								<10
rno-mir-489-5p								<10
rno-mir-3075_hairp								<10
rno-mir-218a-2-3p								<10
rno-mir-450a_hairp								<10
rno-mir-190b-5p								<10
rno-mir-344i								<10
rno-mir-183-3p								<10
rno-let-7f-1_hairp								<10
rno-mir-3562								<10
rno-mir-3577_hairp								<10
rno-mir-31a_hairp								<10
rno-mir-6327_hairp								<10
rno-mir-20b_hairp								<10
rno-mir-29c-5p								<10
rno-mir-141-3p								<10
rno-mir-338*								<10
rno-mir-138-1-3p								<10
rno-mir-100_hairp								<10
rno-mir-30c-1_hairp								<10
rno-mir-582-5p								<10
rno-mir-425-3p								<10
rno-mir-205								<10
rno-mir-425_hairp								<10
rno-mir-365-5p								<10
rno-mir-217_hairp								<10
rno-mir-379_hairp								<10
rno-mir-764_hairp								<10
rno-mir-26b_hairp								<10
rno-mir-150_hairp								<10
rno-mir-203a_hairp								<10
rno-mir-214_hairp								<10
rno-mir-466b-1*								<10
rno-mir-187*								<10
rno-mir-200a-3p								<10
rno-mir-191a_hairp								<10
rno-mir-410-5p								<10
rno-mir-3584_hairp								<10
rno-mir-541_hairp								<10
rno-mir-23a_hairp								<10
rno-mir-764-3p								<10
rno-mir-708-3p								<10
rno-mir-181c_hairp								<10
rno-mir-207_hairp								<10
rno-mir-449c_hairp								<10
rno-mir-298_hairp								<10
rno-mir-124-5p								<10
rno-mir-349_hairp								<10
rno-mir-211-5p								<10
rno-mir-92a-1-5p								<10
rno-mir-6333_hairp								<10
rno-mir-741_hairp								<10
rno-mir-1224_hairp								<10
rno-mir-134-3p								<10
rno-mir-29c_hairp								<10
rno-mir-223-3p								<10
rno-mir-374-3p								<10
rno-mir-3558-3p								<10
rno-mir-153_hairp								<10
rno-mir-551b-3p								<10
rno-mir-30d_hairp								<10
rno-mir-186_hairp								<10
rno-mir-6319_hairp								<10
rno-mir-3557-3p								<10
rno-mir-183_hairp								<10
rno-mir-217-5p								<10
rno-mir-342_hairp								<10
rno-mir-511-3p								<10
rno-mir-212_hairp								<10
rno-mir-551b_hairp								<10
rno-mir-3074_hairp								<10
rno-mir-339_hairp								<10
rno-mir-19a_hairp								<10
rno-mir-218a-2_hairp								<10
rno-let-7e-3p								<10
rno-mir-425*								<10
rno-mir-6314								<10
rno-mir-34b_hairp								<10
rno-mir-143-5p								<10
rno-mir-3556b_hairp								<10
rno-let-7f-2-3p								<10
rno-mir-337-3p								<10
rno-mir-331-5p								<10
rno-mir-711_hairp								<10
rno-mir-145_hairp								<10
rno-mir-29b-2_hairp								<10
rno-mir-935_hairp								<10
rno-mir-3589_hairp								<10
rno-mir-352_hairp								<10
rno-mir-743a_hairp								<10
rno-mir-129-1_hairp								<10
rno-mir-195-3p								<10
rno-mir-675_hairp								<10
rno-mir-191b_hairp								<10
rno-mir-6317_hairp								<10
rno-mir-351_hairp								<10
rno-mir-193_hairp								<10
rno-mir-3065_hairp								<10
rno-mir-378a_hairp								<10
rno-mir-6318								<10
rno-mir-421-5p								<10
rno-mir-126a_hairp								<10
rno-mir-540_hairp								<10
rno-mir-879-3p								<10
rno-mir-671*								<10
rno-mir-484_hairp								<10
rno-mir-291a_hairp								<10
rno-mir-30d-3p								<10
rno-mir-667_hairp								<10
rno-mir-208b_hairp								<10
rno-mir-340_hairp								<10
rno-mir-26a-3p								<10
rno-mir-6334_hairp								<10
rno-mir-3585-5p								<10
rno-mir-490-5p								<10
rno-mir-324_hairp								<10
rno-mir-429								<10
rno-mir-1306_hairp								<10
rno-mir-3577								<10
rno-mir-3585-3p								<10
rno-mir-152_hairp								<10
rno-mir-3542_hairp								<10
rno-mir-130a-5p								<10
rno-mir-872_hairp								<10
rno-mir-96-5p								<10
rno-mir-146a_hairp								<10
rno-mir-6325								<10
rno-mir-547-3p								<10
rno-mir-3553_hairp								<10
rno-mir-3548_hairp								<10
rno-mir-146b_hairp								<10
rno-mir-378b								<10
rno-mir-761_hairp								<10
rno-mir-3570_hairp								<10
rno-mir-347*								<10
rno-mir-141_hairp								<10
rno-mir-181b-1-3p								<10
rno-mir-196a_hairp								<10
rno-mir-666_hairp								<10
rno-mir-1949								<10
rno-mir-294_hairp								<10
rno-mir-876_hairp								<10
rno-mir-216b-5p								<10
rno-mir-652-5p								<10
rno-mir-3559-3p								<10
rno-mir-16-3p								<10
rno-mir-3120								<10
rno-let-7i-3p								<10
rno-mir-542-5p								<10
rno-mir-133a-3p								<10
rno-let-7f-1-3p								<10
rno-mir-673-3p								<10
rno-mir-188-5p								<10
rno-mir-1912-3p								<10
rno-mir-509-3p								<10
rno-mir-3065-5p								<10
rno-mir-466b-2_hairp								<10
rno-mir-299a_hairp								<10
rno-mir-24-1_hairp								<10
rno-mir-471_hairp								<10
rno-mir-412*								<10
rno-mir-449a-5p								<10
rno-mir-484								<10
rno-mir-362-3p								<10
rno-mir-23b-5p								<10
rno-mir-758-5p								<10
rno-mir-215								<10
rno-mir-551b-5p								<10
rno-mir-6315								<10
rno-mir-466c_hairp								<10
rno-mir-210_hairp								<10
rno-mir-672_hairp								<10
rno-mir-325_hairp								<10
rno-mir-489_hairp								<10
rno-mir-30a_hairp								<10
rno-mir-34c_hairp								<10
rno-mir-347_hairp								<10
rno-mir-195_hairp								<10
rno-mir-3561_hairp								<10
rno-mir-665_hairp								<10
rno-mir-223_hairp								<10
rno-mir-19b-2_hairp								<10
rno-mir-196c_hairp								<10
rno-mir-668*								<10
rno-mir-2985*								<10
rno-mir-221*								<10
rno-mir-412-3p								<10
rno-mir-1306-3p								<10
rno-mir-3552								<10
rno-mir-490-3p								<10
rno-mir-3072								<10
rno-mir-99a-3p								<10
rno-mir-540-5p								<10
rno-mir-301a-5p								<10
rno-mir-20a-3p								<10
rno-mir-196a-5p								<10
rno-mir-24-1-5p								<10
rno-mir-3541								<10
rno-mir-466c-3p								<10
rno-mir-383-3p								<10
rno-mir-201-5p								<10
rno-mir-3596a								<10
rno-mir-32-3p								<10
rno-mir-547-5p								<10
rno-mir-3583-3p								<10
rno-mir-802-3p								<10
rno-mir-146b-3p								<10
rno-mir-224-3p								<10
rno-mir-201-3p								<10
rno-mir-181b-2-3p								<10
rno-mir-678								<10
rno-mir-3590-3p								<10
rno-mir-465-5p								<10
rno-mir-496_hairp								<10
rno-mir-6322_hairp								<10
rno-mir-1188_hairp								<10
rno-mir-3550_hairp								<10
rno-mir-292_hairp								<10
rno-mir-6323_hairp								<10
rno-mir-504_hairp								<10
rno-mir-3541_hairp								<10
rno-mir-6318_hairp								<10
rno-mir-3558_hairp								<10
rno-mir-92a-1_hairp								<10
rno-mir-615_hairp								<10
rno-mir-135b_hairp								<10
rno-mir-200b_hairp								<10
rno-mir-3549_hairp								<10
rno-mir-224_hairp								<10
rno-mir-10a_hairp								<10
rno-mir-350_hairp								<10
rno-mir-6332_hairp								<10
rno-mir-194-2_hairp								<10
rno-mir-3574_hairp								<10
rno-mir-501_hairp								<10
rno-mir-3582_hairp								<10
rno-mir-133b_hairp								<10
rno-mir-881_hairp								<10
rno-mir-103-2_hairp								<10
rno-mir-3568_hairp								<10
rno-mir-3592_hairp								<10
rno-mir-206_hairp								<10
rno-mir-532_hairp								<10
rno-mir-216a_hairp								<10
rno-mir-6316_hairp								<10
rno-mir-497_hairp								<10
rno-mir-3578_hairp								<10
rno-mir-362_hairp								<10
rno-mir-3575_hairp								<10
rno-mir-129-2*								<10
rno-mir-350*								<10
rno-mir-3074*								<10
rno-mir-3542*								<10
rno-mir-544*								<10
rno-mir-3570*								<10
rno-mir-194-1*								<10
rno-mir-145*								<10
rno-mir-466b-1-3p								<10
rno-mir-483-3p								<10
rno-mir-764-5p								<10
rno-mir-543-5p								<10
rno-mir-93-3p								<10
rno-mir-362-5p								<10
rno-mir-448-5p								<10
rno-mir-297								<10
rno-mir-487b-5p								<10
rno-mir-142-5p								<10
rno-mir-103-2-5p								<10
rno-mir-455-5p								<10
rno-mir-488-5p								<10
rno-mir-483-5p								<10
rno-mir-18a-3p								<10
rno-mir-598-5p								<10
rno-mir-200a-5p								<10
rno-mir-301b-3p								<10
rno-mir-3594-3p								<10
rno-mir-363-3p								<10
rno-mir-6327								<10
rno-mir-874-5p								<10
rno-mir-381-5p								<10
rno-mir-144-3p								<10
rno-mir-544-3p								<10
rno-mir-26b-3p								<10
rno-mir-218a-1-3p								<10
rno-mir-32-5p								<10
rno-mir-141-5p								<10
rno-mir-3542								<10
rno-mir-216a-5p								<10
rno-mir-328a-5p								<10
rno-mir-33-3p								<10
rno-mir-3572								<10
rno-mir-326-5p								<10
rno-mir-6321								<10
rno-mir-501-5p								<10
rno-mir-3550								<10
rno-mir-377-5p								<10
rno-mir-1188-3p								<10
rno-mir-500-5p								<10
rno-mir-875								<10
rno-mir-203b-3p								<10
rno-mir-876								<10
rno-mir-20b-5p								<10
rno-mir-101a-5p								<10
rno-mir-216b-3p								<10
rno-let-7a-2-3p								<10
rno-mir-376c-5p								<10
rno-mir-3578								<10
rno-mir-216a-3p								<10
rno-mir-146a-3p								<10
rno-mir-222-5p								<10
rno-mir-147								<10
rno-mir-1193-5p								<10
rno-mir-223-5p								<10
rno-mir-743a-3p								<10
rno-mir-6319								<10
rno-mir-9b-5p								<10
rno-mir-471-3p								<10
rno-mir-802-5p								<10
rno-mir-17-2-3p								<10
rno-mir-3075								<10
rno-mir-3593-3p								<10
rno-mir-9b-3p								<10
rno-mir-196c-5p								<10
rno-mir-10b-3p								<10
rno-mir-3580-3p								<10
rno-mir-760-5p								<10
rno-mir-10a-3p								<10
rno-mir-494-5p								<10
rno-mir-509-5p								<10
rno-mir-363-5p								<10
rno-mir-186-3p								<10
rno-mir-544-5p								<10
rno-mir-466d								<10
rno-mir-664-1-5p								<10
rno-mir-107-5p								<10
rno-mir-3065-3p								<10
rno-mir-871-3p								<10
rno-mir-615								<10
rno-mir-3569								<10
rno-mir-328b-3p								<10
rno-mir-675-5p								<10
rno-mir-6328								<10
rno-mir-471-5p								<10
rno-mir-742-5p								<10
rno-mir-881-3p								<10
rno-mir-208a-3p								<10
rno-mir-21-3p								<10
rno-mir-3546								<10
rno-mir-6317								<10
rno-mir-6333								<10
rno-mir-3586-3p								<10
rno-mir-122-3p								<10
rno-mir-133b-3p								<10
rno-mir-3548								<10
rno-mir-203a-5p								<10
rno-mir-497-3p								<10
rno-mir-101b-5p								<10
rno-mir-202-3p								<10
rno-mir-349								<10
rno-mir-3570								<10
rno-mir-3580-5p								<10
rno-mir-883-5p								<10
rno-mir-3586-5p								<10
rno-mir-1-5p								<10
rno-mir-295-5p								<10
rno-mir-3576								<10
rno-mir-463-5p								<10
rno-mir-628								<10
rno-mir-24-2_hairp								<10
rno-mir-702_hairp								<10
rno-mir-543_hairp								<10
rno-mir-329_hairp								<10
rno-mir-483_hairp								<10
rno-mir-22_hairp								<10
rno-mir-182_hairp								<10
rno-mir-16_hairp								<10
rno-mir-106b_hairp								<10
rno-mir-3594_hairp								<10
rno-mir-140_hairp								<10
rno-mir-328b_hairp								<10
rno-mir-99b_hairp								<10
rno-mir-410_hairp								<10
rno-mir-30b_hairp								<10
rno-mir-495_hairp								<10
rno-mir-139_hairp								<10
rno-mir-27a_hairp								<10
rno-mir-879_hairp								<10
rno-mir-466d_hairp								<10
rno-mir-181a-2_hairp								<10
rno-mir-378b_hairp								<10
rno-mir-211_hairp								<10
rno-mir-138-2_hairp								<10
rno-mir-128-1_hairp								<10
rno-mir-374_hairp								<10
rno-mir-218a-1_hairp								<10
rno-mir-6325_hairp								<10
rno-mir-130a_hairp								<10
rno-mir-3560_hairp								<10
rno-mir-376c_hairp								<10
rno-mir-6321_hairp								<10
rno-mir-6328_hairp								<10
rno-mir-17-1_hairp								<10
rno-mir-15b_hairp								<10
rno-mir-344b-2_hairp								<10
rno-mir-148b_hairp								<10
rno-mir-205_hairp								<10
rno-mir-93_hairp								<10
rno-mir-181b-2_hairp								<10
rno-mir-107_hairp								<10
rno-mir-135a_hairp								<10
rno-mir-301b_hairp								<10
rno-mir-493_hairp								<10
rno-mir-3586_hairp								<10
rno-mir-3566_hairp								<10
rno-mir-6315_hairp								<10
rno-mir-421_hairp								<10
rno-mir-181d_hairp								<10
rno-mir-184_hairp								<10
rno-mir-455_hairp								<10
rno-mir-6216_hairp								<10
rno-mir-327_hairp								<10
rno-mir-21_hairp								<10
rno-mir-3573_hairp								<10
rno-mir-25_hairp								<10
rno-mir-3564_hairp								<10
rno-mir-3120_hairp								<10
rno-mir-544_hairp								<10
rno-mir-130b_hairp								<10
rno-mir-380_hairp								<10
rno-mir-218b_hairp								<10
rno-mir-3572_hairp								<10
rno-mir-28_hairp								<10
rno-mir-490_hairp								<10
rno-mir-449a_hairp								<10
rno-mir-96_hairp								<10
rno-mir-181b-1_hairp								<10
rno-mir-18a_hairp								<10
rno-mir-154_hairp								<10
rno-mir-343_hairp								<10
rno-mir-194-1_hairp								<10
rno-mir-34a_hairp								<10
rno-mir-92a-2_hairp								<10
rno-mir-133a_hairp								<10
rno-mir-31b_hairp								<10
rno-mir-6329_hairp								<10
rno-mir-296_hairp								<10
rno-mir-598_hairp								<10
rno-mir-463_hairp								<10
rno-mir-181a-1_hairp								<10
rno-mir-291b_hairp								<10
rno-mir-874_hairp								<10
rno-mir-3585_hairp								<10
rno-mir-878_hairp								<10
rno-mir-451_hairp								<10
rno-mir-336_hairp								<10
rno-mir-465_hairp								<10
rno-mir-17-2_hairp								<10
rno-mir-103-1_hairp								<10
rno-mir-9b-3_hairp								<10
rno-mir-3583_hairp								<10
rno-mir-105_hairp								<10
rno-mir-122_hairp								<10
rno-mir-200a_hairp								<10
rno-mir-32_hairp								<10
rno-mir-338_hairp								<10
rno-mir-344a-2_hairp								<10
rno-mir-499_hairp								<10
rno-mir-802_hairp								<10
rno-mir-192_hairp								<10
rno-mir-632_hairp								<10
rno-mir-6326_hairp								<10
rno-mir-9b-1_hairp								<10
rno-mir-673_hairp								<10
rno-mir-6314_hairp								<10
rno-mir-299b_hairp								<10
rno-mir-377_hairp								<10
rno-mir-20a_hairp								<10
rno-mir-144_hairp								<10
rno-mir-344a-1_hairp								<10
rno-mir-215_hairp								<10
rno-mir-6330_hairp								<10
rno-mir-3552_hairp								<10
rno-mir-511_hairp								<10
rno-mir-208a_hairp								<10
rno-mir-196b_hairp								<10
rno-mir-3559_hairp								<10
rno-mir-3576_hairp								<10
rno-mir-503_hairp								<10
rno-mir-547_hairp								<10
rno-mir-3587_hairp								<10
rno-mir-188_hairp								<10
rno-mir-542_hairp								<10
rno-mir-3595_hairp								<10
rno-mir-3588_hairp								<10
rno-mir-880_hairp								<10
rno-mir-3579_hairp								<10
rno-mir-1_hairp								<10
rno-mir-3546_hairp								<10
rno-mir-429_hairp								<10
rno-mir-126b_hairp								<10
rno-mir-301a_hairp								<10
rno-mir-3591_hairp								<10
rno-mir-758_hairp								<10
rno-mir-500_hairp								<10
rno-mir-19b-1_hairp								<10
rno-mir-2964_hairp								<10
rno-mir-3596a_hairp								<10
rno-mir-3543_hairp								<10
rno-mir-743b_hairp								<10
rno-mir-190a_hairp								<10
rno-mir-1912_hairp								<10
rno-mir-3580_hairp								<10
rno-mir-9b-2_hairp								<10
rno-mir-3556a_hairp								<10
rno-mir-219-1_hairp								<10
rno-mir-203b_hairp								<10
rno-mir-1949_hairp								<10
rno-mir-875_hairp								<10
rno-mir-33_hairp								<10
rno-mir-363_hairp								<10
rno-mir-202_hairp								<10
rno-mir-664-2_hairp								<10
rno-mir-293_hairp								<10
rno-mir-759_hairp								<10
rno-mir-3569_hairp								<10
rno-mir-10b_hairp								<10
rno-mir-568_hairp								<10
rno-mir-742_hairp								<10
rno-mir-290_hairp								<10
rno-mir-509_hairp								<10
rno-mir-3551_hairp								<10
rno-mir-124-1_hairp								<10
rno-mir-9a-2_hairp								<10
rno-mir-592_hairp								<10
rno-mir-664-1_hairp								<10
rno-mir-3571_hairp								<10
rno-mir-3596d_hairp								<10
rno-mir-3590_hairp								<10
rno-mir-201_hairp								<10
rno-mir-871_hairp								<10
rno-mir-883_hairp								<10
rno-mir-299*								<10
rno-mir-543*								<10
rno-mir-140*								<10
rno-mir-341*								<10
rno-mir-495*								<10
rno-mir-3544*								<10
rno-mir-337*								<10
rno-mir-3567*								<10
rno-mir-1249*								<10
rno-mir-146b*								<10
rno-mir-3565*								<10
rno-mir-3596a*								<10
rno-mir-323*								<10
rno-mir-3547*								<10
rno-mir-382*								<10
rno-mir-664-2*								<10
rno-mir-143*								<10
rno-mir-330*								<10
rno-mir-876*								<10
rno-let-7e*								<10
rno-mir-3552*								<10
rno-mir-207*								<10
rno-mir-301b*								<10
rno-mir-7b*								<10
rno-mir-126*								<10
rno-mir-150*								<10
rno-mir-483*								<10
rno-mir-147*								<10
rno-mir-3562*								<10
rno-mir-3568*								<10
rno-mir-328a*								<10
rno-mir-3587*								<10
rno-mir-494*								<10
rno-mir-3550*								<10
rno-mir-151*								<10
rno-mir-3574*								<10
rno-mir-875*								<10
rno-mir-30a*								<10
rno-mir-30c-2*								<10
rno-mir-3582*								<10
rno-mir-3596c*								<10
rno-mir-664-1*								<10
rno-mir-935*								<10

## Sheet: P4
miRNA	4HF1	4HF2	4HF3	MEAN	STD	CV
rno-let-7c-5p	869865	81179.3	320323	423789	404395	0.954236
rno-let-7a-5p	420347	37286.7	121311	192982	201336	1.04329
rno-mir-7a-5p	184909	78016.2	82788.2	115238	60384.1	0.523996
rno-let-7b-5p	158949	19488.5	62798	80411.9	71379.4	0.887672
rno-mir-9a-5p	66923.9	98450.9	68161.4	77845.4	17855.6	0.229373
rno-let-7f-5p	142319	20912.6	48586.4	70606	63628.1	0.901171
rno-let-7e-5p	124446	19992.7	47166.1	63868.4	54192.8	0.848507
rno-let-7i-5p	76581.5	20379.5	35299	44086.7	29113.3	0.660364
rno-let-7d-5p	60021.7	15538.2	43583.6	39714.5	22492.7	0.566361
rno-mir-125a-5p	26635.4	19660.3	30279.4	25525	5395.91	0.211397
rno-mir-125b-5p	16020.3	31213	27175.9	24803.1	7869.38	0.317274
rno-mir-103-3p	24921.1	29098.4	17655.1	23891.6	5790.71	0.242375
rno-mir-434-3p	11775.9	26564.3	32924.4	23754.9	10850.6	0.456773
rno-mir-3099	36731.3	9239.96	16454.7	20808.7	14253.5	0.684978
rno-mir-487b-3p	14651.9	22304.7	22145	19700.5	4373	0.221974
rno-mir-7b	31165	10725.6	15248.6	19046.4	10735.9	0.563671
rno-mir-672-5p	39998.9	3984.64	10907.2	18296.9	19110.5	1.04447
rno-mir-541-5p	25992.1	7794.27	16683.9	16823.4	9099.73	0.540896
rno-mir-433-3p	12583.8	12251.2	15718.3	13517.8	1912.96	0.141514
rno-mir-383-5p	20977.6	4026.2	13199.1	12734.3	8485.27	0.666331
rno-mir-376b-3p	10643.3	15494.2	9934.06	12023.9	3026.29	0.25169
rno-mir-26a-5p	9276.55	15360.8	11194.6	11944	3110.56	0.260429
rno-mir-320-3p	11494.3	6843.26	9928.43	9421.98	2366.5	0.251168
rno-mir-379-5p	16826.5	3838.4	6952.72	9205.86	6780.85	0.73658
rno-mir-30c-5p	4974.01	9763.41	12650.5	9129.32	3877.34	0.424713
rno-mir-151-3p	19316.1	1631.9	5481.77	8809.92	9300.01	1.05563
rno-mir-127-3p	8855.89	5374.39	9434.35	7888.21	2196.16	0.27841
rno-mir-143-3p	10844.8	3308.55	9312.24	7821.86	3983.05	0.50922
rno-mir-23b-3p	6525.53	5031.55	10873.4	7476.82	3034.86	0.405903
rno-mir-24-3p	6455.13	5500.66	8186.96	6714.25	1361.77	0.202817
rno-mir-134-5p	11653.6	2833.84	5493.04	6660.15	4524.2	0.679295
rno-mir-191a-5p	7920.4	4188.43	6866.3	6325.04	1923.96	0.304181
rno-mir-382-5p	9097.02	3776.86	5457.35	6110.41	2719.54	0.445067
rno-mir-9a-3p	2978.95	10359.6	4037.12	5791.89	3990.97	0.689063
rno-mir-98-5p	10162.8	1928.39	4339.58	5476.91	4233.36	0.772947
rno-mir-494-3p	6197.27	3854.38	6357.2	5469.62	1401.12	0.256164
rno-mir-1224	11544.4	1292.25	3520.51	5452.39	5392.21	0.988962
rno-mir-124-3p	2149.07	10496.2	2868.63	5171.32	4625.54	0.894461
rno-mir-760-3p	8591.88	1321.02	4538.71	4817.2	3643.42	0.756335
rno-mir-335	3744.59	5138.64	4533.07	4472.1	699.021	0.156307
rno-mir-92b-3p	2979.83	3204.66	7125.55	4436.68	2331.34	0.52547
rno-mir-30d-5p	4397.58	4062.16	4185.53	4215.09	169.654	0.0402491
rno-mir-99b-5p	5515.24	2001.11	4690.88	4069.08	1837.73	0.451633
rno-mir-378a-3p	5988.7	1468.87	4410.96	3956.18	2293.98	0.579848
rno-mir-323-3p	3590.58	3930.3	3954.46	3825.11	203.47	0.0531932
rno-mir-702-3p	1071.01	4948.44	3819.2	3279.55	1994.25	0.608085
rno-mir-382-3p	2171.95	2944.13	4317.03	3144.37	1086.47	0.345529
rno-mir-99a-5p	3269.37	1888.43	4108.51	3088.77	1121	0.362929
rno-mir-770-3p	4531.35	1273.07	2530.48	2778.3	1643.22	0.591446
rno-mir-125b-1-3p	4747.84	1038.92	2430.91	2739.22	1873.59	0.683984
rno-mir-151-5p	2651.57	2472.62	2936.26	2686.82	233.82	0.0870249
rno-mir-140-3p	3568.58	1660.67	2618.78	2616.01	953.96	0.364663
rno-mir-770_hairp	4483.83	1148.4	1880.48	2504.24	1753.02	0.70002
rno-mir-409a_hairp	3690.91	1395.34	2395.22	2493.82	1150.95	0.461522
rno-mir-185-5p	3034.39	2093.02	2286.26	2471.22	497.199	0.201195
rno-mir-298-5p	3393.45	1650.28	2090.89	2378.21	906.41	0.381132
rno-mir-423-3p	2468.53	1405.73	3032.07	2302.11	825.84	0.358732
rno-mir-342-3p	783.24	3908.72	2207.36	2299.77	1564.79	0.68041
rno-mir-300-3p	2313.64	2640.45	1437.13	2130.41	622.231	0.292071
rno-mir-30e-3p	2966.63	775.99	2641.32	2127.98	1182.1	0.555504
rno-mir-26b-5p	1709.93	2110.6	2374.56	2065.03	334.65	0.162056
rno-mir-760_hairp	3672.43	646.525	1869.21	2062.72	1522.2	0.737959
rno-mir-361-5p	1910.58	2076.23	1884.24	1957.02	104.081	0.0531835
rno-mir-181a-5p	1423.91	2741.14	1651.29	1938.78	704.102	0.363167
rno-mir-375-3p	2468.53	612.96	2538	1873.16	1091.92	0.582928
rno-mir-23a-3p	1584.08	1054.1	2970.07	1869.42	989.344	0.529226
rno-mir-128-3p	1527.76	2641.24	1298.12	1822.37	718.399	0.394211
rno-mir-107-3p	955.729	3194.27	1221.09	1790.36	1223.04	0.683121
rno-mir-543-3p	941.648	1896.42	2387.71	1741.93	735.305	0.422122
rno-mir-872-5p	2853.99	873.489	1335.69	1687.72	1036.12	0.613915
rno-mir-127-5p	1757.45	1944.37	1268.06	1656.63	349.248	0.210819
rno-mir-328a-3p	1851.61	795.17	1889.88	1512.22	621.278	0.410838
rno-mir-652-3p	931.967	2015.5	1384.53	1444	544.207	0.376875
rno-mir-653-3p	2245.87	511.466	1547.97	1435.1	872.695	0.608106
rno-mir-92a-3p	1171.34	992.564	1854.18	1339.36	454.72	0.339505
rno-let-7c-1_hairp	2560.93	423.558	905.487	1296.66	1121.09	0.864602
rno-mir-411-5p	2313.64	663.308	877.308	1284.75	897.443	0.698535
rno-mir-30b-5p	366.099	2062.65	1335.69	1254.81	851.161	0.678318
rno-mir-539-3p	969.809	1801.32	950.574	1240.57	485.721	0.391531
rno-mir-1839-5p	1896.5	679.291	1129.04	1234.94	615.474	0.498383
rno-mir-485-5p	1998.58	582.592	1115.89	1232.35	715.143	0.580306
rno-mir-370-3p	1504.88	1037.32	1083.95	1208.72	257.54	0.213069
rno-mir-325-3p	285.134	2315.98	995.661	1198.93	1030.57	0.859578
rno-mir-106b-5p	1430.07	1050.1	1025.72	1168.63	226.743	0.194024
rno-mir-410-3p	814.041	1708.62	973.117	1165.26	477.237	0.409555
rno-mir-22-3p	481.384	1767.76	1196.67	1148.6	644.531	0.561143
rno-mir-148b-3p	1172.22	1124.43	1147.83	1148.16	23.8981	0.0208143
rno-mir-495	404.821	1968.35	1059.53	1144.23	785.197	0.686221
rno-mir-29a-3p	1155.5	1119.63	1117.77	1130.97	21.2657	0.0188031
rno-mir-135a-5p	566.749	2006.71	804.043	1125.83	772.03	0.685742
rno-mir-181d-5p	1345.59	1152.4	851.008	1116.33	249.255	0.22328
rno-mir-376c-3p	1035.81	1265.88	1021.96	1107.88	137.003	0.123662
rno-mir-100-5p	1079.81	709.66	1521.67	1103.71	406.532	0.368331
rno-mir-330-3p	1509.28	677.693	1067.05	1084.67	416.072	0.383592
rno-mir-221-3p	950.448	1098.85	1174.13	1074.48	113.815	0.105926
rno-mir-28-5p	1403.67	555.421	1160.98	1040.02	436.869	0.420057
rno-mir-342-5p	1409.83	696.873	961.846	1022.85	360.373	0.352322
rno-mir-323_hairp	599.31	1053.3	1395.8	1016.14	399.545	0.393199
rno-mir-181b-5p	821.082	1265.88	931.788	1006.25	231.559	0.230121
rno-mir-222-3p	679.395	1537.6	747.685	988.225	476.993	0.482676
rno-mir-204-5p	756.838	753.614	1448.4	986.285	400.21	0.405775
rno-mir-129-5p	792.04	1196.35	935.545	974.646	204.972	0.210304
rno-mir-485_hairp	846.603	978.179	1031.35	952.045	95.1077	0.0998982
rno-mir-186-5p	660.034	1307.44	884.823	950.764	328.7	0.345722
rno-mir-423-5p	1401.91	622.55	817.193	947.218	405.624	0.428226
rno-mir-411_hairp	1740.73	604.969	494.073	946.59	689.976	0.728906
rno-mir-125b-2-3p	923.167	771.995	1117.77	937.644	173.342	0.184869
rno-mir-485-3p	898.526	850.313	995.661	914.833	74.0333	0.0809255
rno-mir-329-3p	406.581	1055.7	1279.33	913.87	453.331	0.496057
rno-mir-93-5p	1182.78	823.141	685.691	897.204	256.687	0.286097
rno-mir-6215	583.47	1408.13	698.841	896.814	446.555	0.497935
rno-let-7a-2_hairp	611.631	1392.95	625.575	876.718	447.122	0.509995
rno-mir-30a-5p	726.037	1253.89	586.125	855.351	352.165	0.411719
rno-mir-485*	447.943	1128.42	961.846	846.07	354.706	0.419239
rno-mir-411-3p	397.78	1308.24	715.748	807.255	462.074	0.572401
rno-mir-140-5p	1117.66	661.71	633.09	804.152	271.88	0.338095
rno-mir-708-5p	571.149	1177.97	603.032	784.051	341.517	0.435581
rno-mir-381-3p	683.795	1034.12	548.553	755.489	250.598	0.331703
rno-mir-380-3p	489.305	1285.86	471.53	748.898	465.107	0.621055
rno-mir-335_hairp	549.148	843.919	826.586	739.884	165.41	0.223562
rno-mir-130a-3p	337.057	1221.93	603.032	720.671	454.012	0.629985
rno-mir-17-5p	238.492	1577.55	334.392	716.813	746.965	1.04206
rno-mir-16-5p	383.7	1189.96	520.374	698.01	431.485	0.618164
rno-mir-539-5p	227.932	1372.97	435.836	678.912	609.993	0.898486
rno-mir-137-3p	834.282	847.116	321.241	667.547	299.978	0.449374
rno-mir-30a-3p	806.121	290.896	851.008	649.342	311.233	0.479305
rno-mir-667-3p	230.572	939.02	772.107	647.233	370.365	0.572228
rno-mir-369-3p	662.674	573.002	681.934	639.203	58.1349	0.090949
rno-let-7d-3p	674.994	400.382	834.101	636.492	219.408	0.344714
rno-mir-323-5p	930.207	401.981	574.853	635.68	269.315	0.423665
rno-mir-770*	811.401	443.537	535.402	596.78	191.459	0.320819
rno-mir-337-5p	755.958	475.504	556.067	595.843	144.396	0.242339
rno-mir-136_hairp	343.217	931.029	509.102	594.449	303.057	0.509812
rno-mir-674-5p	244.652	1034.12	494.073	590.949	403.552	0.682887
rno-mir-126a-3p	481.384	542.634	691.327	571.782	107.963	0.188819
rno-mir-135a-3p	853.643	291.696	559.824	568.388	281.072	0.494507
rno-mir-139-5p	335.297	865.497	488.437	563.077	272.867	0.484599
rno-mir-154-3p	122.326	1131.62	420.807	558.251	518.494	0.928783
rno-mir-409a-3p	645.073	421.96	593.639	553.557	116.832	0.211057
rno-mir-434-5p	285.134	860.702	509.102	551.646	290.133	0.52594
rno-mir-341	473.464	858.304	291.184	540.984	289.527	0.535185
rno-mir-376a-3p	370.499	915.844	324.999	537.114	328.778	0.61212
rno-mir-351-5p	352.898	548.228	702.598	534.575	175.249	0.32783
rno-mir-770-5p	115.286	1067.69	413.293	532.088	487.187	0.915612
rno-mir-183-5p	717.236	47.1508	830.343	531.577	423.32	0.796348
rno-mir-431	344.097	789.576	447.108	526.927	233.219	0.442602
rno-mir-1843-5p	963.649	200.591	407.657	523.966	394.601	0.753105
rno-mir-137-5p	861.564	243.746	460.258	521.856	313.481	0.600705
rno-mir-130b-5p	576.429	294.892	689.448	520.257	203.187	0.390552
rno-mir-668	263.133	621.751	644.361	509.749	213.874	0.419568
rno-mir-218a-5p	374.899	866.296	279.912	507.036	314.733	0.620731
rno-mir-30e-5p	365.219	823.141	317.484	501.948	279.184	0.5562
rno-mir-376b-5p	499.865	620.153	385.114	501.711	117.53	0.234259
rno-mir-1188-5p	555.308	431.55	469.651	485.503	63.3838	0.130553
rno-mir-27b-3p	410.101	641.73	392.628	481.487	139.05	0.288793
rno-mir-125a_hairp	97.685	955.803	390.75	481.413	436.184	0.90605
rno-mir-9a-3_hairp	39.602	1179.57	212.282	477.151	614.409	1.28766
rno-mir-30c-2-3p	849.243	152.641	424.565	475.483	351.082	0.738368
rno-mir-425-5p	220.011	636.136	565.46	473.869	222.669	0.469897
rno-mir-379-3p	167.208	786.38	448.987	467.525	310.002	0.66307
rno-mir-92b-5p	641.553	180.612	516.616	446.26	238.389	0.534192
rno-mir-7a-2-3p	447.063	353.231	537.281	445.858	92.0307	0.206412
rno-mir-21-5p	542.988	294.093	492.194	443.092	131.512	0.296805
rno-mir-18a-5p	309.776	676.095	323.12	436.33	207.749	0.476129
rno-mir-127_hairp	408.341	485.094	375.721	423.052	56.1509	0.132728
rno-mir-146b-5p	531.547	328.457	383.235	414.413	105.073	0.253547
rno-mir-129-2-3p	186.569	486.692	565.46	412.907	199.932	0.484205
rno-mir-34c-5p	281.614	509.868	428.322	406.601	115.667	0.284472
rno-mir-374-5p	338.817	465.914	400.143	401.625	63.5613	0.15826
rno-mir-431_hairp	372.259	493.885	321.241	395.795	88.6955	0.224094
rno-mir-146a-5p	476.104	150.243	552.31	392.886	213.561	0.543571
rno-mir-138-5p	305.376	565.81	293.062	388.083	154.039	0.396924
rno-mir-7a-2_hairp	131.127	878.284	135.26	381.557	430.183	1.12744
rno-mir-28-3p	423.302	175.017	542.917	380.412	187.662	0.493313
rno-mir-344b-5p	398.66	342.842	323.12	354.874	39.1811	0.110408
rno-mir-25-3p	363.458	310.076	386.993	353.509	39.4115	0.111486
rno-mir-320_hairp	331.777	351.633	366.328	349.913	17.3397	0.0495543
rno-mir-340-5p	308.896	509.868	217.918	345.561	149.388	0.432308
rno-mir-384-3p	127.606	656.115	246.097	343.273	277.332	0.807904
rno-mir-132-3p	384.58	234.156	409.536	342.757	94.8757	0.276802
rno-mir-487b_hairp	36.9619	719.25	259.247	338.486	347.977	1.02804
rno-mir-376a-5p	127.606	600.174	276.155	334.645	241.652	0.722115
rno-mir-20a-5p	190.97	646.525	148.41	328.635	276.122	0.84021
rno-mir-344b-2-3p	56.3229	724.844	202.889	328.019	351.387	1.07124
rno-mir-139-3p	602.831	148.645	217.918	323.131	244.691	0.757249
rno-mir-135b-5p	155.768	626.546	169.074	317.13	268.045	0.845224
rno-mir-219-2-3p	300.975	201.39	448.987	317.117	124.585	0.392868
rno-mir-151_hairp	559.708	128.666	257.369	315.248	221.273	0.701903
rno-mir-125a-3p	494.585	186.206	234.826	305.205	165.799	0.543239
rno-mir-384-5p	186.569	468.311	249.854	301.578	147.821	0.490159
rno-mir-3544_hairp	304.495	341.244	255.49	300.41	43.0226	0.143213
rno-mir-380-5p	496.345	184.607	219.797	300.25	170.733	0.568635
rno-mir-339-5p	164.568	205.386	526.009	298.654	197.95	0.662806
rno-mir-322-5p	155.768	514.663	221.675	297.369	191.046	0.642455
rno-mir-369-5p	228.812	278.11	375.721	294.214	74.767	0.254124
rno-mir-153-3p	206.811	481.897	189.739	292.816	163.972	0.559983
rno-mir-216b-5p	240.252	267.721	370.085	292.686	68.4222	0.233773
rno-mir-221-5p	572.909	78.3183	212.282	287.837	255.805	0.888717
rno-mir-653-5p	407.461	181.411	272.398	287.09	113.739	0.396179
rno-mir-34b-3p	121.446	159.034	567.339	282.606	247.301	0.875071
rno-let-7e_hairp	107.365	538.638	187.86	277.955	229.318	0.825019
rno-mir-873-3p	312.416	227.762	291.184	277.121	44.0441	0.158935
rno-mir-330-5p	261.373	315.671	240.461	272.502	38.82	0.142458
rno-mir-3572*	297.455	217.373	289.305	268.044	44.0714	0.164418
rno-mir-352	582.59	78.3183	133.381	264.763	276.619	1.04478
rno-mir-540-3p	188.33	319.666	285.548	264.515	68.148	0.257634
rno-mir-142-3p	239.372	195.796	347.542	260.903	78.1308	0.299463
rno-mir-296-3p	295.695	326.06	157.803	259.853	89.6723	0.345089
rno-mir-15b-5p	106.485	445.935	225.433	259.284	172.238	0.664282
rno-mir-3547	140.807	275.712	343.785	253.435	103.306	0.407625
rno-mir-370-5p	241.132	183.009	328.756	250.966	73.3693	0.292348
rno-mir-674-3p	145.207	294.093	287.427	242.242	84.1008	0.347176
rno-mir-598-3p	192.73	326.859	204.768	241.452	74.2089	0.307344
rno-mir-296-5p	131.127	325.261	266.762	241.05	99.5883	0.413144
rno-mir-448-3p	385.46	163.03	157.803	235.431	129.955	0.551988
rno-mir-200c-3p	256.093	31.1675	418.929	235.396	194.707	0.827147
rno-mir-19b-3p	52.8027	549.826	103.323	235.317	273.542	1.16244
rno-mir-505-5p	163.688	302.884	223.554	230.042	69.8243	0.303528
rno-mir-344g_hairp	229.692	214.177	240.461	228.11	13.2136	0.0579266
rno-mir-324-5p	135.527	354.83	174.71	221.689	116.956	0.527568
rno-mir-150-5p	121.446	244.545	298.698	221.563	90.8333	0.409966
rno-mir-101b-3p	335.297	132.662	182.225	216.728	105.632	0.487395
rno-mir-3102_hairp	161.928	322.863	161.56	215.45	93.0223	0.431757
rno-mir-671_hairp	139.927	328.457	172.832	213.739	100.702	0.471147
rno-mir-298-3p	194.49	203.787	193.496	197.258	5.67652	0.0287771
rno-mir-496-3p	144.327	215.775	229.19	196.431	45.6186	0.232238
rno-mir-329-5p	207.691	226.164	150.288	194.714	39.5672	0.203207
rno-mir-101a_hairp	161.048	298.089	120.231	193.123	93.1664	0.482421
rno-mir-136-5p	27.2814	477.102	69.5084	191.297	248.413	1.29857
rno-mir-664-2-5p	371.379	45.5525	150.288	189.073	166.34	0.879764
rno-mir-376b_hairp	66.0034	382.001	116.473	188.159	169.758	0.902204
rno-mir-6331	244.652	160.632	157.803	187.696	49.3461	0.262905
rno-mir-409a-5p	175.129	191.001	191.618	185.916	9.34679	0.0502743
rno-mir-1-3p	313.296	82.3141	148.41	181.34	118.96	0.656005
rno-mir-433-5p	161.928	238.152	142.774	180.951	50.4542	0.278828
rno-let-7a-1_hairp	189.21	193.398	152.167	178.258	22.6926	0.127302
rno-mir-664-3p	55.4428	214.177	259.247	176.289	107.055	0.607268
rno-mir-3099_hairp	67.7634	396.386	54.4795	172.876	193.679	1.12033
rno-mir-29b-3p	139.047	161.432	201.011	167.163	31.3769	0.187702
rno-mir-125b-1_hairp	208.571	108.687	180.346	165.868	51.4919	0.31044
rno-mir-199a-3p	142.567	55.1425	298.698	165.469	123.382	0.745651
rno-mir-505_hairp	85.3643	226.164	182.225	164.584	72.0384	0.437699
rno-let-7i_hairp	160.168	226.963	99.5661	162.232	63.7237	0.392792
rno-mir-29c-3p	132.887	250.139	92.0516	158.359	82.0642	0.518216
rno-mir-322-3p	111.766	177.415	182.225	157.135	39.3646	0.250514
rno-mir-383_hairp	161.048	164.628	142.774	156.15	11.7216	0.0750661
rno-mir-434_hairp	34.3217	258.93	172.832	155.361	113.319	0.729389
rno-mir-29a_hairp	196.25	142.252	120.231	152.911	39.1145	0.2558
rno-mir-455-3p	63.3632	166.227	227.311	152.3	82.8564	0.544033
rno-mir-501-3p	234.972	84.7116	135.26	151.648	76.4589	0.504188
rno-mir-135a*	266.654	83.9124	95.8088	148.792	102.245	0.687166
rno-mir-182	119.686	29.5691	293.062	147.439	133.921	0.908314
rno-mir-489-3p	67.7634	246.942	123.988	146.231	91.637	0.626658
rno-mir-504	172.489	130.264	125.867	142.873	25.742	0.180174
rno-mir-421-3p	88.0045	214.177	122.109	141.43	65.2673	0.461481
rno-mir-344a-3p	112.646	217.373	90.173	140.064	67.8881	0.484693
rno-mir-331-3p	30.8016	253.336	131.502	138.547	111.434	0.804309
rno-mir-1839-3p	79.204	251.737	82.6586	137.867	98.63	0.715402
rno-mir-539_hairp	54.5628	270.917	84.5372	136.672	117.222	0.857682
rno-mir-17-1-3p	53.6827	290.097	60.1154	134.632	134.676	1.00032
rno-mir-7a-1-3p	95.9249	183.808	122.109	133.947	45.1218	0.336862
rno-mir-423_hairp	145.207	96.6991	157.803	133.236	32.2629	0.242148
rno-mir-338-5p	113.526	144.649	140.895	133.023	16.9894	0.127718
rno-mir-30c-1-3p	268.414	47.95	82.6586	133.007	118.542	0.891247
rno-mir-152-3p	133.767	79.1175	185.982	132.955	53.4368	0.401916
rno-mir-344b-1-3p	132.887	107.088	157.803	132.593	25.3585	0.191252
rno-mir-532-3p	74.8038	166.227	154.046	131.692	49.6416	0.376953
rno-mir-672-3p	110.006	160.632	118.352	129.663	27.1427	0.209332
rno-mir-25-5p	153.128	128.666	103.323	128.372	24.9036	0.193995
rno-mir-3085_hairp	199.77	66.3308	112.716	126.272	67.7447	0.536496
rno-mir-135b-3p	203.29	68.7283	88.2944	120.104	72.7024	0.605327
rno-mir-500-3p	121.446	123.072	112.716	119.078	5.56904	0.046768
rno-mir-1249_hairp	129.367	102.293	122.109	117.923	14.0137	0.118838
rno-mir-181c-5p	73.0437	188.603	90.173	117.273	62.3644	0.531787
rno-mir-877	69.5235	176.616	103.323	116.488	54.7463	0.469976
rno-mir-187-3p	128.487	80.7158	139.017	116.073	31.0696	0.267673
rno-mir-136-3p	106.485	151.842	86.4158	114.914	33.5174	0.291673
rno-mir-3473	136.407	147.047	60.1154	114.523	47.4177	0.414046
rno-mir-344g	60.7231	206.984	75.1442	114.284	80.604	0.705297
rno-mir-872-3p	50.1625	175.817	112.716	112.898	62.8272	0.556493
rno-mir-10a-5p	139.927	49.5483	148.41	112.628	54.7934	0.486497
rno-mir-337_hairp	72.1637	159.833	103.323	111.773	44.4414	0.397603
rno-mir-99b-3p	128.487	82.3141	122.109	110.97	25.0207	0.225473
rno-mir-106b-3p	142.567	61.5358	123.988	109.364	42.4491	0.388146
rno-mir-873-5p	72.1637	191.001	58.2367	107.134	72.964	0.681056
rno-mir-7b_hairp	171.609	71.1258	75.1442	105.96	56.8893	0.536897
rno-mir-101a-3p	110.006	102.293	103.323	105.207	4.18717	0.0397992
rno-mir-1843-3p	88.0045	68.7283	155.924	104.219	45.8035	0.439493
rno-mir-6320_hairp	103.845	101.494	107.08	104.14	2.80482	0.0269331
rno-mir-31a-5p	45.7623	177.415	77.0228	100.067	68.7849	0.687391
rno-mir-3085	121.446	110.285	65.7512	99.1608	29.4668	0.297162
rno-mir-666-5p	160.168	72.7241	61.994	98.2954	53.8513	0.547851
rno-mir-124-2_hairp	28.1614	35.9625	229.19	97.7712	113.879	1.16475
rno-mir-128-2-5p	204.17	30.3683	54.4795	96.3394	94.1593	0.977371
rno-mir-26a_hairp	22.0011	226.164	37.5721	95.2457	113.646	1.19318
rno-mir-488-3p	107.365	111.883	65.7512	95	25.4307	0.267692
rno-mir-210-3p	95.0448	91.1049	97.6874	94.6124	3.31249	0.0350111
rno-mir-138-2-3p	29.0415	170.222	84.5372	94.6004	71.1264	0.751862
rno-mir-369_hairp	70.4036	137.457	75.1442	94.3348	37.4197	0.396669
rno-mir-203a-3p	84.4843	80.7158	103.323	89.5078	12.112	0.135318
rno-mir-325-5p	80.0841	120.674	67.6298	89.4626	27.7379	0.310051
rno-let-7f-2_hairp	114.406	71.1258	73.2656	86.2657	24.3935	0.282772
rno-mir-34c-3p	25.5213	86.3099	142.774	84.8684	58.6396	0.690948
rno-mir-6331_hairp	47.5224	155.837	48.8437	84.0678	62.1578	0.739376
rno-mir-1843_hairp	115.286	43.155	92.0516	83.4975	36.8184	0.440952
rno-mir-665	38.722	179.013	31.9363	83.2238	83.0254	0.997616
rno-mir-130b-3p	46.6424	138.256	63.8726	82.9236	48.6874	0.587135
rno-mir-455*	23.7612	151.842	71.387	82.3299	64.7376	0.786319
rno-mir-412-5p	74.8038	83.1133	88.2944	82.0705	6.8055	0.0829225
rno-mir-503-3p	66.8834	75.9208	103.323	82.0425	18.9756	0.23129
rno-mir-23b_hairp	11.4406	194.997	39.4507	81.9626	98.887	1.20649
rno-let-7d_hairp	53.6827	119.076	69.5084	80.7556	34.1165	0.422466
rno-mir-298*	24.6413	137.457	77.0228	79.7069	56.4555	0.708289
rno-mir-3473_hairp	95.0448	43.155	97.6874	78.6291	30.7499	0.391075
rno-mir-145-5p	14.9608	108.687	101.445	75.0307	52.1479	0.695022
rno-let-7f-1_hairp	78.324	89.5066	56.3581	74.7296	16.864	0.225667
rno-mir-493-5p	113.526	61.5358	48.8437	74.6351	34.273	0.459207
rno-mir-499-5p	82.7242	60.7366	78.9014	74.1207	11.7475	0.158492
rno-mir-126a-5p	46.6424	84.7116	86.4158	72.5899	22.4874	0.309787
rno-mir-212-3p	41.3621	100.695	73.2656	71.7742	29.6945	0.413721
rno-mir-137_hairp	80.0841	86.3099	48.8437	71.7459	20.0767	0.27983
rno-mir-879-5p	19.361	165.427	30.0577	71.6154	81.4195	1.1369
rno-mir-326-3p	66.8834	84.7116	61.994	71.1963	11.9572	0.167946
rno-mir-503-5p	102.965	67.13	41.3293	70.4748	30.9538	0.439218
rno-mir-345-5p	38.722	93.5024	78.9014	70.3753	28.3681	0.403097
rno-mir-195-5p	46.6424	92.7033	65.7512	68.3656	23.1415	0.338496
rno-mir-668_hairp	51.0426	89.5066	63.8726	68.1406	19.584	0.287405
rno-mir-3068-3p	66.8834	88.7074	46.9651	67.5187	20.8784	0.309224
rno-mir-873_hairp	49.2825	97.4983	54.4795	67.0868	26.465	0.394489
rno-mir-181a-2-3p	61.6031	55.9416	82.6586	66.7345	14.0782	0.210959
rno-mir-3068-5p	74.8038	59.9375	61.994	65.5784	8.05532	0.122835
rno-mir-421*	30.8016	108.687	54.4795	64.6559	39.9273	0.617535
rno-mir-3559-5p	77.4439	71.925	41.3293	63.5661	19.4543	0.306049
rno-mir-322*	61.6031	64.7325	61.994	62.7765	1.70513	0.0271619
rno-mir-3547_hairp	91.5247	45.5525	50.7223	62.5998	25.1827	0.40228
rno-mir-377-3p	26.4013	131.063	30.0577	62.5074	59.3992	0.950275
rno-mir-216b_hairp	3.52018	163.03	20.6647	62.4049	87.5644	1.40317
rno-mir-451-5p	14.9608	127.867	43.2079	62.0118	58.7547	0.947478
rno-mir-184	39.602	34.3641	110.838	61.6013	42.7203	0.693497
rno-mir-674_hairp	46.6424	57.54	78.9014	61.0279	16.4099	0.268892
rno-mir-493-3p	104.725	44.7533	31.9363	60.4716	38.8569	0.642564
rno-mir-433_hairp	29.9215	85.5108	63.8726	59.7683	28.021	0.468827
rno-mir-199a-5p	46.6424	19.18	112.716	59.5129	48.078	0.807859
rno-let-7c-2_hairp	31.6816	72.7241	69.5084	57.9714	22.8243	0.393717
rno-mir-541_hairp	58.963	79.1175	35.6935	57.9246	21.7306	0.375153
rno-mir-450a-3p	67.7634	31.9666	71.387	57.039	21.7888	0.381998
rno-mir-30b-3p	108.246	23.975	37.5721	56.5975	45.2422	0.799367
rno-mir-99a_hairp	59.843	38.36	71.387	56.53	16.7609	0.296496
rno-mir-224-5p	66.8834	27.9708	73.2656	56.0399	24.5171	0.437494
rno-mir-6324_hairp	124.086	23.975	16.9074	54.9896	59.9438	1.09009
rno-mir-361_hairp	54.5628	72.7241	37.5721	54.953	17.5793	0.319896
rno-mir-702-5p	91.5247	31.1675	41.3293	54.6738	32.3157	0.591063
rno-mir-301a-3p	22.8812	115.08	24.4219	54.1277	52.7918	0.975321
rno-mir-101b_hairp	66.0034	63.9333	31.9363	53.9576	19.0991	0.353965
rno-mir-375_hairp	57.2029	23.1758	78.9014	53.0934	28.0892	0.529052
rno-mir-191a-3p	20.241	87.1091	50.7223	52.6908	33.4775	0.635357
rno-mir-542-3p	25.5213	61.5358	67.6298	51.5623	22.7571	0.441351
rno-mir-138-1-3p	9.68049	90.3058	54.4795	51.4886	40.3958	0.784558
rno-mir-124-5p	27.2814	95.8999	30.0577	51.0797	38.8403	0.760387
rno-mir-331_hairp	73.9238	43.155	35.6935	50.9241	20.2647	0.397939
rno-mir-652_hairp	23.7612	102.293	24.4219	50.1588	45.151	0.900161
rno-mir-1249	32.5617	63.9333	52.6009	49.6986	15.8859	0.319645
rno-mir-466b-2-3p	22.0011	68.7283	56.3581	49.0292	24.2104	0.493795
rno-mir-222_hairp	3.52018	127.867	15.0288	48.8052	68.7105	1.40785
rno-mir-322_hairp	5.28027	125.469	15.0288	48.5927	66.7551	1.37377
rno-mir-532-5p	43.1222	55.9416	45.0865	48.0501	6.90447	0.143693
rno-mir-345-3p	66.0034	29.5691	46.9651	47.5125	18.2233	0.383547
rno-mir-299a-3p	48.4025	62.335	30.0577	46.9317	16.1888	0.344944
rno-mir-673-5p	27.2814	61.5358	46.9651	45.2608	17.1907	0.379814
rno-mir-300-5p	18.4809	83.1133	30.0577	43.884	34.4632	0.785325
rno-mir-365-3p	12.3206	51.1466	67.6298	43.699	28.3968	0.649826
rno-mir-379_hairp	46.6424	63.1341	20.6647	43.4804	21.4106	0.492419
rno-mir-494_hairp	43.1222	39.9583	46.9651	43.3485	3.50888	0.0809459
rno-mir-361-3p	70.4036	19.9792	39.4507	43.2778	25.4291	0.587579
rno-mir-143_hairp	42.2421	39.9583	46.9651	43.0552	3.57346	0.0829972
rno-mir-181c-3p	38.722	40.7575	48.8437	42.7744	5.35382	0.125164
rno-mir-27a-3p	20.241	70.3266	37.5721	42.7132	25.4355	0.595495
rno-mir-206-3p	43.1222	19.18	63.8726	42.0582	22.3653	0.531769
rno-mir-1193_hairp	36.9619	47.1508	41.3293	41.814	5.11173	0.122249
rno-mir-874-3p	18.4809	82.3141	24.4219	41.739	35.2644	0.84488
rno-mir-666-3p	12.3206	95.1008	15.0288	40.8167	47.0308	1.15224
rno-mir-138-1_hairp	76.5639	15.9833	28.1791	40.2421	32.0412	0.796211
rno-mir-466b-5p	44.0022	30.3683	45.0865	39.819	8.20249	0.205994
rno-mir-1193-3p	35.2018	38.36	45.0865	39.5494	5.04857	0.127652
rno-mir-212-5p	26.4013	47.95	39.4507	37.934	10.8541	0.286131
rno-mir-466c-5p	28.1614	37.5608	46.9651	37.5625	9.40184	0.250299
rno-mir-345_hairp	20.241	74.3225	16.9074	37.157	32.2294	0.867384
rno-mir-671	51.9226	33.565	24.4219	36.6365	14.0053	0.382278
rno-mir-340-3p	33.4417	27.9708	46.9651	36.1259	9.7775	0.270651
rno-mir-384_hairp	16.7208	62.335	28.1791	35.745	23.7296	0.663859
rno-mir-935	14.0807	64.7325	28.1791	35.6641	26.1423	0.733014
rno-mir-192-5p	56.3229	32.7658	16.9074	35.332	19.8326	0.561321
rno-mir-582-3p	59.843	10.3892	35.6935	35.3086	24.7292	0.700374
rno-mir-194-5p	29.9215	51.1466	24.4219	35.1633	14.1124	0.40134
rno-mir-346	12.3206	52.745	39.4507	34.8388	20.603	0.591382
rno-mir-199a_hairp	24.6413	11.9875	67.6298	34.7528	29.1667	0.839262
rno-mir-122-5p	66.0034	13.5858	24.4219	34.6703	27.6708	0.798111
rno-mir-6215_hairp	14.0807	71.1258	16.9074	34.038	32.1501	0.944535
rno-mir-142_hairp	46.6424	21.5775	33.8149	34.0116	12.5336	0.36851
rno-mir-125b-2_hairp	20.241	51.1466	30.0577	33.8151	15.7917	0.467001
rno-mir-145-3p	19.361	31.1675	50.7223	33.7503	15.8394	0.469312
rno-mir-193-3p	7.04036	69.5275	24.4219	33.6632	32.2523	0.958087
rno-mir-3557_hairp	29.9215	33.565	33.8149	32.4338	2.17928	0.0671916
rno-mir-92b_hairp	12.3206	39.1591	45.0865	32.1888	17.4597	0.542415
rno-mir-148b-5p	39.602	20.7783	35.6935	32.0246	9.9337	0.31019
rno-mir-338-3p	13.2007	52.745	30.0577	32.0011	19.8437	0.620093
rno-mir-22-5p	7.04036	61.5358	24.4219	30.9993	27.8368	0.897979
rno-mir-134_hairp	26.4013	51.1466	15.0288	30.8589	18.4669	0.59843
rno-let-7b-3p	29.9215	24.7742	35.6935	30.1297	5.46265	0.181304
rno-mir-3072_hairp	56.3229	7.99166	24.4219	29.5788	24.5748	0.830826
rno-mir-15b-3p	7.04036	33.565	46.9651	29.1902	20.3187	0.696082
rno-mir-758-3p	29.9215	28.77	28.1791	28.9569	0.886129	0.0306017
rno-mir-1298	14.0807	63.1341	7.51442	28.2431	30.3944	1.07617
rno-mir-488_hairp	36.0818	21.5775	26.3005	27.9866	7.39772	0.264331
rno-mir-667-5p	42.2421	15.1842	24.4219	27.2827	13.754	0.504128
rno-mir-132-5p	33.4417	23.975	24.4219	27.2795	5.34128	0.195798
rno-mir-204-3p	22.0011	23.975	33.8149	26.597	6.32831	0.237933
rno-mir-7a-1_hairp	28.1614	26.3725	24.4219	26.3186	1.87037	0.0710664
rno-mir-33-5p	13.2007	44.7533	20.6647	26.2062	16.4901	0.629245
rno-mir-3596b_hairp	23.7612	27.1717	22.5433	24.492	2.39919	0.0979578
rno-mir-3596c_hairp	9.68049	32.7658	30.0577	24.168	12.6194	0.522153
rno-let-7c-1-3p	10.5605	11.1883	50.7223	24.1571	23.0083	0.952448
rno-mir-450a-5p	19.361	35.1633	16.9074	23.8106	9.908	0.416117
rno-mir-497-5p	23.7612	27.9708	18.786	23.506	4.5977	0.195597
rno-mir-181a-1-3p	20.241	10.3892	37.5721	22.7341	13.7619	0.605341
rno-mir-219-1-3p	22.8812	15.9833	28.1791	22.3479	6.11534	0.273643
rno-mir-204_hairp	14.0807	35.9625	16.9074	22.3169	11.9017	0.533303
rno-mir-185_hairp	11.4406	38.36	16.9074	22.236	14.2288	0.639899
rno-mir-187*	19.361	12.7867	33.8149	21.9875	10.7573	0.489248
rno-mir-381_hairp	26.4013	25.5733	11.2716	21.0821	8.5062	0.40348
rno-mir-298_hairp	16.7208	34.3641	11.2716	20.7855	12.0709	0.580737
rno-mir-139_hairp	7.04036	31.9666	22.5433	20.5168	12.5861	0.613455
rno-mir-214-3p	7.04036	5.59416	48.8437	20.4927	24.5633	1.19863
rno-mir-466b-1_hairp	22.0011	27.9708	11.2716	20.4145	8.4619	0.414504
rno-mir-376a_hairp	18.4809	21.5775	20.6647	20.241	1.59115	0.07861
rno-mir-187-5p	19.361	16.7825	24.4219	20.1884	3.88632	0.192502
rno-mir-365_hairp	27.2814	10.3892	22.5433	20.0713	8.7132	0.434113
rno-mir-98-3p	14.0807	21.5775	24.4219	20.0267	5.34215	0.266752
rno-mir-129-2_hairp	17.6009	31.1675	11.2716	20.0133	10.1649	0.507909
rno-mir-337-3p	9.68049	31.1675	18.786	19.878	10.785	0.542561
rno-mir-200b-3p	15.8408	7.1925	35.6935	19.5756	14.6129	0.746488
rno-mir-154-5p	20.241	21.5775	16.9074	19.5753	2.40514	0.122866
rno-mir-346_hairp	17.6009	19.9792	20.6647	19.4149	1.60793	0.0828194
rno-mir-153_hairp	0.880045	55.1425	1.8786	19.3004	31.0442	1.60848
rno-mir-27b-5p	22.8812	11.9875	20.6647	18.5111	5.75729	0.311018
rno-mir-27b_hairp	14.0807	31.9666	9.39302	18.4801	11.9125	0.644613
rno-mir-328b_hairp	22.0011	18.3808	15.0288	18.4703	3.487	0.18879
rno-mir-26b_hairp	4.40022	41.5566	9.39302	18.45	20.1661	1.09301
rno-mir-505-3p	7.04036	25.5733	22.5433	18.3856	9.94143	0.540717
rno-mir-24-2-5p	6.16031	27.9708	18.786	17.6391	10.9504	0.620804
rno-mir-34a-5p	10.5605	12.7867	28.1791	17.1754	9.59422	0.558602
rno-mir-219-2_hairp	10.5605	18.3808	22.5433	17.1615	6.0837	0.354496
rno-let-7e-3p	10.5605	25.5733	15.0288	17.0542	7.7086	0.452005
rno-mir-144-5p	14.9608	9.58999	26.3005	16.9504	8.53106	0.503295
rno-mir-150_hairp	14.0807	19.9792	15.0288	16.3629	3.16744	0.193575
rno-mir-338*	18.4809	21.5775	7.51442	15.8576	7.38944	0.465987
rno-mir-1839_hairp	22.8812	11.1883	13.1502	15.7399	6.26182	0.397831
rno-mir-328a_hairp	14.0807	21.5775	9.39302	15.0171	6.14596	0.409265
rno-mir-1224*	18.4809	9.58999	16.9074	14.9928	4.74464	0.316462
rno-mir-324-3p	9.68049	22.3767	11.2716	14.4429	6.91672	0.4789
rno-mir-466c_hairp	11.4406	11.1883	18.786	13.805	4.31557	0.31261
rno-mir-351-3p	7.04036	9.58999	24.4219	13.6841	9.38617	0.68592
rno-mir-504*	13.2007	18.3808	9.39302	13.6582	4.51133	0.330303
rno-mir-200a-3p	19.361	9.58999	11.2716	13.4075	5.22395	0.389628
rno-mir-153-5p	3.52018	28.77	7.51442	13.2682	13.5727	1.02295
rno-mir-448_hairp	6.16031	18.3808	15.0288	13.19	6.31437	0.478724
rno-mir-193-5p	7.9204	7.1925	24.4219	13.1783	9.74405	0.739404
rno-mir-29b-2-5p	3.52018	27.9708	7.51442	13.0018	13.1165	1.00882
rno-mir-382_hairp	10.5605	15.1842	13.1502	12.965	2.31737	0.178741
rno-mir-191a_hairp	7.04036	22.3767	9.39302	12.9367	8.25946	0.638453
rno-mir-190a-5p	2.64013	19.18	16.9074	12.9092	8.96556	0.69451
rno-mir-877_hairp	6.16031	13.5858	18.786	12.8441	6.34547	0.494039
rno-mir-152_hairp	3.52018	19.9792	15.0288	12.8427	8.44445	0.657528
rno-mir-30d_hairp	2.64013	26.3725	9.39302	12.8019	12.2279	0.955164
rno-mir-187_hairp	8.80045	14.385	15.0288	12.7381	3.42526	0.268899
rno-mir-29b-1_hairp	10.5605	19.9792	7.51442	12.6847	6.49819	0.512286
rno-mir-30c-2_hairp	3.52018	19.9792	13.1502	12.2165	8.26912	0.67688
rno-mir-708_hairp	11.4406	15.1842	9.39302	12.0059	2.93667	0.244602
rno-mir-6333_hairp	0.880045	17.5817	16.9074	11.7897	9.45406	0.801891
rno-mir-141-3p	14.9608	4.795	15.0288	11.5949	5.88896	0.507894
rno-mir-370_hairp	14.0807	11.1883	9.39302	11.554	2.36515	0.204703
rno-mir-3593_hairp	7.04036	14.385	13.1502	11.5252	3.93274	0.34123
rno-mir-214_hairp	4.40022	5.59416	24.4219	11.4721	11.2307	0.97896
rno-mir-541-3p	12.3206	11.9875	9.39302	11.2337	1.60276	0.142674
rno-mir-128-1-5p	22.0011	3.99583	7.51442	11.1705	9.54319	0.854324
rno-mir-327_hairp	21.1211	6.39333	5.63581	11.0501	8.72996	0.790037
rno-mir-3068_hairp	10.5605	16.7825	5.63581	10.9929	5.5859	0.508135
rno-let-7b_hairp	8.80045	12.7867	11.2716	10.9529	2.01213	0.183707
rno-mir-217-5p	1.76009	15.1842	15.0288	10.6577	7.70594	0.72304
rno-mir-106b_hairp	7.04036	19.18	5.63581	10.6187	7.44746	0.701352
rno-let-7a-1-3p_rno-let-7c-2-3p	8.80045	9.58999	13.1502	10.5136	2.3173	0.220411
rno-mir-374-3p	3.52018	19.9792	7.51442	10.3379	8.58508	0.830446
rno-mir-23a-5p	7.04036	8.79083	15.0288	10.2867	4.19906	0.408204
rno-mir-425_hairp	3.52018	19.18	7.51442	10.0715	8.13705	0.807926
rno-mir-217_hairp	1.76009	15.1842	13.1502	10.0315	7.23507	0.721236
rno-mir-3594-5p	15.8408	6.39333	7.51442	9.91618	5.1614	0.520503
rno-mir-344b-1_hairp	3.52018	11.1883	15.0288	9.91245	5.85945	0.591121
rno-mir-205	11.4406	2.3975	15.0288	9.62231	6.50902	0.676451
rno-mir-421-5p				<10
rno-mir-134-3p				<10
rno-mir-6322_hairp				<10
rno-mir-652-5p				<10
rno-mir-181c_hairp				<10
rno-mir-582_hairp				<10
rno-mir-3558_hairp				<10
rno-mir-29c-5p				<10
rno-mir-98_hairp				<10
rno-mir-185*				<10
rno-mir-330_hairp				<10
rno-mir-300_hairp				<10
rno-mir-6324				<10
rno-mir-3550_hairp				<10
rno-mir-132_hairp				<10
rno-mir-29b-2_hairp				<10
rno-mir-351_hairp				<10
rno-mir-200b-5p				<10
rno-mir-708-3p				<10
rno-mir-679_hairp				<10
rno-mir-140_hairp				<10
rno-mir-339-3p				<10
rno-mir-23a_hairp				<10
rno-mir-547-3p				<10
rno-mir-378a_hairp				<10
rno-mir-128-2_hairp				<10
rno-mir-34b-5p				<10
rno-mir-3560_hairp				<10
rno-mir-30e_hairp				<10
rno-mir-223-3p				<10
rno-mir-3075_hairp				<10
rno-mir-340_hairp				<10
rno-mir-326_hairp				<10
rno-mir-6327_hairp				<10
rno-mir-207_hairp				<10
rno-let-7f-2-3p				<10
rno-mir-352_hairp				<10
rno-mir-3562_hairp				<10
rno-mir-872_hairp				<10
rno-mir-212_hairp				<10
rno-mir-27a-5p				<10
rno-mir-145_hairp				<10
rno-mir-31b_hairp				<10
rno-mir-3584_hairp				<10
rno-mir-935_hairp				<10
rno-mir-183-3p				<10
rno-mir-764-3p				<10
rno-mir-3542_hairp				<10
rno-mir-341_hairp				<10
rno-mir-675_hairp				<10
rno-mir-711_hairp				<10
rno-mir-17-2_hairp				<10
rno-mir-1298_hairp				<10
rno-mir-592				<10
rno-mir-764_hairp				<10
rno-mir-490-5p				<10
rno-mir-130b_hairp				<10
rno-mir-150-3p				<10
rno-mir-3541_hairp				<10
rno-mir-483-3p				<10
rno-mir-1912-3p				<10
rno-mir-3562				<10
rno-mir-1224_hairp				<10
rno-mir-29a-5p				<10
rno-mir-143-5p				<10
rno-mir-3589_hairp				<10
rno-mir-326-5p				<10
rno-mir-146a_hairp				<10
rno-mir-126b_hairp				<10
rno-mir-678_hairp				<10
rno-mir-490_hairp				<10
rno-mir-501_hairp				<10
rno-mir-31a_hairp				<10
rno-mir-126a_hairp				<10
rno-mir-3074_hairp				<10
rno-mir-146b_hairp				<10
rno-mir-761_hairp				<10
rno-mir-425-3p				<10
rno-mir-425*				<10
rno-mir-463_hairp				<10
rno-mir-219-5p				<10
rno-mir-6334_hairp				<10
rno-mir-34a_hairp				<10
rno-mir-194-2_hairp				<10
rno-mir-142-5p				<10
rno-mir-30d-3p				<10
rno-mir-365-5p				<10
rno-mir-6318				<10
rno-mir-6319_hairp				<10
rno-mir-501-5p				<10
rno-mir-6317_hairp				<10
rno-let-7i-3p				<10
rno-mir-429				<10
rno-mir-34c_hairp				<10
rno-mir-200c_hairp				<10
rno-mir-3570_hairp				<10
rno-mir-6314				<10
rno-mir-3585-5p				<10
rno-mir-484_hairp				<10
rno-mir-211-5p				<10
rno-mir-99a-3p				<10
rno-mir-181b-1-3p				<10
rno-mir-324_hairp				<10
rno-mir-551b_hairp				<10
rno-mir-347_hairp				<10
rno-mir-615_hairp				<10
rno-mir-200a_hairp				<10
rno-mir-3583-3p				<10
rno-mir-208b_hairp				<10
rno-mir-218a-2-3p				<10
rno-mir-378b				<10
rno-mir-96-5p				<10
rno-mir-3585-3p				<10
rno-mir-3564_hairp				<10
rno-mir-1912_hairp				<10
rno-mir-331-5p				<10
rno-mir-666_hairp				<10
rno-mir-183_hairp				<10
rno-mir-144_hairp				<10
rno-mir-190b-5p				<10
rno-mir-3553_hairp				<10
rno-mir-34b_hairp				<10
rno-mir-3558-3p				<10
rno-mir-224_hairp				<10
rno-mir-3556b_hairp				<10
rno-mir-347*				<10
rno-mir-509-3p				<10
rno-mir-196a_hairp				<10
rno-mir-3568*				<10
rno-mir-92a-1-5p				<10
rno-mir-582-5p				<10
rno-mir-3559-3p				<10
rno-mir-344i_hairp				<10
rno-mir-551b-3p				<10
rno-mir-496-5p				<10
rno-mir-16-3p				<10
rno-mir-3120				<10
rno-mir-299a-5p				<10
rno-mir-542-5p				<10
rno-mir-133a-3p				<10
rno-let-7f-1-3p				<10
rno-mir-673-3p				<10
rno-mir-188-5p				<10
rno-mir-6329				<10
rno-mir-3557-3p				<10
rno-mir-3065-5p				<10
rno-mir-466b-2_hairp				<10
rno-mir-299a_hairp				<10
rno-mir-221_hairp				<10
rno-mir-29c_hairp				<10
rno-mir-9a-1_hairp				<10
rno-mir-24-1_hairp				<10
rno-mir-471_hairp				<10
rno-mir-412*				<10
rno-mir-466b-1*				<10
rno-mir-449a-5p				<10
rno-mir-3102				<10
rno-mir-484				<10
rno-mir-362-3p				<10
rno-mir-23b-5p				<10
rno-mir-758-5p				<10
rno-mir-215				<10
rno-mir-551b-5p				<10
rno-mir-194-3p				<10
rno-mir-6315				<10
rno-mir-210_hairp				<10
rno-mir-672_hairp				<10
rno-mir-325_hairp				<10
rno-mir-489_hairp				<10
rno-mir-667_hairp				<10
rno-mir-30a_hairp				<10
rno-mir-450a_hairp				<10
rno-mir-141_hairp				<10
rno-mir-195_hairp				<10
rno-mir-3561_hairp				<10
rno-mir-3577_hairp				<10
rno-mir-193_hairp				<10
rno-mir-665_hairp				<10
rno-mir-223_hairp				<10
rno-mir-19b-2_hairp				<10
rno-mir-196c_hairp				<10
rno-mir-668*				<10
rno-mir-2985*				<10
rno-mir-221*				<10
rno-mir-350				<10
rno-mir-1306-5p				<10
rno-mir-412-3p				<10
rno-mir-1306-3p				<10
rno-mir-378a-5p				<10
rno-mir-3552				<10
rno-mir-490-3p				<10
rno-mir-3072				<10
rno-mir-489-5p				<10
rno-mir-540-5p				<10
rno-mir-301a-5p				<10
rno-mir-20a-3p				<10
rno-mir-879-3p				<10
rno-mir-196a-5p				<10
rno-mir-195-3p				<10
rno-mir-3577				<10
rno-mir-24-1-5p				<10
rno-mir-3541				<10
rno-mir-466c-3p				<10
rno-mir-383-3p				<10
rno-mir-201-5p				<10
rno-mir-3596a				<10
rno-mir-32-3p				<10
rno-mir-547-5p				<10
rno-mir-6325				<10
rno-mir-802-3p				<10
rno-mir-146b-3p				<10
rno-mir-224-3p				<10
rno-mir-201-3p				<10
rno-mir-181b-2-3p				<10
rno-mir-1949				<10
rno-mir-678				<10
rno-mir-3590-3p				<10
rno-mir-465-5p				<10
rno-mir-496_hairp				<10
rno-mir-412_hairp				<10
rno-mir-342_hairp				<10
rno-mir-1188_hairp				<10
rno-mir-100_hairp				<10
rno-mir-292_hairp				<10
rno-mir-6323_hairp				<10
rno-mir-504_hairp				<10
rno-mir-6318_hairp				<10
rno-mir-349_hairp				<10
rno-mir-339_hairp				<10
rno-mir-92a-1_hairp				<10
rno-mir-135b_hairp				<10
rno-mir-218a-2_hairp				<10
rno-mir-200b_hairp				<10
rno-mir-741_hairp				<10
rno-mir-3549_hairp				<10
rno-mir-10a_hairp				<10
rno-mir-350_hairp				<10
rno-mir-6332_hairp				<10
rno-mir-3574_hairp				<10
rno-mir-3582_hairp				<10
rno-mir-133b_hairp				<10
rno-mir-881_hairp				<10
rno-mir-103-2_hairp				<10
rno-mir-3568_hairp				<10
rno-mir-3592_hairp				<10
rno-mir-206_hairp				<10
rno-mir-532_hairp				<10
rno-mir-216a_hairp				<10
rno-mir-6316_hairp				<10
rno-mir-876_hairp				<10
rno-mir-497_hairp				<10
rno-mir-3578_hairp				<10
rno-mir-362_hairp				<10
rno-mir-3575_hairp				<10
rno-mir-129-2*				<10
rno-mir-350*				<10
rno-mir-3074*				<10
rno-mir-3542*				<10
rno-mir-544*				<10
rno-mir-3570*				<10
rno-mir-194-1*				<10
rno-mir-145*				<10
rno-mir-3544				<10
rno-mir-466b-1-3p				<10
rno-mir-764-5p				<10
rno-mir-543-5p				<10
rno-mir-93-3p				<10
rno-mir-19a-3p				<10
rno-mir-362-5p				<10
rno-mir-448-5p				<10
rno-mir-297				<10
rno-mir-511-3p				<10
rno-mir-487b-5p				<10
rno-mir-344i				<10
rno-mir-103-2-5p				<10
rno-mir-455-5p				<10
rno-mir-488-5p				<10
rno-mir-483-5p				<10
rno-mir-410-5p				<10
rno-mir-18a-3p				<10
rno-mir-598-5p				<10
rno-mir-200a-5p				<10
rno-mir-301b-3p				<10
rno-mir-3594-3p				<10
rno-mir-363-3p				<10
rno-mir-6327				<10
rno-mir-6216				<10
rno-mir-874-5p				<10
rno-mir-381-5p				<10
rno-mir-144-3p				<10
rno-mir-544-3p				<10
rno-mir-26b-3p				<10
rno-mir-218a-1-3p				<10
rno-mir-32-5p				<10
rno-mir-141-5p				<10
rno-mir-3542				<10
rno-mir-216a-5p				<10
rno-mir-328a-5p				<10
rno-mir-33-3p				<10
rno-mir-3572				<10
rno-mir-6321				<10
rno-mir-26a-3p				<10
rno-mir-3550				<10
rno-mir-181d-3p				<10
rno-mir-377-5p				<10
rno-mir-1188-3p				<10
rno-mir-500-5p				<10
rno-mir-875				<10
rno-mir-203b-3p				<10
rno-mir-876				<10
rno-mir-20b-5p				<10
rno-mir-101a-5p				<10
rno-mir-216b-3p				<10
rno-mir-130a-5p				<10
rno-let-7a-2-3p				<10
rno-mir-376c-5p				<10
rno-mir-3578				<10
rno-mir-216a-3p				<10
rno-mir-146a-3p				<10
rno-mir-222-5p				<10
rno-mir-147				<10
rno-mir-1193-5p				<10
rno-mir-223-5p				<10
rno-mir-743a-3p				<10
rno-mir-6319				<10
rno-mir-9b-5p				<10
rno-mir-471-3p				<10
rno-mir-802-5p				<10
rno-mir-17-2-3p				<10
rno-mir-3075				<10
rno-mir-3593-3p				<10
rno-mir-9b-3p				<10
rno-mir-196c-5p				<10
rno-mir-10b-3p				<10
rno-mir-3580-3p				<10
rno-mir-760-5p				<10
rno-mir-10a-3p				<10
rno-mir-494-5p				<10
rno-mir-509-5p				<10
rno-mir-363-5p				<10
rno-mir-186-3p				<10
rno-mir-544-5p				<10
rno-mir-466d				<10
rno-mir-664-1-5p				<10
rno-mir-107-5p				<10
rno-mir-3065-3p				<10
rno-mir-871-3p				<10
rno-mir-615				<10
rno-mir-3569				<10
rno-mir-328b-3p				<10
rno-mir-675-5p				<10
rno-mir-6328				<10
rno-mir-471-5p				<10
rno-mir-742-5p				<10
rno-mir-881-3p				<10
rno-mir-208a-3p				<10
rno-mir-21-3p				<10
rno-mir-3546				<10
rno-mir-6317				<10
rno-mir-6333				<10
rno-mir-3586-3p				<10
rno-mir-122-3p				<10
rno-mir-133b-3p				<10
rno-mir-3548				<10
rno-mir-203a-5p				<10
rno-mir-497-3p				<10
rno-mir-101b-5p				<10
rno-mir-202-3p				<10
rno-mir-349				<10
rno-mir-3570				<10
rno-mir-3580-5p				<10
rno-mir-883-5p				<10
rno-mir-3586-5p				<10
rno-mir-1-5p				<10
rno-mir-295-5p				<10
rno-mir-3576				<10
rno-mir-463-5p				<10
rno-mir-628				<10
rno-mir-24-2_hairp				<10
rno-mir-702_hairp				<10
rno-mir-543_hairp				<10
rno-mir-329_hairp				<10
rno-mir-483_hairp				<10
rno-mir-22_hairp				<10
rno-mir-182_hairp				<10
rno-mir-16_hairp				<10
rno-mir-653_hairp				<10
rno-mir-3594_hairp				<10
rno-mir-203a_hairp				<10
rno-mir-99b_hairp				<10
rno-mir-410_hairp				<10
rno-mir-30b_hairp				<10
rno-mir-495_hairp				<10
rno-mir-27a_hairp				<10
rno-mir-879_hairp				<10
rno-mir-466d_hairp				<10
rno-mir-181a-2_hairp				<10
rno-mir-378b_hairp				<10
rno-mir-211_hairp				<10
rno-mir-138-2_hairp				<10
rno-mir-128-1_hairp				<10
rno-mir-374_hairp				<10
rno-mir-218a-1_hairp				<10
rno-mir-6325_hairp				<10
rno-mir-20b_hairp				<10
rno-mir-130a_hairp				<10
rno-mir-376c_hairp				<10
rno-mir-6321_hairp				<10
rno-mir-6328_hairp				<10
rno-mir-17-1_hairp				<10
rno-mir-30c-1_hairp				<10
rno-mir-15b_hairp				<10
rno-mir-186_hairp				<10
rno-mir-344b-2_hairp				<10
rno-mir-148b_hairp				<10
rno-mir-205_hairp				<10
rno-mir-93_hairp				<10
rno-mir-181b-2_hairp				<10
rno-mir-107_hairp				<10
rno-mir-191b_hairp				<10
rno-mir-135a_hairp				<10
rno-mir-301b_hairp				<10
rno-mir-493_hairp				<10
rno-mir-540_hairp				<10
rno-mir-3586_hairp				<10
rno-mir-3566_hairp				<10
rno-mir-6315_hairp				<10
rno-mir-421_hairp				<10
rno-mir-181d_hairp				<10
rno-mir-184_hairp				<10
rno-mir-1306_hairp				<10
rno-mir-455_hairp				<10
rno-mir-6216_hairp				<10
rno-mir-21_hairp				<10
rno-mir-3573_hairp				<10
rno-mir-25_hairp				<10
rno-mir-19a_hairp				<10
rno-mir-3120_hairp				<10
rno-mir-544_hairp				<10
rno-mir-380_hairp				<10
rno-mir-218b_hairp				<10
rno-mir-3572_hairp				<10
rno-mir-28_hairp				<10
rno-mir-449a_hairp				<10
rno-mir-96_hairp				<10
rno-mir-181b-1_hairp				<10
rno-mir-743a_hairp				<10
rno-mir-18a_hairp				<10
rno-mir-129-1_hairp				<10
rno-mir-154_hairp				<10
rno-mir-343_hairp				<10
rno-mir-194-1_hairp				<10
rno-mir-92a-2_hairp				<10
rno-mir-133a_hairp				<10
rno-mir-6329_hairp				<10
rno-mir-449c_hairp				<10
rno-mir-296_hairp				<10
rno-mir-598_hairp				<10
rno-mir-181a-1_hairp				<10
rno-mir-291b_hairp				<10
rno-mir-874_hairp				<10
rno-mir-3585_hairp				<10
rno-mir-878_hairp				<10
rno-mir-451_hairp				<10
rno-mir-336_hairp				<10
rno-mir-465_hairp				<10
rno-mir-103-1_hairp				<10
rno-mir-9b-3_hairp				<10
rno-mir-3583_hairp				<10
rno-mir-3065_hairp				<10
rno-mir-105_hairp				<10
rno-mir-122_hairp				<10
rno-mir-32_hairp				<10
rno-mir-338_hairp				<10
rno-mir-344a-2_hairp				<10
rno-mir-3548_hairp				<10
rno-mir-499_hairp				<10
rno-mir-802_hairp				<10
rno-mir-192_hairp				<10
rno-mir-632_hairp				<10
rno-mir-6326_hairp				<10
rno-mir-9b-1_hairp				<10
rno-mir-673_hairp				<10
rno-mir-6314_hairp				<10
rno-mir-299b_hairp				<10
rno-mir-377_hairp				<10
rno-mir-20a_hairp				<10
rno-mir-344a-1_hairp				<10
rno-mir-215_hairp				<10
rno-mir-6330_hairp				<10
rno-mir-3552_hairp				<10
rno-mir-511_hairp				<10
rno-mir-208a_hairp				<10
rno-mir-196b_hairp				<10
rno-mir-3559_hairp				<10
rno-mir-3576_hairp				<10
rno-mir-503_hairp				<10
rno-mir-547_hairp				<10
rno-mir-3587_hairp				<10
rno-mir-188_hairp				<10
rno-mir-542_hairp				<10
rno-mir-3595_hairp				<10
rno-mir-3588_hairp				<10
rno-mir-880_hairp				<10
rno-mir-3579_hairp				<10
rno-mir-1_hairp				<10
rno-mir-3546_hairp				<10
rno-mir-429_hairp				<10
rno-mir-301a_hairp				<10
rno-mir-3591_hairp				<10
rno-mir-758_hairp				<10
rno-mir-500_hairp				<10
rno-mir-19b-1_hairp				<10
rno-mir-2964_hairp				<10
rno-mir-3596a_hairp				<10
rno-mir-3543_hairp				<10
rno-mir-743b_hairp				<10
rno-mir-190a_hairp				<10
rno-mir-3580_hairp				<10
rno-mir-9b-2_hairp				<10
rno-mir-3556a_hairp				<10
rno-mir-219-1_hairp				<10
rno-mir-203b_hairp				<10
rno-mir-1949_hairp				<10
rno-mir-875_hairp				<10
rno-mir-33_hairp				<10
rno-mir-363_hairp				<10
rno-mir-202_hairp				<10
rno-mir-664-2_hairp				<10
rno-mir-293_hairp				<10
rno-mir-759_hairp				<10
rno-mir-3569_hairp				<10
rno-mir-10b_hairp				<10
rno-mir-568_hairp				<10
rno-mir-742_hairp				<10
rno-mir-290_hairp				<10
rno-mir-509_hairp				<10
rno-mir-3551_hairp				<10
rno-mir-124-1_hairp				<10
rno-mir-9a-2_hairp				<10
rno-mir-592_hairp				<10
rno-mir-664-1_hairp				<10
rno-mir-3571_hairp				<10
rno-mir-3596d_hairp				<10
rno-mir-294_hairp				<10
rno-mir-291a_hairp				<10
rno-mir-3590_hairp				<10
rno-mir-201_hairp				<10
rno-mir-871_hairp				<10
rno-mir-883_hairp				<10
rno-mir-299*				<10
rno-mir-543*				<10
rno-mir-140*				<10
rno-mir-341*				<10
rno-mir-495*				<10
rno-mir-3544*				<10
rno-mir-337*				<10
rno-mir-3567*				<10
rno-mir-1249*				<10
rno-mir-146b*				<10
rno-mir-3565*				<10
rno-mir-3596a*				<10
rno-mir-323*				<10
rno-mir-3547*				<10
rno-mir-382*				<10
rno-mir-664-2*				<10
rno-mir-143*				<10
rno-mir-330*				<10
rno-mir-876*				<10
rno-let-7e*				<10
rno-mir-3552*				<10
rno-mir-207*				<10
rno-mir-301b*				<10
rno-mir-671*				<10
rno-mir-7b*				<10
rno-mir-126*				<10
rno-mir-150*				<10
rno-mir-483*				<10
rno-mir-147*				<10
rno-mir-3562*				<10
rno-mir-328a*				<10
rno-mir-3587*				<10
rno-mir-494*				<10
rno-mir-3550*				<10
rno-mir-151*				<10
rno-mir-3574*				<10
rno-mir-875*				<10
rno-mir-30a*				<10
rno-mir-30c-2*				<10
rno-mir-3582*				<10
rno-mir-3596c*				<10
rno-mir-664-1*				<10
										rno-mir-935*	0.880045	0.799166	1.8786	1.18594	0.601228	0.506964
															0.601228	0.506964
															0.601228	0.506964
															0.601228	0.506964
															0.601228	0.506964
															0.601228	0.506964
															0.601228	0.506964
															0.601228	0.506964
															0.601228	0.506964
															0.601228	0.506964
															0.601228	0.506964
															0.601228	0.506964
															0.601228	0.506964
															0.601228	0.506964
