# Supplementary material for: Substantial and robust changes in microRNA transcriptome support postnatal development of the hypothalamus in rat
Source: Sci Rep. 2016 Apr 27;6:24896. doi: 10.1038/srep24896 (PMC4847009; doi:10.1038/srep24896)
Supplement: Supplementary Dataset 6 [file srep24896-s7.xls]

## Sheet: LEGEND
						Supplemental Table S6. Robust changes in miRNA populations associate with ARC/ME maturation.
						miRNA expressions have been normalized between C- and HF-progeny using the DESeq procedure.
						p-values have been calculated using the Mann & Whitney test.
						padj-values have been calculated using the procedure described by Benjamini, Y. & Yekurielli, D. (2001). The control of the false discovery rate in multiple testing. Annals of Statistics 29, 1165-1188
						In each comparison, miRNA expression changes are ordered by padj-values.
						miRNA expression changes displaying padj-value < 0.05 are drawned in green.
						miRNA expression changes displaying padj-value > 0.05 and < 0.1 are drawned in yellow.

## Sheet: P28 vs P28
miRNA	MEAN_28C28HF	MEAN_28C	MEAN_28HF	MEAN_28HF/28C6	padj-values
rno-mir-423_hairp	58.0257	78.2239	40.713	0.520468	0.0111518
rno-mir-873-5p	62.3501	30.9767	89.2416	2.88093	0.0111518
rno-mir-873-3p	122.695	80.3232	159.014	1.97968	0.0111518
rno-mir-3559-5p	53.603	23.787	79.1596	3.32786	0.0111518
rno-let-7f-2_hairp	40.9585	23.5382	55.8901	2.37444	0.0111518
rno-mir-370-5p	130.357	24.8255	220.813	8.89461	0.0111518
rno-mir-7a-1_hairp	20.2957	27.4874	14.1314	0.514106	0.0111518
rno-mir-344i_hairp	31.0946	66.3104	0.909627	0.0137177	0.0134458
rno-mir-433-5p	168.827	104.912	223.612	2.13143	0.0134458
rno-mir-376a_hairp	30.4524	46.3004	16.8684	0.364325	0.0199333
rno-mir-708-3p	18.9326	28.8508	10.4312	0.361559	0.0250243
rno-mir-181c-5p	62.5968	89.0361	39.9345	0.44852	0.0250243
rno-mir-582-3p	33.3496	14.1915	49.7708	3.5071	0.0250243
rno-mir-410-3p	292.88	182.171	387.773	2.12863	0.0298329
rno-mir-191a-3p	19.6857	7.471	30.1554	4.03633	0.0365263
rno-mir-344b-1-3p	201.551	262.243	149.529	0.570193	0.0365263
rno-mir-136-5p	111.166	63.8974	151.682	2.37384	0.0476932
rno-mir-3085	29.3501	10.5349	45.4775	4.31683	0.0489307
rno-mir-1249_hairp	20.7327	30.1156	12.6903	0.421385	0.0489307
rno-mir-674-3p	52.1925	33.0959	68.561	2.07159	0.0489307
rno-mir-539_hairp	211.609	268.948	162.461	0.60406	0.0489307
rno-mir-98_hairp	17.354	27.5144	8.645	0.314199	0.0494826
rno-mir-345-5p	13.7388	7.1663	19.3724	2.70327	0.058414
rno-mir-330-5p	770.491	953.544	613.588	0.643481	0.058414
rno-mir-344a-3p	213.77	121.857	292.553	2.40079	0.058414
rno-mir-212_hairp	11.0568	18.4168	4.74833	0.257826	0.0585915
rno-mir-1839_hairp	24.8	36.3691	14.8837	0.409239	0.0585915
rno-mir-370-3p	147.246	56.1654	225.316	4.01164	0.0585915
rno-mir-421*	21.1389	27.4802	15.7035	0.571448	0.0689083
rno-mir-671	32.4288	37.8167	27.8106	0.735407	0.073894
rno-mir-433_hairp	27.0335	40.3249	15.6409	0.387873	0.073894
rno-mir-764-3p	18.1321	33.4491	5.00334	0.149581	0.080691
rno-mir-764_hairp	12.9589	16.9355	9.55028	0.563919	0.081221
rno-mir-34b_hairp	9.61377	17.5973	2.77073	0.157452	0.0841516
rno-mir-300-5p	49.9	81.3761	22.9205	0.281661	0.101011
rno-mir-431	157.296	205.26	116.185	0.566041	0.103652
rno-mir-130b-5p	33.1401	18.2141	45.9339	2.52189	0.104553
rno-mir-383_hairp	41.9393	18.1111	62.3635	3.44339	0.104553
rno-mir-592	12.6156	18.8155	7.30136	0.388051	0.111816
rno-mir-324-5p	141.025	167.938	117.957	0.702384	0.127126
rno-mir-652-5p	14.8014	23.6346	7.2301	0.305912	0.127126
rno-mir-6331_hairp	194.133	239.483	155.261	0.648318	0.136211
rno-mir-493-3p	45.1267	66.3781	26.9113	0.405424	0.138822
rno-mir-652-3p	433.838	517.848	361.829	0.698715	0.140639
rno-mir-142-3p	120.139	51.0791	179.334	3.5109	0.140639
rno-mir-1193-3p	11.1171	16.1398	6.81183	0.422051	0.141301
rno-mir-125a_hairp	28.2725	12.8032	41.532	3.24387	0.14198
rno-mir-380-3p	693.154	442.72	907.811	2.05053	0.143316
rno-mir-3072_hairp	12.1588	19.2822	6.05312	0.313923	0.170351
rno-mir-135b-3p	21.884	14.3427	28.348	1.97648	0.179494
rno-let-7a-1-3p_rno-let-7c-2-3p	75.9572	92.0411	62.171	0.67547	0.179494
rno-mir-450a-3p	52.8827	37.313	66.228	1.77493	0.180634
rno-mir-541-3p	16.2395	25.0711	8.66951	0.345797	0.181549
rno-mir-338*	15.1558	9.1291	20.3215	2.22602	0.181549
rno-mir-500-3p	49.4134	33.5454	63.0145	1.87848	0.181549
rno-mir-344g_hairp	39.9158	32.1432	46.578	1.44908	0.188512
rno-mir-132-5p	101.537	82.2149	118.098	1.43645	0.188512
rno-mir-344g	241.446	87.6983	373.229	4.25583	0.188512
rno-mir-879-5p	86.5212	123.708	54.6472	0.441745	0.190805
rno-mir-1839-3p	29.1317	17.7933	38.8504	2.18342	0.227814
rno-mir-3544_hairp	28.3448	38.8146	19.3706	0.499056	0.240615
rno-mir-190b-5p	29.1903	13.2143	42.884	3.24528	0.268591
rno-mir-24-2-5p	23.0188	14.8851	29.9905	2.01479	0.268591
rno-mir-27b-3p	891.363	998.923	799.17	0.800032	0.268591
rno-mir-324-3p	15.4783	27.0703	5.54226	0.204736	0.273777
rno-mir-466c-5p	40.9307	50.3927	32.8203	0.651291	0.273777
rno-mir-15b-5p	68.7416	100.274	41.7137	0.415997	0.273777
rno-mir-702-3p	70.124	24.4403	109.281	4.47136	0.274126
rno-mir-376b_hairp	77.6937	95.2546	62.6415	0.657621	0.287565
rno-mir-374-3p	20.2512	14.3721	25.2905	1.7597	0.287565
rno-mir-3085_hairp	51.6572	40.0198	61.6321	1.54004	0.287565
rno-mir-124-5p	13.744	7.28801	19.2777	2.64513	0.287565
rno-mir-331_hairp	46.0892	64.8574	30.0023	0.462589	0.302427
rno-mir-30e-5p	1007.73	775.893	1206.45	1.55492	0.32176
rno-mir-497-5p	35.2646	46.8747	25.313	0.540013	0.327389
rno-mir-666-3p	15.0511	19.9336	10.866	0.545108	0.327389
rno-mir-296-3p	28.6411	36.333	22.0481	0.606834	0.327389
rno-mir-24-3p	10828.6	12531.6	9368.87	0.74762	0.327701
rno-mir-485-3p	217.416	258.037	182.598	0.707643	0.334121
rno-mir-379_hairp	12.3298	9.3006	14.9263	1.60487	0.334121
rno-mir-143_hairp	50.0691	60.8521	40.8266	0.670916	0.334121
rno-mir-34a-5p	27.0853	20.0284	33.1341	1.65436	0.334121
rno-mir-146a-5p	798.044	1006.65	619.24	0.61515	0.343
rno-mir-323-3p	1441.83	1162.71	1681.07	1.44582	0.344542
rno-mir-1298	19.5271	23.0743	16.4867	0.714505	0.37481
rno-let-7c-1-3p	18.5186	13.7506	22.6054	1.64395	0.377761
rno-mir-376a-5p	147.018	84.5198	200.588	2.37326	0.390056
rno-mir-181a-2-3p	11.9652	16.4123	8.15348	0.496791	0.412837
rno-mir-101a-3p	287.933	255.174	316.012	1.23842	0.4264
rno-mir-9a-3_hairp	48.3489	31.0042	63.2157	2.03894	0.447904
rno-mir-185*	17.6813	20.4412	15.3157	0.749256	0.447904
rno-mir-345-3p	57.3896	66.0957	49.9272	0.755378	0.447904
rno-mir-485*	99.2124	131.841	71.2454	0.540391	0.448988
rno-mir-673-5p	11.9708	17.569	7.17235	0.40824	0.466707
rno-mir-126a-3p	813.897	726.68	888.656	1.2229	0.466707
rno-mir-412-5p	65.9555	81.8668	52.3173	0.639054	0.466707
rno-mir-20a-5p	34.2204	24.1919	42.8164	1.76987	0.467491
rno-mir-129-2_hairp	11.5701	6.31717	16.0725	2.54426	0.489975
rno-mir-142_hairp	28.6605	16.4839	39.0976	2.37186	0.504396
rno-mir-674-5p	113.265	128.665	100.065	0.777717	0.505223
rno-mir-29c-5p	15.3754	23.1639	8.69953	0.375565	0.524348
rno-mir-181c-3p	17.8287	12.9073	22.0471	1.70811	0.524348
rno-let-7f-2-3p	10.9923	7.95001	13.6001	1.7107	0.526798
rno-mir-135b-5p	192.881	222.054	167.876	0.756016	0.526798
rno-mir-376b-5p	1295.61	1459.51	1155.13	0.791454	0.526798
rno-mir-872-3p	33.3221	24.5329	40.8557	1.66535	0.532019
rno-mir-30b-3p	49.0128	32.2098	63.4153	1.96882	0.532019
rno-mir-28-3p	160.114	139.805	177.521	1.26977	0.534362
rno-mir-23b-3p	5126.44	6024.02	4357.09	0.723285	0.546731
rno-mir-30a-5p	1136.06	985.219	1265.35	1.28433	0.546731
rno-mir-582_hairp	13.0339	16.0363	10.4605	0.652304	0.546731
rno-mir-106b-5p	645.88	575.155	706.502	1.22837	0.546731
rno-mir-539-3p	2176.07	2513.94	1886.47	0.750406	0.546731
rno-mir-708_hairp	31.2223	40.902	22.9255	0.560498	0.546731
rno-mir-132_hairp	17.7052	23.7994	12.4816	0.524452	0.552295
rno-mir-18a-5p	88.2387	69.7664	104.072	1.49172	0.546731
rno-mir-127_hairp	163.992	137.743	186.492	1.35391	0.546731
rno-mir-487b-3p	10276.9	12053.2	8754.46	0.726319	0.546731
rno-mir-125b-2-3p	359.453	322.166	391.413	1.21494	0.546731
rno-mir-381_hairp	23.3615	27.3586	19.9353	0.728668	0.546731
rno-mir-101b_hairp	159.79	136.073	180.118	1.32369	0.546731
rno-mir-3473_hairp	23.0884	16.0876	29.0891	1.80817	0.546731
rno-mir-195-5p	87.2439	117.824	61.0322	0.517993	0.554357
rno-mir-146b-5p	670.971	596.413	734.877	1.23216	0.563518
rno-mir-31a-5p	76.4488	90.487	64.416	0.711881	0.563518
rno-mir-301a-3p	21.3725	26.2994	17.1494	0.652085	0.563518
rno-mir-448-3p	310.91	248.062	364.781	1.47052	0.563518
rno-mir-99a-5p	2557.13	1994.44	3039.44	1.52396	0.577183
rno-mir-488_hairp	47.4701	39.9685	53.9001	1.34857	0.580976
rno-mir-3547_hairp	26.0043	20.9877	30.3044	1.44391	0.585358
rno-mir-23a-3p	2039.8	2466.19	1674.32	0.678907	0.585358
rno-mir-129-5p	419.952	378.475	455.504	1.20353	0.599151
rno-mir-672-3p	41.0935	34.5881	46.6696	1.3493	0.609799
rno-mir-702-5p	10.2065	13.5428	7.34676	0.542483	0.614965
rno-mir-6320_hairp	29.4876	14.832	42.0496	2.83506	0.614965
rno-mir-384_hairp	47.8721	61.7711	35.9587	0.582129	0.614965
rno-mir-27b-5p	17.1365	20.8884	13.9207	0.66643	0.630027
rno-mir-409a_hairp	554.602	491.986	608.273	1.23636	0.630027
rno-mir-466b-2-3p	20.3101	28.9415	12.9118	0.446135	0.637196
rno-mir-671_hairp	64.8707	46.5188	80.6009	1.73265	0.646088
rno-mir-191a-5p	4371.29	4640.97	4140.13	0.892083	0.646088
rno-let-7c-1_hairp	373.26	276.604	456.107	1.64895	0.651649
rno-mir-17-1-3p	19.571	14.1047	24.2564	1.71973	0.654173
rno-mir-877	14.6018	17.6693	11.9725	0.677592	0.654173
rno-let-7f-1_hairp	16.0955	9.11591	22.078	2.42191	0.655783
rno-mir-665	38.9813	45.0272	33.7991	0.750637	0.65968
rno-mir-127-3p	6627	5968.75	7191.21	1.20481	0.671313
rno-mir-16-5p	177.993	225.811	137.006	0.606727	0.674691
rno-mir-29b-2-5p	19.3144	15.5677	22.5258	1.44696	0.678689
rno-mir-26a_hairp	29.088	36.6217	22.6305	0.617954	0.684814
rno-mir-501-3p	29.2827	34.2045	25.064	0.732771	0.720048
rno-mir-106b-3p	31.5291	37.1405	26.7193	0.719411	0.729955
rno-mir-382-5p	3758.65	3275.03	4173.17	1.27424	0.734483
rno-mir-210-3p	50.4414	40.7822	58.7207	1.43986	0.737362
rno-mir-337-5p	224.175	251.918	200.396	0.795478	0.737362
rno-mir-100-5p	1538.39	1305.48	1738.03	1.33133	0.737362
rno-mir-547-3p	15.0543	9.04453	20.2056	2.23401	0.750033
rno-let-7d_hairp	54.4855	62.1206	47.9411	0.771742	0.750033
rno-mir-99b-5p	1224.45	1077.68	1350.26	1.25293	0.751991
rno-mir-532-3p	19.8545	14.7354	24.2423	1.64518	0.790247
rno-mir-184	33.5686	27.3274	38.9182	1.42415	0.790372
rno-mir-193-5p	10.5016	9.13317	11.6745	1.27825	0.812342
rno-mir-7a-1-3p	110.212	121.619	100.434	0.825805	0.814831
rno-mir-151-5p	1401.75	1505.11	1313.15	0.872464	0.814831
rno-mir-136-3p	307.24	237.739	366.812	1.54292	0.814831
rno-mir-489-3p	69.7619	48.1004	88.3288	1.83634	0.836731
rno-mir-1193_hairp	13.87	9.25574	17.8251	1.92584	0.836731
rno-mir-124-3p	1725.64	2015.36	1477.3	0.733021	0.85863
rno-mir-185-5p	13257.8	15668.4	11191.6	0.714278	0.88636
rno-mir-329-5p	349.104	168.5	503.908	2.99054	0.887576
rno-mir-101a_hairp	390.887	340.721	433.887	1.27344	0.898105
rno-mir-322*	23.6396	27.5903	20.2533	0.734074	0.899805
rno-mir-92a-3p	223.353	192.138	250.109	1.30171	0.90557
rno-mir-320_hairp	71.3976	37.0001	100.881	2.7265	0.937685
rno-mir-758-3p	19.5434	15.9751	22.602	1.41483	0.937827
rno-mir-30d-5p	2964.75	2636.35	3246.24	1.23134	0.937827
rno-mir-376b-3p	12020.2	13796.3	10497.8	0.760912	0.949994
rno-mir-668_hairp	23.6961	19.2921	27.4709	1.42395	0.949994
rno-mir-377-3p	52.0412	59.0401	46.0422	0.779845	0.970561
rno-mir-369-5p	137.408	159.606	118.381	0.74171	1
rno-mir-25-5p	17.5989	12.229	22.2018	1.81551	1
rno-let-7a-1_hairp	46.3107	51.7153	41.6783	0.805918	1
rno-mir-125b-1_hairp	54.3879	61.8846	47.9621	0.775025	1
rno-mir-6324_hairp	24.8239	18.8277	29.9634	1.59145	1
rno-mir-503-3p	17.7951	13.2583	21.6837	1.63548	1
rno-mir-325-5p	95.8219	90.1133	100.715	1.11765	1
rno-mir-325-3p	170.782	220.157	128.46	0.583494	1
rno-mir-137_hairp	21.536	16.2759	26.0447	1.6002	1
rno-mir-540-3p	109.183	115.313	103.93	0.901286	1
rno-mir-384-5p	420.007	483.306	365.749	0.756765	1
rno-mir-365-3p	18.4842	12.2428	23.8341	1.94679	1
rno-mir-187-3p	108.667	96.0728	119.462	1.24345	1
rno-mir-496-3p	61.4127	47.5981	73.2537	1.539	1
rno-mir-466b-5p	13.4903	10.4006	16.1386	1.5517	1
rno-mir-331-3p	19.3066	24.9355	14.4818	0.58077	1
rno-mir-204-5p	1738.34	2132.38	1400.59	0.656819	1
rno-mir-17-5p	33.4694	39.1946	28.5621	0.728726	1
rno-mir-153-3p	2178.91	2535.59	1873.19	0.73876	1
rno-mir-361_hairp	21.1488	17.4507	24.3185	1.39355	1
rno-mir-379-5p	9256.32	8117.73	10232.2	1.26048	1
rno-mir-216b-5p	50.5982	41.8294	58.1143	1.38932	1
rno-mir-204-3p	13.7965	17.2969	10.7961	0.624164	1
rno-mir-130a-3p	179.236	204.859	157.274	0.767717	1
rno-mir-532-5p	47.2457	40.5894	52.9512	1.30456	1
rno-mir-376a-3p	1389.61	1563.55	1240.52	0.793401	1
rno-mir-379-3p	123.426	106.964	137.537	1.28583	1
rno-mir-455-3p	22.8527	26.4643	19.757	0.746552	1
rno-mir-128-3p	1857.45	1599.36	2078.66	1.29968	1
rno-mir-433-3p	4373.16	4907	3915.58	0.797957	1
rno-mir-199a-5p	14.251	8.36542	19.2959	2.30662	1
rno-mir-339-5p	81.3851	102.358	63.4083	0.619476	1
rno-mir-872-5p	3505.11	3039.09	3904.56	1.28478	1
rno-mir-21-5p	453.013	430.389	472.405	1.09762	1
rno-mir-421-3p	75.2718	86.7294	65.451	0.754657	1
rno-mir-128-2-5p	40.4799	48.8824	33.2778	0.680773	1
rno-mir-346	12.6477	14.8532	10.7573	0.724239	1
rno-mir-434_hairp	32.9872	42.0557	25.2143	0.599546	1
rno-mir-10a-5p	14.4938	10.802	17.6582	1.63471	1
rno-let-7b-3p	31.6808	36.7639	27.3239	0.743227	1
rno-mir-150-5p	138.102	156.069	122.702	0.786203	1
rno-mir-873_hairp	91.2796	80.4127	100.594	1.25097	1
rno-mir-409a-5p	115.433	126.866	105.633	0.832635	1
rno-let-7d-5p	51090.3	55663.5	47170.4	0.847421	1
rno-mir-132-3p	1172.23	1034.19	1290.55	1.24788	1
rno-mir-194-5p	64.3481	70.0132	59.4924	0.84973	1
rno-mir-25-3p	156.979	142.396	169.478	1.19019	1
rno-mir-409a-3p	171.928	156.305	185.319	1.18563	1
rno-mir-299a-3p	49.9269	54.3736	46.1155	0.848123	1
rno-mir-708-5p	1039.08	1117.3	972.042	0.869995	1
rno-mir-99a_hairp	35.4836	30.4407	39.806	1.30766	1
rno-mir-485_hairp	164.519	182.05	149.492	0.82116	1
rno-mir-653-3p	1272.31	1386.85	1174.13	0.846621	1
rno-mir-326-3p	80.3646	93.3797	69.2087	0.741154	1
rno-mir-124-2_hairp	64.1834	36.4914	87.9194	2.40932	1
rno-mir-598-3p	360.463	395.847	330.133	0.833993	1
rno-mir-145-5p	19.6683	27.8008	12.6976	0.456735	1
rno-mir-340-3p	24.2093	27.5846	21.3161	0.772755	1
rno-mir-138-1-3p	16.1537	14.1961	17.8316	1.25609	1
rno-mir-29b-1_hairp	13.9721	16.0907	12.1561	0.755475	1
rno-mir-674_hairp	23.4503	25.5904	21.6159	0.844689	1
rno-mir-342-3p	224.941	255.804	198.487	0.775932	1
rno-mir-27a-3p	69.6445	81.9725	59.0777	0.720701	1
rno-mir-221-5p	132.625	148.973	118.612	0.796195	1
rno-mir-335_hairp	444.883	496.531	400.613	0.806824	1
rno-mir-374-5p	278.019	322.908	239.543	0.741829	1
rno-mir-450a-5p	32.8858	40.3351	26.5006	0.657013	1
rno-let-7a-5p	125790	107945	141086	1.30701	1
rno-mir-221-3p	1035.27	930.626	1124.97	1.20883	1
rno-let-7i_hairp	160.65	172.623	150.388	0.871194	1
rno-mir-322-3p	53.8733	61.8387	47.0459	0.760784	1
rno-mir-192-5p	66.8783	62.9791	70.2206	1.11498	1
rno-mir-380-5p	445.031	409.921	475.126	1.15907	1
rno-mir-338-5p	243.46	211.421	270.922	1.28143	1
rno-mir-135a-5p	805.823	710.814	887.259	1.24823	1
rno-mir-181b-5p	545.718	503.043	582.296	1.15755	1
rno-mir-337_hairp	22.1895	19.1905	24.76	1.29022	1
rno-mir-206-3p	25.2897	29.5961	21.5984	0.729773	1
rno-mir-29a-3p	9261.54	9783.9	8813.8	0.900847	1
rno-let-7f-5p	129329	116564	140270	1.20337	1
rno-mir-181a-5p	901.499	863.939	933.694	1.08074	1
rno-mir-381-3p	438.452	466.563	414.357	0.888104	1
rno-let-7d-3p	407.314	430.647	387.315	0.899378	1
rno-mir-352	81.8088	70.5852	91.429	1.2953	1
rno-mir-190a-5p	69.7468	76.5108	63.949	0.835817	1
rno-mir-200a-3p	21.3222	15.2324	26.5421	1.74248	1
rno-mir-376c-3p	495.938	536.418	461.24	0.859852	1
rno-mir-494-3p	413.792	384.722	438.71	1.14033	1
rno-let-7a-2_hairp	220.265	238.636	204.518	0.85703	1
rno-mir-103-3p	9253.27	10072.1	8551.39	0.849015	1
rno-mir-365_hairp	16.9075	13.0092	20.2489	1.55651	1
rno-mir-181a-1-3p	10.7188	9.82132	11.488	1.1697	1
rno-mir-361-3p	20.8563	19.4568	22.056	1.13359	1
rno-mir-140-5p	1549.42	1629.97	1480.36	0.908213	1
rno-mir-3473	46.6536	52.6054	41.5521	0.789882	1
rno-mir-668	153.243	143.733	161.395	1.12288	1
rno-mir-335	2390.16	2610.38	2201.4	0.843322	1
rno-mir-30c-2-3p	449.71	383.947	506.079	1.31809	1
rno-mir-148b-5p	32.5749	35.7267	29.8733	0.836161	1
rno-mir-3572*	32.2685	28.3373	35.6382	1.25764	1
rno-mir-181d-5p	719.667	668.857	763.217	1.14108	1
rno-mir-218a-5p	991.458	905.156	1065.43	1.17707	1
rno-mir-3068-3p	136.175	143.391	129.989	0.906536	1
rno-mir-451-5p	50.1666	71.5067	31.875	0.445762	1
rno-mir-542-3p	50.5529	44.5171	55.7264	1.2518	1
rno-mir-143-3p	16261.3	17711.5	15018.2	0.847939	1
rno-mir-300-3p	1817.34	1951.7	1702.17	0.872147	1
rno-mir-34b-5p	118.412	101.63	132.798	1.30668	1
rno-mir-152-3p	134.65	150.898	120.723	0.80003	1
rno-mir-539-5p	199.966	220.195	182.627	0.829385	1
rno-mir-323-5p	163.761	154.058	172.078	1.11697	1
rno-mir-7b_hairp	123.736	134.57	114.451	0.850493	1
rno-mir-338-3p	39.9786	35.7092	43.6381	1.22204	1
rno-mir-26b-5p	3254.77	3461.18	3077.85	0.889248	1
rno-mir-22-5p	13.3869	11.1474	15.3065	1.37311	1
rno-mir-505_hairp	35.6738	31.3722	39.3608	1.25464	1
rno-mir-134-5p	2734.52	2538.03	2902.94	1.14378	1
rno-let-7c-5p	242917	216054	265943	1.23091	1
rno-mir-341	701.117	727.062	678.879	0.933729	1
rno-mir-99b-3p	42.6667	39.5571	45.332	1.14599	1
rno-mir-151-3p	4501.75	3869.49	5043.68	1.30345	1
rno-mir-448_hairp	14.3495	15.1549	13.6591	0.901298	1
rno-mir-101b-3p	881.004	821.634	931.893	1.13419	1
rno-mir-369_hairp	130.457	122.3	137.449	1.12387	1
rno-mir-29c-3p	676.849	630.693	716.411	1.13591	1
rno-mir-29a_hairp	1150.44	1096.84	1196.37	1.09075	1
rno-mir-770_hairp	1072.64	1155.66	1001.49	0.866596	1
rno-mir-375_hairp	24.9488	28.5538	21.8588	0.765531	1
rno-mir-183-5p	795.078	620.91	944.364	1.52094	1
rno-mir-30c-5p	4449.83	4741.75	4199.61	0.885667	1
rno-mir-34b-3p	291.354	323.725	263.607	0.814293	1
rno-mir-187-5p	13.8444	15.0273	12.8305	0.853811	1
rno-mir-652_hairp	12.9486	14.2256	11.8539	0.833281	1
rno-mir-351-5p	121.264	129.95	113.819	0.875866	1
rno-mir-423-3p	606.609	640.741	577.353	0.901071	1
rno-mir-199a_hairp	18.1144	16.4223	19.5647	1.19135	1
rno-mir-30a-3p	518.443	495.273	538.303	1.08688	1
rno-mir-667-5p	33.1637	36.7671	30.0751	0.81799	1
rno-mir-19b-3p	29.5933	34.057	25.7673	0.756595	1
rno-mir-770*	319.939	337.261	305.092	0.904616	1
rno-mir-92b-3p	1156.23	1230.72	1092.39	0.887598	1
rno-mir-329-3p	204.712	181.029	225.012	1.24296	1
rno-mir-125a-5p	10136.2	10483.4	9838.53	0.938489	1
rno-mir-29a-5p	12.9587	11.9989	13.7814	1.14855	1
rno-let-7e_hairp	37.7511	41.1157	34.8671	0.848024	1
rno-mir-27b_hairp	18.7926	19.7752	17.9504	0.907721	1
rno-mir-411_hairp	865.659	819.544	905.186	1.1045	1
rno-mir-212-3p	310.099	332.703	290.724	0.873824	1
rno-mir-153-5p	12.0241	10.7975	13.0755	1.21098	1
rno-mir-129-2-3p	161.146	144.113	175.746	1.21951	1
rno-mir-34c-5p	1284.07	1177.8	1375.16	1.16757	1
rno-mir-3102_hairp	62.6771	59.9228	65.0379	1.08536	1
rno-mir-503-5p	10.8227	11.6553	10.1091	0.867337	1
rno-mir-1298_hairp	15.1041	16.1364	14.2192	0.881189	1
rno-mir-3068-5p	711.799	738.31	689.075	0.933313	1
rno-mir-504	77.8625	73.9909	81.181	1.09718	1
rno-mir-137-5p	219.719	232.999	208.336	0.894151	1
rno-mir-139-3p	309.236	277.235	336.664	1.21436	1
rno-mir-98-3p	25.9182	23.025	28.3981	1.23336	1
rno-mir-3547	251.778	235.898	265.388	1.12501	1
rno-mir-200c-3p	199.398	170.861	223.859	1.31018	1
rno-mir-222-3p	229.828	242.45	219.01	0.90332	1
rno-mir-344b-5p	271.046	260.735	279.885	1.07345	1
rno-mir-125b-1-3p	1191.34	1258.91	1133.42	0.900319	1
rno-mir-382-3p	2308.43	2184.62	2414.55	1.10525	1
rno-mir-298-5p	552.35	511.205	587.617	1.14947	1
rno-mir-664-2-5p	247.99	226.386	266.508	1.17723	1
rno-mir-1843_hairp	242.752	257.492	230.118	0.893689	1
rno-mir-384-3p	330.057	354.35	309.233	0.872677	1
rno-mir-3068_hairp	67.5297	70.5437	64.9462	0.920652	1
rno-mir-541-5p	7273.73	7643.31	6956.94	0.9102	1
rno-mir-140-3p	2684.45	2617.28	2742.02	1.04766	1
rno-mir-320-3p	2604.21	2726.64	2499.27	0.916613	1
rno-mir-330-3p	1739.27	1836.39	1656.03	0.901784	1
rno-mir-92b-5p	113.381	121.265	106.623	0.879252	1
rno-mir-653-5p	464.173	444.619	480.933	1.08167	1
rno-mir-1839-5p	2799.19	2679.26	2901.98	1.08313	1
rno-mir-26a-5p	13258.8	13021.3	13462.4	1.03387	1
rno-mir-423-5p	234.465	217.992	248.585	1.14034	1
rno-mir-1188-5p	131.75	134.844	129.099	0.957397	1
rno-mir-7b	48365.4	49916.1	47036.2	0.942306	1
rno-mir-125b-5p	7438.75	7197.66	7645.4	1.06221	1
rno-mir-154-3p	39.5975	43.2555	36.4621	0.842945	1
rno-mir-33-5p	106.119	111.107	101.843	0.916622	1
rno-mir-667-3p	107.92	102.005	112.989	1.10767	1
rno-mir-224-5p	50.6188	47.9495	52.9067	1.10338	1
rno-mir-1-3p	282.725	262.799	299.803	1.14081	1
rno-mir-186-5p	574.488	556.795	589.653	1.05901	1
rno-mir-3099	7578.24	7825.71	7366.12	0.941271	1
rno-mir-22-3p	516.683	542.296	494.728	0.912284	1
rno-mir-666-5p	75.889	71.5487	79.6092	1.11266	1
rno-mir-139-5p	282.18	273.083	289.979	1.06187	1
rno-mir-28-5p	883.118	908.281	861.55	0.948549	1
rno-mir-340-5p	514.837	497.92	529.338	1.0631	1
rno-mir-378a-3p	4134.2	4016.1	4235.43	1.05461	1
rno-mir-135a*	69.6376	71.974	67.635	0.939714	1
rno-mir-182	246.278	221.618	267.415	1.20665	1
rno-mir-505-5p	37.994	39.1876	36.9709	0.943435	1
rno-mir-29b-3p	2023.11	2137.99	1924.64	0.900211	1
rno-mir-9a-5p	98487.8	95360.8	101168	1.0609	1
rno-mir-34c-3p	54.5907	57.6857	51.9378	0.900357	1
rno-mir-125a-3p	188.911	193.581	184.908	0.955197	1
rno-mir-125b-2_hairp	22.6403	23.2317	22.1333	0.952719	1
rno-mir-30e-3p	2410.06	2351.72	2460.06	1.04607	1
rno-mir-296-5p	34.9974	36.8307	33.4259	0.907556	1
rno-mir-328a_hairp	15.8246	16.4106	15.3224	0.933689	1
rno-mir-98-5p	18739	19141.4	18394	0.960958	1
rno-mir-6215	463.977	496.562	436.047	0.878131	1
rno-mir-137-3p	1880.77	1915.93	1850.63	0.965922	1
rno-mir-874-3p	17.1585	17.8343	16.5793	0.929629	1
rno-mir-148b-3p	1497.67	1521.13	1477.57	0.971365	1
rno-mir-93-5p	269.639	266.153	272.626	1.02432	1
rno-mir-134_hairp	20.7713	21.1336	20.4608	0.968165	1
rno-mir-138-1_hairp	67.6864	71.8206	64.1429	0.893098	1
rno-let-7b-5p	44936.5	43392.6	46259.9	1.06608	1
rno-mir-7a-2_hairp	124.825	121.8	127.418	1.04612	1
rno-mir-298*	13.0998	12.6248	13.507	1.06988	1
rno-let-7c-2_hairp	16.0407	16.8013	15.3887	0.91592	1
rno-mir-411-3p	220.63	215.61	224.932	1.04324	1
rno-mir-30c-1-3p	130.486	134.802	126.786	0.940532	1
rno-mir-369-3p	2261.89	2211.72	2304.9	1.04213	1
rno-mir-495	389.022	401.203	378.58	0.943612	1
rno-mir-664-3p	187.426	193.757	181.999	0.939315	1
rno-mir-322_hairp	9.57266	9.14462	9.93955	1.08693	1
rno-mir-485-5p	743.991	724.584	760.625	1.04974	1
rno-mir-322-5p	152.161	148.174	155.579	1.04997	1
rno-mir-543-3p	639.13	625.916	650.456	1.03921	1
rno-mir-323_hairp	225.288	229.069	222.046	0.969341	1
rno-mir-411-5p	1348.6	1322.51	1370.96	1.03663	1
rno-mir-185_hairp	15.2141	15.5634	14.9147	0.958324	1
rno-mir-151_hairp	163.474	158.401	167.822	1.05948	1
rno-mir-672-5p	3969.27	4069.29	3883.54	0.954353	1
rno-mir-138-5p	529.524	536.481	523.561	0.975916	1
rno-mir-344b-2-3p	93.6509	96.2753	91.4014	0.949375	1
rno-mir-107-3p	481.394	489.235	474.674	0.970236	1
rno-mir-298-3p	29.9066	30.3358	29.5386	0.97372	1
rno-mir-375-3p	1596.47	1641.53	1557.85	0.949022	1
rno-mir-212-5p	277.868	275.229	280.131	1.01781	1
rno-mir-145-3p	35.3124	34.6045	35.9192	1.03799	1
rno-mir-122-5p	50.0386	50.7316	49.4447	0.974633	1
rno-mir-199a-3p	91.4696	88.7397	93.8096	1.05713	1
rno-mir-219-2_hairp	66.3236	64.378	67.9913	1.05613	1
rno-mir-760-3p	2330	2361.84	2302.71	0.974962	1
rno-mir-1843-5p	3530.51	3586.57	3482.45	0.970972	1
rno-mir-141-3p	35.0219	33.907	35.9775	1.06106	1
rno-mir-127-5p	1585.3	1567.95	1600.17	1.02055	1
rno-mir-136_hairp	306.071	303.326	308.425	1.01681	1
rno-mir-135a-3p	356.46	351.876	360.39	1.0242	1
rno-let-7i-5p	91563.8	90753.9	92258.1	1.01657	1
rno-mir-434-3p	6577.02	6518.74	6626.97	1.0166	1
rno-mir-203a-3p	152.692	150.974	154.165	1.02114	1
rno-mir-434-5p	296.845	299.826	294.29	0.981538	1
rno-mir-9a-3p	3105.41	3089.15	3119.34	1.00977	1
rno-mir-760_hairp	1660.95	1644.48	1675.06	1.0186	1
rno-mir-219-2-3p	1060.08	1072.63	1049.32	0.978262	1
rno-mir-3099_hairp	13.0787	13.1331	13.0321	0.99231	1
rno-mir-6331	165.565	164.983	166.064	1.00655	1
rno-mir-126a-5p	92.004	91.6005	92.3498	1.00818	1
rno-mir-361-5p	879.114	877.013	880.914	1.00445	1
rno-mir-488-3p	222.222	221.507	222.835	1.006	1
rno-mir-499-5p	164.301	164.943	163.751	0.992771	1
rno-let-7e-5p	45195.7	45371.3	45045.2	0.992814	1
rno-mir-770-5p	82.5262	82.8898	82.2145	0.991852	1
rno-mir-3593_hairp	10.3976	10.4418	10.3597	0.992138	1
rno-mir-219-5p	18.5557	18.6208	18.5	0.993511	1
rno-mir-200b-3p	39.9572	39.6059	40.2584	1.01647	1
rno-mir-383-5p	13137.6	13095.1	13174	1.00602	1
rno-mir-342-5p	392.188	391.299	392.95	1.00422	1
rno-mir-30b-5p	499.418	501.167	497.918	0.993517	1
rno-mir-7a-2-3p	152.964	152.744	153.152	1.00267	1
rno-mir-425-5p	141.302	141.079	141.493	1.00293	1
rno-mir-493-5p	41.1355	41.0425	41.2153	1.00421	1
rno-mir-7a-5p	214526	214759	214326	0.997982	1
rno-mir-1843-3p	120.193	120.111	120.263	1.00127	1
rno-mir-144-5p	110.915	111.081	110.774	0.99724	1
rno-mir-431_hairp	142.603	142.544	142.653	1.00076	1
rno-mir-3596b_hairp	11.384	11.393	11.3762	0.998528	1
rno-mir-1224	4097.67	4099.67	4095.95	0.999091	1
rno-mir-328a-3p	1562.55	1562.79	1562.34	0.999715	1
rno-mir-154-5p	16.4628	16.4595	16.4657	1.00038	1
rno-mir-138-2-3p	22.5915	22.5951	22.5884	0.999707	1
rno-mir-487b_hairp	28.8978	28.8905	28.9041	1.00047	1
rno-mir-770-3p	1703.88	1704.02	1703.75	0.999842	1
rno-mir-299a-5p	<10
rno-mir-370_hairp	<10
rno-mir-3075_hairp	<10
rno-mir-300_hairp	<10
rno-mir-187*	<10
rno-mir-339-3p	<10
rno-mir-344b-1_hairp	<10
rno-mir-3557_hairp	<10
rno-mir-26b_hairp	<10
rno-mir-187_hairp	<10
rno-mir-935	<10
rno-mir-551b-3p	<10
rno-mir-217-5p	<10
rno-mir-382_hairp	<10
rno-mir-541_hairp	<10
rno-mir-92b_hairp	<10
rno-mir-466c_hairp	<10
rno-mir-505-3p	<10
rno-mir-23a_hairp	<10
rno-mir-23b_hairp	<10
rno-mir-207_hairp	<10
rno-mir-3585-5p	<10
rno-mir-1249	<10
rno-mir-30e_hairp	<10
rno-mir-153_hairp	<10
rno-mir-455*	<10
rno-mir-429	<10
rno-mir-205	<10
rno-mir-223-3p	<10
rno-mir-3558_hairp	<10
rno-mir-27a-5p	<10
rno-mir-466b-1_hairp	<10
rno-mir-15b-3p	<10
rno-mir-3556b_hairp	<10
rno-mir-337-3p	<10
rno-mir-29b-2_hairp	<10
rno-let-7e-3p	<10
rno-mir-217_hairp	<10
rno-mir-582-5p	<10
rno-mir-340_hairp	<10
rno-mir-193-3p	<10
rno-mir-128-1-5p	<10
rno-mir-200b-5p	<10
rno-mir-412*	<10
rno-mir-150_hairp	<10
rno-mir-3594-5p	<10
rno-mir-204_hairp	<10
rno-mir-126a_hairp	<10
rno-mir-219-1-3p	<10
rno-mir-490-5p	<10
rno-mir-146a_hairp	<10
rno-mir-23a-5p	<10
rno-mir-222_hairp	<10
rno-mir-146b_hairp	<10
rno-mir-142-5p	<10
rno-mir-504*	<10
rno-mir-30c-2_hairp	<10
rno-mir-134-3p	<10
rno-mir-449a-5p	<10
rno-mir-6318	<10
rno-mir-6215_hairp	<10
rno-mir-489-5p	<10
rno-mir-140_hairp	<10
rno-mir-346_hairp	<10
rno-mir-351-3p	<10
rno-mir-328b_hairp	<10
rno-mir-378a-5p	<10
rno-mir-494_hairp	<10
rno-let-7i-3p	<10
rno-mir-181c_hairp	<10
rno-mir-6322_hairp	<10
rno-mir-679_hairp	<10
rno-mir-297	<10
rno-mir-412_hairp	<10
rno-mir-1224*	<10
rno-mir-3550_hairp	<10
rno-mir-341_hairp	<10
rno-mir-3596c_hairp	<10
rno-mir-6333_hairp	<10
rno-mir-19a-3p	<10
rno-mir-216b_hairp	<10
rno-mir-6329	<10
rno-mir-298_hairp	<10
rno-mir-99a-3p	<10
rno-mir-214_hairp	<10
rno-mir-511-3p	<10
rno-mir-330_hairp	<10
rno-mir-653_hairp	<10
rno-mir-352_hairp	<10
rno-mir-130b-3p	<10
rno-mir-877_hairp	<10
rno-mir-214-3p	<10
rno-mir-3542_hairp	<10
rno-mir-143-5p	<10
rno-mir-6334_hairp	<10
rno-mir-711_hairp	<10
rno-mir-6324	<10
rno-mir-150-3p	<10
rno-mir-3102	<10
rno-mir-425_hairp	<10
rno-mir-345_hairp	<10
rno-mir-331-5p	<10
rno-mir-327_hairp	<10
rno-mir-183-3p	<10
rno-mir-106b_hairp	<10
rno-mir-299a_hairp	<10
rno-mir-96-5p	<10
rno-mir-466b-2_hairp	<10
rno-mir-350	<10
rno-mir-496-5p	<10
rno-mir-450a_hairp	<10
rno-mir-425*	<10
rno-mir-324_hairp	<10
rno-mir-326_hairp	<10
rno-mir-128-2_hairp	<10
rno-mir-135a_hairp	<10
rno-mir-342_hairp	<10
rno-mir-344i	<10
rno-mir-6314	<10
rno-mir-19a_hairp	<10
rno-mir-6325	<10
rno-mir-935_hairp	<10
rno-mir-3557-3p	<10
rno-mir-540-5p	<10
rno-mir-145_hairp	<10
rno-mir-221_hairp	<10
rno-mir-30d_hairp	<10
rno-mir-672_hairp	<10
rno-let-7b_hairp	<10
rno-mir-191a_hairp	<10
rno-mir-484_hairp	<10
rno-mir-463_hairp	<10
rno-mir-200c_hairp	<10
rno-mir-26a-3p	<10
rno-mir-3562	<10
rno-mir-152_hairp	<10
rno-mir-218a-2-3p	<10
rno-mir-31a_hairp	<10
rno-mir-351_hairp	<10
rno-mir-195-3p	<10
rno-mir-879_hairp	<10
rno-mir-181b-1-3p	<10
rno-mir-6319_hairp	<10
rno-mir-34c_hairp	<10
rno-mir-425-3p	<10
rno-mir-509-3p	<10
rno-mir-30d-3p	<10
rno-mir-3559-3p	<10
rno-mir-365-5p	<10
rno-mir-144_hairp	<10
rno-mir-3558-3p	<10
rno-mir-93-3p	<10
rno-mir-1912-3p	<10
rno-mir-3544	<10
rno-mir-3074_hairp	<10
rno-mir-879-3p	<10
rno-mir-6317_hairp	<10
rno-mir-378b	<10
rno-mir-139_hairp	<10
rno-mir-3596a	<10
rno-mir-761_hairp	<10
rno-mir-872_hairp	<10
rno-mir-29c_hairp	<10
rno-mir-378a_hairp	<10
rno-mir-194-3p	<10
rno-mir-3562_hairp	<10
rno-mir-211-5p	<10
rno-mir-3553_hairp	<10
rno-mir-3584_hairp	<10
rno-mir-349_hairp	<10
rno-mir-421-5p	<10
rno-mir-543*	<10
rno-mir-1306-5p	<10
rno-mir-667_hairp	<10
rno-mir-3541_hairp	<10
rno-mir-208b_hairp	<10
rno-mir-466b-1*	<10
rno-mir-6327_hairp	<10
rno-mir-490-3p	<10
rno-mir-501_hairp	<10
rno-mir-410-5p	<10
rno-mir-21_hairp	<10
rno-mir-490_hairp	<10
rno-mir-130b_hairp	<10
rno-mir-3568*	<10
rno-mir-3548_hairp	<10
rno-mir-2985*	<10
rno-mir-224_hairp	<10
rno-mir-666_hairp	<10
rno-mir-31b_hairp	<10
rno-mir-9a-1_hairp	<10
rno-mir-181d-3p	<10
rno-mir-3560_hairp	<10
rno-mir-183_hairp	<10
rno-mir-186_hairp	<10
rno-mir-764-5p	<10
rno-mir-3585-3p	<10
rno-mir-378b_hairp	<10
rno-mir-1949	<10
rno-mir-20b_hairp	<10
rno-mir-6315	<10
rno-mir-675_hairp	<10
rno-mir-540_hairp	<10
rno-mir-107_hairp	<10
rno-mir-455_hairp	<10
rno-mir-488-5p	<10
rno-mir-743a_hairp	<10
rno-mir-3592_hairp	<10
rno-mir-344a-2_hairp	<10
rno-mir-501-5p	<10
rno-mir-615_hairp	<10
rno-mir-678_hairp	<10
rno-mir-218a-2_hairp	<10
rno-mir-141_hairp	<10
rno-mir-30c-1_hairp	<10
rno-mir-200a_hairp	<10
rno-mir-3589_hairp	<10
rno-mir-3570_hairp	<10
rno-mir-34a_hairp	<10
rno-mir-551b_hairp	<10
rno-mir-483-3p	<10
rno-mir-16-3p	<10
rno-mir-193_hairp	<10
rno-mir-196a_hairp	<10
rno-mir-741_hairp	<10
rno-mir-3065_hairp	<10
rno-mir-100_hairp	<10
rno-mir-203a_hairp	<10
rno-mir-1224_hairp	<10
rno-mir-184_hairp	<10
rno-mir-743b_hairp	<10
rno-mir-17-1_hairp	<10
rno-mir-191b_hairp	<10
rno-mir-6216	<10
rno-mir-876_hairp	<10
rno-mir-181a-2_hairp	<10
rno-mir-3556a_hairp	<10
rno-mir-194-2_hairp	<10
rno-mir-598-5p	<10
rno-mir-1912_hairp	<10
rno-mir-326-5p	<10
rno-mir-215_hairp	<10
rno-mir-3564_hairp	<10
rno-mir-3583-3p	<10
rno-mir-126b_hairp	<10
rno-mir-1949_hairp	<10
rno-mir-93_hairp	<10
rno-mir-881_hairp	<10
rno-mir-3577	<10
rno-mir-3544*	<10
rno-mir-503_hairp	<10
rno-mir-542_hairp	<10
rno-mir-6323_hairp	<10
rno-mir-3577_hairp	<10
rno-mir-1306_hairp	<10
rno-mir-381-5p	<10
rno-mir-19b-2_hairp	<10
rno-mir-129-1_hairp	<10
rno-mir-291a_hairp	<10
rno-mir-3542	<10
rno-mir-3571_hairp	<10
rno-mir-347*	<10
rno-mir-6315_hairp	<10
rno-mir-222-5p	<10
rno-mir-130a_hairp	<10
rno-mir-19b-1_hairp	<10
rno-mir-17-2_hairp	<10
rno-mir-3543_hairp	<10
rno-mir-3547*	<10
rno-mir-671*	<10
rno-mir-101a-5p	<10
rno-mir-99b_hairp	<10
rno-mir-3542*	<10
rno-mir-363_hairp	<10
rno-mir-347_hairp	<10
rno-mir-3552*	<10
rno-mir-92a-1-5p	<10
rno-mir-181b-2_hairp	<10
rno-mir-92a-2_hairp	<10
rno-mir-338_hairp	<10
rno-mir-451_hairp	<10
rno-mir-328b-3p	<10
rno-mir-216a-3p	<10
rno-mir-10b-3p	<10
rno-mir-15b_hairp	<10
rno-mir-343_hairp	<10
rno-mir-3570	<10
rno-mir-380_hairp	<10
rno-mir-203b_hairp	<10
rno-mir-201-5p	<10
rno-mir-875_hairp	<10
rno-mir-3596a*	<10
rno-mir-544-5p	<10
rno-mir-181a-1_hairp	<10
rno-mir-377_hairp	<10
rno-mir-3590-3p	<10
rno-mir-339_hairp	<10
rno-mir-3578	<10
rno-mir-146a-3p	<10
rno-mir-107-5p	<10
rno-mir-294_hairp	<10
rno-mir-130a-5p	<10
rno-mir-881-3p	<10
rno-mir-3546	<10
rno-mir-3120	<10
rno-mir-542-5p	<10
rno-mir-133a-3p	<10
rno-let-7f-1-3p	<10
rno-mir-673-3p	<10
rno-mir-188-5p	<10
rno-mir-3065-5p	<10
rno-mir-24-1_hairp	<10
rno-mir-471_hairp	<10
rno-mir-484	<10
rno-mir-362-3p	<10
rno-mir-23b-5p	<10
rno-mir-758-5p	<10
rno-mir-215	<10
rno-mir-551b-5p	<10
rno-mir-210_hairp	<10
rno-mir-325_hairp	<10
rno-mir-489_hairp	<10
rno-mir-30a_hairp	<10
rno-mir-195_hairp	<10
rno-mir-3561_hairp	<10
rno-mir-665_hairp	<10
rno-mir-223_hairp	<10
rno-mir-196c_hairp	<10
rno-mir-668*	<10
rno-mir-221*	<10
rno-mir-412-3p	<10
rno-mir-1306-3p	<10
rno-mir-3552	<10
rno-mir-3072	<10
rno-mir-301a-5p	<10
rno-mir-20a-3p	<10
rno-mir-196a-5p	<10
rno-mir-24-1-5p	<10
rno-mir-3541	<10
rno-mir-466c-3p	<10
rno-mir-383-3p	<10
rno-mir-32-3p	<10
rno-mir-547-5p	<10
rno-mir-802-3p	<10
rno-mir-146b-3p	<10
rno-mir-224-3p	<10
rno-mir-201-3p	<10
rno-mir-181b-2-3p	<10
rno-mir-678	<10
rno-mir-465-5p	<10
rno-mir-496_hairp	<10
rno-mir-1188_hairp	<10
rno-mir-292_hairp	<10
rno-mir-504_hairp	<10
rno-mir-6318_hairp	<10
rno-mir-92a-1_hairp	<10
rno-mir-135b_hairp	<10
rno-mir-200b_hairp	<10
rno-mir-3549_hairp	<10
rno-mir-10a_hairp	<10
rno-mir-350_hairp	<10
rno-mir-6332_hairp	<10
rno-mir-3574_hairp	<10
rno-mir-3582_hairp	<10
rno-mir-133b_hairp	<10
rno-mir-103-2_hairp	<10
rno-mir-3568_hairp	<10
rno-mir-206_hairp	<10
rno-mir-532_hairp	<10
rno-mir-216a_hairp	<10
rno-mir-6316_hairp	<10
rno-mir-497_hairp	<10
rno-mir-3578_hairp	<10
rno-mir-362_hairp	<10
rno-mir-3575_hairp	<10
rno-mir-129-2*	<10
rno-mir-350*	<10
rno-mir-3074*	<10
rno-mir-544*	<10
rno-mir-3570*	<10
rno-mir-194-1*	<10
rno-mir-145*	<10
rno-mir-466b-1-3p	<10
rno-mir-543-5p	<10
rno-mir-362-5p	<10
rno-mir-448-5p	<10
rno-mir-487b-5p	<10
rno-mir-103-2-5p	<10
rno-mir-455-5p	<10
rno-mir-483-5p	<10
rno-mir-18a-3p	<10
rno-mir-200a-5p	<10
rno-mir-301b-3p	<10
rno-mir-3594-3p	<10
rno-mir-363-3p	<10
rno-mir-6327	<10
rno-mir-874-5p	<10
rno-mir-144-3p	<10
rno-mir-544-3p	<10
rno-mir-26b-3p	<10
rno-mir-218a-1-3p	<10
rno-mir-32-5p	<10
rno-mir-141-5p	<10
rno-mir-216a-5p	<10
rno-mir-328a-5p	<10
rno-mir-33-3p	<10
rno-mir-3572	<10
rno-mir-6321	<10
rno-mir-3550	<10
rno-mir-377-5p	<10
rno-mir-1188-3p	<10
rno-mir-500-5p	<10
rno-mir-875	<10
rno-mir-203b-3p	<10
rno-mir-876	<10
rno-mir-20b-5p	<10
rno-mir-216b-3p	<10
rno-let-7a-2-3p	<10
rno-mir-376c-5p	<10
rno-mir-147	<10
rno-mir-1193-5p	<10
rno-mir-223-5p	<10
rno-mir-743a-3p	<10
rno-mir-6319	<10
rno-mir-9b-5p	<10
rno-mir-471-3p	<10
rno-mir-802-5p	<10
rno-mir-17-2-3p	<10
rno-mir-3075	<10
rno-mir-3593-3p	<10
rno-mir-9b-3p	<10
rno-mir-196c-5p	<10
rno-mir-3580-3p	<10
rno-mir-760-5p	<10
rno-mir-10a-3p	<10
rno-mir-494-5p	<10
rno-mir-509-5p	<10
rno-mir-363-5p	<10
rno-mir-186-3p	<10
rno-mir-466d	<10
rno-mir-664-1-5p	<10
rno-mir-3065-3p	<10
rno-mir-871-3p	<10
rno-mir-615	<10
rno-mir-3569	<10
rno-mir-675-5p	<10
rno-mir-6328	<10
rno-mir-471-5p	<10
rno-mir-742-5p	<10
rno-mir-208a-3p	<10
rno-mir-21-3p	<10
rno-mir-6317	<10
rno-mir-6333	<10
rno-mir-3586-3p	<10
rno-mir-122-3p	<10
rno-mir-133b-3p	<10
rno-mir-3548	<10
rno-mir-203a-5p	<10
rno-mir-497-3p	<10
rno-mir-101b-5p	<10
rno-mir-202-3p	<10
rno-mir-349	<10
rno-mir-3580-5p	<10
rno-mir-883-5p	<10
rno-mir-3586-5p	<10
rno-mir-1-5p	<10
rno-mir-295-5p	<10
rno-mir-3576	<10
rno-mir-463-5p	<10
rno-mir-628	<10
rno-mir-24-2_hairp	<10
rno-mir-702_hairp	<10
rno-mir-543_hairp	<10
rno-mir-329_hairp	<10
rno-mir-483_hairp	<10
rno-mir-22_hairp	<10
rno-mir-182_hairp	<10
rno-mir-16_hairp	<10
rno-mir-3594_hairp	<10
rno-mir-410_hairp	<10
rno-mir-30b_hairp	<10
rno-mir-495_hairp	<10
rno-mir-27a_hairp	<10
rno-mir-466d_hairp	<10
rno-mir-211_hairp	<10
rno-mir-138-2_hairp	<10
rno-mir-128-1_hairp	<10
rno-mir-374_hairp	<10
rno-mir-218a-1_hairp	<10
rno-mir-6325_hairp	<10
rno-mir-376c_hairp	<10
rno-mir-6321_hairp	<10
rno-mir-6328_hairp	<10
rno-mir-344b-2_hairp	<10
rno-mir-148b_hairp	<10
rno-mir-205_hairp	<10
rno-mir-301b_hairp	<10
rno-mir-493_hairp	<10
rno-mir-3586_hairp	<10
rno-mir-3566_hairp	<10
rno-mir-421_hairp	<10
rno-mir-181d_hairp	<10
rno-mir-6216_hairp	<10
rno-mir-3573_hairp	<10
rno-mir-25_hairp	<10
rno-mir-3120_hairp	<10
rno-mir-544_hairp	<10
rno-mir-218b_hairp	<10
rno-mir-3572_hairp	<10
rno-mir-28_hairp	<10
rno-mir-449a_hairp	<10
rno-mir-96_hairp	<10
rno-mir-181b-1_hairp	<10
rno-mir-18a_hairp	<10
rno-mir-154_hairp	<10
rno-mir-194-1_hairp	<10
rno-mir-133a_hairp	<10
rno-mir-6329_hairp	<10
rno-mir-449c_hairp	<10
rno-mir-296_hairp	<10
rno-mir-598_hairp	<10
rno-mir-291b_hairp	<10
rno-mir-874_hairp	<10
rno-mir-3585_hairp	<10
rno-mir-878_hairp	<10
rno-mir-336_hairp	<10
rno-mir-465_hairp	<10
rno-mir-103-1_hairp	<10
rno-mir-9b-3_hairp	<10
rno-mir-3583_hairp	<10
rno-mir-105_hairp	<10
rno-mir-122_hairp	<10
rno-mir-32_hairp	<10
rno-mir-499_hairp	<10
rno-mir-802_hairp	<10
rno-mir-192_hairp	<10
rno-mir-632_hairp	<10
rno-mir-6326_hairp	<10
rno-mir-9b-1_hairp	<10
rno-mir-673_hairp	<10
rno-mir-6314_hairp	<10
rno-mir-299b_hairp	<10
rno-mir-20a_hairp	<10
rno-mir-344a-1_hairp	<10
rno-mir-6330_hairp	<10
rno-mir-3552_hairp	<10
rno-mir-511_hairp	<10
rno-mir-208a_hairp	<10
rno-mir-196b_hairp	<10
rno-mir-3559_hairp	<10
rno-mir-3576_hairp	<10
rno-mir-547_hairp	<10
rno-mir-3587_hairp	<10
rno-mir-188_hairp	<10
rno-mir-3595_hairp	<10
rno-mir-3588_hairp	<10
rno-mir-880_hairp	<10
rno-mir-3579_hairp	<10
rno-mir-1_hairp	<10
rno-mir-3546_hairp	<10
rno-mir-429_hairp	<10
rno-mir-301a_hairp	<10
rno-mir-3591_hairp	<10
rno-mir-758_hairp	<10
rno-mir-500_hairp	<10
rno-mir-2964_hairp	<10
rno-mir-3596a_hairp	<10
rno-mir-190a_hairp	<10
rno-mir-3580_hairp	<10
rno-mir-9b-2_hairp	<10
rno-mir-219-1_hairp	<10
rno-mir-33_hairp	<10
rno-mir-202_hairp	<10
rno-mir-664-2_hairp	<10
rno-mir-293_hairp	<10
rno-mir-759_hairp	<10
rno-mir-3569_hairp	<10
rno-mir-10b_hairp	<10
rno-mir-568_hairp	<10
rno-mir-742_hairp	<10
rno-mir-290_hairp	<10
rno-mir-509_hairp	<10
rno-mir-3551_hairp	<10
rno-mir-124-1_hairp	<10
rno-mir-9a-2_hairp	<10
rno-mir-592_hairp	<10
rno-mir-664-1_hairp	<10
rno-mir-3596d_hairp	<10
rno-mir-3590_hairp	<10
rno-mir-201_hairp	<10
rno-mir-871_hairp	<10
rno-mir-883_hairp	<10
rno-mir-299*	<10
rno-mir-140*	<10
rno-mir-341*	<10
rno-mir-495*	<10
rno-mir-337*	<10
rno-mir-3567*	<10
rno-mir-1249*	<10
rno-mir-146b*	<10
rno-mir-3565*	<10
rno-mir-323*	<10
rno-mir-382*	<10
rno-mir-664-2*	<10
rno-mir-143*	<10
rno-mir-330*	<10
rno-mir-876*	<10
rno-let-7e*	<10
rno-mir-207*	<10
rno-mir-301b*	<10
rno-mir-7b*	<10
rno-mir-126*	<10
rno-mir-150*	<10
rno-mir-483*	<10
rno-mir-147*	<10
rno-mir-3562*	<10
rno-mir-328a*	<10
rno-mir-3587*	<10
rno-mir-494*	<10
rno-mir-3550*	<10
rno-mir-151*	<10
rno-mir-3574*	<10
rno-mir-875*	<10
rno-mir-30a*	<10
rno-mir-30c-2*	<10
rno-mir-3582*	<10
rno-mir-3596c*	<10
rno-mir-664-1*	<10
rno-mir-935*	<10

## Sheet: P21 vs P21.4
miRNA	MEAN_21C421H	MEAN_21C4	MEAN_21HF	MEAN_21HF/21C4	BY
rno-mir-125b-2-3p	388.236	553.497	293.8	0.530808	0.00428652
rno-mir-409a_hairp	1419.31	2067.2	1049.08	0.507491	0.0128665
rno-mir-30a-3p	423.634	574.263	337.561	0.587816	0.0216753
rno-mir-29b-1_hairp	27.6085	45.0983	17.6144	0.390577	0.0664395
rno-mir-466b-2-3p	42.3741	17.7449	56.4479	3.18108	0.0829935
rno-mir-764-3p	27.0953	5.81438	39.2558	6.7515	0.0859911
rno-mir-212-3p	481.895	227.331	627.36	2.75968	0.0900404
rno-mir-382-5p	4942.66	6713.16	3930.94	0.585558	0.0900404
rno-mir-671	42.502	66.2774	28.916	0.436288	0.0900404
rno-mir-300-5p	36.0918	22.391	43.9208	1.96154	0.0900404
rno-mir-377-3p	31.1634	14.8458	40.4878	2.72722	0.0900404
rno-mir-330_hairp	12.1553	4.30749	16.6397	3.86297	0.0900404
rno-mir-23b_hairp	10.1702	25.576	1.36691	0.053445	0.0900404
rno-let-7c-1_hairp	396.987	645.377	255.05	0.395195	0.0906012
rno-mir-376a-3p	457.843	206.688	601.36	2.90951	0.0906012
rno-mir-666-3p	65.1304	28.5233	86.0488	3.01679	0.0943919
rno-mir-28-3p	233.466	332.957	176.615	0.530442	0.0943919
rno-mir-300-3p	1446.63	993.176	1705.75	1.71747	0.099992
rno-mir-224-5p	23.4309	36.0344	16.2288	0.45037	0.111055
rno-mir-218a-2-3p	9.71833	0.745133	14.8459	19.9238	0.114217
rno-let-7e-3p	12.9781	0.745133	19.9683	26.7983	0.117223
rno-mir-1843-3p	226.752	148.516	271.459	1.82781	0.117223
rno-mir-29a-5p	30.2528	6.9375	43.5758	6.2812	0.117223
rno-mir-873-3p	222.564	315.641	169.377	0.536612	0.117223
rno-mir-181a-2-3p	45.2761	105.477	10.8759	0.103112	0.117223
rno-mir-299a-5p	17.7692	0.745133	27.4972	36.9025	0.117223
rno-mir-1188-5p	474.078	699.947	345.01	0.492909	0.117223
rno-mir-139_hairp	13.1622	0.745133	20.2576	27.1866	0.12395
rno-mir-344g_hairp	211.308	45.4546	306.081	6.73379	0.12395
rno-let-7a-5p	142749	228277	93876.4	0.411239	0.12395
rno-mir-3102	104.303	174.398	64.249	0.368405	0.129436
rno-let-7c-5p	298262	469827	200224	0.426166	0.129436
rno-mir-344i_hairp	67.3149	37.163	84.5446	2.27497	0.142448
rno-mir-193-3p	10.907	0.745133	16.7138	22.4307	0.14626
rno-mir-421*	44.3937	35.1339	49.6849	1.41416	0.15083
rno-mir-412_hairp	30.1105	0.745133	46.8907	62.9293	0.15083
rno-mir-412*	37.4746	18.4994	48.3175	2.61184	0.152597
rno-mir-487b_hairp	90.911	24.0308	129.128	5.37346	0.155139
rno-mir-489-3p	153.367	23.0335	227.843	9.89179	0.161981
rno-mir-134_hairp	26.9609	17.9122	32.1316	1.79384	0.161981
rno-mir-339-3p	29.3992	68.0188	7.33092	0.107778	0.163709
rno-let-7b-5p	92352.3	144605	62493.6	0.432168	0.163709
rno-let-7f-5p	57689.6	88424.4	40126.9	0.453799	0.167138
rno-mir-29b-2_hairp	19.1368	6.55749	26.3249	4.01448	0.167138
rno-mir-935	46.3622	19.9801	61.4378	3.07495	0.173873
rno-mir-23a_hairp	15.6361	35.2566	4.42431	0.125489	0.208172
rno-mir-503-5p	28.6793	8.56094	40.1755	4.69288	0.208172
rno-mir-337-3p	10.2051	0.745133	15.6107	20.9503	0.208172
rno-mir-130b-3p	17.6908	5.60893	24.5947	4.38492	0.211944
rno-mir-6215_hairp	20.8528	0.745133	32.3429	43.4056	0.222633
rno-mir-369-5p	362.666	563.59	247.852	0.439774	0.240166
rno-mir-29a-3p	4277.23	2817.94	5111.11	1.81378	0.240166
rno-mir-505-3p	14.8141	5.89493	19.9108	3.37762	0.24091
rno-mir-135a*	51.3565	72.8228	39.0901	0.536784	0.24091
rno-let-7d-3p	734.56	1090.89	530.94	0.486701	0.24091
rno-mir-668_hairp	63.7284	31.4309	82.1841	2.61475	0.245641
rno-mir-673-5p	15.2435	31.1882	6.13226	0.196622	0.246025
rno-mir-666-5p	173.15	112.233	207.96	1.85292	0.252477
rno-mir-708_hairp	19.8339	6.86362	27.2455	3.96955	0.252477
rno-mir-34c-5p	589.457	432.955	678.887	1.56803	0.287863
rno-mir-185_hairp	24.9292	7.76547	34.737	4.47327	0.289936
rno-mir-125b-2_hairp	43.5993	19.1535	57.5684	3.00563	0.289936
rno-mir-376b-3p	6104.99	4682.06	6918.1	1.47758	0.291364
rno-mir-138-1-3p	26.2219	12.6839	33.958	2.67724	0.291364
rno-let-7i_hairp	114.459	151.666	93.1975	0.61449	0.291364
rno-mir-497-5p	56.0677	23.2927	74.7962	3.21114	0.291364
rno-mir-365-3p	95.301	36.255	129.042	3.55928	0.295658
rno-mir-323_hairp	1324.8	833.296	1605.66	1.92687	0.298426
rno-mir-212_hairp	11.7857	16.9849	8.81467	0.518971	0.305781
rno-mir-501-3p	97.5878	158.993	62.4989	0.393091	0.305781
rno-mir-872-3p	107.97	48.1583	142.148	2.95167	0.316691
rno-mir-500-3p	71.3116	46.6894	85.3814	1.82871	0.316691
rno-mir-326-3p	148.021	78.7108	187.626	2.38374	0.318902
rno-mir-29b-3p	559.698	208.394	760.444	3.64908	0.318902
rno-mir-352	212.855	322.352	150.285	0.466215	0.336265
rno-let-7i-5p	45536.9	63774.2	35115.6	0.550623	0.336265
rno-mir-124-3p	2681.79	2225.02	2942.81	1.3226	0.34304
rno-mir-708-5p	404.957	312.222	457.948	1.46674	0.343728
rno-mir-223-3p	28.6247	0.745133	44.5558	59.7958	0.345289
rno-mir-410-3p	782.941	221.817	1103.58	4.9752	0.345289
rno-mir-29c-3p	661.526	209.257	919.966	4.39633	0.345289
rno-mir-376a-5p	143.519	94.997	171.247	1.80265	0.345289
rno-mir-146a-5p	358.67	465.753	297.479	0.638706	0.345289
rno-mir-135b-3p	11.5326	7.01126	14.1162	2.01336	0.345289
rno-mir-335_hairp	587.655	746.342	496.976	0.665882	0.345289
rno-mir-29c-5p	11.9871	8.39635	14.039	1.67203	0.352644
rno-mir-532-3p	86.9827	43.3221	111.932	2.58371	0.354505
rno-mir-93-5p	271.225	318.523	244.197	0.766654	0.354505
rno-mir-433-5p	174.308	99.7978	216.885	2.17324	0.354505
rno-mir-380-5p	414.712	552.532	335.958	0.608033	0.354505
rno-mir-191a-3p	16.8717	28.4893	10.2331	0.35919	0.354505
rno-mir-434-5p	517.476	352.562	611.712	1.73505	0.361092
rno-mir-411-3p	419.384	288.813	493.996	1.71043	0.361782
rno-mir-6320_hairp	17.559	29.7486	10.5936	0.356103	0.363284
rno-mir-674_hairp	46.1436	17.6856	62.4053	3.5286	0.372055
rno-mir-7a-2_hairp	74.9522	54.5321	86.6208	1.58844	0.372055
rno-mir-18a-5p	77.6725	109.315	59.591	0.545131	0.372055
rno-mir-137_hairp	16.0438	10.2204	19.3714	1.89537	0.372055
rno-mir-138-1_hairp	31.5759	47.7941	22.3084	0.46676	0.372055
rno-mir-668	487.363	358.257	561.138	1.5663	0.372055
rno-mir-26a_hairp	18.3931	11.2664	22.4655	1.99403	0.372055
rno-mir-877	102.542	74.2746	118.695	1.59806	0.372055
rno-mir-539-3p	495.735	375.584	564.393	1.50271	0.372055
rno-mir-154-5p	50.318	14.1933	70.9608	4.99961	0.372248
rno-mir-30e-3p	962.566	1144.96	858.341	0.749669	0.372248
rno-mir-299a_hairp	10.1762	0.745133	15.5654	20.8894	0.375107
rno-mir-667-5p	69.3264	89.7275	57.6687	0.642709	0.383401
rno-mir-1839-3p	49.64	95.6134	23.3695	0.244417	0.383401
rno-mir-125a_hairp	50.6485	22.1884	66.9115	3.01561	0.389804
rno-mir-30b-5p	1069.88	677.737	1293.96	1.90924	0.389804
rno-let-7c-1-3p	51.8431	26.8354	66.1333	2.4644	0.389804
rno-mir-672-3p	106.131	75.8148	123.455	1.62837	0.389804
rno-mir-127_hairp	245.362	170.835	287.949	1.68554	0.389804
rno-mir-193-5p	18.7941	29.207	12.8439	0.439753	0.389804
rno-mir-136-5p	93.1377	15.6168	137.435	8.8005	0.389804
rno-mir-204-5p	2524.82	3238.64	2116.93	0.653647	0.389804
rno-mir-409a-3p	392.777	474.53	346.06	0.72927	0.389804
rno-mir-380-3p	1119.02	391.018	1535.02	3.9257	0.389804
rno-mir-34a-5p	41.2472	10.6217	58.7476	5.53092	0.389804
rno-mir-328a-3p	2613.99	3251.3	2249.82	0.691975	0.389804
rno-mir-431	479.005	523.846	453.381	0.865486	0.389804
rno-mir-346	36.3017	22.6147	44.1228	1.95106	0.389804
rno-mir-872-5p	778.751	1050.8	623.296	0.593165	0.389804
rno-mir-135b-5p	123.474	69.6814	154.213	2.21311	0.392384
rno-mir-322-3p	133.82	176.44	109.466	0.620415	0.392384
rno-mir-375-3p	2828.5	3933.33	2197.17	0.558601	0.394246
rno-mir-122-5p	18.4065	32.0517	10.6092	0.331001	0.398556
rno-mir-1298_hairp	42.7868	17.9632	56.9718	3.17159	0.398556
rno-mir-376c-3p	216.68	163.606	247.008	1.50977	0.398556
rno-mir-299a-3p	32.0619	22.9176	37.2872	1.62701	0.398556
rno-mir-503-3p	30.7041	46.932	21.4311	0.456641	0.398556
rno-mir-125a-5p	16956.5	20750.8	14788.3	0.712658	0.405957
rno-mir-1839_hairp	12.6197	18.0172	9.53535	0.529235	0.416904
rno-mir-138-5p	520.972	318.987	636.392	1.99504	0.419584
rno-mir-132_hairp	18.1689	9.84819	22.9236	2.3277	0.419584
rno-mir-664-2-5p	184.553	268.891	136.36	0.507118	0.422923
rno-mir-877_hairp	60.0905	29.1703	77.7592	2.6657	0.433359
rno-mir-153-3p	255.51	160.615	309.736	1.92843	0.434287
rno-mir-370_hairp	24.899	18.1969	28.7287	1.57877	0.434287
rno-mir-31a-5p	129.179	94.1408	149.201	1.58487	0.434287
rno-mir-455*	10.6784	26.9735	1.36691	0.050676	0.434287
rno-mir-344a-3p	401.802	157.279	541.529	3.44312	0.436631
rno-mir-381-3p	264.804	192.638	306.042	1.58869	0.439422
rno-mir-384_hairp	36.7553	20.4753	46.0581	2.24944	0.439457
rno-mir-33-5p	13.1244	5.41091	17.5321	3.24014	0.439457
rno-mir-139-5p	618.465	464.599	706.389	1.52043	0.455907
rno-mir-7a-1-3p	81.9483	103.173	69.8197	0.676722	0.470431
rno-mir-9a-3p	2796.11	1595.31	3482.28	2.18282	0.466079
rno-mir-1-3p	49.8449	71.3692	37.5453	0.526071	0.466079
rno-mir-539_hairp	78.6688	61.1518	88.6785	1.45014	0.466079
rno-mir-434_hairp	201.197	105.044	256.142	2.43844	0.466079
rno-mir-132-5p	250.517	104.926	333.711	3.18044	0.466079
rno-mir-23a-3p	2595.27	3175.01	2263.99	0.713065	0.467688
rno-mir-374-5p	253.658	329.947	210.065	0.636663	0.470933
rno-mir-98-5p	6730.29	9053.62	5402.67	0.596742	0.505866
rno-mir-130a-3p	329.108	229.217	386.188	1.68481	0.506799
rno-mir-378a-3p	2381.43	3049.97	1999.41	0.65555	0.506799
rno-mir-1298	54.8476	27.6268	70.4023	2.54833	0.535023
rno-mir-125b-1-3p	1253.14	1765.53	960.347	0.543942	0.535023
rno-mir-142-3p	42.2288	11.2848	59.9111	5.30899	0.535023
rno-mir-3068-5p	132.762	95.0377	154.319	1.62377	0.535023
rno-mir-191a_hairp	10.8443	6.74673	13.1858	1.95439	0.535023
rno-mir-770_hairp	1809.74	2392.07	1476.98	0.617449	0.548962
rno-mir-672-5p	6713.14	10079.7	4789.38	0.47515	0.555247
rno-mir-151_hairp	105.169	135.68	87.7337	0.646622	0.555247
rno-mir-218a-5p	665.654	357.514	841.734	2.35441	0.566473
rno-mir-25-5p	41.3287	29.3188	48.1914	1.6437	0.566792
rno-mir-190a-5p	16.3767	5.63044	22.5174	3.99923	0.566792
rno-mir-6331	203.922	239.429	183.632	0.766959	0.566792
rno-mir-30a-5p	1311.34	542.355	1750.76	3.22808	0.566792
rno-mir-222-3p	969.059	776.496	1079.1	1.3897	0.566792
rno-mir-92b_hairp	37.1239	28.3321	42.1477	1.48763	0.566792
rno-mir-3544_hairp	51.4375	37.7659	59.2498	1.56887	0.566792
rno-mir-1839-5p	1156.32	1435.05	997.052	0.694785	0.566792
rno-mir-341	537.168	354.66	641.459	1.80866	0.566792
rno-mir-26a-5p	11095	8779.23	12418.3	1.41451	0.594185
rno-mir-30e-5p	877.498	297.786	1208.76	4.05916	0.594185
rno-mir-379-5p	5699.85	7409.71	4722.79	0.637378	0.601174
rno-mir-151-3p	2405.41	3223.98	1937.65	0.601011	0.606079
rno-mir-3068-3p	136.279	157.32	124.255	0.789826	0.608195
rno-mir-23a-5p	21.9366	8.09311	29.8472	3.68798	0.608195
rno-mir-340-5p	182.52	96.7854	231.511	2.39201	0.608195
rno-mir-361-5p	1036.91	869.74	1132.43	1.30203	0.610528
rno-mir-143-3p	4852.03	6543.21	3885.65	0.593844	0.608195
rno-mir-495	927.839	622.607	1102.26	1.77039	0.608195
rno-mir-101a_hairp	254.282	119.791	331.134	2.76426	0.608195
rno-mir-322_hairp	15.0753	10.2951	17.8068	1.72963	0.608195
rno-mir-181d-5p	444.737	344.951	501.757	1.45457	0.608195
rno-mir-582-3p	64.9898	93.7279	48.5681	0.518182	0.610295
rno-mir-206-3p	11.3206	16.4365	8.39719	0.510886	0.621423
rno-mir-493-5p	31.7046	46.5048	23.2474	0.499892	0.621423
rno-mir-323-5p	930.549	1259.52	742.566	0.589563	0.62169
rno-mir-350	31.4326	19.2101	38.4169	1.99983	0.62666
rno-mir-493-3p	20.843	11.7282	26.0515	2.22127	0.62666
rno-mir-145-3p	16.1576	10.1502	19.5904	1.93005	0.626866
rno-mir-423-3p	1579.33	2025.71	1324.26	0.653726	0.626866
rno-mir-370-5p	24.373	29.2349	21.5948	0.738664	0.631196
rno-mir-1224	5188.45	7189.04	4045.25	0.562696	0.631196
rno-mir-19a-3p	11.7845	8.03364	13.9278	1.73368	0.631196
rno-mir-433_hairp	143.942	177.68	124.664	0.701622	0.636036
rno-mir-216b_hairp	18.2985	5.67507	25.5119	4.49543	0.63881
rno-mir-212-5p	346.834	248.648	402.94	1.62052	0.63881
rno-mir-450a-5p	62.184	14.0382	89.6959	6.38942	0.63881
rno-mir-421-3p	97.9277	80.2216	108.045	1.34684	0.643774
rno-mir-134-5p	2304.02	2687.11	2085.12	0.775969	0.647832
rno-mir-101a-3p	170.543	71.1431	227.344	3.19558	0.647832
rno-mir-136_hairp	223.582	190.55	242.457	1.27241	0.649306
rno-mir-384-3p	350.287	234.495	416.453	1.77595	0.65688
rno-let-7e-5p	52739	67786.3	44140.5	0.651173	0.65688
rno-mir-378a-5p	25.087	31.4979	21.4237	0.680161	0.663278
rno-mir-199a-5p	23.9152	4.88648	34.7887	7.11939	0.663278
rno-mir-195-5p	73.3254	54.0096	84.3631	1.562	0.667508
rno-mir-504	230.008	179.644	258.788	1.44056	0.667508
rno-mir-7b_hairp	34.3453	46.7496	27.2571	0.583044	0.667508
rno-mir-3547_hairp	26.3914	33.231	22.4831	0.67657	0.671362
rno-mir-324-5p	195.966	157.474	217.962	1.38412	0.674056
rno-let-7d-5p	47096.7	60154.2	39635.3	0.658895	0.683822
rno-mir-874-3p	25.9952	34.7356	21.0007	0.604586	0.692174
rno-mir-320_hairp	68.0952	82.2314	60.0174	0.729859	0.694621
rno-mir-485-3p	555.714	681.645	483.754	0.709686	0.694621
rno-mir-29b-2-5p	26.3319	37.6045	19.8904	0.528937	0.697153
rno-mir-19b-3p	32.608	21.5643	38.9187	1.80477	0.703005
rno-mir-381_hairp	12.2633	7.86666	14.7756	1.87826	0.722608
rno-mir-451-5p	275.199	100.129	375.239	3.74755	0.722608
rno-mir-667-3p	591.938	407.529	697.315	1.71108	0.72365
rno-mir-34b-5p	60.1981	19.2371	83.6044	4.34599	0.729635
rno-let-7f-2_hairp	36.5999	24.6349	43.437	1.76323	0.729635
rno-mir-298-5p	766.253	574.936	875.578	1.52291	0.729635
rno-mir-136-3p	285.405	75.5564	405.318	5.36444	0.729635
rno-mir-145-5p	78.6739	55.3805	91.9845	1.66095	0.736955
rno-mir-148b-5p	18.3683	12.9251	21.4788	1.66179	0.736955
rno-mir-181c-5p	67.2693	35.2292	85.5779	2.42917	0.737338
rno-mir-345-5p	35.8625	54.981	24.9376	0.453568	0.737338
rno-mir-135a-3p	200.21	241.838	176.422	0.729504	0.737338
rno-mir-488_hairp	30.831	22.3096	35.7003	1.60023	0.755075
rno-mir-106b-5p	308.361	341.893	289.199	0.845876	0.755075
rno-mir-130b-5p	43.7248	60.4372	34.1749	0.565462	0.757904
rno-let-7f-2-3p	11.7387	2.05201	17.2739	8.41805	0.757904
rno-mir-219-2_hairp	77.3174	115.938	55.2484	0.476533	0.757904
rno-mir-532-5p	38.9556	22.2603	48.4958	2.17858	0.757904
rno-mir-505_hairp	47.965	35.526	55.073	1.55022	0.757904
rno-mir-338-3p	108.065	42.2638	145.665	3.44657	0.757904
rno-mir-30d-5p	3744.96	2910.32	4221.89	1.45066	0.758685
rno-mir-99b_hairp	9.65211	5.88904	11.8024	2.00414	0.758685
rno-mir-344b-5p	313.857	344.638	296.268	0.85965	0.764578
rno-mir-770-5p	303.102	214.231	353.886	1.65189	0.76503
rno-mir-3085	16.3649	21.435	13.4677	0.628303	0.771964
rno-mir-205	27.2002	4.05937	40.4236	9.9581	0.773854
rno-mir-361-3p	12.5984	15.4814	10.951	0.707363	0.78265
rno-mir-3557_hairp	14.1286	18.0024	11.9149	0.661853	0.787132
rno-mir-210-3p	117.273	95.369	129.79	1.36092	0.788608
rno-mir-153-5p	27.8377	44.9438	18.0628	0.401898	0.788608
rno-mir-144-5p	43.0792	19.1991	56.725	2.95456	0.789816
rno-mir-27b_hairp	18.9331	14.8366	21.2739	1.43388	0.795206
rno-mir-135a-5p	805.662	485.41	988.663	2.03676	0.802144
rno-mir-340-3p	26.4374	18.0523	31.229	1.72992	0.804487
rno-mir-22-3p	1902.87	2125.9	1775.42	0.835141	0.809103
rno-let-7a-1-3p_rno-let-7c-2-3p	11.532	6.63216	14.332	2.16098	0.831572
rno-mir-181a-5p	1270.48	904.144	1479.82	1.63671	0.841194
rno-mir-330-3p	2490.4	1990.55	2776.02	1.3946	0.843843
rno-mir-873-5p	21.7264	14.7357	25.721	1.74548	0.850644
rno-mir-146b-5p	295.985	363.612	257.341	0.707735	0.873813
rno-mir-409a-5p	299.866	357.425	266.975	0.746941	0.875527
rno-mir-329-5p	298.993	228.109	339.499	1.48832	0.875527
rno-mir-496-3p	165.603	123.117	189.881	1.54228	0.879478
rno-mir-483-3p	9.67943	24.2263	1.36691	0.0564224	0.916486
rno-mir-540-3p	124.062	93.4751	141.541	1.51421	0.933023
rno-mir-127-5p	883.153	791.038	935.791	1.18299	0.94033
rno-mir-665	52.3935	41.7352	58.484	1.40131	0.94033
rno-mir-760_hairp	2456.28	3191.82	2035.98	0.637873	0.94033
rno-mir-125b-5p	27137.7	20032.9	31197.6	1.55732	0.94033
rno-mir-3473_hairp	9.65399	13.2209	7.61574	0.576036	0.94033
rno-mir-758-3p	411.065	562.602	324.473	0.576736	0.94033
rno-mir-344g	36.7594	27.3377	42.1432	1.54158	0.941479
rno-mir-423_hairp	89.9776	110.569	78.2108	0.707346	0.941479
rno-mir-598-3p	355.239	233.087	425.039	1.82352	0.97224
rno-mir-185*	13.6526	10.1494	15.6544	1.5424	0.98081
rno-mir-99a_hairp	51.4208	33.7215	61.5347	1.82479	0.983668
rno-mir-124-5p	20.2645	14.6789	23.4563	1.59796	0.983668
rno-mir-186-5p	542.732	475.977	580.879	1.22039	0.985199
rno-mir-770-3p	2757.19	3455.01	2358.45	0.682617	0.985199
rno-mir-337_hairp	13.0651	10.8775	14.3151	1.31603	1
rno-mir-9a-5p	46025.4	37023.9	51169.1	1.38206	1
rno-mir-194-5p	87.1644	63.1124	100.908	1.59887	1
rno-mir-16-5p	338.854	389.731	309.781	0.794858	1
rno-mir-485*	631.845	527.047	691.73	1.31246	1
rno-mir-3547	849.667	625.048	978.021	1.56471	1
rno-mir-30c-1-3p	47.1887	59.4325	40.1923	0.676268	1
rno-mir-376b_hairp	113.245	99.9133	120.863	1.20968	1
rno-mir-27a-3p	81.3397	60.698	93.1349	1.5344	1
rno-mir-331_hairp	21.013	24.3552	19.1032	0.78436	1
rno-mir-29a_hairp	371.937	337.549	391.588	1.16009	1
rno-mir-3099_hairp	15.8478	11.985	18.055	1.50647	1
rno-mir-3085_hairp	63.8337	79.8388	54.6879	0.684979	1
rno-mir-455-3p	55.2501	47.4658	59.6983	1.25771	1
rno-mir-187-3p	256.467	301.804	230.56	0.763938	1
rno-mir-140-5p	366.578	421.629	335.12	0.794821	1
rno-mir-129-2-3p	530.961	403.415	603.844	1.49683	1
rno-mir-219-5p	17.2298	5.07418	24.1758	4.76448	1
rno-mir-344b-1-3p	250.96	306.728	219.093	0.714293	1
rno-let-7e_hairp	66.97	55.1283	73.7366	1.33755	1
rno-mir-879-5p	24.0013	18.9401	26.8933	1.41992	1
rno-mir-384-5p	500.761	395.347	560.997	1.419	1
rno-mir-30c-5p	8922.73	7665.44	9641.19	1.25775	1
rno-mir-7b	18960.1	22298.7	17052.3	0.764723	1
rno-mir-674-5p	175.708	143.131	194.324	1.35767	1
rno-mir-760-3p	4527.17	5704.24	3854.56	0.675736	1
rno-mir-322-5p	126.734	113.226	134.452	1.18747	1
rno-mir-412-5p	91.3053	73.7177	101.355	1.37491	1
rno-let-7a-2_hairp	311.798	341.988	294.547	0.861278	1
rno-mir-425-5p	358.651	394.208	338.332	0.858257	1
rno-mir-708-3p	16.3755	11.8758	18.9467	1.59539	1
rno-mir-27b-3p	458.438	385.005	500.399	1.29972	1
rno-mir-128-3p	1613.53	1321.24	1780.56	1.34765	1
rno-mir-383-5p	8236.47	9986.46	7236.47	0.724628	1
rno-mir-15b-5p	87.7013	74.3996	95.3023	1.28095	1
rno-mir-499-5p	35.7928	40.2554	33.2427	0.825794	1
rno-mir-702-3p	610.057	413.032	722.643	1.74961	1
rno-let-7b-3p	60.1733	69.7004	54.7293	0.785208	1
rno-mir-137-3p	586.954	470.795	653.331	1.38772	1
rno-mir-296-5p	105.622	137.881	87.1885	0.632345	1
rno-mir-448_hairp	32.1991	27.7619	34.7346	1.25116	1
rno-mir-7a-2-3p	264.368	212.71	293.887	1.38163	1
rno-mir-375_hairp	73.1014	86.2656	65.5789	0.760198	1
rno-mir-98-3p	29.6555	25.3418	32.1205	1.26749	1
rno-mir-487b-3p	11823.3	9614.7	13085.4	1.36098	1
rno-mir-30c-2-3p	183.314	222.04	161.185	0.725925	1
rno-mir-99a-5p	3449.55	2713.68	3870.04	1.42613	1
rno-mir-101b-3p	325.551	253.912	366.487	1.44336	1
rno-mir-505-5p	60.3286	69.526	55.073	0.792121	1
rno-mir-101b_hairp	107.251	80.9711	122.269	1.51003	1
rno-mir-338-5p	322.888	387.79	285.8	0.736997	1
rno-mir-21-5p	269.56	191.868	313.956	1.63631	1
rno-mir-365_hairp	11.0103	15.2828	8.56888	0.560688	1
rno-mir-494_hairp	11.036	16.9565	7.65294	0.451328	1
rno-mir-543-3p	1235.98	1104.41	1311.16	1.18721	1
rno-mir-140-3p	1932.56	2091.86	1841.53	0.880335	1
rno-mir-653-3p	904.377	1060.69	815.053	0.768415	1
rno-mir-100-5p	1676.71	1855.21	1574.71	0.848807	1
rno-mir-217_hairp	14.5348	9.00929	17.6923	1.96378	1
rno-mir-539-5p	389.633	447.693	356.456	0.796208	1
rno-mir-351-5p	196.852	224.93	180.807	0.803837	1
rno-mir-541-5p	5250.66	6010.89	4816.24	0.801253	1
rno-mir-126a-3p	711.45	544.905	806.619	1.48029	1
rno-mir-6322_hairp	11.8063	9.84041	12.9297	1.31394	1
rno-mir-6215	123.21	158.182	103.226	0.652574	1
rno-mir-132-3p	940.419	1032.88	887.586	0.859332	1
rno-mir-200c-3p	205.515	411.644	87.7273	0.213115	1
rno-mir-344b-2-3p	168.352	139.892	184.614	1.31969	1
rno-mir-325-3p	879.026	693.096	985.272	1.42155	1
rno-mir-383_hairp	14.3764	11.9525	15.7615	1.31868	1
rno-mir-203a-3p	56.8768	65.1194	52.1667	0.801093	1
rno-mir-653-5p	281.817	232.784	309.836	1.331	1
rno-mir-183-5p	198.766	355.853	109.002	0.306312	1
rno-mir-494-3p	462.656	393.319	502.278	1.27702	1
rno-mir-154-3p	105.811	94.9772	112.002	1.17925	1
rno-mir-216b-5p	56.5457	45.767	62.7049	1.37009	1
rno-mir-92b-5p	267.173	315.263	239.693	0.760296	1
rno-mir-148b-3p	680.792	604.155	724.584	1.19933	1
rno-mir-504*	18.4179	14.997	20.3727	1.35845	1
rno-mir-423-5p	436.867	375.31	472.042	1.25774	1
rno-mir-24-3p	8028.12	8926.62	7514.69	0.841829	1
rno-let-7d_hairp	53.454	47.5353	56.8361	1.19566	1
rno-mir-485-5p	1261.1	1437.1	1160.53	0.807547	1
rno-mir-298*	55.7649	42.2549	63.4849	1.50243	1
rno-mir-322*	50.4598	57.6726	46.3383	0.803472	1
rno-mir-488-3p	82.0815	72.928	87.312	1.19724	1
rno-mir-30b-3p	29.4658	33.7249	27.0319	0.801541	1
rno-mir-323-3p	2919.66	2586.44	3110.08	1.20245	1
rno-mir-466b-1_hairp	11.8285	10.2602	12.7246	1.24019	1
rno-mir-200b-3p	23.3197	45.5957	10.5905	0.232271	1
rno-mir-342-3p	1044.28	937.227	1105.46	1.1795	1
rno-mir-6331_hairp	103.064	92.3282	109.198	1.18272	1
rno-mir-3068_hairp	17.0038	19.4669	15.5962	0.801166	1
rno-mir-664-3p	522.843	578.994	490.757	0.847602	1
rno-mir-379-3p	153.788	137.15	163.295	1.19063	1
rno-mir-99b-5p	2312.78	2440.92	2239.56	0.917507	1
rno-mir-125b-1_hairp	79.8942	90.535	73.8138	0.815306	1
rno-mir-125a-3p	196.117	222.828	180.853	0.811627	1
rno-mir-23b-3p	6866.2	7634.47	6427.2	0.841866	1
rno-mir-182	123.477	217.695	69.6389	0.319893	1
rno-mir-191a-5p	4590.89	4305.98	4753.69	1.10398	1
rno-mir-99b-3p	82.2075	74.366	86.6884	1.1657	1
rno-mir-542-3p	47.6104	39.6536	52.1572	1.31532	1
rno-mir-221-5p	45.3268	41.8278	47.3262	1.13145	1
rno-mir-337-5p	268.96	287.154	258.564	0.900439	1
rno-mir-143_hairp	23.8716	26.8565	22.166	0.825348	1
rno-mir-219-2-3p	1056.75	1275.03	932.015	0.730974	1
rno-mir-139-3p	364.848	410.874	338.547	0.823967	1
rno-mir-431_hairp	353.126	374.721	340.786	0.909439	1
rno-mir-301a-3p	59.0502	47.8225	65.466	1.36894	1
rno-mir-34c-3p	110.727	83.9754	126.014	1.50061	1
rno-mir-331-3p	67.9467	59.5036	72.7713	1.22297	1
rno-mir-342-5p	468.519	527.083	435.053	0.825398	1
rno-mir-28-5p	491.308	529.072	469.728	0.887834	1
rno-mir-199a-3p	54.9989	44.2785	61.1248	1.38046	1
rno-mir-361_hairp	31.9213	29.1357	33.513	1.15024	1
rno-mir-181a-1-3p	42.7665	34.1065	47.7151	1.399	1
rno-mir-7a-5p	83003.2	90291.1	78838.6	0.873161	1
rno-mir-92a-3p	767.757	711.246	800.05	1.12486	1
rno-mir-92b-3p	5830.5	6338.42	5540.27	0.874077	1
rno-mir-17-5p	76.291	80.5144	73.8777	0.917571	1
rno-mir-448-3p	169.129	182.867	161.279	0.881948	1
rno-mir-187_hairp	11.9094	14.0532	10.6844	0.760285	1
rno-mir-17-1-3p	16.9817	18.037	16.3787	0.908065	1
rno-mir-3559-5p	98.3489	110.968	91.1382	0.821305	1
rno-mir-150-5p	262.868	292.851	245.734	0.839112	1
rno-mir-20a-5p	72.5885	64.1189	77.4282	1.20757	1
rno-mir-325-5p	63.5311	60.6564	65.1738	1.07448	1
rno-mir-1249_hairp	44.9213	37.4794	49.1739	1.31202	1
rno-mir-652_hairp	74.2372	65.6124	79.1656	1.20657	1
rno-mir-106b-3p	33.1021	35.576	31.6884	0.890723	1
rno-mir-411-5p	1093.44	1010.07	1141.07	1.12969	1
rno-mir-330-5p	693.233	665.465	709.1	1.06557	1
rno-mir-3102_hairp	273.581	294.977	261.355	0.886019	1
rno-let-7c-2_hairp	16.5947	18.8255	15.32	0.81379	1
rno-mir-6324_hairp	47.3986	49.9523	45.9393	0.919662	1
rno-mir-1843_hairp	87.8973	92.7666	85.1148	0.917516	1
rno-mir-24-2-5p	46.9931	42.6014	49.5026	1.16199	1
rno-mir-3099	4983.4	5391.9	4749.96	0.880943	1
rno-mir-671_hairp	44.4758	47.0452	43.0075	0.914174	1
rno-mir-185-5p	4732.03	5151.84	4492.13	0.871948	1
rno-let-7a-1_hairp	83.8753	90.0719	80.3344	0.891892	1
rno-mir-181b-5p	474.558	433.712	497.899	1.148	1
rno-mir-296-3p	40.1863	35.6621	42.7715	1.19935	1
rno-mir-582_hairp	40.1874	45.1129	37.3729	0.82843	1
rno-mir-369_hairp	69.8428	74.4262	67.2236	0.903225	1
rno-mir-192-5p	36.4099	33.5349	38.0528	1.13472	1
rno-mir-450a-3p	11.3014	10.327	11.8582	1.14827	1
rno-mir-1193_hairp	12.2544	12.9058	11.8821	0.920677	1
rno-mir-129-5p	1203.81	1144.2	1237.87	1.08187	1
rno-mir-298-3p	39.6145	36.5921	41.3415	1.12979	1
rno-mir-184	18.2549	19.8267	17.3568	0.875425	1
rno-mir-124-2_hairp	43.0482	47.0094	40.7847	0.867584	1
rno-mir-382-3p	2077.79	2151.16	2035.86	0.946402	1
rno-mir-200a-3p	9.55019	8.31209	10.2577	1.23407	1
rno-mir-214-3p	19.2226	21.4406	17.9552	0.837439	1
rno-mir-127-3p	11055.6	11414.4	10850.6	0.950608	1
rno-mir-329-3p	761.802	802.52	738.534	0.920269	1
rno-mir-107-3p	1019.55	1000.55	1030.42	1.02985	1
rno-mir-138-2-3p	37.4763	39.1963	36.4935	0.931042	1
rno-mir-320-3p	3824.88	3654.53	3922.23	1.07325	1
rno-mir-187-5p	11.9552	11.1433	12.4191	1.11449	1
rno-mir-873_hairp	58.3888	56.3169	59.5727	1.05781	1
rno-mir-3473	14.3699	14.8411	14.1006	0.950106	1
rno-mir-150_hairp	15.4553	16.3916	14.9202	0.910234	1
rno-mir-376b-5p	433.872	444.523	427.786	0.962348	1
rno-mir-3572*	121.045	127.274	117.486	0.923102	1
rno-mir-204-3p	49.1914	47.3117	50.2655	1.06243	1
rno-mir-137-5p	198.421	205.626	194.303	0.944937	1
rno-mir-339-5p	202.641	209.573	198.679	0.948016	1
rno-mir-22-5p	19.2627	18.6698	19.6015	1.04991	1
rno-mir-1193-3p	55.0697	53.9318	55.7199	1.03315	1
rno-mir-369-3p	445.301	457.089	438.565	0.959474	1
rno-mir-370-3p	120.61	122.552	119.5	0.975097	1
rno-mir-128-2-5p	33.6408	32.3928	34.3539	1.06054	1
rno-mir-9a-3_hairp	38.3226	37.1117	39.0146	1.05128	1
rno-mir-3072_hairp	14.3154	13.8812	14.5635	1.04915	1
rno-mir-211-5p	11.4841	11.9335	11.2273	0.940818	1
rno-mir-335	1704.02	1688.85	1712.69	1.01411	1
rno-mir-674-3p	42.0247	42.5801	41.7073	0.979504	1
rno-mir-26b-5p	1247.79	1255.72	1243.26	0.99008	1
rno-mir-151-5p	1534.56	1521.74	1541.89	1.01324	1
rno-mir-328a_hairp	18.5356	18.1874	18.7346	1.03008	1
rno-mir-411_hairp	633.719	642.154	628.899	0.979357	1
rno-mir-1249	64.3116	62.8171	65.1657	1.03739	1
rno-mir-485_hairp	616.418	611.313	619.336	1.01312	1
rno-mir-152-3p	91.5024	92.8313	90.743	0.977504	1
rno-mir-652-3p	756.161	764.586	751.346	0.982684	1
rno-mir-34b-3p	616.176	604.462	622.869	1.03045	1
rno-mir-434-3p	19213.1	18989.6	19340.7	1.01849	1
rno-mir-126a-5p	73.9978	74.98	73.4366	0.979415	1
rno-mir-466c-5p	14.8806	14.8024	14.9252	1.0083	1
rno-mir-221-3p	1090.18	1085.79	1092.68	1.00635	1
rno-mir-25-3p	151.016	150.037	151.576	1.01026	1
rno-mir-433-3p	16227.1	16297.6	16186.9	0.993208	1
rno-mir-324-3p	20.0055	19.9544	20.0347	1.00403	1
rno-mir-1843-5p	526.027	525.16	526.522	1.00259	1
rno-mir-345-3p	31.8651	31.8942	31.8485	0.998566	1
rno-mir-103-3p	10977.9	10984.7	10974	0.999021	1
rno-mir-770*	521.541	521.864	521.357	0.999027	1
rno-mir-27b-5p	<10
rno-mir-30c-2_hairp	<10
rno-mir-219-1-3p	<10
rno-mir-764_hairp	<10
rno-mir-297	<10
rno-mir-592	<10
rno-mir-1306-5p	<10
rno-mir-541-3p	<10
rno-mir-511-3p	<10
rno-mir-425_hairp	<10
rno-mir-3593_hairp	<10
rno-mir-200b-5p	<10
rno-mir-582-5p	<10
rno-mir-199a_hairp	<10
rno-mir-98_hairp	<10
rno-mir-142_hairp	<10
rno-mir-187*	<10
rno-mir-764-5p	<10
rno-mir-6333_hairp	<10
rno-mir-338*	<10
rno-mir-379_hairp	<10
rno-mir-3584_hairp	<10
rno-let-7b_hairp	<10
rno-mir-29c_hairp	<10
rno-mir-421-5p	<10
rno-mir-466b-5p	<10
rno-mir-450a_hairp	<10
rno-mir-93-3p	<10
rno-mir-181c_hairp	<10
rno-mir-222_hairp	<10
rno-mir-27a-5p	<10
rno-mir-150-3p	<10
rno-mir-341_hairp	<10
rno-mir-30e_hairp	<10
rno-mir-672_hairp	<10
rno-mir-191b_hairp	<10
rno-mir-6324	<10
rno-mir-26b_hairp	<10
rno-mir-217-5p	<10
rno-mir-1224*	<10
rno-mir-3544	<10
rno-mir-145_hairp	<10
rno-mir-3596c_hairp	<10
rno-mir-382_hairp	<10
rno-mir-10a-5p	<10
rno-mir-653_hairp	<10
rno-mir-141-3p	<10
rno-mir-34b_hairp	<10
rno-mir-346_hairp	<10
rno-mir-551b-3p	<10
rno-mir-3596b_hairp	<10
rno-mir-181c-3p	<10
rno-mir-376a_hairp	<10
rno-mir-351-3p	<10
rno-mir-92a-1-5p	<10
rno-mir-194-3p	<10
rno-mir-300_hairp	<10
rno-mir-190b-5p	<10
rno-let-7f-1_hairp	<10
rno-mir-547-3p	<10
rno-mir-298_hairp	<10
rno-mir-652-5p	<10
rno-mir-449a-5p	<10
rno-mir-489-5p	<10
rno-mir-3594-5p	<10
rno-mir-214_hairp	<10
rno-mir-3550_hairp	<10
rno-mir-204_hairp	<10
rno-mir-15b-3p	<10
rno-mir-106b_hairp	<10
rno-mir-466c_hairp	<10
rno-mir-99a-3p	<10
rno-mir-702-5p	<10
rno-mir-6216	<10
rno-mir-380_hairp	<10
rno-mir-3075_hairp	<10
rno-mir-541_hairp	<10
rno-mir-6334_hairp	<10
rno-mir-30d-3p	<10
rno-mir-425-3p	<10
rno-mir-7a-1_hairp	<10
rno-mir-6318	<10
rno-mir-3560_hairp	<10
rno-mir-134-3p	<10
rno-mir-146b_hairp	<10
rno-mir-667_hairp	<10
rno-mir-326_hairp	<10
rno-mir-19a_hairp	<10
rno-mir-146a_hairp	<10
rno-mir-128-1-5p	<10
rno-mir-490-3p	<10
rno-mir-3562	<10
rno-mir-410-5p	<10
rno-mir-129-1_hairp	<10
rno-mir-93_hairp	<10
rno-mir-126a_hairp	<10
rno-mir-130a_hairp	<10
rno-mir-100_hairp	<10
rno-mir-365-5p	<10
rno-mir-340_hairp	<10
rno-mir-344i	<10
rno-mir-342_hairp	<10
rno-mir-207_hairp	<10
rno-mir-153_hairp	<10
rno-mir-183-3p	<10
rno-mir-6323_hairp	<10
rno-mir-3562_hairp	<10
rno-mir-466b-2_hairp	<10
rno-mir-3556b_hairp	<10
rno-mir-218a-2_hairp	<10
rno-mir-143-5p	<10
rno-mir-195-3p	<10
rno-mir-129-2_hairp	<10
rno-mir-96-5p	<10
rno-mir-615_hairp	<10
rno-mir-496-5p	<10
rno-mir-181d-3p	<10
rno-mir-374-3p	<10
rno-mir-429	<10
rno-mir-711_hairp	<10
rno-mir-3542*	<10
rno-mir-140_hairp	<10
rno-mir-3578	<10
rno-mir-3557-3p	<10
rno-mir-488-5p	<10
rno-mir-3585-3p	<10
rno-mir-935_hairp	<10
rno-mir-200c_hairp	<10
rno-mir-344b-1_hairp	<10
rno-mir-31b_hairp	<10
rno-mir-378a_hairp	<10
rno-mir-378b_hairp	<10
rno-mir-490-5p	<10
rno-mir-221_hairp	<10
rno-mir-1224_hairp	<10
rno-mir-678_hairp	<10
rno-mir-455_hairp	<10
rno-mir-598-5p	<10
rno-mir-101a-5p	<10
rno-mir-3577	<10
rno-mir-349_hairp	<10
rno-mir-3585-5p	<10
rno-mir-6317_hairp	<10
rno-mir-201-5p	<10
rno-mir-326-5p	<10
rno-mir-3074_hairp	<10
rno-mir-540_hairp	<10
rno-mir-30d_hairp	<10
rno-mir-6327_hairp	<10
rno-mir-331-5p	<10
rno-mir-872_hairp	<10
rno-mir-484_hairp	<10
rno-mir-345_hairp	<10
rno-mir-142-5p	<10
rno-mir-203a_hairp	<10
rno-mir-152_hairp	<10
rno-mir-31a_hairp	<10
rno-mir-3547*	<10
rno-mir-3542	<10
rno-mir-6315_hairp	<10
rno-mir-352_hairp	<10
rno-mir-3542_hairp	<10
rno-mir-128-2_hairp	<10
rno-mir-9a-1_hairp	<10
rno-mir-130a-5p	<10
rno-mir-3541_hairp	<10
rno-mir-1306_hairp	<10
rno-mir-328b_hairp	<10
rno-mir-3558_hairp	<10
rno-mir-743a_hairp	<10
rno-mir-30c-1_hairp	<10
rno-mir-351_hairp	<10
rno-mir-6314	<10
rno-mir-3065_hairp	<10
rno-mir-6319_hairp	<10
rno-mir-761_hairp	<10
rno-mir-328b-3p	<10
rno-mir-224_hairp	<10
rno-mir-339_hairp	<10
rno-mir-347_hairp	<10
rno-mir-3592_hairp	<10
rno-mir-186_hairp	<10
rno-mir-675_hairp	<10
rno-mir-1912-3p	<10
rno-mir-193_hairp	<10
rno-mir-6325	<10
rno-mir-425*	<10
rno-mir-181b-1-3p	<10
rno-mir-879-3p	<10
rno-mir-501_hairp	<10
rno-mir-19b-1_hairp	<10
rno-mir-509-3p	<10
rno-mir-324_hairp	<10
rno-mir-20b_hairp	<10
rno-mir-3570_hairp	<10
rno-mir-3559-3p	<10
rno-mir-378b	<10
rno-mir-194-2_hairp	<10
rno-mir-3589_hairp	<10
rno-mir-200a_hairp	<10
rno-mir-3548_hairp	<10
rno-mir-141_hairp	<10
rno-mir-463_hairp	<10
rno-mir-17-2_hairp	<10
rno-mir-184_hairp	<10
rno-mir-449c_hairp	<10
rno-mir-196a_hairp	<10
rno-mir-3553_hairp	<10
rno-mir-338_hairp	<10
rno-mir-935*	<10
rno-mir-3564_hairp	<10
rno-mir-181a-1_hairp	<10
rno-mir-741_hairp	<10
rno-mir-135a_hairp	<10
rno-mir-208b_hairp	<10
rno-mir-743b_hairp	<10
rno-mir-203b_hairp	<10
rno-mir-16-3p	<10
rno-mir-3120	<10
rno-let-7i-3p	<10
rno-mir-542-5p	<10
rno-mir-133a-3p	<10
rno-let-7f-1-3p	<10
rno-mir-673-3p	<10
rno-mir-188-5p	<10
rno-mir-6329	<10
rno-mir-3065-5p	<10
rno-mir-24-1_hairp	<10
rno-mir-679_hairp	<10
rno-mir-471_hairp	<10
rno-mir-466b-1*	<10
rno-mir-484	<10
rno-mir-362-3p	<10
rno-mir-23b-5p	<10
rno-mir-758-5p	<10
rno-mir-215	<10
rno-mir-551b-5p	<10
rno-mir-6315	<10
rno-mir-210_hairp	<10
rno-mir-325_hairp	<10
rno-mir-489_hairp	<10
rno-mir-30a_hairp	<10
rno-mir-34c_hairp	<10
rno-mir-195_hairp	<10
rno-mir-3561_hairp	<10
rno-mir-3577_hairp	<10
rno-mir-665_hairp	<10
rno-mir-223_hairp	<10
rno-mir-19b-2_hairp	<10
rno-mir-196c_hairp	<10
rno-mir-668*	<10
rno-mir-2985*	<10
rno-mir-221*	<10
rno-mir-412-3p	<10
rno-mir-1306-3p	<10
rno-mir-3552	<10
rno-mir-3072	<10
rno-mir-540-5p	<10
rno-mir-301a-5p	<10
rno-mir-20a-3p	<10
rno-mir-196a-5p	<10
rno-mir-24-1-5p	<10
rno-mir-3541	<10
rno-mir-466c-3p	<10
rno-mir-383-3p	<10
rno-mir-3596a	<10
rno-mir-32-3p	<10
rno-mir-547-5p	<10
rno-mir-3583-3p	<10
rno-mir-802-3p	<10
rno-mir-146b-3p	<10
rno-mir-224-3p	<10
rno-mir-201-3p	<10
rno-mir-181b-2-3p	<10
rno-mir-1949	<10
rno-mir-678	<10
rno-mir-3590-3p	<10
rno-mir-465-5p	<10
rno-mir-496_hairp	<10
rno-mir-1188_hairp	<10
rno-mir-292_hairp	<10
rno-mir-504_hairp	<10
rno-mir-6318_hairp	<10
rno-mir-92a-1_hairp	<10
rno-mir-135b_hairp	<10
rno-mir-200b_hairp	<10
rno-mir-3549_hairp	<10
rno-mir-10a_hairp	<10
rno-mir-350_hairp	<10
rno-mir-6332_hairp	<10
rno-mir-3574_hairp	<10
rno-mir-3582_hairp	<10
rno-mir-133b_hairp	<10
rno-mir-881_hairp	<10
rno-mir-103-2_hairp	<10
rno-mir-3568_hairp	<10
rno-mir-206_hairp	<10
rno-mir-532_hairp	<10
rno-mir-216a_hairp	<10
rno-mir-6316_hairp	<10
rno-mir-876_hairp	<10
rno-mir-497_hairp	<10
rno-mir-3578_hairp	<10
rno-mir-362_hairp	<10
rno-mir-3575_hairp	<10
rno-mir-129-2*	<10
rno-mir-350*	<10
rno-mir-3074*	<10
rno-mir-347*	<10
rno-mir-544*	<10
rno-mir-3570*	<10
rno-mir-194-1*	<10
rno-mir-145*	<10
rno-mir-466b-1-3p	<10
rno-mir-543-5p	<10
rno-mir-362-5p	<10
rno-mir-448-5p	<10
rno-mir-487b-5p	<10
rno-mir-103-2-5p	<10
rno-mir-455-5p	<10
rno-mir-483-5p	<10
rno-mir-18a-3p	<10
rno-mir-200a-5p	<10
rno-mir-301b-3p	<10
rno-mir-3594-3p	<10
rno-mir-363-3p	<10
rno-mir-6327	<10
rno-mir-874-5p	<10
rno-mir-381-5p	<10
rno-mir-144-3p	<10
rno-mir-544-3p	<10
rno-mir-26b-3p	<10
rno-mir-218a-1-3p	<10
rno-mir-32-5p	<10
rno-mir-141-5p	<10
rno-mir-216a-5p	<10
rno-mir-328a-5p	<10
rno-mir-33-3p	<10
rno-mir-3572	<10
rno-mir-6321	<10
rno-mir-26a-3p	<10
rno-mir-501-5p	<10
rno-mir-3550	<10
rno-mir-377-5p	<10
rno-mir-1188-3p	<10
rno-mir-500-5p	<10
rno-mir-875	<10
rno-mir-3558-3p	<10
rno-mir-203b-3p	<10
rno-mir-876	<10
rno-mir-20b-5p	<10
rno-mir-216b-3p	<10
rno-let-7a-2-3p	<10
rno-mir-376c-5p	<10
rno-mir-216a-3p	<10
rno-mir-146a-3p	<10
rno-mir-222-5p	<10
rno-mir-147	<10
rno-mir-1193-5p	<10
rno-mir-223-5p	<10
rno-mir-743a-3p	<10
rno-mir-6319	<10
rno-mir-9b-5p	<10
rno-mir-471-3p	<10
rno-mir-802-5p	<10
rno-mir-17-2-3p	<10
rno-mir-3075	<10
rno-mir-3593-3p	<10
rno-mir-9b-3p	<10
rno-mir-196c-5p	<10
rno-mir-10b-3p	<10
rno-mir-3580-3p	<10
rno-mir-760-5p	<10
rno-mir-10a-3p	<10
rno-mir-494-5p	<10
rno-mir-509-5p	<10
rno-mir-363-5p	<10
rno-mir-186-3p	<10
rno-mir-544-5p	<10
rno-mir-466d	<10
rno-mir-664-1-5p	<10
rno-mir-107-5p	<10
rno-mir-3065-3p	<10
rno-mir-871-3p	<10
rno-mir-615	<10
rno-mir-3569	<10
rno-mir-675-5p	<10
rno-mir-6328	<10
rno-mir-471-5p	<10
rno-mir-742-5p	<10
rno-mir-881-3p	<10
rno-mir-208a-3p	<10
rno-mir-21-3p	<10
rno-mir-3546	<10
rno-mir-6317	<10
rno-mir-6333	<10
rno-mir-3586-3p	<10
rno-mir-122-3p	<10
rno-mir-133b-3p	<10
rno-mir-3548	<10
rno-mir-203a-5p	<10
rno-mir-497-3p	<10
rno-mir-101b-5p	<10
rno-mir-202-3p	<10
rno-mir-349	<10
rno-mir-3570	<10
rno-mir-3580-5p	<10
rno-mir-883-5p	<10
rno-mir-3586-5p	<10
rno-mir-1-5p	<10
rno-mir-295-5p	<10
rno-mir-3576	<10
rno-mir-463-5p	<10
rno-mir-628	<10
rno-mir-24-2_hairp	<10
rno-mir-702_hairp	<10
rno-mir-543_hairp	<10
rno-mir-183_hairp	<10
rno-mir-329_hairp	<10
rno-mir-483_hairp	<10
rno-mir-22_hairp	<10
rno-mir-182_hairp	<10
rno-mir-16_hairp	<10
rno-mir-3594_hairp	<10
rno-mir-410_hairp	<10
rno-mir-30b_hairp	<10
rno-mir-495_hairp	<10
rno-mir-27a_hairp	<10
rno-mir-879_hairp	<10
rno-mir-466d_hairp	<10
rno-mir-181a-2_hairp	<10
rno-mir-211_hairp	<10
rno-mir-138-2_hairp	<10
rno-mir-128-1_hairp	<10
rno-mir-374_hairp	<10
rno-mir-218a-1_hairp	<10
rno-mir-6325_hairp	<10
rno-mir-376c_hairp	<10
rno-mir-6321_hairp	<10
rno-mir-6328_hairp	<10
rno-mir-17-1_hairp	<10
rno-mir-15b_hairp	<10
rno-mir-344b-2_hairp	<10
rno-mir-148b_hairp	<10
rno-mir-205_hairp	<10
rno-mir-181b-2_hairp	<10
rno-mir-107_hairp	<10
rno-mir-301b_hairp	<10
rno-mir-493_hairp	<10
rno-mir-3586_hairp	<10
rno-mir-3566_hairp	<10
rno-mir-421_hairp	<10
rno-mir-181d_hairp	<10
rno-mir-6216_hairp	<10
rno-mir-327_hairp	<10
rno-mir-21_hairp	<10
rno-mir-3573_hairp	<10
rno-mir-25_hairp	<10
rno-mir-3120_hairp	<10
rno-mir-544_hairp	<10
rno-mir-130b_hairp	<10
rno-mir-218b_hairp	<10
rno-mir-3572_hairp	<10
rno-mir-28_hairp	<10
rno-mir-490_hairp	<10
rno-mir-449a_hairp	<10
rno-mir-96_hairp	<10
rno-mir-181b-1_hairp	<10
rno-mir-18a_hairp	<10
rno-mir-154_hairp	<10
rno-mir-343_hairp	<10
rno-mir-194-1_hairp	<10
rno-mir-34a_hairp	<10
rno-mir-92a-2_hairp	<10
rno-mir-133a_hairp	<10
rno-mir-6329_hairp	<10
rno-mir-296_hairp	<10
rno-mir-666_hairp	<10
rno-mir-598_hairp	<10
rno-mir-291b_hairp	<10
rno-mir-874_hairp	<10
rno-mir-3585_hairp	<10
rno-mir-878_hairp	<10
rno-mir-451_hairp	<10
rno-mir-336_hairp	<10
rno-mir-465_hairp	<10
rno-mir-103-1_hairp	<10
rno-mir-9b-3_hairp	<10
rno-mir-3583_hairp	<10
rno-mir-105_hairp	<10
rno-mir-122_hairp	<10
rno-mir-32_hairp	<10
rno-mir-344a-2_hairp	<10
rno-mir-499_hairp	<10
rno-mir-802_hairp	<10
rno-mir-192_hairp	<10
rno-mir-632_hairp	<10
rno-mir-6326_hairp	<10
rno-mir-9b-1_hairp	<10
rno-mir-673_hairp	<10
rno-mir-6314_hairp	<10
rno-mir-299b_hairp	<10
rno-mir-377_hairp	<10
rno-mir-20a_hairp	<10
rno-mir-144_hairp	<10
rno-mir-344a-1_hairp	<10
rno-mir-215_hairp	<10
rno-mir-6330_hairp	<10
rno-mir-3552_hairp	<10
rno-mir-511_hairp	<10
rno-mir-208a_hairp	<10
rno-mir-196b_hairp	<10
rno-mir-3559_hairp	<10
rno-mir-3576_hairp	<10
rno-mir-503_hairp	<10
rno-mir-547_hairp	<10
rno-mir-3587_hairp	<10
rno-mir-188_hairp	<10
rno-mir-542_hairp	<10
rno-mir-3595_hairp	<10
rno-mir-3588_hairp	<10
rno-mir-880_hairp	<10
rno-mir-3579_hairp	<10
rno-mir-1_hairp	<10
rno-mir-3546_hairp	<10
rno-mir-429_hairp	<10
rno-mir-126b_hairp	<10
rno-mir-301a_hairp	<10
rno-mir-3591_hairp	<10
rno-mir-758_hairp	<10
rno-mir-500_hairp	<10
rno-mir-2964_hairp	<10
rno-mir-3596a_hairp	<10
rno-mir-3543_hairp	<10
rno-mir-551b_hairp	<10
rno-mir-190a_hairp	<10
rno-mir-1912_hairp	<10
rno-mir-3580_hairp	<10
rno-mir-9b-2_hairp	<10
rno-mir-3556a_hairp	<10
rno-mir-219-1_hairp	<10
rno-mir-1949_hairp	<10
rno-mir-875_hairp	<10
rno-mir-33_hairp	<10
rno-mir-363_hairp	<10
rno-mir-202_hairp	<10
rno-mir-664-2_hairp	<10
rno-mir-293_hairp	<10
rno-mir-759_hairp	<10
rno-mir-3569_hairp	<10
rno-mir-10b_hairp	<10
rno-mir-568_hairp	<10
rno-mir-742_hairp	<10
rno-mir-290_hairp	<10
rno-mir-509_hairp	<10
rno-mir-3551_hairp	<10
rno-mir-124-1_hairp	<10
rno-mir-9a-2_hairp	<10
rno-mir-592_hairp	<10
rno-mir-664-1_hairp	<10
rno-mir-3571_hairp	<10
rno-mir-3596d_hairp	<10
rno-mir-294_hairp	<10
rno-mir-291a_hairp	<10
rno-mir-3590_hairp	<10
rno-mir-201_hairp	<10
rno-mir-871_hairp	<10
rno-mir-883_hairp	<10
rno-mir-299*	<10
rno-mir-543*	<10
rno-mir-140*	<10
rno-mir-341*	<10
rno-mir-495*	<10
rno-mir-3544*	<10
rno-mir-337*	<10
rno-mir-3567*	<10
rno-mir-1249*	<10
rno-mir-146b*	<10
rno-mir-3565*	<10
rno-mir-3596a*	<10
rno-mir-323*	<10
rno-mir-382*	<10
rno-mir-664-2*	<10
rno-mir-143*	<10
rno-mir-330*	<10
rno-mir-876*	<10
rno-let-7e*	<10
rno-mir-3552*	<10
rno-mir-207*	<10
rno-mir-301b*	<10
rno-mir-671*	<10
rno-mir-7b*	<10
rno-mir-126*	<10
rno-mir-150*	<10
rno-mir-483*	<10
rno-mir-147*	<10
rno-mir-3562*	<10
rno-mir-3568*	<10
rno-mir-328a*	<10
rno-mir-3587*	<10
rno-mir-494*	<10
rno-mir-3550*	<10
rno-mir-151*	<10
rno-mir-3574*	<10
rno-mir-875*	<10
rno-mir-30a*	<10
rno-mir-30c-2*	<10
rno-mir-3582*	<10
rno-mir-3596c*	<10
rno-mir-664-1*	<10

## Sheet: P14 vs P14.4
miRNA	MEAN_14C14HF	MEAN_14CN4	MEAN_14HF	MEAN_14HF/14CN4	padj-values
rno-mir-3547_hairp	147.619	44.2789	250.958	5.66767	0.00446425
rno-mir-344i_hairp	234.692	346.261	123.123	0.355577	0.00875679
rno-mir-324-3p	74.6198	114.388	34.8519	0.304682	0.0194595
rno-mir-503-3p	167.878	296.419	39.3371	0.132708	0.0240383
rno-mir-370-5p	40.1358	78.3672	1.90451	0.0243024	0.0315931
rno-mir-30b-5p	2531.24	3652.68	1409.8	0.385964	0.0515105
rno-mir-431	598.756	760.864	436.648	0.573885	0.0515105
rno-mir-7a-1-3p	287.879	178.592	397.167	2.22388	0.0515105
rno-let-7a-1-3p_rno-let-7c-2-3p	22.4941	31.2443	13.7439	0.439886	0.0515105
rno-mir-328a-3p	3741.43	4742.01	2740.85	0.577993	0.0515105
rno-mir-125b-5p	48973.9	61753.3	36194.6	0.586116	0.0515105
rno-mir-138-2-3p	76.2174	51.0817	101.353	1.98414	0.0515105
rno-mir-450a-5p	120.495	166.854	74.1368	0.444322	0.0686807
rno-mir-493-3p	32.8936	19.2184	46.5688	2.42313	0.0729733
rno-mir-382-3p	4993.83	2723.03	7264.63	2.66785	0.0729733
rno-mir-187-5p	28.8096	12.9244	44.6947	3.45816	0.0729733
rno-mir-7a-2-3p	627.933	401.596	854.27	2.12719	0.0782197
rno-mir-339-5p	333.518	275.303	391.733	1.42292	0.0782197
rno-mir-541-5p	5156.6	3257.81	7055.39	2.16568	0.0858509
rno-mir-1298_hairp	35.6855	59.3969	11.9741	0.201595	0.0858509
rno-mir-421*	76.2694	123.332	29.2067	0.236814	0.089939
rno-mir-505_hairp	84.98	131.805	38.1548	0.289479	0.089939
rno-mir-485_hairp	806.167	1031.27	581.069	0.563452	0.089939
rno-mir-130b-3p	13.471	25.0374	1.90451	0.0760667	0.089939
rno-mir-673-5p	73.3413	32.0058	114.677	3.583	0.089939
rno-mir-29b-2-5p	64.0537	97.3547	30.7527	0.315883	0.089939
rno-mir-298-3p	51.5188	32.5133	70.5243	2.16909	0.089939
rno-mir-872-5p	1886.48	1107.23	2665.73	2.40756	0.089939
rno-mir-500-3p	267.65	430.506	104.795	0.243422	0.089939
rno-mir-136-3p	171.927	226.926	116.927	0.515265	0.089939
rno-mir-192-5p	111.592	151.41	71.7735	0.474036	0.089939
rno-mir-101b-3p	336.729	275.775	397.684	1.44206	0.0987285
rno-mir-324-5p	425.568	590.954	260.182	0.440275	0.0998992
rno-mir-296-5p	511.292	808.433	214.151	0.264897	0.089939
rno-mir-582-5p	13.1915	19.7252	6.65781	0.337528	0.089939
rno-mir-378a-5p	16.0917	30.2788	1.90451	0.0628992	0.089939
rno-mir-125b-1_hairp	104.897	73.6903	136.104	1.84697	0.089939
rno-mir-181a-2-3p	67.7953	42.0537	93.5368	2.22422	0.089939
rno-mir-98-5p	7238.09	3888.06	10588.1	2.72324	0.0903694
rno-mir-328a_hairp	27.2772	46.5268	8.02763	0.172538	0.089939
rno-mir-3085	89.2518	144.19	34.3135	0.237974	0.089939
rno-mir-877_hairp	52.9428	72.4893	33.3963	0.460707	0.089939
rno-mir-384-5p	1042.85	1453.2	632.504	0.43525	0.0958336
rno-mir-344b-5p	469.992	314.386	625.597	1.9899	0.10146
rno-mir-935	103.354	182.461	24.2461	0.132884	0.10146
rno-mir-93-3p	17.1418	30.0955	4.18803	0.139158	0.104514
rno-mir-1193-3p	147.236	198.103	96.3701	0.486466	0.104514
rno-mir-346	72.9836	104.446	41.5212	0.397537	0.104514
rno-mir-412_hairp	63.8045	125.704	1.90451	0.0151507	0.104514
rno-mir-872-3p	198.551	329.441	67.6616	0.205383	0.109889
rno-let-7b-3p	99.4911	114.103	84.8793	0.743884	0.109889
rno-mir-369_hairp	289.128	378.565	199.691	0.527495	0.109889
rno-mir-124-2_hairp	24.2786	14.2045	34.3526	2.41844	0.110148
rno-mir-7b	13272.6	8098.58	18446.6	2.27776	0.110148
rno-mir-541-3p	21.6615	33.6717	9.65121	0.286626	0.106962
rno-mir-668_hairp	72.0974	26.675	117.52	4.40561	0.106962
rno-mir-361_hairp	53.7201	71.1545	36.2858	0.509958	0.106962
rno-let-7i-5p	52234.6	33796.3	70672.9	2.09114	0.108443
rno-mir-129-2-3p	1211.06	2027.58	394.546	0.194589	0.106962
rno-mir-344g	66.8738	33.5324	100.215	2.98861	0.106962
rno-mir-671	69.4027	34.9727	103.833	2.96896	0.106962
rno-mir-667-5p	74.2589	21.8659	126.652	5.79222	0.110775
rno-mir-345-5p	62.5213	109.633	15.4095	0.140555	0.110775
rno-mir-495	1969.23	2957.26	981.202	0.331795	0.109265
rno-mir-24-3p	10957.3	8543.79	13370.8	1.56497	0.109265
rno-mir-150-5p	762.654	980.962	544.346	0.55491	0.109265
rno-mir-185-5p	5511.84	3113.38	7910.3	2.54075	0.117885
rno-mir-341_hairp	9.99456	3.63257	16.3566	4.50275	0.121201
rno-mir-351-3p	16.6373	7.76359	25.5111	3.28599	0.121201
rno-mir-421-3p	175.786	202.792	148.781	0.733662	0.122644
rno-let-7e-3p	24.4254	41.9178	6.93306	0.165397	0.122644
rno-mir-134-5p	3543.01	2531.91	4554.11	1.79868	0.122644
rno-mir-652_hairp	107.71	192.625	22.7952	0.11834	0.122644
rno-mir-99a-5p	5686.02	7063.94	4308.11	0.609874	0.11748
rno-mir-434-3p	36070.6	26612.3	45528.9	1.71082	0.11748
rno-mir-150_hairp	18.1821	27.0274	9.33683	0.345459	0.11748
rno-mir-92b-5p	153.215	98.939	207.49	2.09715	0.11748
rno-mir-3547	1013.68	1309.99	717.371	0.547614	0.11887
rno-mir-190b-5p	15.6766	9.62735	21.7258	2.25668	0.121713
rno-mir-382-5p	6484.41	4431.57	8537.26	1.92646	0.128776
rno-mir-154-3p	343.581	531.666	155.496	0.29247	0.128776
rno-mir-142_hairp	31.6513	48.1527	15.15	0.314624	0.129823
rno-mir-409a-3p	647.502	538.49	756.514	1.40488	0.129281
rno-mir-22-3p	2562.78	3718.31	1407.24	0.378461	0.129281
rno-mir-503-5p	23.1543	14.2859	32.0228	2.24157	0.129281
rno-mir-874-3p	156.982	225.435	88.5285	0.3927	0.131771
rno-mir-181a-5p	2163.86	2605.28	1722.43	0.661131	0.142098
rno-mir-384_hairp	176.445	242.547	110.342	0.45493	0.144386
rno-mir-344b-1-3p	328.103	249.384	406.822	1.63131	0.144386
rno-mir-7a-5p	48833	32141.7	65524.3	2.03861	0.148808
rno-mir-219-2_hairp	47.7165	15.2578	80.1753	5.25472	0.150947
rno-mir-134_hairp	79.0725	34.6424	123.503	3.56506	0.149782
rno-mir-674-3p	144.165	181.358	106.973	0.589847	0.149782
rno-mir-411_hairp	859.766	687.978	1031.55	1.4994	0.149782
rno-mir-9a-5p	125325	98980.7	151670	1.53232	0.151821
rno-mir-216b-5p	245.441	421.335	69.5484	0.165067	0.151821
rno-mir-582-3p	98.8077	25.8053	171.81	6.65795	0.15223
rno-mir-18a-5p	548.265	884.984	211.546	0.23904	0.15223
rno-mir-181d-5p	986.598	823.887	1149.31	1.39499	0.152624
rno-mir-326-3p	389.676	627.489	151.863	0.242016	0.154532
rno-mir-344b-1_hairp	10.6935	19.4826	1.90451	0.0977547	0.153365
rno-mir-1843-5p	711.465	293.978	1128.95	3.84026	0.153365
rno-mir-125b-2_hairp	139.722	69.5761	209.867	3.01637	0.153365
rno-mir-379-3p	821.854	1018.7	625.004	0.613529	0.153365
rno-mir-344a-3p	285.429	399.55	171.308	0.428751	0.153714
rno-mir-151-5p	3498.93	2568.66	4429.2	1.72432	0.153714
rno-mir-23b-3p	8502.59	6917.31	10087.9	1.45835	0.15405
rno-mir-3099	8842.35	5893.54	11791.2	2.00069	0.155804
rno-mir-329-3p	2108.89	3375.78	842.003	0.249425	0.160675
rno-mir-135a-5p	2777.56	3924.21	1630.91	0.415601	0.162336
rno-let-7d-5p	45060.5	27319.5	62801.4	2.29878	0.167061
rno-mir-195-5p	296.74	475.483	117.996	0.248161	0.168636
rno-mir-28-3p	349.077	254.554	443.601	1.74266	0.164487
rno-mir-365-3p	122.495	196.911	48.0789	0.244166	0.164487
rno-mir-1-3p	97.0644	70.4645	123.664	1.75499	0.164487
rno-mir-485-5p	616.283	343.649	888.917	2.5867	0.167223
rno-let-7i_hairp	184.129	233.624	134.633	0.57628	0.164487
rno-mir-100_hairp	17.6753	33.4461	1.90451	0.0569427	0.164487
rno-mir-29a-3p	6563.39	7662.45	5464.33	0.713132	0.164487
rno-mir-466b-2-3p	220.858	311.606	130.11	0.417546	0.164487
rno-mir-383-5p	9179.46	3604.04	14754.9	4.09399	0.167445
rno-mir-488-3p	215.08	176.274	253.886	1.44029	0.167445
rno-mir-455*	13.0546	24.2046	1.90451	0.0786838	0.167514
rno-mir-193-3p	215.21	428.516	1.90451	0.00444444	0.166251
rno-mir-27b_hairp	57.6766	82.6239	32.7293	0.396124	0.166251
rno-mir-1298	45.7161	56.5683	34.8639	0.616316	0.166251
rno-mir-191a-3p	33.0229	13.9003	52.1455	3.7514	0.167646
rno-mir-17-1-3p	159.67	286.342	32.9983	0.115241	0.166419
rno-mir-138-1_hairp	45.8403	15.471	76.2096	4.92597	0.166419
rno-mir-376b-3p	13378	10336.8	16419.2	1.58842	0.166419
rno-mir-3559-5p	437.59	133.662	741.518	5.54771	0.16777
rno-mir-338-5p	305.203	229.876	380.53	1.65537	0.166576
rno-mir-466c-5p	139.002	113.562	164.442	1.44804	0.166576
rno-mir-22-5p	188.658	318.42	58.8965	0.184965	0.166576
rno-mir-29c-3p	933.698	1275.02	592.377	0.464602	0.167886
rno-mir-181c-3p	20.7915	15.5744	26.0086	1.66997	0.169177
rno-mir-369-5p	683.819	791.347	576.291	0.728241	0.169177
rno-mir-374-5p	1190.5	1507.33	873.68	0.579622	0.169177
rno-mir-15b-5p	472.427	711.582	233.273	0.327822	0.170467
rno-mir-674-5p	399.692	565.205	234.179	0.414325	0.170467
rno-mir-16-5p	887.262	1274.18	500.341	0.392676	0.170484
rno-mir-879-5p	167.543	85.426	249.659	2.92252	0.176538
rno-let-7f-5p	56084.6	30814.7	81354.5	2.64012	0.180107
rno-mir-667-3p	1144.82	1676.34	613.297	0.365855	0.178758
rno-mir-125b-2-3p	568.999	490.45	647.549	1.32032	0.178758
rno-mir-501-3p	79.1837	45.5588	112.809	2.47611	0.178758
rno-mir-539-5p	801.681	1254.81	348.551	0.277772	0.179878
rno-mir-409a-5p	613.264	854.397	372.13	0.435547	0.179878
rno-mir-30a-3p	826.882	553.876	1099.89	1.9858	0.182073
rno-mir-543-3p	2350	2841.42	1858.58	0.654105	0.185438
rno-mir-487b_hairp	45.1643	66.5709	23.7576	0.356877	0.186484
rno-mir-1843_hairp	96.8797	68.6091	125.15	1.82411	0.186484
rno-mir-154-5p	38.1164	45.4764	30.7565	0.676317	0.19078
rno-mir-505-3p	25.481	29.875	21.087	0.705839	0.194001
rno-mir-34b_hairp	9.83609	13.3589	6.31332	0.472594	0.194965
rno-mir-25-5p	29.8831	15.798	43.9683	2.78316	0.194965
rno-mir-411-3p	1217.32	1447.53	987.111	0.681928	0.196856
rno-let-7i-3p	31.729	61.5534	1.90451	0.0309408	0.197457
rno-mir-103-3p	12786.6	10444.8	15128.3	1.4484	0.197457
rno-mir-760_hairp	1799.57	642.601	2956.53	4.60088	0.197457
rno-mir-28-5p	1028.68	828.424	1228.93	1.48345	0.198364
rno-mir-666-5p	83.592	36.99	130.194	3.5197	0.198364
rno-let-7e-5p	33153.1	18014.1	48292.1	2.6808	0.200143
rno-mir-322_hairp	63.5254	107.982	19.0685	0.176589	0.201017
rno-mir-30e-3p	1950.5	1068.75	2832.25	2.65007	0.20188
rno-mir-151_hairp	180.821	76.5236	285.119	3.7259	0.202002
rno-mir-6331	263.031	208.296	317.767	1.52556	0.202002
rno-mir-350	11.644	0.575846	22.7122	39.4415	0.202002
rno-mir-3584_hairp	16.4845	29.3916	3.57741	0.121715	0.202002
rno-let-7c-5p	181140	87120.1	275160	3.1584	0.202002
rno-mir-1839-3p	264.903	334.147	195.658	0.585547	0.202002
rno-mir-770-3p	2646.42	1327.96	3964.87	2.98568	0.202002
rno-mir-143-3p	5630.97	2871.17	8390.78	2.92243	0.202002
rno-mir-298-5p	534.302	271.695	796.908	2.9331	0.217094
rno-mir-380-5p	474.077	356.617	591.538	1.65875	0.217094
rno-mir-379-5p	8078.18	5152.12	11004.2	2.13586	0.217094
rno-mir-877	59.6581	90.6184	28.6977	0.316687	0.217094
rno-mir-26b_hairp	47.192	82.1944	12.1895	0.148301	0.217094
rno-mir-125a-3p	172.315	90.9264	253.703	2.7902	0.217094
rno-let-7e_hairp	48.809	69.0716	28.5464	0.413287	0.217094
rno-mir-653_hairp	18.3776	34.8506	1.90451	0.0546479	0.227671
rno-mir-412-5p	331.939	501.688	162.189	0.323286	0.227671
rno-mir-1839_hairp	28.0546	10.774	45.3352	4.20784	0.227671
rno-mir-450a-3p	43.1858	56.0233	30.3483	0.541708	0.227671
rno-mir-323_hairp	1755.86	2140.29	1371.43	0.640768	0.227671
rno-mir-342-3p	1552.87	2291.51	814.238	0.355328	0.227671
rno-mir-702-3p	709.393	1050.3	368.488	0.350842	0.227671
rno-mir-434-5p	1551.49	1085.98	2016.99	1.8573	0.227671
rno-mir-33-5p	30.755	24.026	37.4839	1.56014	0.227671
rno-mir-30d_hairp	10.7081	19.5118	1.90451	0.0976085	0.227671
rno-mir-139-3p	221.393	103.441	339.345	3.28057	0.23373
rno-mir-770_hairp	1960.24	959.451	2961.02	3.08616	0.23373
rno-mir-27a-3p	181.487	241.012	121.961	0.506036	0.23373
rno-let-7c-1_hairp	466.515	225.573	707.457	3.13627	0.23373
rno-mir-433-3p	13495.8	9839.52	17152.1	1.74318	0.23373
rno-mir-1224	4847.36	1604.67	8090.05	5.04158	0.245288
rno-mir-760-3p	4245.25	1709.05	6781.46	3.96797	0.245288
rno-mir-411-5p	1535.17	1236.9	1833.44	1.48229	0.245288
rno-mir-98_hairp	13.0533	16.3373	9.76933	0.597978	0.245288
rno-mir-375-3p	2503.43	1646.33	3360.53	2.04122	0.245288
rno-mir-330-3p	1116.16	685.094	1547.23	2.25842	0.245288
rno-mir-126a-5p	231.106	268.208	194.003	0.72333	0.245288
rno-let-7b-5p	42182.9	21177.9	63187.9	2.98367	0.245288
rno-mir-151-3p	2611.3	1116.11	4106.49	3.67929	0.245288
rno-mir-1839-5p	2016.15	1482.49	2549.82	1.71996	0.245288
rno-mir-125b-1-3p	1212.01	628.289	1795.74	2.85814	0.245288
rno-mir-425-5p	533.232	705.814	360.649	0.510969	0.248843
rno-mir-341	1131.98	915.192	1348.77	1.47375	0.248843
rno-mir-127-5p	1711.92	1574.95	1848.88	1.17394	0.248843
rno-mir-664-2-5p	181.673	98.4527	264.893	2.69056	0.248843
rno-mir-10a-5p	10.3708	3.34568	17.3959	5.19951	0.248843
rno-mir-145-3p	38.6401	18.7111	58.5691	3.13018	0.248843
rno-mir-708-3p	52.9672	41.4028	64.5316	1.55863	0.257956
rno-mir-410-3p	1317.71	1887.09	748.325	0.396549	0.272797
rno-mir-98-3p	51.0699	64.6628	37.477	0.579576	0.272797
rno-mir-1306-5p	21.7681	26.6773	16.8589	0.631957	0.272797
rno-mir-487b-3p	20078.2	16456.7	23699.7	1.44013	0.284851
rno-mir-672-5p	6450.05	3169.23	9730.86	3.07042	0.284851
rno-mir-30c-1-3p	78.2358	50.5325	105.939	2.09646	0.284851
rno-mir-181a-1-3p	41.2978	31.7922	50.8035	1.59799	0.284851
rno-mir-489-3p	189.726	240.627	138.825	0.57693	0.284851
rno-mir-374-3p	22.5337	29.5881	15.4793	0.523161	0.284851
rno-mir-511-3p	10.2755	18.6465	1.90451	0.102138	0.284851
rno-mir-3572*	106.606	80.0147	133.197	1.66466	0.284851
rno-mir-708_hairp	14.27	9.79794	18.7421	1.91286	0.289985
rno-mir-448_hairp	19.7841	22.1942	17.3739	0.78281	0.289985
rno-mir-29b-3p	691.841	949.547	434.136	0.457203	0.289985
rno-mir-344b-2-3p	492.172	674.005	310.338	0.460438	0.289985
rno-mir-331_hairp	81.7341	63.2439	100.224	1.58473	0.289985
rno-mir-652-3p	1538.31	2013.84	1062.78	0.527738	0.289985
rno-mir-485-3p	769.202	570.335	968.07	1.69737	0.289985
rno-mir-504	378.521	291.086	465.957	1.60075	0.289985
rno-mir-184	31.5146	9.36115	53.668	5.73305	0.294767
rno-mir-29b-2_hairp	11.5324	16.7	6.36482	0.381127	0.294767
rno-mir-129-5p	1748.93	2152.47	1345.39	0.625046	0.294767
rno-mir-1249_hairp	66.9701	77.1156	56.8247	0.736877	0.294767
rno-mir-412*	49.7764	26.4815	73.0713	2.75933	0.294767
rno-mir-143_hairp	23.7922	17.5404	30.0439	1.71284	0.294767
rno-mir-20a-5p	322.155	533.855	110.455	0.206901	0.294767
rno-mir-320_hairp	61.8572	47.9642	75.7502	1.57931	0.294767
rno-mir-3594-5p	10.9093	6.29399	15.5246	2.46658	0.294767
rno-mir-3473_hairp	15.9931	22.2664	9.71971	0.436519	0.294767
rno-mir-342-5p	435.362	314.277	556.446	1.77056	0.294767
rno-mir-344g_hairp	112.18	91.3278	133.032	1.45664	0.295552
rno-mir-204_hairp	16.8643	26.7964	6.93214	0.258696	0.308362
rno-mir-17-5p	309.791	501.812	117.77	0.23469	0.308362
rno-mir-134-3p	22.276	26.4002	18.1518	0.687561	0.308362
rno-mir-210-3p	153.521	177.355	129.687	0.731232	0.308362
rno-mir-130a-3p	909.06	1197.84	620.283	0.517835	0.308362
rno-mir-410-5p	11.1153	6.12037	16.1103	2.63224	0.315931
rno-mir-205	17.0725	7.51542	26.6295	3.54332	0.315931
rno-mir-126a-3p	1870.16	2032.27	1708.04	0.840457	0.315931
rno-mir-497-5p	131.994	162.11	101.879	0.628456	0.315931
rno-mir-136-5p	172.465	304.54	40.3893	0.132624	0.315931
rno-mir-3072_hairp	40.7442	25.7764	55.7119	2.16136	0.315931
rno-mir-664-3p	634.455	783.252	485.658	0.620053	0.315931
rno-mir-125a_hairp	41.8756	69.5705	14.1808	0.203833	0.315931
rno-mir-3473	29.608	23.5423	35.6738	1.5153	0.319445
rno-mir-199a_hairp	37.3576	10.338	64.3772	6.22722	0.319445
rno-mir-770-5p	430.211	600.34	260.082	0.433225	0.319445
rno-mir-92b_hairp	35.404	42.5789	28.2292	0.662986	0.319445
rno-mir-375_hairp	58.9087	40.9004	76.917	1.8806	0.319445
rno-mir-26a_hairp	77.8551	103.251	52.4597	0.508082	0.319445
rno-mir-219-2-3p	585.902	360.304	811.5	2.25226	0.319445
rno-mir-653-3p	1631.56	1026.73	2236.4	2.17817	0.319445
rno-mir-34a-5p	44.2722	60.1066	28.4378	0.473122	0.319445
rno-mir-451-5p	171.736	295.712	47.7609	0.161512	0.319148
rno-mir-433-5p	226.804	262.439	191.17	0.728436	0.319148
rno-mir-485*	775.371	911.806	638.937	0.700738	0.319148
rno-mir-99b-3p	91.2855	102.572	79.9991	0.779932	0.319148
rno-mir-135b-3p	18.7988	11.9166	25.6809	2.15505	0.319148
rno-mir-376b_hairp	242.185	189.266	295.104	1.5592	0.319148
rno-mir-93-5p	720.677	845.51	595.844	0.704716	0.319148
rno-mir-30c-5p	11420.7	13063.6	9777.83	0.748477	0.325857
rno-mir-337-5p	315.336	248.439	382.233	1.53854	0.325857
rno-mir-6324	11.2444	3.66796	18.8208	5.13113	0.325857
rno-mir-361-5p	2300.07	2613.42	1986.71	0.760198	0.334726
rno-mir-185*	14.6862	18.2335	11.1388	0.610895	0.334726
rno-mir-351-5p	560.139	476.805	643.474	1.34955	0.334726
rno-mir-423-3p	1399.32	1135.18	1663.46	1.46537	0.334726
rno-mir-299a-3p	48.642	58.6591	38.6249	0.658464	0.354402
rno-mir-29a_hairp	531.94	606.001	457.879	0.755575	0.354402
rno-mir-449a-5p	235.461	419.685	51.2359	0.122082	0.354402
rno-mir-7b_hairp	68.739	35.4992	101.979	2.87271	0.354402
rno-mir-124-5p	24.9367	14.265	35.6084	2.49621	0.361478
rno-mir-30b-3p	27.5747	17.7527	37.3968	2.10654	0.361478
rno-mir-139-5p	1173.3	1634.49	712.107	0.435675	0.361478
rno-let-7a-1_hairp	49.0088	40.4984	57.5192	1.42028	0.361478
rno-let-7a-5p	95979.8	53282.3	138677	2.60269	0.368357
rno-mir-433_hairp	239.367	288.878	189.856	0.657218	0.378928
rno-mir-190a-5p	60.7992	89.5527	32.0457	0.357842	0.378928
rno-mir-323-5p	832.306	570.984	1093.63	1.91534	0.388093
rno-mir-199a-5p	32.5598	8.0885	57.0311	7.05089	0.388093
rno-mir-223-3p	76.1448	144.98	7.30968	0.0504186	0.388093
rno-mir-423_hairp	66.8676	46.5776	87.1575	1.87123	0.388093
rno-mir-145-5p	130.357	201.382	59.3327	0.294628	0.39445
rno-let-7a-2_hairp	343.677	423.766	263.587	0.622012	0.39445
rno-mir-539-3p	1572.26	1262.95	1881.58	1.48984	0.39445
rno-mir-122-5p	17.9249	11.2339	24.616	2.19124	0.401977
rno-mir-212-5p	173.35	208.73	137.971	0.661001	0.401977
rno-mir-330-5p	879.432	749.809	1009.05	1.34575	0.401977
rno-mir-30c-2_hairp	16.017	21.3452	10.6887	0.500755	0.409355
rno-mir-3102	91.4517	74.6778	108.226	1.44923	0.419338
rno-mir-19a-3p	25.7334	49.5624	1.90451	0.0384266	0.419338
rno-mir-34c-3p	178.507	236.121	120.893	0.511994	0.427847
rno-mir-136_hairp	595.31	542.257	648.362	1.19567	0.437671
rno-mir-376a-5p	150.781	130.004	171.557	1.31963	0.437671
rno-mir-322*	58.0108	31.3948	84.6267	2.69556	0.437671
rno-mir-181b-5p	1093.42	1209.57	977.273	0.807953	0.437671
rno-mir-27a-5p	62.1455	34.8333	89.4577	2.56817	0.454179
rno-mir-137-5p	250.805	199.84	301.77	1.51006	0.454179
rno-mir-764-3p	10.1791	13.5021	6.85618	0.507788	0.454179
rno-mir-125a-5p	21574.4	19771.6	23377.2	1.18236	0.454179
rno-mir-335	3804.12	4177.9	3430.34	0.821069	0.454179
rno-mir-140-3p	2828.68	2538.49	3118.88	1.22863	0.454179
rno-mir-448-3p	228.177	147.136	309.218	2.10157	0.454179
rno-mir-128-2-5p	60.0287	31.5438	88.5137	2.80605	0.454983
rno-mir-331-3p	453.163	338.319	568.006	1.67891	0.454983
rno-mir-3099_hairp	26.325	32.6313	20.0188	0.613485	0.454983
rno-mir-137_hairp	21.1038	30.4253	11.7823	0.387254	0.454983
rno-mir-3102_hairp	279.409	447.375	111.443	0.249104	0.460011
rno-mir-7a-2_hairp	47.8943	73.5755	22.213	0.301908	0.460011
rno-mir-3557_hairp	11.9612	14.8436	9.07878	0.611631	0.460011
rno-mir-335_hairp	1638.6	1336.17	1941.04	1.45269	0.466351
rno-mir-9a-3p	9597.7	12260.5	6934.87	0.565626	0.475482
rno-mir-142-3p	68.4901	108.688	28.2921	0.260306	0.475482
rno-mir-181c-5p	136.734	156.029	117.438	0.752666	0.483075
rno-mir-873-3p	340.849	283.458	398.24	1.40493	0.492072
rno-mir-30c-2-3p	223.477	143.336	303.619	2.11824	0.492072
rno-mir-185_hairp	11.7687	15.6743	7.86302	0.501649	0.492072
rno-mir-504*	19.753	22.6052	16.9009	0.747657	0.497987
rno-mir-219-5p	19.6229	32.2039	7.04195	0.218668	0.497987
rno-mir-23b_hairp	61.8644	79.0914	44.6374	0.564378	0.505309
rno-mir-369-3p	1468.56	1675.91	1261.21	0.752554	0.505309
rno-mir-483-3p	25.0113	48.118	1.90451	0.0395801	0.505309
rno-mir-221-5p	42.2257	29.4333	55.0181	1.86924	0.521238
rno-mir-6215_hairp	25.1885	43.5321	6.84491	0.157238	0.521238
rno-mir-138-1-3p	64.674	53.1964	76.1515	1.43152	0.528313
rno-mir-139_hairp	14.1864	25.6411	2.73172	0.106537	0.528313
rno-mir-9a-3_hairp	212.464	341.675	83.2532	0.243662	0.565606
rno-mir-652-5p	13.9299	11.8437	16.0161	1.35229	0.574018
rno-mir-378a-3p	3632.61	1763.14	5502.08	3.12062	0.574018
rno-mir-672-3p	234.99	200.453	269.528	1.34459	0.590694
rno-mir-665	107.786	128.02	87.5522	0.683896	0.608942
rno-mir-381-3p	819.748	739.438	900.058	1.21722	0.617131
rno-mir-146a-5p	590.267	468.879	711.654	1.51778	0.645122
rno-mir-381_hairp	15.7071	17.3129	14.1012	0.814489	0.645122
rno-mir-19b-3p	182.214	309.183	55.2447	0.178679	0.661151
rno-mir-224-5p	82.8173	110.585	55.0491	0.497797	0.661151
rno-mir-337_hairp	15.9395	18.7322	13.1468	0.701829	0.661151
rno-mir-92a-3p	1147.97	1359.74	936.208	0.688521	0.665283
rno-mir-1188-5p	927.15	806.371	1047.93	1.29956	0.665283
rno-mir-338-3p	246.203	303.325	189.08	0.623358	0.665283
rno-mir-222-3p	1043.55	1395.07	692.033	0.496054	0.665283
rno-mir-15b-3p	26.8549	31.1389	22.571	0.72485	0.665283
rno-mir-301a-3p	72.4275	101.991	42.8637	0.420268	0.665586
rno-mir-379_hairp	9.78694	6.1872	13.3867	2.16361	0.702198
rno-mir-135a-3p	449.196	372.099	526.293	1.41439	0.719421
rno-mir-132_hairp	37.3366	43.8946	30.7787	0.701196	0.736548
rno-mir-153-3p	647.88	593.638	702.122	1.18275	0.736548
rno-mir-23a_hairp	10.0855	11.5397	8.6313	0.747964	0.751493
rno-mir-370-3p	273.222	223.447	322.996	1.44552	0.751493
rno-mir-203a-3p	195.273	95.376	295.169	3.0948	0.756812
rno-mir-153-5p	17.6182	24.0576	11.1789	0.464672	0.756812
rno-mir-539_hairp	129.244	112.992	145.496	1.28767	0.771482
rno-mir-183-5p	233.878	103.262	364.493	3.5298	0.778757
rno-mir-352	58.6285	42.281	74.9761	1.77328	0.778757
rno-mir-34b-5p	18.6783	23.0708	14.2858	0.619217	0.802519
rno-mir-101a_hairp	529.724	476.451	582.996	1.22362	0.818957
rno-mir-144-5p	31.7669	24.0376	39.4961	1.64309	0.844587
rno-mir-135a*	108.693	93.458	123.928	1.32603	0.851567
rno-mir-320-3p	3073.85	2762.13	3385.57	1.22571	0.851567
rno-mir-325-3p	3195.83	3551.99	2839.68	0.799462	0.865414
rno-mir-29c-5p	23.7257	18.1179	29.3335	1.61903	0.872282
rno-mir-221-3p	1769.91	2070.16	1469.66	0.709926	0.888271
rno-mir-674_hairp	58.2194	53.363	63.0759	1.18202	0.888271
rno-mir-132-3p	1262.78	1199.14	1326.41	1.10614	0.892667
rno-mir-106b-5p	1229.67	1140.33	1319.01	1.15669	0.999323
rno-mir-204-5p	3702.1	4326.41	3077.78	0.711392	0.999323
rno-mir-505-5p	57.227	50.632	63.8221	1.26051	0.999323
rno-mir-3544_hairp	80.6689	88.7243	72.6136	0.818419	0.999323
rno-mir-1249	378.787	330.945	426.629	1.28912	0.999323
rno-mir-296-3p	77.3212	67.0776	87.5648	1.30543	0.999323
rno-mir-29a-5p	14.8314	18.7865	10.8763	0.57894	0.999323
rno-mir-300-3p	2500.56	2290.32	2710.79	1.18359	0.999323
rno-mir-92b-3p	4326.42	4622.47	4030.38	0.87191	0.999323
rno-mir-101b_hairp	239.894	265.913	213.874	0.804302	1
rno-mir-494_hairp	16.5672	18.7846	14.3498	0.763915	1
rno-mir-325-5p	302.056	287.38	316.732	1.10214	1
rno-mir-329-5p	279.65	334.693	224.608	0.671085	1
rno-mir-1843-3p	248.06	215.56	280.56	1.30154	1
rno-mir-488_hairp	77.4971	73.5481	81.4461	1.10739	1
rno-mir-322-5p	678.203	776.73	579.676	0.746303	1
rno-mir-100-5p	2822.79	3067.78	2577.8	0.84028	1
rno-mir-299a-5p	50.5664	55.7111	45.4216	0.815307	1
rno-mir-187-3p	245.996	231.466	260.526	1.12555	1
rno-mir-135b-5p	513.343	576.699	449.987	0.780281	1
rno-mir-532-5p	81.1259	87.3406	74.9111	0.857689	1
rno-mir-132-5p	117.056	126.923	107.19	0.844527	1
rno-mir-128-3p	5213	6171.46	4254.54	0.689389	1
rno-mir-499-5p	128.788	137.697	119.878	0.870595	1
rno-mir-214-3p	19.3924	26.2831	12.5018	0.475658	1
rno-mir-409a_hairp	2033.99	1898.02	2169.96	1.14328	1
rno-mir-376a_hairp	15.4745	14.0033	16.9457	1.21012	1
rno-mir-873_hairp	166.949	175.066	158.832	0.907267	1
rno-mir-666-3p	33.8771	40.879	26.8752	0.657433	1
rno-mir-31a-5p	107.798	121.857	93.7389	0.769254	1
rno-mir-377-3p	91.1601	105.288	77.0319	0.731629	1
rno-mir-494-3p	851.411	824.01	878.811	1.06651	1
rno-mir-668	527.686	486.683	568.688	1.1685	1
rno-mir-27b-3p	1121.93	1075.38	1168.48	1.08657	1
rno-mir-496-3p	568.028	602.911	533.144	0.884283	1
rno-mir-34b-3p	791.858	643.683	940.032	1.4604	1
rno-mir-200c-3p	210.257	142.008	278.506	1.9612	1
rno-mir-186-5p	1329.01	1429.17	1228.85	0.859832	1
rno-mir-182	134.048	75.6001	192.496	2.54623	1
rno-mir-127-3p	8077.27	8315.98	7838.57	0.942591	1
rno-mir-6324_hairp	77.5246	64.8052	90.244	1.39254	1
rno-let-7c-2_hairp	11.367	13.0079	9.72612	0.747707	1
rno-mir-455-3p	106.905	99.3687	114.441	1.15169	1
rno-mir-146b-5p	301.667	281.697	321.637	1.14179	1
rno-mir-29b-1_hairp	52.446	40.4727	64.4193	1.59167	1
rno-mir-384-3p	1106.16	1215.46	996.869	0.820159	1
rno-mir-218a-5p	1864.3	2129.71	1598.89	0.750756	1
rno-mir-6331_hairp	232.653	247.651	217.656	0.878879	1
rno-mir-34c-5p	1130.61	1228.97	1032.24	0.839926	1
rno-mir-770*	644.632	600.154	689.111	1.14822	1
rno-mir-137-3p	1052.05	958.214	1145.89	1.19586	1
rno-mir-6215	291.335	380.979	201.691	0.529403	1
rno-mir-540-3p	200.194	210.32	190.067	0.903706	1
rno-mir-99a_hairp	53.6677	58.2029	49.1326	0.84416	1
rno-mir-21-5p	609.777	633.273	586.28	0.925793	1
rno-mir-382_hairp	37.8652	40.6953	35.035	0.86091	1
rno-let-7c-1-3p	28.1458	25.8428	30.4489	1.17823	1
rno-mir-193-5p	18.4342	16.0463	20.8221	1.29762	1
rno-mir-140-5p	911.522	867.593	955.451	1.10127	1
rno-mir-138-5p	957.858	1075.93	839.788	0.780525	1
rno-mir-671_hairp	99.8288	109.24	90.4177	0.827698	1
rno-mir-653-5p	838.573	764.187	912.96	1.19468	1
rno-mir-24-2-5p	57.7609	53.4226	62.0992	1.16241	1
rno-mir-598-3p	465.146	494.599	435.692	0.880899	1
rno-mir-376c-3p	1151.36	1188.76	1113.95	0.937072	1
rno-mir-542-3p	117.962	125.473	110.452	0.880282	1
rno-mir-431_hairp	296.267	285.191	307.344	1.07768	1
rno-mir-26a-5p	14234	14829.1	13639	0.919749	1
rno-mir-30d-5p	5062.29	5192.75	4931.82	0.949751	1
rno-mir-323-3p	4405.27	4604.26	4206.27	0.913562	1
rno-let-7d_hairp	48.6437	50.1832	47.1041	0.938643	1
rno-mir-101a-3p	199.539	191.955	207.124	1.07902	1
rno-mir-361-3p	23.3763	25.4276	21.325	0.838657	1
rno-mir-340-5p	361.317	371.346	351.287	0.945984	1
rno-mir-99b-5p	3024.91	3131.94	2917.89	0.931655	1
rno-mir-199a-3p	280.647	324.473	236.822	0.729868	1
rno-let-7d-3p	892.343	942.229	842.457	0.894111	1
rno-mir-30a-5p	1378.28	1447.93	1308.63	0.903798	1
rno-mir-124-3p	5085.26	5415.04	4755.47	0.878197	1
rno-mir-130b-5p	120.296	130.813	109.778	0.8392	1
rno-mir-764_hairp	9.55695	10.7755	8.33842	0.773832	1
rno-mir-758-3p	134.518	143.617	125.419	0.87329	1
rno-mir-148b-5p	60.0246	57.3527	62.6965	1.09317	1
rno-mir-200b-3p	49.8415	35.0882	64.5947	1.84092	1
rno-mir-493-5p	97.2388	102.621	91.8565	0.895103	1
rno-mir-96-5p	10.1111	7.63467	12.5875	1.64873	1
rno-mir-434_hairp	182.866	191.219	174.512	0.912628	1
rno-mir-3068-3p	118.751	115.708	121.795	1.05261	1
rno-mir-212-3p	319.308	334.32	304.296	0.910196	1
rno-mir-6320_hairp	15.2081	14.0423	16.3739	1.16604	1
rno-mir-370_hairp	18.688	17.7479	19.628	1.10594	1
rno-mir-1224*	20.0285	21.1399	18.917	0.894845	1
rno-mir-148b-3p	1376.29	1420.63	1331.94	0.93757	1
rno-mir-708-5p	941.482	916.739	966.225	1.05398	1
rno-mir-3085_hairp	48.1794	50.7496	45.6091	0.898708	1
rno-mir-30e-5p	855.701	907.152	804.25	0.886566	1
rno-mir-23a-3p	3257.09	3325.9	3188.29	0.958625	1
rno-mir-429	10.2552	8.62866	11.8817	1.377	1
rno-mir-339-3p	24.1684	25.3945	22.9424	0.903438	1
rno-mir-376b-5p	1116.6	1095.16	1138.03	1.03915	1
rno-mir-23a-5p	10.1937	10.7808	9.60665	0.891092	1
rno-mir-152-3p	212.1	225.243	198.957	0.883301	1
rno-mir-300-5p	80.5141	75.2938	85.7344	1.13866	1
rno-mir-194-5p	187.646	191.658	183.634	0.958133	1
rno-mir-106b-3p	105.402	102.088	108.716	1.06492	1
rno-let-7f-2_hairp	13.9644	13.4819	14.4468	1.07157	1
rno-mir-204-3p	43.6529	45.6129	41.6928	0.914058	1
rno-mir-3068-5p	154.812	160.632	148.993	0.927541	1
rno-mir-27b-5p	18.6957	19.1802	18.2112	0.949481	1
rno-mir-547-3p	13.4922	14.2374	12.7469	0.895308	1
rno-mir-3557-3p	9.97435	10.553	9.39567	0.890329	1
rno-mir-702-5p	19.4065	18.7693	20.0437	1.0679	1
rno-mir-3068_hairp	21.3404	20.6039	22.0769	1.07149	1
rno-mir-582_hairp	35.4913	34.4316	36.5509	1.06155	1
rno-mir-107-3p	1404.8	1388.77	1420.83	1.02308	1
rno-mir-200a-3p	16.5271	18.1128	14.9414	0.824906	1
rno-mir-376a-3p	992.748	1019.56	965.94	0.947413	1
rno-mir-3593_hairp	10.3439	10.8708	9.81691	0.903053	1
rno-mir-191a-5p	5774.06	5742.23	5805.88	1.01108	1
rno-mir-340-3p	126.762	128.553	124.97	0.972126	1
rno-mir-873-5p	85.7294	86.4486	85.0101	0.98336	1
rno-mir-127_hairp	249.401	251.639	247.163	0.982212	1
rno-mir-423-5p	208.086	205.95	210.221	1.02074	1
rno-mir-380-3p	2259.03	2242.06	2276	1.01514	1
rno-mir-26b-5p	3300.7	3324.68	3276.72	0.985573	1
rno-mir-322-3p	220.512	222.99	218.033	0.977774	1
rno-mir-345-3p	52.8748	53.0654	52.6843	0.99282	1
rno-mir-25-3p	560.648	559.557	561.74	1.0039	1
rno-mir-206-3p	22.4944	22.5149	22.4738	0.998174	1
rno-mir-7a-1_hairp	<10
rno-mir-212_hairp	<10
rno-mir-383_hairp	<10
rno-mir-672_hairp	<10
rno-mir-421-5p	<10
rno-mir-300_hairp	<10
rno-mir-222_hairp	<10
rno-mir-217_hairp	<10
rno-mir-381-5p	<10
rno-mir-200c_hairp	<10
rno-mir-187_hairp	<10
rno-mir-126a_hairp	<10
rno-mir-365_hairp	<10
rno-mir-764-5p	<10
rno-mir-466b-5p	<10
rno-mir-141-3p	<10
rno-mir-150-3p	<10
rno-mir-342_hairp	<10
rno-mir-6318	<10
rno-mir-330_hairp	<10
rno-mir-1193_hairp	<10
rno-mir-540-5p	<10
rno-mir-146a_hairp	<10
rno-mir-337-3p	<10
rno-mir-99a-3p	<10
rno-mir-140_hairp	<10
rno-mir-338*	<10
rno-mir-345_hairp	<10
rno-mir-6322_hairp	<10
rno-mir-187*	<10
rno-mir-466b-2_hairp	<10
rno-mir-145_hairp	<10
rno-mir-216b_hairp	<10
rno-mir-128-2_hairp	<10
rno-mir-3596c_hairp	<10
rno-mir-326_hairp	<10
rno-mir-490-3p	<10
rno-mir-328b_hairp	<10
rno-mir-3542	<10
rno-let-7b_hairp	<10
rno-mir-29c_hairp	<10
rno-mir-9a-1_hairp	<10
rno-mir-30e_hairp	<10
rno-mir-219-1-3p	<10
rno-let-7f-1_hairp	<10
rno-mir-1224_hairp	<10
rno-mir-200b-5p	<10
rno-mir-3596b_hairp	<10
rno-mir-346_hairp	<10
rno-mir-143-5p	<10
rno-mir-217-5p	<10
rno-mir-872_hairp	<10
rno-mir-489-5p	<10
rno-mir-425_hairp	<10
rno-mir-181a-2_hairp	<10
rno-mir-31a_hairp	<10
rno-mir-92a-1-5p	<10
rno-mir-184_hairp	<10
rno-mir-130a_hairp	<10
rno-mir-541_hairp	<10
rno-mir-183-3p	<10
rno-mir-218a-2-3p	<10
rno-mir-331-5p	<10
rno-mir-667_hairp	<10
rno-mir-207_hairp	<10
rno-mir-129-2_hairp	<10
rno-mir-214_hairp	<10
rno-mir-3585-5p	<10
rno-mir-26a-3p	<10
rno-mir-6333_hairp	<10
rno-mir-146a-3p	<10
rno-mir-6216	<10
rno-mir-3558-3p	<10
rno-mir-466c_hairp	<10
rno-mir-425*	<10
rno-mir-935_hairp	<10
rno-mir-186_hairp	<10
rno-mir-19a_hairp	<10
rno-mir-340_hairp	<10
rno-mir-351_hairp	<10
rno-mir-425-3p	<10
rno-mir-378a_hairp	<10
rno-mir-152_hairp	<10
rno-let-7f-2-3p	<10
rno-mir-450a_hairp	<10
rno-mir-3585-3p	<10
rno-mir-106b_hairp	<10
rno-mir-128-1-5p	<10
rno-mir-3560_hairp	<10
rno-mir-3562_hairp	<10
rno-mir-146b_hairp	<10
rno-mir-3559-3p	<10
rno-mir-3596a	<10
rno-mir-191a_hairp	<10
rno-mir-298_hairp	<10
rno-mir-3562	<10
rno-mir-3577	<10
rno-mir-194-3p	<10
rno-mir-3578	<10
rno-mir-324_hairp	<10
rno-mir-3542_hairp	<10
rno-mir-3550_hairp	<10
rno-mir-195-3p	<10
rno-mir-463_hairp	<10
rno-mir-193_hairp	<10
rno-mir-201-5p	<10
rno-mir-31b_hairp	<10
rno-mir-3556b_hairp	<10
rno-mir-352_hairp	<10
rno-mir-3558_hairp	<10
rno-mir-183_hairp	<10
rno-mir-17-2_hairp	<10
rno-mir-327_hairp	<10
rno-mir-540_hairp	<10
rno-mir-449c_hairp	<10
rno-mir-3075_hairp	<10
rno-mir-142-5p	<10
rno-mir-6323_hairp	<10
rno-mir-6315	<10
rno-mir-3564_hairp	<10
rno-mir-3589_hairp	<10
rno-mir-679_hairp	<10
rno-mir-876_hairp	<10
rno-mir-3074_hairp	<10
rno-mir-30d-3p	<10
rno-mir-598-5p	<10
rno-mir-3592_hairp	<10
rno-mir-484_hairp	<10
rno-mir-218a-2_hairp	<10
rno-mir-20b_hairp	<10
rno-mir-711_hairp	<10
rno-mir-365-5p	<10
rno-mir-6317_hairp	<10
rno-mir-615_hairp	<10
rno-mir-743a_hairp	<10
rno-mir-509-3p	<10
rno-mir-3577_hairp	<10
rno-mir-501_hairp	<10
rno-mir-135a_hairp	<10
rno-mir-3553_hairp	<10
rno-mir-326-5p	<10
rno-mir-17-1_hairp	<10
rno-mir-344a-2_hairp	<10
rno-mir-503_hairp	<10
rno-mir-2985*	<10
rno-mir-347*	<10
rno-mir-6319_hairp	<10
rno-mir-6334_hairp	<10
rno-mir-194-2_hairp	<10
rno-mir-1306_hairp	<10
rno-mir-203a_hairp	<10
rno-mir-741_hairp	<10
rno-mir-30c-1_hairp	<10
rno-mir-208b_hairp	<10
rno-mir-347_hairp	<10
rno-mir-3547*	<10
rno-mir-196a_hairp	<10
rno-mir-339_hairp	<10
rno-mir-3542*	<10
rno-mir-3570_hairp	<10
rno-mir-742_hairp	<10
rno-mir-349_hairp	<10
rno-mir-675_hairp	<10
rno-mir-343_hairp	<10
rno-mir-144_hairp	<10
rno-mir-363_hairp	<10
rno-mir-761_hairp	<10
rno-mir-1949_hairp	<10
rno-mir-3571_hairp	<10
rno-mir-3587_hairp	<10
rno-mir-378b	<10
rno-mir-6314	<10
rno-mir-141_hairp	<10
rno-mir-451_hairp	<10
rno-mir-200a_hairp	<10
rno-mir-532-3p	<10
rno-mir-181c_hairp	<10
rno-mir-298*	<10
rno-mir-551b-3p	<10
rno-mir-496-5p	<10
rno-mir-16-3p	<10
rno-mir-3120	<10
rno-mir-678_hairp	<10
rno-mir-592	<10
rno-mir-542-5p	<10
rno-mir-133a-3p	<10
rno-let-7f-1-3p	<10
rno-mir-673-3p	<10
rno-mir-188-5p	<10
rno-mir-6329	<10
rno-mir-1912-3p	<10
rno-mir-3065-5p	<10
rno-mir-299a_hairp	<10
rno-mir-221_hairp	<10
rno-mir-24-1_hairp	<10
rno-mir-471_hairp	<10
rno-mir-466b-1*	<10
rno-mir-484	<10
rno-mir-490-5p	<10
rno-mir-362-3p	<10
rno-mir-23b-5p	<10
rno-mir-758-5p	<10
rno-mir-215	<10
rno-mir-551b-5p	<10
rno-mir-181b-1-3p	<10
rno-mir-210_hairp	<10
rno-mir-325_hairp	<10
rno-mir-489_hairp	<10
rno-mir-30a_hairp	<10
rno-mir-34c_hairp	<10
rno-mir-195_hairp	<10
rno-mir-3561_hairp	<10
rno-mir-665_hairp	<10
rno-mir-223_hairp	<10
rno-mir-19b-2_hairp	<10
rno-mir-196c_hairp	<10
rno-mir-668*	<10
rno-mir-221*	<10
rno-mir-412-3p	<10
rno-mir-1306-3p	<10
rno-mir-3552	<10
rno-mir-3072	<10
rno-mir-211-5p	<10
rno-mir-301a-5p	<10
rno-mir-20a-3p	<10
rno-mir-879-3p	<10
rno-mir-196a-5p	<10
rno-mir-24-1-5p	<10
rno-mir-3541	<10
rno-mir-466c-3p	<10
rno-mir-383-3p	<10
rno-mir-32-3p	<10
rno-mir-547-5p	<10
rno-mir-3583-3p	<10
rno-mir-6325	<10
rno-mir-802-3p	<10
rno-mir-146b-3p	<10
rno-mir-224-3p	<10
rno-mir-201-3p	<10
rno-mir-181b-2-3p	<10
rno-mir-1949	<10
rno-mir-678	<10
rno-mir-3590-3p	<10
rno-mir-465-5p	<10
rno-mir-496_hairp	<10
rno-mir-1188_hairp	<10
rno-mir-292_hairp	<10
rno-mir-504_hairp	<10
rno-mir-3541_hairp	<10
rno-mir-6318_hairp	<10
rno-mir-92a-1_hairp	<10
rno-mir-135b_hairp	<10
rno-mir-200b_hairp	<10
rno-mir-6327_hairp	<10
rno-mir-3549_hairp	<10
rno-mir-224_hairp	<10
rno-mir-10a_hairp	<10
rno-mir-350_hairp	<10
rno-mir-6332_hairp	<10
rno-mir-3574_hairp	<10
rno-mir-3582_hairp	<10
rno-mir-133b_hairp	<10
rno-mir-881_hairp	<10
rno-mir-103-2_hairp	<10
rno-mir-3568_hairp	<10
rno-mir-206_hairp	<10
rno-mir-532_hairp	<10
rno-mir-216a_hairp	<10
rno-mir-6316_hairp	<10
rno-mir-497_hairp	<10
rno-mir-3578_hairp	<10
rno-mir-362_hairp	<10
rno-mir-3575_hairp	<10
rno-mir-129-2*	<10
rno-mir-350*	<10
rno-mir-3074*	<10
rno-mir-544*	<10
rno-mir-3570*	<10
rno-mir-194-1*	<10
rno-mir-145*	<10
rno-mir-3544	<10
rno-mir-466b-1-3p	<10
rno-mir-543-5p	<10
rno-mir-362-5p	<10
rno-mir-448-5p	<10
rno-mir-297	<10
rno-mir-487b-5p	<10
rno-mir-344i	<10
rno-mir-103-2-5p	<10
rno-mir-455-5p	<10
rno-mir-488-5p	<10
rno-mir-483-5p	<10
rno-mir-18a-3p	<10
rno-mir-200a-5p	<10
rno-mir-301b-3p	<10
rno-mir-3594-3p	<10
rno-mir-363-3p	<10
rno-mir-6327	<10
rno-mir-874-5p	<10
rno-mir-144-3p	<10
rno-mir-544-3p	<10
rno-mir-26b-3p	<10
rno-mir-218a-1-3p	<10
rno-mir-32-5p	<10
rno-mir-141-5p	<10
rno-mir-216a-5p	<10
rno-mir-328a-5p	<10
rno-mir-33-3p	<10
rno-mir-3572	<10
rno-mir-6321	<10
rno-mir-501-5p	<10
rno-mir-3550	<10
rno-mir-181d-3p	<10
rno-mir-377-5p	<10
rno-mir-1188-3p	<10
rno-mir-500-5p	<10
rno-mir-875	<10
rno-mir-203b-3p	<10
rno-mir-876	<10
rno-mir-20b-5p	<10
rno-mir-101a-5p	<10
rno-mir-216b-3p	<10
rno-mir-130a-5p	<10
rno-let-7a-2-3p	<10
rno-mir-376c-5p	<10
rno-mir-216a-3p	<10
rno-mir-222-5p	<10
rno-mir-147	<10
rno-mir-1193-5p	<10
rno-mir-223-5p	<10
rno-mir-743a-3p	<10
rno-mir-6319	<10
rno-mir-9b-5p	<10
rno-mir-471-3p	<10
rno-mir-802-5p	<10
rno-mir-17-2-3p	<10
rno-mir-3075	<10
rno-mir-3593-3p	<10
rno-mir-9b-3p	<10
rno-mir-196c-5p	<10
rno-mir-10b-3p	<10
rno-mir-3580-3p	<10
rno-mir-760-5p	<10
rno-mir-10a-3p	<10
rno-mir-494-5p	<10
rno-mir-509-5p	<10
rno-mir-363-5p	<10
rno-mir-186-3p	<10
rno-mir-544-5p	<10
rno-mir-466d	<10
rno-mir-664-1-5p	<10
rno-mir-107-5p	<10
rno-mir-3065-3p	<10
rno-mir-871-3p	<10
rno-mir-615	<10
rno-mir-3569	<10
rno-mir-328b-3p	<10
rno-mir-675-5p	<10
rno-mir-6328	<10
rno-mir-471-5p	<10
rno-mir-742-5p	<10
rno-mir-881-3p	<10
rno-mir-208a-3p	<10
rno-mir-21-3p	<10
rno-mir-3546	<10
rno-mir-6317	<10
rno-mir-6333	<10
rno-mir-3586-3p	<10
rno-mir-122-3p	<10
rno-mir-133b-3p	<10
rno-mir-3548	<10
rno-mir-203a-5p	<10
rno-mir-497-3p	<10
rno-mir-101b-5p	<10
rno-mir-202-3p	<10
rno-mir-349	<10
rno-mir-3570	<10
rno-mir-3580-5p	<10
rno-mir-883-5p	<10
rno-mir-3586-5p	<10
rno-mir-1-5p	<10
rno-mir-295-5p	<10
rno-mir-3576	<10
rno-mir-463-5p	<10
rno-mir-628	<10
rno-mir-24-2_hairp	<10
rno-mir-702_hairp	<10
rno-mir-543_hairp	<10
rno-mir-466b-1_hairp	<10
rno-mir-329_hairp	<10
rno-mir-483_hairp	<10
rno-mir-22_hairp	<10
rno-mir-182_hairp	<10
rno-mir-16_hairp	<10
rno-mir-3594_hairp	<10
rno-mir-99b_hairp	<10
rno-mir-410_hairp	<10
rno-mir-30b_hairp	<10
rno-mir-495_hairp	<10
rno-mir-27a_hairp	<10
rno-mir-879_hairp	<10
rno-mir-466d_hairp	<10
rno-mir-378b_hairp	<10
rno-mir-211_hairp	<10
rno-mir-138-2_hairp	<10
rno-mir-128-1_hairp	<10
rno-mir-374_hairp	<10
rno-mir-218a-1_hairp	<10
rno-mir-6325_hairp	<10
rno-mir-153_hairp	<10
rno-mir-376c_hairp	<10
rno-mir-6321_hairp	<10
rno-mir-6328_hairp	<10
rno-mir-15b_hairp	<10
rno-mir-344b-2_hairp	<10
rno-mir-148b_hairp	<10
rno-mir-205_hairp	<10
rno-mir-93_hairp	<10
rno-mir-181b-2_hairp	<10
rno-mir-107_hairp	<10
rno-mir-191b_hairp	<10
rno-mir-301b_hairp	<10
rno-mir-493_hairp	<10
rno-mir-3586_hairp	<10
rno-mir-3566_hairp	<10
rno-mir-6315_hairp	<10
rno-mir-421_hairp	<10
rno-mir-181d_hairp	<10
rno-mir-455_hairp	<10
rno-mir-6216_hairp	<10
rno-mir-21_hairp	<10
rno-mir-3573_hairp	<10
rno-mir-25_hairp	<10
rno-mir-3120_hairp	<10
rno-mir-544_hairp	<10
rno-mir-130b_hairp	<10
rno-mir-380_hairp	<10
rno-mir-218b_hairp	<10
rno-mir-3572_hairp	<10
rno-mir-28_hairp	<10
rno-mir-490_hairp	<10
rno-mir-449a_hairp	<10
rno-mir-96_hairp	<10
rno-mir-181b-1_hairp	<10
rno-mir-18a_hairp	<10
rno-mir-129-1_hairp	<10
rno-mir-154_hairp	<10
rno-mir-194-1_hairp	<10
rno-mir-34a_hairp	<10
rno-mir-92a-2_hairp	<10
rno-mir-133a_hairp	<10
rno-mir-6329_hairp	<10
rno-mir-296_hairp	<10
rno-mir-666_hairp	<10
rno-mir-598_hairp	<10
rno-mir-181a-1_hairp	<10
rno-mir-291b_hairp	<10
rno-mir-874_hairp	<10
rno-mir-3585_hairp	<10
rno-mir-878_hairp	<10
rno-mir-336_hairp	<10
rno-mir-465_hairp	<10
rno-mir-103-1_hairp	<10
rno-mir-9b-3_hairp	<10
rno-mir-3583_hairp	<10
rno-mir-3065_hairp	<10
rno-mir-105_hairp	<10
rno-mir-122_hairp	<10
rno-mir-32_hairp	<10
rno-mir-338_hairp	<10
rno-mir-3548_hairp	<10
rno-mir-499_hairp	<10
rno-mir-802_hairp	<10
rno-mir-192_hairp	<10
rno-mir-632_hairp	<10
rno-mir-6326_hairp	<10
rno-mir-9b-1_hairp	<10
rno-mir-673_hairp	<10
rno-mir-6314_hairp	<10
rno-mir-299b_hairp	<10
rno-mir-377_hairp	<10
rno-mir-20a_hairp	<10
rno-mir-344a-1_hairp	<10
rno-mir-215_hairp	<10
rno-mir-6330_hairp	<10
rno-mir-3552_hairp	<10
rno-mir-511_hairp	<10
rno-mir-208a_hairp	<10
rno-mir-196b_hairp	<10
rno-mir-3559_hairp	<10
rno-mir-3576_hairp	<10
rno-mir-547_hairp	<10
rno-mir-188_hairp	<10
rno-mir-542_hairp	<10
rno-mir-3595_hairp	<10
rno-mir-3588_hairp	<10
rno-mir-880_hairp	<10
rno-mir-3579_hairp	<10
rno-mir-1_hairp	<10
rno-mir-3546_hairp	<10
rno-mir-429_hairp	<10
rno-mir-126b_hairp	<10
rno-mir-301a_hairp	<10
rno-mir-3591_hairp	<10
rno-mir-758_hairp	<10
rno-mir-500_hairp	<10
rno-mir-19b-1_hairp	<10
rno-mir-2964_hairp	<10
rno-mir-3596a_hairp	<10
rno-mir-3543_hairp	<10
rno-mir-551b_hairp	<10
rno-mir-743b_hairp	<10
rno-mir-190a_hairp	<10
rno-mir-1912_hairp	<10
rno-mir-3580_hairp	<10
rno-mir-9b-2_hairp	<10
rno-mir-3556a_hairp	<10
rno-mir-219-1_hairp	<10
rno-mir-203b_hairp	<10
rno-mir-875_hairp	<10
rno-mir-33_hairp	<10
rno-mir-202_hairp	<10
rno-mir-664-2_hairp	<10
rno-mir-293_hairp	<10
rno-mir-759_hairp	<10
rno-mir-3569_hairp	<10
rno-mir-10b_hairp	<10
rno-mir-568_hairp	<10
rno-mir-290_hairp	<10
rno-mir-509_hairp	<10
rno-mir-3551_hairp	<10
rno-mir-124-1_hairp	<10
rno-mir-9a-2_hairp	<10
rno-mir-592_hairp	<10
rno-mir-664-1_hairp	<10
rno-mir-3596d_hairp	<10
rno-mir-294_hairp	<10
rno-mir-291a_hairp	<10
rno-mir-3590_hairp	<10
rno-mir-201_hairp	<10
rno-mir-871_hairp	<10
rno-mir-883_hairp	<10
rno-mir-299*	<10
rno-mir-543*	<10
rno-mir-140*	<10
rno-mir-341*	<10
rno-mir-495*	<10
rno-mir-3544*	<10
rno-mir-337*	<10
rno-mir-3567*	<10
rno-mir-1249*	<10
rno-mir-146b*	<10
rno-mir-3565*	<10
rno-mir-3596a*	<10
rno-mir-323*	<10
rno-mir-382*	<10
rno-mir-664-2*	<10
rno-mir-143*	<10
rno-mir-330*	<10
rno-mir-876*	<10
rno-let-7e*	<10
rno-mir-3552*	<10
rno-mir-207*	<10
rno-mir-301b*	<10
rno-mir-671*	<10
rno-mir-7b*	<10
rno-mir-126*	<10
rno-mir-150*	<10
rno-mir-483*	<10
rno-mir-147*	<10
rno-mir-3562*	<10
rno-mir-3568*	<10
rno-mir-328a*	<10
rno-mir-3587*	<10
rno-mir-494*	<10
rno-mir-3550*	<10
rno-mir-151*	<10
rno-mir-3574*	<10
rno-mir-875*	<10
rno-mir-30a*	<10
rno-mir-30c-2*	<10
rno-mir-3582*	<10
rno-mir-3596c*	<10
rno-mir-664-1*	<10
rno-mir-935*	<10

## Sheet: P8 vs P8
	miRNA	MEAN_8C8HF	MEAN_8HF	MEAN_8C	MEAN_8HF/8C	padj-values
	rno-mir-300-5p	42.2114	65.7223	14.7819	4.44612	0.00492887
	rno-mir-652-3p	228.397	275.131	173.874	1.58236	0.0192002
	rno-mir-344g_hairp	107.48	22.5372	206.58	0.109096	0.0192002
ordered by	rno-mir-17-5p	92.489	129.254	49.5966	2.60611	0.0196954
adj-p-value	rno-mir-500-3p	48.0318	68.6676	23.9568	2.86631	0.0297565
	rno-mir-370-3p	327.559	454.868	179.032	2.5407	0.0297565
	rno-mir-466c-5p	25.4531	35.1627	14.1253	2.48934	0.036464
	rno-mir-326-3p	14.6023	24.5112	3.04189	8.05789	0.0518311
	rno-mir-370-5p	14.6333	5.1851	25.6563	0.202099	0.0691425
	rno-mir-324-5p	56.4895	71.8695	38.5462	1.8645	0.0826939
	rno-mir-216b-5p	17.6011	1.36055	36.5484	0.0372259	0.0764028
	rno-mir-380-5p	92.0862	68.6539	119.424	0.574875	0.0764028
	rno-mir-146b-5p	76.9588	64.6681	91.2981	0.708318	0.0764028
	rno-mir-340-3p	17.4499	26.0411	7.42684	3.50635	0.0764028
	rno-mir-1839-5p	348.252	295.705	409.556	0.722015	0.146007
	rno-mir-151-5p	716.033	792.342	627.006	1.26369	0.146007
	rno-mir-298*	55.011	75.5842	31.0089	2.4375	0.172088
	rno-mir-652_hairp	37.6553	7.93919	72.3242	0.109772	0.177529
	rno-mir-92a-3p	288.244	359.01	205.683	1.74546	0.177529
	rno-mir-20a-5p	26.5824	38.7248	12.4163	3.11885	0.177529
	rno-mir-494-3p	568.371	666.222	454.211	1.46677	0.177529
	rno-let-7i_hairp	49.2664	39.6736	60.458	0.656218	0.200445
	rno-mir-3102	18.455	27.988	7.33315	3.81664	0.205598
	rno-mir-532-3p	56.8418	23.5759	95.652	0.246476	0.215909
	rno-let-7d-3p	284.618	235.089	342.402	0.686588	0.215909
	rno-mir-3559-5p	28.8285	44.364	10.7037	4.14472	0.215909
	rno-mir-93-5p	172.208	133.214	217.701	0.611914	0.215909
	rno-mir-3547_hairp	17.4885	25.8928	7.68346	3.36994	0.215909
	rno-mir-485-3p	278.043	240.96	321.308	0.749933	0.215909
	rno-mir-338-5p	62.9487	74.7404	49.1917	1.51937	0.215909
	rno-mir-496-3p	62.7322	90.352	30.5091	2.96148	0.215909
	rno-mir-1839-3p	19.9147	31.7391	6.11955	5.18651	0.217333
	rno-mir-135a*	51.7627	36.7556	69.271	0.530605	0.226738
	rno-mir-409a_hairp	493.005	429.764	566.786	0.758248	0.226738
	rno-mir-448-3p	68.6462	83.222	51.6411	1.61155	0.226738
	rno-mir-344g	15.7084	22.7311	7.5154	3.0246	0.226738
	rno-mir-365-3p	12.0095	18.3925	4.56265	4.0311	0.226738
	rno-mir-503-5p	10.9776	14.3573	7.03475	2.04091	0.264056
	rno-mir-219-1-3p	14.142	19.8358	7.49925	2.64504	0.264056
	rno-mir-369-3p	157.676	117.775	204.227	0.576686	0.264056
	rno-mir-344b-5p	88.3439	100.128	74.5955	1.34228	0.271652
	rno-mir-382-5p	1643.52	1494.14	1817.79	0.821957	0.288118
	rno-mir-345-3p	21.6321	17.0722	26.9519	0.633435	0.290262
	rno-mir-296-3p	38.5169	29.7321	48.7659	0.60969	0.290262
	rno-mir-499-5p	20.3467	26.2013	13.5164	1.93848	0.316692
	rno-mir-344i_hairp	40.4067	56.6157	21.4962	2.63376	0.316692
	rno-mir-877	21.1169	27.5426	13.6203	2.02217	0.335712
	rno-mir-323-3p	753.463	643.498	881.756	0.729792	0.335712
	rno-mir-219-2-3p	168.277	137.124	204.622	0.670134	0.340196
	rno-let-7b-3p	23.0915	31.3566	13.449	2.33151	0.362666
	rno-mir-15b-5p	43.32	53.1204	31.8862	1.66594	0.380552
	rno-mir-352	237.103	164.882	321.361	0.513074	0.385807
	rno-mir-770*	228.59	201.916	259.709	0.77747	0.385807
	rno-mir-879-5p	10.9054	14.7845	6.37977	2.3174	0.431358
	rno-mir-504	52.889	43.5961	63.7307	0.684067	0.44652
	rno-mir-328a-3p	353.067	548.367	125.217	4.37932	0.44652
	rno-mir-99b-5p	1021.9	913.605	1148.24	0.795658	0.44652
	rno-mir-375_hairp	38.7892	32.396	46.248	0.700484	0.449349
	rno-mir-1193-3p	15.9704	12.8513	19.6092	0.655373	0.476506
	rno-mir-124-3p	676.5	739.997	602.421	1.22837	0.509743
	rno-mir-34c-3p	26.8332	37.8837	13.9409	2.71745	0.509743
	rno-mir-6331	70.0577	56.2129	86.21	0.652046	0.509743
	rno-mir-379-3p	58.1827	74.102	39.6103	1.87078	0.51333
	rno-mir-212-3p	22.2375	27.4888	16.1109	1.70622	0.51333
	rno-mir-27a-3p	11.132	13.9958	7.79083	1.79645	0.536212
	rno-mir-431	149.554	130.026	172.338	0.754484	0.547518
	rno-mir-3068-3p	18.6655	21.0827	15.8454	1.33053	0.571337
	rno-mir-495	126.002	163.32	82.4632	1.98053	0.590623
	rno-mir-1249	12.6767	20.7106	3.30393	6.26847	0.591206
	rno-mir-31a-5p	20.1687	24.7991	14.7664	1.67943	0.591206
	rno-mir-92b_hairp	18.4334	12.1549	25.7582	0.471886	0.591206
	rno-mir-411_hairp	252.664	196.89	317.733	0.619672	0.613297
	rno-mir-384_hairp	14.7381	21.3611	7.01119	3.04672	0.61874
	rno-mir-128-2-5p	49.0038	37.6246	62.2795	0.604125	0.640642
	rno-mir-130a-3p	96.8362	116.484	73.9134	1.57596	0.646709
	rno-mir-409a-5p	57.1711	33.257	85.0709	0.390933	0.646709
	rno-mir-154-3p	17.6905	24.738	9.46856	2.61264	0.663785
	rno-mir-28-3p	95.7588	83.4272	110.146	0.757427	0.744849
	rno-mir-329-3p	202.248	279.145	112.534	2.48054	0.821111
	rno-mir-493-3p	17.9659	21.1171	14.2895	1.47781	0.826867
	rno-mir-24-3p	1833.29	2020.23	1615.19	1.25076	0.826867
	rno-mir-668	113.342	133.303	90.0541	1.48026	0.826867
	rno-mir-874-3p	16.5793	10.4324	23.7506	0.439246	0.830547
	rno-mir-148b-5p	13.2963	8.43848	18.9637	0.444981	0.830547
	rno-mir-191a-3p	13.9155	20.5213	6.20868	3.30526	0.837721
	rno-mir-22-3p	317.109	238.446	408.883	0.583165	0.847144
	rno-mir-219-2_hairp	10.7082	7.32266	14.6579	0.49957	0.887582
	rno-mir-488_hairp	14.6371	11.2578	18.5796	0.605926	0.899157
	rno-mir-411-5p	471.342	400.659	553.807	0.723464	0.929492
	rno-mir-1249_hairp	23.8589	29.8626	16.8547	1.77177	0.929492
	rno-mir-379-5p	2345.33	2043.76	2697.15	0.75775	0.929492
	rno-mir-329-5p	93.334	71.8646	118.382	0.607058	0.929492
	rno-mir-3473_hairp	21.148	14.3714	29.0539	0.494647	0.935844
	rno-mir-323_hairp	246.873	190.724	312.38	0.610551	0.938485
	rno-mir-451-5p	24.9436	39.6755	7.75645	5.11516	0.964272
	rno-mir-539_hairp	21.577	24.7983	17.8189	1.39169	0.966775
	rno-mir-146a-5p	132.544	111.624	156.951	0.7112	0.966775
	rno-mir-139-5p	93.4352	78.0429	111.393	0.700609	0.97845
	rno-mir-384-3p	59.9178	73.2691	44.3413	1.65239	1
	rno-mir-6324_hairp	35.2838	41.2279	28.3491	1.4543	1
	rno-mir-702-5p	9.84787	7.7365	12.3111	0.628414	1
	rno-mir-23a-3p	508.06	559.526	448.017	1.2489	1
	rno-mir-485_hairp	229.831	211.198	251.569	0.839526	1
	rno-mir-653-5p	83.8452	94.8837	70.9669	1.33701	1
	rno-mir-29c-3p	38.2824	45.4603	29.9082	1.51999	1
	rno-mir-344b-2-3p	16.0142	20.1998	11.1309	1.81474	1
	rno-mir-340-5p	66.8443	57.9743	77.1926	0.751034	1
	rno-mir-138-1_hairp	22.7711	15.6183	31.116	0.501939	1
	rno-mir-99b-3p	30.6031	25.0607	37.0693	0.676051	1
	rno-mir-466b-2-3p	10.6154	13.5547	7.1863	1.88619	1
	rno-mir-543-3p	245.976	202.592	296.591	0.683071	1
	rno-mir-30b-3p	20.1692	14.7681	26.4705	0.557909	1
	rno-let-7a-1_hairp	39.8667	33.7749	46.9737	0.719017	1
	rno-mir-21-5p	57.9306	50.3982	66.7184	0.755387	1
	rno-mir-384-5p	58.7301	67.7824	48.169	1.40718	1
	rno-mir-130b-3p	20.3434	23.24	16.964	1.36996	1
	rno-mir-3547	74.4063	84.0872	63.1121	1.33235	1
	rno-mir-130b-5p	92.7475	82.8589	104.284	0.794549	1
	rno-mir-374-5p	100.947	75.0993	131.102	0.572831	1
	rno-mir-27a-5p	9.5729	14.146	4.23756	3.33825	1
	rno-mir-433_hairp	27.6551	33.6725	20.6347	1.63184	1
	rno-mir-421-3p	27.203	23.6587	31.3379	0.754957	1
	rno-mir-3557_hairp	16.933	23.9582	8.73693	2.74218	1
	rno-mir-134_hairp	10.0732	8.48684	11.9239	0.711751	1
	rno-mir-25-5p	12.8551	10.2653	15.8765	0.646571	1
	rno-mir-125b-1_hairp	71.0578	62.6203	80.9016	0.77403	1
	rno-mir-92b-3p	1221.66	1329.95	1095.31	1.21422	1
	rno-mir-6215	190.444	166.176	218.757	0.759638	1
	rno-mir-3473	39.1867	48.829	27.9374	1.7478	1
	rno-mir-29b-1_hairp	10.4148	13.8126	6.4506	2.1413	1
	rno-mir-125b-2-3p	192.788	177.546	210.571	0.843165	1
	rno-mir-191a-5p	1620.98	1518.31	1740.77	0.872207	1
	rno-mir-19b-3p	10.1032	13.0547	6.65968	1.96026	1
	rno-mir-539-3p	213.86	237.302	186.511	1.27232	1
	rno-mir-331_hairp	23.3642	19.752	27.5784	0.716211	1
	rno-mir-221-5p	91.4752	81.1192	103.557	0.783328	1
	rno-mir-671_hairp	14.5849	12.7721	16.6998	0.764807	1
	rno-mir-668_hairp	28.6304	17.3669	41.7711	0.415763	1
	rno-mir-542-3p	13.7219	8.59608	19.702	0.436305	1
	rno-mir-342-3p	309.876	361.587	249.546	1.44898	1
	rno-mir-411-3p	117.061	134.158	97.1134	1.38146	1
	rno-mir-376b_hairp	32.4032	36.3625	27.7839	1.30876	1
	rno-mir-674-3p	24.1852	22.0559	26.6694	0.827009	1
	rno-mir-99a_hairp	10.8441	12.5112	8.8992	1.40588	1
	rno-mir-338-3p	12.0312	14.3047	9.37879	1.52521	1
	rno-mir-3099_hairp	11.3573	14.7707	7.37493	2.00283	1
	rno-mir-7a-2-3p	111.529	116.48	105.754	1.10142	1
	rno-mir-673-5p	10.1778	12.122	7.90947	1.53259	1
	rno-mir-138-2-3p	11.5654	9.49728	13.9781	0.679438	1
	rno-mir-434-5p	113.042	132.678	90.1345	1.472	1
	rno-mir-126a-3p	116.541	105.206	129.765	0.81074	1
	rno-mir-6331_hairp	26.7266	22.6617	31.469	0.720127	1
	rno-let-7c-1_hairp	313.674	254.029	383.259	0.662813	1
	rno-mir-101a_hairp	34.6124	40.0607	28.2559	1.41778	1
	rno-mir-664-3p	127.499	144.173	108.046	1.33436	1
	rno-mir-378a-3p	1212.18	1057.91	1392.17	0.759899	1
	rno-mir-181b-5p	198.025	181.953	216.775	0.839364	1
	rno-mir-181a-1-3p	9.68751	12.3894	6.53524	1.89579	1
	rno-mir-187-3p	77.7807	71.779	84.7828	0.846623	1
	rno-mir-137-3p	122.747	105.996	142.289	0.744936	1
	rno-mir-143-3p	1589.61	1354.18	1864.27	0.72639	1
	rno-mir-425-5p	98.0273	80.5211	118.451	0.679783	1
	rno-mir-339-5p	68.4255	82.4996	52.0058	1.58635	1
	rno-mir-376c-3p	121.227	132.521	108.051	1.22647	1
	rno-mir-369_hairp	22.5937	28.2368	16.01	1.76369	1
	rno-mir-674-5p	77.8887	86.3086	68.0654	1.26803	1
	rno-mir-23b-3p	1932.83	2051.51	1794.37	1.1433	1
	rno-mir-16-5p	76.8018	67.7404	87.3734	0.775298	1
	rno-mir-423-3p	576.558	548.434	609.37	0.900001	1
	rno-mir-434_hairp	26.4863	33.1389	18.7248	1.76979	1
	rno-mir-145-5p	13.1722	15.7419	10.1742	1.54723	1
	rno-mir-30b-5p	157.144	184.711	124.982	1.4779	1
	rno-mir-298-5p	461.216	527.133	384.313	1.37162	1
	rno-mir-101a-3p	17.1606	19.5369	14.3882	1.35784	1
	rno-mir-667-5p	15.8359	14.4389	17.4657	0.8267	1
	rno-mir-351-5p	135.923	116.673	158.381	0.736664	1
	rno-mir-298-3p	23.6739	20.3545	27.5465	0.738916	1
	rno-mir-3085	12.4464	10.7947	14.3735	0.751016	1
	rno-mir-455-3p	25.089	28.591	21.0034	1.36126	1
	rno-mir-7b_hairp	45.8513	50.2829	40.6811	1.23603	1
	rno-mir-1188-5p	197.823	184.949	212.843	0.868947	1
	rno-mir-376b-3p	2155.36	2327.31	1954.76	1.19059	1
	rno-mir-128-3p	560.007	500.438	629.504	0.794971	1
	rno-mir-129-2-3p	67.3572	77.5635	55.4499	1.3988	1
	rno-mir-381-3p	153.551	162	143.694	1.1274	1
	rno-mir-325-3p	326.806	404.309	236.385	1.71039	1
	rno-mir-139-3p	148.373	129.314	170.609	0.757955	1
	rno-mir-3572*	181.65	279.732	67.2204	4.16141	1
	rno-mir-150-5p	55.5921	61.4119	48.8023	1.25838	1
	rno-mir-339-3p	9.72153	17.0192	1.20763	14.093	1
	rno-mir-296-5p	56.9328	64.7814	47.7761	1.35594	1
	rno-mir-127-3p	2029.14	1899	2180.97	0.870713	1
	rno-mir-3544_hairp	48.1701	42.3993	54.9027	0.772262	1
	rno-mir-369-5p	70.7971	64.411	78.2475	0.823171	1
	rno-mir-34b-3p	119.564	133.315	103.522	1.2878	1
	rno-mir-330-5p	171.872	164.661	180.284	0.913339	1
	rno-mir-423_hairp	46.7612	44.4663	49.4387	0.899422	1
	rno-mir-125a-5p	6597.93	6240.3	7015.17	0.889543	1
	rno-mir-375-3p	1221.09	1133.66	1323.1	0.856817	1
	rno-mir-376a-5p	22.1811	25.158	18.7082	1.34476	1
	rno-mir-199a-3p	17.3857	20.6895	13.5312	1.52903	1
	rno-mir-129-5p	389.545	361.143	422.681	0.854411	1
	rno-mir-335	478.549	501.216	452.104	1.10863	1
	rno-mir-221-3p	274.272	249.599	303.058	0.823603	1
	rno-let-7d_hairp	19.3848	21.5596	16.8475	1.27969	1
	rno-mir-26b-5p	593.013	560.799	630.597	0.889314	1
	rno-mir-7a-2_hairp	21.4347	23.6109	18.8958	1.24953	1
	rno-mir-125b-1-3p	1047.13	946.936	1164.01	0.81351	1
	rno-mir-431_hairp	114.05	120.922	106.033	1.14042	1
	rno-mir-664-2-5p	126.113	107.758	147.527	0.730426	1
	rno-mir-666-5p	37.6794	33.898	42.0909	0.805353	1
	rno-mir-3102_hairp	55.3798	51.0074	60.481	0.843363	1
	rno-mir-872-3p	21.727	18.7083	25.2487	0.74096	1
	rno-mir-182	32.5767	37.5422	26.7837	1.40168	1
	rno-mir-487b-3p	4053.32	4321.57	3740.36	1.15539	1
	rno-mir-30e-3p	984.99	895.714	1089.14	0.822401	1
	rno-mir-151_hairp	130.07	143.602	114.282	1.25656	1
	rno-mir-200c-3p	82.5307	92.1803	71.2729	1.29334	1
	rno-let-7b-5p	44493.1	39998.4	49736.9	0.804199	1
	rno-mir-1193_hairp	49.4762	71.7862	23.4477	3.06154	1
	rno-mir-702-3p	91.5946	71.5073	115.03	0.621642	1
	rno-mir-299a-3p	14.65	16.3395	12.6788	1.28873	1
	rno-mir-186-5p	247.407	221.424	277.72	0.797292	1
	rno-mir-1843_hairp	34.5321	37.6003	30.9525	1.21478	1
	rno-mir-488-3p	36.8088	34.8654	39.076	0.892244	1
	rno-mir-6320_hairp	15.9796	18.8549	12.625	1.49345	1
	rno-mir-9a-3p	772.733	700.493	857.013	0.817365	1
	rno-mir-30d-5p	878.419	849.863	911.734	0.932139	1
	rno-mir-532-5p	9.79986	11.0839	8.30184	1.33511	1
	rno-mir-26a-5p	2754.22	2690.94	2828.06	0.951516	1
	rno-mir-322*	28.3725	30.8448	25.4881	1.21017	1
	rno-mir-183-5p	137.465	151.228	121.408	1.24562	1
	rno-mir-497-5p	10.6726	11.5484	9.65083	1.19662	1
	rno-mir-124-2_hairp	48.4916	66.9404	26.968	2.48222	1
	rno-mir-184	10.4599	12.1591	8.47757	1.43427	1
	rno-let-7e_hairp	16.5046	17.8614	14.9216	1.19702	1
	rno-let-7i-5p	16756.6	15939.3	17710.1	0.900011	1
	rno-mir-494_hairp	11.5534	9.80579	13.5922	0.721427	1
	rno-mir-361_hairp	16.7246	14.2901	19.5648	0.730397	1
	rno-mir-505-5p	34.7295	31.6867	38.2795	0.827771	1
	rno-mir-409a-3p	109.91	113.618	105.584	1.07609	1
	rno-mir-136_hairp	70.7107	74.5225	66.2635	1.12464	1
	rno-mir-873-3p	60.1403	56.5283	64.3542	0.878393	1
	rno-mir-103-3p	4218.76	4368.65	4043.88	1.08031	1
	rno-mir-148b-3p	433.474	450.366	413.767	1.08845	1
	rno-mir-383-5p	4188.95	3929.16	4492.04	0.874695	1
	rno-mir-194-5p	14.8733	13.7241	16.2141	0.846433	1
	rno-mir-322-3p	36.7682	34.4889	39.4274	0.874743	1
	rno-mir-28-5p	256.927	265.409	247.03	1.0744	1
	rno-mir-185-5p	1092.6	1131.88	1046.78	1.0813	1
	rno-let-7c-5p	165640	152420	181063	0.841811	1
	rno-mir-30c-2-3p	194.755	180.705	211.147	0.855822	1
	rno-mir-106b-5p	196.501	205.056	186.519	1.09938	1
	rno-mir-29a-3p	429.448	438.881	418.444	1.04884	1
	rno-mir-667-3p	94.6791	87.46	103.101	0.848292	1
	rno-mir-132-3p	99.1405	94.3861	104.687	0.901601	1
	rno-mir-135a-3p	160.217	149.932	172.216	0.870602	1
	rno-mir-540-3p	61.0641	63.9131	57.7403	1.10691	1
	rno-mir-300-3p	599.704	619.335	576.801	1.07374	1
	rno-mir-672-5p	7159.41	7842.32	6362.68	1.23255	1
	rno-mir-204-5p	489.706	527.174	445.994	1.18202	1
	rno-mir-770-3p	1060.74	999.406	1132.3	0.882637	1
	rno-mir-674_hairp	16.1479	17.0271	15.1222	1.12597	1
	rno-mir-134-5p	1603.69	1525.57	1694.82	0.900135	1
	rno-mir-138-5p	121.408	113.017	131.198	0.861422	1
	rno-mir-320_hairp	105.089	117.651	90.4329	1.30097	1
	rno-mir-29b-3p	27.7107	30.0202	25.0163	1.20002	1
	rno-mir-671	19.401	17.9012	21.1507	0.846361	1
	rno-mir-872-5p	527.039	493.963	565.628	0.8733	1
	rno-mir-27b-3p	147.601	142.518	153.532	0.928261	1
	rno-mir-539-5p	121.628	114.27	130.212	0.877567	1
	rno-mir-210-3p	31.3617	33.5831	28.7699	1.1673	1
	rno-mir-92b-5p	125.384	133.048	116.441	1.14262	1
	rno-mir-206-3p	12.7888	13.7687	11.6457	1.1823	1
	rno-mir-344b-1-3p	66.8658	64.7067	69.3847	0.932578	1
	rno-let-7a-5p	75552.8	70305.7	81674.5	0.860804	1
	rno-mir-666-3p	12.897	13.7329	11.9218	1.15192	1
	rno-mir-7b	4846.54	5016.37	4648.41	1.07916	1
	rno-mir-487b_hairp	15.8897	17.5591	13.9422	1.25942	1
	rno-let-7a-2_hairp	142.27	135.42	150.262	0.901229	1
	rno-mir-152-3p	32.2455	34.1653	30.0057	1.13863	1
	rno-mir-18a-5p	78.269	81.3987	74.6176	1.09088	1
	rno-mir-154-5p	11.3082	10.4927	12.2597	0.855868	1
	rno-mir-873_hairp	19.2962	20.1735	18.2726	1.10403	1
	rno-mir-195-5p	13.0265	13.7903	12.1353	1.13638	1
	rno-let-7f-5p	23362.6	22382.4	24506.2	0.913336	1
	rno-mir-137-5p	137.571	132.312	143.706	0.92071	1
	rno-mir-323-5p	254.763	265.017	242.8	1.0915	1
	rno-mir-541-5p	3520.09	3613.12	3411.54	1.05909	1
	rno-mir-107-3p	246.727	240.345	254.173	0.945594	1
	rno-let-7d-5p	18343.9	18983	17598.2	1.07869	1
	rno-mir-412_hairp	18.948	20.1409	17.5563	1.14722	1
	rno-mir-672-3p	44.7383	47.2585	41.7981	1.13064	1
	rno-mir-598-3p	57.3649	55.0753	60.0361	0.91737	1
	rno-mir-335_hairp	240.036	250.715	227.578	1.10167	1
	rno-mir-653-3p	653.534	621.12	691.351	0.898415	1
	rno-mir-7a-5p	21871.3	22813.2	20772.4	1.09825	1
	rno-mir-337-5p	153.06	147.66	159.36	0.926581	1
	rno-mir-708-5p	115.574	118.699	111.928	1.06049	1
	rno-mir-326_hairp	15.0535	16.7458	13.0792	1.28034	1
	rno-mir-503-3p	17.0773	15.8763	18.4786	0.859172	1
	rno-mir-665	23.0889	24.2459	21.7391	1.11531	1
	rno-mir-127_hairp	59.8888	58.584	61.4111	0.953966	1
	rno-mir-135b-5p	30.3407	29.0217	31.8795	0.910356	1
	rno-mir-9a-3_hairp	19.2941	17.8279	21.0048	0.848753	1
	rno-mir-187-5p	10.0253	10.6263	9.32415	1.13965	1
	rno-mir-25-3p	52.838	53.8929	51.6074	1.04429	1
	rno-mir-325-5p	41.0834	39.3463	43.11	0.912696	1
	rno-mir-125a-3p	96.5023	92.062	101.683	0.905385	1
	rno-mir-330-3p	449.569	467.012	429.219	1.08805	1
	rno-mir-3072_hairp	11.0021	11.5869	10.3199	1.12277	1
	rno-mir-1843-5p	297.85	282.068	316.262	0.891881	1
	rno-mir-125b-2_hairp	10.2056	9.88871	10.5753	0.935076	1
	rno-mir-433-3p	4211.18	4104.09	4336.13	0.946487	1
	rno-mir-501-3p	30.4504	31.4694	29.2616	1.07545	1
	rno-mir-30c-5p	1946.88	2016.49	1865.67	1.08084	1
	rno-mir-136-3p	16.4079	15.2223	17.7911	0.855613	1
	rno-mir-100-5p	271.361	262.631	281.546	0.93282	1
	rno-mir-140-3p	634.038	643.478	623.024	1.03283	1
	rno-mir-3068-5p	15.6539	16.2195	14.9939	1.08174	1
	rno-mir-203a-3p	19.8214	19.0442	20.7282	0.918757	1
	rno-mir-1224	2870.97	2723.33	3043.22	0.894884	1
	rno-mir-412-5p	27.7688	27.0831	28.5687	0.948	1
	rno-mir-493-5p	19.8599	20.4349	19.1889	1.06493	1
	rno-mir-410-3p	89.5735	91.5939	87.2164	1.05019	1
	rno-mir-758-3p	12.7689	13.3154	12.1314	1.09761	1
	rno-mir-30c-1-3p	53.6429	51.3896	56.2717	0.91324	1
	rno-mir-434-3p	5033.92	5214.98	4822.68	1.08134	1
	rno-mir-423-5p	239.366	230.11	250.165	0.919832	1
	rno-mir-7a-1-3p	25.9015	26.577	25.1136	1.05827	1
	rno-mir-29a_hairp	54.5727	55.6227	53.3477	1.04264	1
	rno-mir-361-5p	410.944	406.609	416.001	0.977422	1
	rno-mir-181d-5p	254.474	257.252	251.234	1.02396	1
	rno-mir-376b-5p	180.27	183.56	176.431	1.04041	1
	rno-mir-341	188.378	189.904	186.598	1.01771	1
	rno-mir-181a-5p	380.506	373.839	388.285	0.962795	1
	rno-mir-331-3p	27.3077	26.4574	28.2996	0.934905	1
	rno-mir-770-5p	61.2468	64.1133	57.9024	1.10726	1
	rno-mir-99a-5p	674.839	688.104	659.364	1.04359	1
	rno-let-7e-5p	22402	21841.6	23055.8	0.947336	1
	rno-mir-485-5p	408.372	398.648	419.717	0.949802	1
	rno-mir-136-5p	9.74074	10.2087	9.1948	1.11027	1
	rno-mir-770_hairp	999.172	976.2	1025.97	0.951489	1
	rno-mir-455*	11.2039	10.8977	11.5612	0.942614	1
	rno-let-7f-2_hairp	12.5548	12.9503	12.0934	1.07086	1
	rno-mir-485*	171.502	174.72	167.748	1.04156	1
	rno-mir-126a-5p	14.8634	14.4129	15.389	0.936572	1
	rno-mir-30a-3p	287.177	283.272	291.733	0.970998	1
	rno-mir-101b_hairp	12.6057	12.3103	12.9504	0.950577	1
	rno-mir-222-3p	237.479	241.493	232.797	1.03736	1
	rno-mir-322-5p	48.1524	49.2969	46.8172	1.05297	1
	rno-mir-376a-3p	93.2801	95.7379	90.4125	1.0589	1
	rno-mir-34c-5p	164.078	159.281	169.674	0.938745	1
	rno-mir-98-5p	1876.22	1900.43	1847.98	1.02839	1
	rno-mir-101b-3p	64.7387	63.8181	65.8127	0.969692	1
	rno-mir-151-3p	3249.95	3162.19	3352.35	0.943276	1
	rno-mir-181a-2-3p	15.0224	15.2653	14.7391	1.0357	1
	rno-mir-9a-5p	24331	24592	24026.4	1.02354	1
	rno-mir-224-5p	21.3779	21.6347	21.0783	1.0264	1
	rno-mir-3099	4505.45	4563.94	4437.22	1.02856	1
	rno-mir-466b-5p	14.6255	15.1071	14.0637	1.0742	1
	rno-mir-153-3p	54.4702	55.2634	53.5448	1.0321	1
	rno-mir-433-5p	30.8191	30.5785	31.0997	0.983242	1
	rno-mir-181c-5p	25.8799	26.1864	25.5224	1.02602	1
	rno-mir-382-3p	523.541	519.006	528.832	0.981419	1
	rno-mir-127-5p	492.842	495.842	489.341	1.01329	1
	rno-mir-505_hairp	10.3256	10.2595	10.4027	0.986237	1
	rno-mir-344a-3p	42.3336	42.7503	41.8475	1.02157	1
	rno-mir-140-5p	232.037	230.445	233.896	0.985247	1
	rno-mir-30e-5p	90.792	91.6115	89.8359	1.01977	1
	rno-mir-125b-5p	5075.89	5053.27	5102.29	0.990391	1
	rno-mir-760_hairp	956.303	962.779	948.748	1.01479	1
	rno-mir-1843-3p	28.9427	29.0308	28.8399	1.00662	1
	rno-mir-320-3p	2089.37	2081.74	2098.28	0.992115	1
	rno-mir-3085_hairp	28.1602	28.0056	28.3405	0.988182	1
	rno-mir-30a-5p	178.039	177.222	178.993	0.990108	1
	rno-mir-380-3p	134.227	133.709	134.83	0.991686	1
	rno-mir-342-5p	272.291	273.077	271.373	1.00628	1
	rno-mir-218a-5p	105.985	105.7	106.318	0.994188	1
	rno-mir-1-3p	14.3789	14.4335	14.3151	1.00827	1
	rno-mir-365_hairp	18.6695	18.5288	18.8338	0.983804	1
	rno-mir-760-3p	2054.57	2059.29	2049.07	1.00499	1
	rno-mir-106b-3p	32.9908	32.9548	33.0327	0.997642	1
	rno-mir-135a-5p	179.406	179.158	179.697	0.996999	1
	rno-mir-212-5p	14.2236	14.2252	14.2217	1.00025	1
	rno-mir-1298	<10
	rno-mir-125a_hairp	<10
	rno-mir-346	<10
	rno-mir-143_hairp	<10
	rno-mir-324-3p	<10
	rno-mir-378a-5p	<10
	rno-mir-192-5p	<10
	rno-mir-216b_hairp	<10
	rno-mir-412*	<10
	rno-mir-3544	<10
	rno-mir-137_hairp	<10
	rno-mir-873-5p	<10
	rno-mir-337_hairp	<10
	rno-mir-129-2_hairp	<10
	rno-mir-3596b_hairp	<10
	rno-mir-361-3p	<10
	rno-mir-204-3p	<10
	rno-mir-489-3p	<10
	rno-mir-23a-5p	<10
	rno-mir-144-5p	<10
	rno-mir-132-5p	<10
	rno-mir-145-3p	<10
	rno-mir-377-3p	<10
	rno-mir-450a-3p	<10
	rno-mir-200b-3p	<10
	rno-mir-877_hairp	<10
	rno-mir-135b-3p	<10
	rno-mir-450a-5p	<10
	rno-mir-301a-3p	<10
	rno-mir-26a_hairp	<10
	rno-mir-122-5p	<10
	rno-mir-142_hairp	<10
	rno-mir-351-3p	<10
	rno-let-7c-2_hairp	<10
	rno-mir-370_hairp	<10
	rno-mir-23b_hairp	<10
	rno-mir-187_hairp	<10
	rno-mir-17-1-3p	<10
	rno-let-7c-1-3p	<10
	rno-mir-10a-5p	<10
	rno-mir-9a-1_hairp	<10
	rno-mir-345-5p	<10
	rno-let-7b_hairp	<10
	rno-mir-1224*	<10
	rno-mir-504*	<10
	rno-mir-1839_hairp	<10
	rno-mir-98-3p	<10
	rno-mir-3584_hairp	<10
	rno-mir-3593_hairp	<10
	rno-mir-3068_hairp	<10
	rno-mir-653_hairp	<10
	rno-mir-27b_hairp	<10
	rno-mir-181c-3p	<10
	rno-mir-214-3p	<10
	rno-mir-421*	<10
	rno-mir-3596c_hairp	<10
	rno-mir-345_hairp	<10
	rno-mir-30c-2_hairp	<10
	rno-mir-193-3p	<10
	rno-mir-19a-3p	<10
	rno-mir-6324	<10
	rno-mir-322_hairp	<10
	rno-mir-6215_hairp	<10
	rno-mir-1298_hairp	<10
	rno-mir-27b-5p	<10
	rno-mir-448_hairp	<10
	rno-mir-153-5p	<10
	rno-mir-350	<10
	rno-let-7a-1-3p_rno-let-7c-2-3p	<10
	rno-mir-592	<10
	rno-mir-328a_hairp	<10
	rno-mir-582-3p	<10
	rno-mir-383_hairp	<10
	rno-mir-6216	<10
	rno-mir-24-2-5p	<10
	rno-mir-344b-1_hairp	<10
	rno-mir-199a_hairp	<10
	rno-mir-466b-1_hairp	<10
	rno-mir-483-3p	<10
	rno-mir-190a-5p	<10
	rno-mir-150-3p	<10
	rno-mir-128-1-5p	<10
	rno-mir-98_hairp	<10
	rno-mir-34a-5p	<10
	rno-mir-7a-1_hairp	<10
	rno-mir-376a_hairp	<10
	rno-mir-30e_hairp	<10
	rno-mir-381_hairp	<10
	rno-mir-15b-3p	<10
	rno-mir-3594-5p	<10
	rno-mir-34b-5p	<10
	rno-mir-541-3p	<10
	rno-mir-222_hairp	<10
	rno-mir-1306-5p	<10
	rno-mir-505-3p	<10
	rno-mir-29b-2-5p	<10
	rno-mir-29a-5p	<10
	rno-mir-200c_hairp	<10
	rno-mir-193-5p	<10
	rno-mir-185*	<10
	rno-mir-199a-5p	<10
	rno-mir-139_hairp	<10
	rno-mir-582-5p	<10
	rno-mir-29c_hairp	<10
	rno-mir-33-5p	<10
	rno-mir-132_hairp	<10
	rno-mir-217_hairp	<10
	rno-mir-181d-3p	<10
	rno-mir-300_hairp	<10
	rno-let-7f-2-3p	<10
	rno-mir-142-3p	<10
	rno-mir-708_hairp	<10
	rno-mir-205	<10
	rno-mir-382_hairp	<10
	rno-mir-3562_hairp	<10
	rno-mir-299a_hairp	<10
	rno-mir-207_hairp	<10
	rno-mir-582_hairp	<10
	rno-mir-346_hairp	<10
	rno-mir-299a-5p	<10
	rno-mir-185_hairp	<10
	rno-mir-221_hairp	<10
	rno-mir-100_hairp	<10
	rno-mir-204_hairp	<10
	rno-mir-22-5p	<10
	rno-mir-3562	<10
	rno-mir-935	<10
	rno-mir-134-3p	<10
	rno-mir-212_hairp	<10
	rno-mir-711_hairp	<10
	rno-mir-679_hairp	<10
	rno-mir-450a_hairp	<10
	rno-mir-214_hairp	<10
	rno-mir-496-5p	<10
	rno-mir-128-2_hairp	<10
	rno-mir-219-5p	<10
	rno-mir-200b-5p	<10
	rno-mir-330_hairp	<10
	rno-mir-338*	<10
	rno-mir-3075_hairp	<10
	rno-mir-138-1-3p	<10
	rno-mir-150_hairp	<10
	rno-mir-708-3p	<10
	rno-mir-337-3p	<10
	rno-mir-6329	<10
	rno-mir-341_hairp	<10
	rno-mir-378b_hairp	<10
	rno-mir-872_hairp	<10
	rno-mir-187*	<10
	rno-let-7f-1_hairp	<10
	rno-mir-425_hairp	<10
	rno-mir-29c-5p	<10
	rno-mir-31a_hairp	<10
	rno-mir-6327_hairp	<10
	rno-mir-764-3p	<10
	rno-mir-181b-2_hairp	<10
	rno-mir-379_hairp	<10
	rno-mir-3577_hairp	<10
	rno-mir-190b-5p	<10
	rno-mir-194-3p	<10
	rno-mir-615_hairp	<10
	rno-mir-99b_hairp	<10
	rno-mir-3558-3p	<10
	rno-mir-489-5p	<10
	rno-mir-181c_hairp	<10
	rno-mir-678_hairp	<10
	rno-mir-200a-3p	<10
	rno-mir-344i	<10
	rno-mir-191a_hairp	<10
	rno-mir-124-5p	<10
	rno-mir-764_hairp	<10
	rno-mir-218a-2-3p	<10
	rno-mir-223-3p	<10
	rno-mir-298_hairp	<10
	rno-mir-183-3p	<10
	rno-mir-141-3p	<10
	rno-mir-6315	<10
	rno-mir-20b_hairp	<10
	rno-mir-30c-1_hairp	<10
	rno-mir-23a_hairp	<10
	rno-mir-342_hairp	<10
	rno-mir-3592_hairp	<10
	rno-mir-466c_hairp	<10
	rno-mir-30d_hairp	<10
	rno-mir-328b_hairp	<10
	rno-mir-374-3p	<10
	rno-mir-339_hairp	<10
	rno-mir-410-5p	<10
	rno-mir-3550_hairp	<10
	rno-mir-195-3p	<10
	rno-mir-511-3p	<10
	rno-mir-541_hairp	<10
	rno-mir-6333_hairp	<10
	rno-mir-106b_hairp	<10
	rno-mir-93_hairp	<10
	rno-mir-3542*	<10
	rno-mir-425-3p	<10
	rno-mir-365-5p	<10
	rno-mir-349_hairp	<10
	rno-mir-3556b_hairp	<10
	rno-mir-551b-3p	<10
	rno-mir-1224_hairp	<10
	rno-mir-26b_hairp	<10
	rno-mir-92a-1-5p	<10
	rno-mir-203a_hairp	<10
	rno-mir-6318	<10
	rno-mir-217-5p	<10
	rno-mir-211-5p	<10
	rno-mir-3559-3p	<10
	rno-mir-351_hairp	<10
	rno-mir-30d-3p	<10
	rno-mir-466b-1*	<10
	rno-mir-153_hairp	<10
	rno-mir-421-5p	<10
	rno-mir-935_hairp	<10
	rno-mir-6314	<10
	rno-mir-490-3p	<10
	rno-mir-449c_hairp	<10
	rno-mir-466b-2_hairp	<10
	rno-mir-352_hairp	<10
	rno-mir-3558_hairp	<10
	rno-mir-183_hairp	<10
	rno-mir-29b-2_hairp	<10
	rno-mir-3074_hairp	<10
	rno-mir-34b_hairp	<10
	rno-let-7e-3p	<10
	rno-mir-6323_hairp	<10
	rno-mir-218a-2_hairp	<10
	rno-mir-6317_hairp	<10
	rno-mir-741_hairp	<10
	rno-mir-652-5p	<10
	rno-mir-126a_hairp	<10
	rno-mir-146a_hairp	<10
	rno-mir-186_hairp	<10
	rno-mir-19a_hairp	<10
	rno-mir-6319_hairp	<10
	rno-mir-3541_hairp	<10
	rno-mir-429	<10
	rno-mir-3557-3p	<10
	rno-mir-551b_hairp	<10
	rno-mir-152_hairp	<10
	rno-mir-3589_hairp	<10
	rno-mir-99a-3p	<10
	rno-mir-191b_hairp	<10
	rno-mir-378a_hairp	<10
	rno-mir-331-5p	<10
	rno-mir-140_hairp	<10
	rno-mir-879_hairp	<10
	rno-mir-425*	<10
	rno-mir-490-5p	<10
	rno-mir-143-5p	<10
	rno-mir-484_hairp	<10
	rno-mir-3577	<10
	rno-mir-3542_hairp	<10
	rno-mir-145_hairp	<10
	rno-mir-2985*	<10
	rno-mir-543*	<10
	rno-mir-540_hairp	<10
	rno-let-7i-3p	<10
	rno-mir-743a_hairp	<10
	rno-mir-340_hairp	<10
	rno-mir-598-5p	<10
	rno-mir-208b_hairp	<10
	rno-mir-194-2_hairp	<10
	rno-mir-129-1_hairp	<10
	rno-mir-675_hairp	<10
	rno-mir-146b_hairp	<10
	rno-mir-3585-5p	<10
	rno-mir-509-3p	<10
	rno-mir-193_hairp	<10
	rno-mir-3065_hairp	<10
	rno-mir-671*	<10
	rno-mir-135a_hairp	<10
	rno-mir-130b_hairp	<10
	rno-mir-378b	<10
	rno-mir-381-5p	<10
	rno-mir-347_hairp	<10
	rno-mir-879-3p	<10
	rno-mir-6325	<10
	rno-mir-96-5p	<10
	rno-mir-291a_hairp	<10
	rno-mir-667_hairp	<10
	rno-mir-876_hairp	<10
	rno-mir-761_hairp	<10
	rno-mir-1949	<10
	rno-mir-547-3p	<10
	rno-mir-26a-3p	<10
	rno-mir-324_hairp	<10
	rno-mir-1306_hairp	<10
	rno-mir-6334_hairp	<10
	rno-mir-666_hairp	<10
	rno-mir-130a_hairp	<10
	rno-mir-3585-3p	<10
	rno-mir-326-5p	<10
	rno-mir-3547*	<10
	rno-mir-130a-5p	<10
	rno-mir-31b_hairp	<10
	rno-mir-1949_hairp	<10
	rno-mir-3583-3p	<10
	rno-mir-3553_hairp	<10
	rno-mir-742_hairp	<10
	rno-mir-19b-2_hairp	<10
	rno-mir-3570_hairp	<10
	rno-mir-764-5p	<10
	rno-mir-3548_hairp	<10
	rno-mir-3578	<10
	rno-mir-34c_hairp	<10
	rno-mir-1912-3p	<10
	rno-mir-501_hairp	<10
	rno-mir-3564_hairp	<10
	rno-mir-347*	<10
	rno-mir-181b-1-3p	<10
	rno-mir-21_hairp	<10
	rno-mir-181a-1_hairp	<10
	rno-mir-141_hairp	<10
	rno-mir-196a_hairp	<10
	rno-mir-201-5p	<10
	rno-mir-294_hairp	<10
	rno-mir-328b-3p	<10
	rno-mir-17-2_hairp	<10
	rno-mir-3596a*	<10
	rno-mir-3571_hairp	<10
	rno-mir-200a_hairp	<10
	rno-mir-16-3p	<10
	rno-mir-3120	<10
	rno-mir-542-5p	<10
	rno-mir-133a-3p	<10
	rno-let-7f-1-3p	<10
	rno-mir-673-3p	<10
	rno-mir-188-5p	<10
	rno-mir-3065-5p	<10
	rno-mir-24-1_hairp	<10
	rno-mir-471_hairp	<10
	rno-mir-449a-5p	<10
	rno-mir-484	<10
	rno-mir-362-3p	<10
	rno-mir-23b-5p	<10
	rno-mir-758-5p	<10
	rno-mir-215	<10
	rno-mir-551b-5p	<10
	rno-mir-210_hairp	<10
	rno-mir-672_hairp	<10
	rno-mir-325_hairp	<10
	rno-mir-489_hairp	<10
	rno-mir-30a_hairp	<10
	rno-mir-195_hairp	<10
	rno-mir-3561_hairp	<10
	rno-mir-665_hairp	<10
	rno-mir-223_hairp	<10
	rno-mir-196c_hairp	<10
	rno-mir-668*	<10
	rno-mir-221*	<10
	rno-mir-412-3p	<10
	rno-mir-1306-3p	<10
	rno-mir-3552	<10
	rno-mir-3072	<10
	rno-mir-540-5p	<10
	rno-mir-301a-5p	<10
	rno-mir-20a-3p	<10
	rno-mir-196a-5p	<10
	rno-mir-24-1-5p	<10
	rno-mir-3541	<10
	rno-mir-466c-3p	<10
	rno-mir-383-3p	<10
	rno-mir-3596a	<10
	rno-mir-32-3p	<10
	rno-mir-547-5p	<10
	rno-mir-802-3p	<10
	rno-mir-146b-3p	<10
	rno-mir-224-3p	<10
	rno-mir-201-3p	<10
	rno-mir-181b-2-3p	<10
	rno-mir-678	<10
	rno-mir-3590-3p	<10
	rno-mir-465-5p	<10
	rno-mir-496_hairp	<10
	rno-mir-6322_hairp	<10
	rno-mir-1188_hairp	<10
	rno-mir-292_hairp	<10
	rno-mir-504_hairp	<10
	rno-mir-6318_hairp	<10
	rno-mir-92a-1_hairp	<10
	rno-mir-135b_hairp	<10
	rno-mir-200b_hairp	<10
	rno-mir-3549_hairp	<10
	rno-mir-224_hairp	<10
	rno-mir-10a_hairp	<10
	rno-mir-350_hairp	<10
	rno-mir-6332_hairp	<10
	rno-mir-3574_hairp	<10
	rno-mir-3582_hairp	<10
	rno-mir-133b_hairp	<10
	rno-mir-881_hairp	<10
	rno-mir-103-2_hairp	<10
	rno-mir-3568_hairp	<10
	rno-mir-206_hairp	<10
	rno-mir-532_hairp	<10
	rno-mir-216a_hairp	<10
	rno-mir-6316_hairp	<10
	rno-mir-497_hairp	<10
	rno-mir-3578_hairp	<10
	rno-mir-362_hairp	<10
	rno-mir-3575_hairp	<10
	rno-mir-129-2*	<10
	rno-mir-350*	<10
	rno-mir-3074*	<10
	rno-mir-544*	<10
	rno-mir-3570*	<10
	rno-mir-194-1*	<10
	rno-mir-145*	<10
	rno-mir-466b-1-3p	<10
	rno-mir-543-5p	<10
	rno-mir-93-3p	<10
	rno-mir-362-5p	<10
	rno-mir-448-5p	<10
	rno-mir-297	<10
	rno-mir-487b-5p	<10
	rno-mir-142-5p	<10
	rno-mir-103-2-5p	<10
	rno-mir-455-5p	<10
	rno-mir-488-5p	<10
	rno-mir-483-5p	<10
	rno-mir-18a-3p	<10
	rno-mir-200a-5p	<10
	rno-mir-301b-3p	<10
	rno-mir-3594-3p	<10
	rno-mir-363-3p	<10
	rno-mir-6327	<10
	rno-mir-874-5p	<10
	rno-mir-144-3p	<10
	rno-mir-544-3p	<10
	rno-mir-26b-3p	<10
	rno-mir-218a-1-3p	<10
	rno-mir-32-5p	<10
	rno-mir-141-5p	<10
	rno-mir-3542	<10
	rno-mir-216a-5p	<10
	rno-mir-328a-5p	<10
	rno-mir-33-3p	<10
	rno-mir-3572	<10
	rno-mir-6321	<10
	rno-mir-501-5p	<10
	rno-mir-3550	<10
	rno-mir-377-5p	<10
	rno-mir-1188-3p	<10
	rno-mir-500-5p	<10
	rno-mir-875	<10
	rno-mir-203b-3p	<10
	rno-mir-876	<10
	rno-mir-20b-5p	<10
	rno-mir-101a-5p	<10
	rno-mir-216b-3p	<10
	rno-let-7a-2-3p	<10
	rno-mir-376c-5p	<10
	rno-mir-216a-3p	<10
	rno-mir-146a-3p	<10
	rno-mir-222-5p	<10
	rno-mir-147	<10
	rno-mir-1193-5p	<10
	rno-mir-223-5p	<10
	rno-mir-743a-3p	<10
	rno-mir-6319	<10
	rno-mir-9b-5p	<10
	rno-mir-471-3p	<10
	rno-mir-802-5p	<10
	rno-mir-17-2-3p	<10
	rno-mir-3075	<10
	rno-mir-3593-3p	<10
	rno-mir-9b-3p	<10
	rno-mir-196c-5p	<10
	rno-mir-10b-3p	<10
	rno-mir-3580-3p	<10
	rno-mir-760-5p	<10
	rno-mir-10a-3p	<10
	rno-mir-494-5p	<10
	rno-mir-509-5p	<10
	rno-mir-363-5p	<10
	rno-mir-186-3p	<10
	rno-mir-544-5p	<10
	rno-mir-466d	<10
	rno-mir-664-1-5p	<10
	rno-mir-107-5p	<10
	rno-mir-3065-3p	<10
	rno-mir-871-3p	<10
	rno-mir-615	<10
	rno-mir-3569	<10
	rno-mir-675-5p	<10
	rno-mir-6328	<10
	rno-mir-471-5p	<10
	rno-mir-742-5p	<10
	rno-mir-881-3p	<10
	rno-mir-208a-3p	<10
	rno-mir-21-3p	<10
	rno-mir-3546	<10
	rno-mir-6317	<10
	rno-mir-6333	<10
	rno-mir-3586-3p	<10
	rno-mir-122-3p	<10
	rno-mir-133b-3p	<10
	rno-mir-3548	<10
	rno-mir-203a-5p	<10
	rno-mir-497-3p	<10
	rno-mir-101b-5p	<10
	rno-mir-202-3p	<10
	rno-mir-349	<10
	rno-mir-3570	<10
	rno-mir-3580-5p	<10
	rno-mir-883-5p	<10
	rno-mir-3586-5p	<10
	rno-mir-1-5p	<10
	rno-mir-295-5p	<10
	rno-mir-3576	<10
	rno-mir-463-5p	<10
	rno-mir-628	<10
	rno-mir-24-2_hairp	<10
	rno-mir-702_hairp	<10
	rno-mir-543_hairp	<10
	rno-mir-329_hairp	<10
	rno-mir-483_hairp	<10
	rno-mir-22_hairp	<10
	rno-mir-182_hairp	<10
	rno-mir-16_hairp	<10
	rno-mir-3594_hairp	<10
	rno-mir-410_hairp	<10
	rno-mir-30b_hairp	<10
	rno-mir-495_hairp	<10
	rno-mir-27a_hairp	<10
	rno-mir-466d_hairp	<10
	rno-mir-181a-2_hairp	<10
	rno-mir-211_hairp	<10
	rno-mir-138-2_hairp	<10
	rno-mir-128-1_hairp	<10
	rno-mir-374_hairp	<10
	rno-mir-218a-1_hairp	<10
	rno-mir-6325_hairp	<10
	rno-mir-3560_hairp	<10
	rno-mir-376c_hairp	<10
	rno-mir-6321_hairp	<10
	rno-mir-6328_hairp	<10
	rno-mir-17-1_hairp	<10
	rno-mir-15b_hairp	<10
	rno-mir-344b-2_hairp	<10
	rno-mir-148b_hairp	<10
	rno-mir-205_hairp	<10
	rno-mir-107_hairp	<10
	rno-mir-301b_hairp	<10
	rno-mir-493_hairp	<10
	rno-mir-3586_hairp	<10
	rno-mir-3566_hairp	<10
	rno-mir-6315_hairp	<10
	rno-mir-421_hairp	<10
	rno-mir-181d_hairp	<10
	rno-mir-184_hairp	<10
	rno-mir-455_hairp	<10
	rno-mir-6216_hairp	<10
	rno-mir-327_hairp	<10
	rno-mir-3573_hairp	<10
	rno-mir-25_hairp	<10
	rno-mir-3120_hairp	<10
	rno-mir-544_hairp	<10
	rno-mir-380_hairp	<10
	rno-mir-218b_hairp	<10
	rno-mir-3572_hairp	<10
	rno-mir-28_hairp	<10
	rno-mir-490_hairp	<10
	rno-mir-449a_hairp	<10
	rno-mir-96_hairp	<10
	rno-mir-181b-1_hairp	<10
	rno-mir-18a_hairp	<10
	rno-mir-154_hairp	<10
	rno-mir-343_hairp	<10
	rno-mir-194-1_hairp	<10
	rno-mir-34a_hairp	<10
	rno-mir-92a-2_hairp	<10
	rno-mir-133a_hairp	<10
	rno-mir-6329_hairp	<10
	rno-mir-296_hairp	<10
	rno-mir-598_hairp	<10
	rno-mir-463_hairp	<10
	rno-mir-291b_hairp	<10
	rno-mir-874_hairp	<10
	rno-mir-3585_hairp	<10
	rno-mir-878_hairp	<10
	rno-mir-451_hairp	<10
	rno-mir-336_hairp	<10
	rno-mir-465_hairp	<10
	rno-mir-103-1_hairp	<10
	rno-mir-9b-3_hairp	<10
	rno-mir-3583_hairp	<10
	rno-mir-105_hairp	<10
	rno-mir-122_hairp	<10
	rno-mir-32_hairp	<10
	rno-mir-338_hairp	<10
	rno-mir-344a-2_hairp	<10
	rno-mir-499_hairp	<10
	rno-mir-802_hairp	<10
	rno-mir-192_hairp	<10
	rno-mir-632_hairp	<10
	rno-mir-6326_hairp	<10
	rno-mir-9b-1_hairp	<10
	rno-mir-673_hairp	<10
	rno-mir-6314_hairp	<10
	rno-mir-299b_hairp	<10
	rno-mir-377_hairp	<10
	rno-mir-20a_hairp	<10
	rno-mir-144_hairp	<10
	rno-mir-344a-1_hairp	<10
	rno-mir-215_hairp	<10
	rno-mir-6330_hairp	<10
	rno-mir-3552_hairp	<10
	rno-mir-511_hairp	<10
	rno-mir-208a_hairp	<10
	rno-mir-196b_hairp	<10
	rno-mir-3559_hairp	<10
	rno-mir-3576_hairp	<10
	rno-mir-503_hairp	<10
	rno-mir-547_hairp	<10
	rno-mir-3587_hairp	<10
	rno-mir-188_hairp	<10
	rno-mir-542_hairp	<10
	rno-mir-3595_hairp	<10
	rno-mir-3588_hairp	<10
	rno-mir-880_hairp	<10
	rno-mir-3579_hairp	<10
	rno-mir-1_hairp	<10
	rno-mir-3546_hairp	<10
	rno-mir-429_hairp	<10
	rno-mir-126b_hairp	<10
	rno-mir-301a_hairp	<10
	rno-mir-3591_hairp	<10
	rno-mir-758_hairp	<10
	rno-mir-500_hairp	<10
	rno-mir-19b-1_hairp	<10
	rno-mir-2964_hairp	<10
	rno-mir-3596a_hairp	<10
	rno-mir-3543_hairp	<10
	rno-mir-743b_hairp	<10
	rno-mir-190a_hairp	<10
	rno-mir-1912_hairp	<10
	rno-mir-3580_hairp	<10
	rno-mir-9b-2_hairp	<10
	rno-mir-3556a_hairp	<10
	rno-mir-219-1_hairp	<10
	rno-mir-203b_hairp	<10
	rno-mir-875_hairp	<10
	rno-mir-33_hairp	<10
	rno-mir-363_hairp	<10
	rno-mir-202_hairp	<10
	rno-mir-664-2_hairp	<10
	rno-mir-293_hairp	<10
	rno-mir-759_hairp	<10
	rno-mir-3569_hairp	<10
	rno-mir-10b_hairp	<10
	rno-mir-568_hairp	<10
	rno-mir-290_hairp	<10
	rno-mir-509_hairp	<10
	rno-mir-3551_hairp	<10
	rno-mir-124-1_hairp	<10
	rno-mir-9a-2_hairp	<10
	rno-mir-592_hairp	<10
	rno-mir-664-1_hairp	<10
	rno-mir-3596d_hairp	<10
	rno-mir-3590_hairp	<10
	rno-mir-201_hairp	<10
	rno-mir-871_hairp	<10
	rno-mir-883_hairp	<10
	rno-mir-299*	<10
	rno-mir-140*	<10
	rno-mir-341*	<10
	rno-mir-495*	<10
	rno-mir-3544*	<10
	rno-mir-337*	<10
	rno-mir-3567*	<10
	rno-mir-1249*	<10
	rno-mir-146b*	<10
	rno-mir-3565*	<10
	rno-mir-323*	<10
	rno-mir-382*	<10
	rno-mir-664-2*	<10
	rno-mir-143*	<10
	rno-mir-330*	<10
	rno-mir-876*	<10
	rno-let-7e*	<10
	rno-mir-3552*	<10
	rno-mir-207*	<10
	rno-mir-301b*	<10
	rno-mir-7b*	<10
	rno-mir-126*	<10
	rno-mir-150*	<10
	rno-mir-483*	<10
	rno-mir-147*	<10
	rno-mir-3562*	<10
	rno-mir-3568*	<10
	rno-mir-328a*	<10
	rno-mir-3587*	<10
	rno-mir-494*	<10
	rno-mir-3550*	<10
	rno-mir-151*	<10
	rno-mir-3574*	<10
	rno-mir-875*	<10
	rno-mir-30a*	<10
	rno-mir-30c-2*	<10
	rno-mir-3582*	<10
	rno-mir-3596c*	<10
	rno-mir-664-1*	<10
	rno-mir-935*	<10

## Sheet: P4 vs P4
miRNA	MEAN_4C4HF	MEAN_4HF	MEAN_4C	MEAN_4HF/4CT	padj-values
rno-mir-320_hairp	227.89	315.091	162.489	1.93915	0.122745
rno-mir-6320_hairp	60.8412	94.0483	35.9359	2.61711	0.122745
rno-mir-551b-3p	12.674	1.06991	21.3771	0.0500491	0.122745
rno-mir-3557_hairp	18.632	29.2788	10.6469	2.75	0.122745
rno-mir-219-1-3p	42.8549	20.4066	59.6912	0.34187	0.249103
rno-mir-30e_hairp	11.7957	5.78887	16.3008	0.355128	0.337639
rno-mir-210-3p	62.5392	85.3791	45.4093	1.88021	0.368382
rno-mir-708-3p	18.8795	6.13156	28.4404	0.215594	0.442656
rno-mir-383_hairp	78.0709	140.563	31.2021	4.5049	0.442656
rno-mir-344g_hairp	144.383	205.916	98.2338	2.09618	0.442656
rno-mir-344i_hairp	27.5286	1.06991	47.3726	0.0225849	0.510946
rno-mir-412-5p	108.73	73.8449	134.895	0.547426	0.624573
rno-mir-500-3p	81.6478	107.343	62.3763	1.72089	0.624573
rno-mir-217-5p	38.4092	9.33779	60.2127	0.15508	0.624573
rno-mir-9a-5p	99808.2	69732.3	122365	0.56987	0.671383
rno-mir-466b-2_hairp	16.8241	1.06991	28.6397	0.0373574	0.671383
rno-mir-150-3p	9.74286	3.78673	14.21	0.266484	0.690651
rno-mir-412*	9.94199	1.06991	16.596	0.0644675	0.690651
rno-mir-466c-5p	49.7988	33.6983	61.8742	0.544626	0.795229
rno-mir-330-5p	300.401	244.578	342.268	0.71458	0.809311
rno-mir-541-3p	21.403	10.2425	29.7734	0.344014	0.809311
rno-mir-361-5p	1532.09	1762.36	1359.38	1.29645	0.809311
rno-mir-29c-5p	13.1846	7.18775	17.6823	0.406494	0.809311
rno-mir-582_hairp	13.466	7.52413	17.9225	0.419815	0.809311
rno-mir-376a_hairp	40.6708	18.0191	57.6596	0.312508	0.809311
rno-mir-127_hairp	307.966	380.254	253.751	1.49853	0.809311
rno-mir-494_hairp	28.2486	39.2432	20.0026	1.96191	0.809311
rno-mir-19a-3p	12.7345	1.06991	21.483	0.0498024	0.939594
rno-let-7a-1_hairp	125.903	160.534	99.9306	1.60645	1
rno-let-7f-1_hairp	36.2885	67.1922	13.1107	5.125	1
rno-mir-23a_hairp	10.0668	5.44501	13.5332	0.402345	1
rno-mir-194-5p	48.1666	31.4679	60.6906	0.518497	1
rno-mir-409a-5p	207.831	167.365	238.18	0.702681	1
rno-mir-338-5p	139.084	119.488	153.78	0.777006	1
rno-mir-873-3p	171.555	251.478	111.613	2.25311	1
rno-mir-370_hairp	21.4565	10.2107	29.8908	0.341599	1
rno-let-7a-1-3p_rno-let-7c-2-3p	22.2921	9.16512	32.1373	0.285186	1
rno-mir-449a-5p	207.236	1.06991	361.861	0.00295668	1
rno-mir-6322_hairp	15.8993	7.94572	21.8644	0.363409	1
rno-mir-324-3p	40.7983	12.6888	61.8804	0.205053	1
rno-mir-652-5p	12.6041	8.22355	15.8895	0.517545	1
rno-mir-298-3p	150.447	178.097	129.709	1.37305	1
rno-mir-450a-5p	31.7789	21.2912	39.6447	0.537049	1
rno-mir-323-3p	2659.46	3443.6	2071.35	1.66249	1
rno-mir-370-5p	110.807	227.211	23.5031	9.66726	1
rno-mir-370-3p	660.71	1096.55	333.831	3.28474	1
rno-mir-382_hairp	14.0689	11.2966	16.148	0.699568	1
rno-mir-412_hairp	16.9921	1.06991	28.9338	0.0369777	1
rno-mir-350	14.3159	1.06991	24.2503	0.0441192	1
rno-mir-185-5p	3079.53	2241.74	3707.88	0.604588	1
rno-mir-708_hairp	17.4597	10.5876	22.6137	0.468196	1
rno-mir-299a-5p	23.7152	1.06991	40.6991	0.0262882	1
rno-mir-344b-5p	264.254	321.141	221.589	1.44926	1
rno-mir-3085	51.2869	89.4204	22.6868	3.94152	1
rno-mir-1306-5p	10.5798	1.06991	17.7123	0.0604048	1
rno-mir-25-5p	79.248	116.21	51.5268	2.25532	1
rno-mir-541_hairp	28.8862	52.0972	11.4779	4.53891	1
rno-let-7b_hairp	13.1177	9.70611	15.6764	0.619154	1
rno-mir-328b_hairp	11.4927	16.306	7.88284	2.06854	1
rno-mir-148b-3p	1368.86	1035.89	1618.58	0.64	1
rno-mir-3596b_hairp	19.6875	21.828	18.0822	1.20716	1
rno-mir-1193-3p	53.7872	35.4316	67.5539	0.524494	1
rno-mir-34b_hairp	13.0211	1.38759	21.7462	0.0638087	1
rno-mir-142-5p	11.7181	2.22911	18.8348	0.118351	1
rno-let-7f-2_hairp	47.0559	78.4635	23.5002	3.33884	1
rno-mir-3102	11.1759	1.06991	18.7554	0.0570452	1
rno-mir-181c-3p	32.6055	38.5433	28.1521	1.36911	1
rno-mir-674-3p	142.263	216.132	86.8611	2.48825	1
rno-mir-672-3p	97.0812	116.439	82.5632	1.4103	1
rno-mir-361_hairp	34.803	49.6171	23.6924	2.09422	1
rno-mir-1839_hairp	20.6333	14.2483	25.422	0.560472	1
rno-mir-221-3p	1085.75	966.469	1175.2	0.822384	1
rno-mir-34c-5p	685.607	363.197	927.414	0.391623	1
rno-mir-93-3p	11.2628	1.06991	18.9075	0.0565862	1
rno-mir-433-5p	120.794	162.078	89.8304	1.80426	1
rno-mir-98_hairp	10.7896	7.19415	13.4862	0.533445	1
rno-mir-671	46.794	33.4462	56.8049	0.588792	1
rno-mir-345-5p	37.3782	62.6369	18.4341	3.39787	1
rno-mir-137_hairp	45.4038	64.7463	30.8969	2.09556	1
rno-mir-410-3p	630.272	1037.54	324.818	3.19424	1
rno-mir-138-5p	463.525	346.18	551.534	0.627667	1
rno-mir-3559-5p	40.0578	57.4884	26.9848	2.1304	1
rno-mir-34b-5p	23.0072	5.42371	36.1947	0.149848	1
rno-mir-335	3605.53	4011.78	3300.85	1.21538	1
rno-mir-671_hairp	106.284	189.938	43.5435	4.36202	1
rno-mir-494-3p	3585.4	4964.98	2550.71	1.94651	1
rno-mir-27a-5p	10.5348	4.54489	15.0272	0.302443	1
rno-mir-532-3p	80.2395	117.169	52.5424	2.22999	1
rno-mir-487b-3p	21019.8	17648.7	23548.1	0.749473	1
rno-mir-758-3p	21.4373	25.9601	18.0452	1.43862	1
rno-mir-337_hairp	67.0409	99.3313	42.823	2.31958	1
rno-mir-223-3p	9.80523	5.08295	13.3469	0.380833	1
rno-mir-505-5p	158.13	205.589	122.536	1.67778	1
rno-mir-34b-3p	540.179	253.837	754.935	0.336237	1
rno-mir-181c-5p	161.9	104.161	205.204	0.507598	1
rno-mir-187-3p	137.944	105.233	162.476	0.647682	1
rno-mir-204_hairp	11.1998	19.7453	4.79075	4.12154	1
rno-mir-98-3p	14.0569	17.9601	11.1295	1.61374	1
rno-mir-466b-5p	26.994	35.9761	20.2575	1.77594	1
rno-mir-203a-3p	105.185	80.6869	123.558	0.653029	1
rno-mir-219-5p	11.9256	2.24663	19.1848	0.117105	1
rno-mir-92b_hairp	43.1928	28.6517	54.0986	0.529621	1
rno-mir-132-3p	520.297	310.869	677.367	0.458938	1
rno-mir-376b-3p	12715.5	10771.3	14173.6	0.759957	1
rno-mir-375_hairp	72.0547	48.0478	90.0599	0.533509	1
rno-mir-331_hairp	67.1554	46.0878	82.9561	0.555569	1
rno-mir-130b-5p	306.568	473.375	181.464	2.60865	1
rno-mir-375-3p	2718.95	1715.2	3471.76	0.494043	1
rno-mir-217_hairp	13.6841	8.56213	17.5257	0.488548	1
rno-mir-351_hairp	9.55446	6.3875	11.9297	0.535429	1
rno-mir-702-3p	1433.56	2899.8	333.884	8.68504	1
rno-mir-376b-5p	533.774	450.551	596.192	0.755715	1
rno-mir-431_hairp	299.606	354.892	258.141	1.3748	1
rno-mir-26b-5p	2175.71	1855.7	2415.72	0.768176	1
rno-mir-132-5p	32.7333	24.946	38.5738	0.646709	1
rno-mir-212-5p	46.1973	33.716	55.5582	0.60686	1
rno-mir-423_hairp	146.478	120.661	165.841	0.72757	1
rno-mir-106b-3p	134.306	99.7502	160.223	0.622571	1
rno-mir-3102_hairp	133.798	191.743	90.34	2.12246	1
rno-mir-129-2_hairp	11.8743	18.0587	7.23607	2.49565	1
rno-mir-505_hairp	101.405	146.088	67.8924	2.15176	1
rno-mir-503-3p	60.6635	73.7988	50.812	1.45239	1
rno-mir-379_hairp	24.0661	38.842	12.9841	2.9915	1
rno-mir-351-3p	18.5764	12.344	23.2508	0.530905	1
rno-mir-1249	72.5404	44.1867	93.8057	0.471045	1
rno-mir-101b-3p	288.931	198.211	356.971	0.555257	1
rno-mir-7a-1-3p	146.441	119.528	166.625	0.717348	1
rno-mir-540-3p	199.104	236.666	170.933	1.38455	1
rno-mir-190a-5p	19.8289	11.5292	26.0537	0.442516	1
rno-mir-219-2-3p	547.159	287.141	742.172	0.386893	1
rno-mir-338*	9.68152	14.2621	6.24611	2.28336	1
rno-mir-154-5p	26.0729	17.7046	32.3492	0.547295	1
rno-mir-101b_hairp	66.6289	48.5103	80.2178	0.604732	1
rno-mir-128-2_hairp	11.876	5.89236	16.3638	0.360086	1
rno-let-7e-3p	10.0946	14.9271	6.47023	2.30705	1
rno-let-7b-3p	36.4755	27.0576	43.539	0.621458	1
rno-mir-128-2-5p	159.922	89.6619	212.617	0.421707	1
rno-mir-668_hairp	48.1369	60.5771	38.8067	1.56099	1
rno-mir-3473_hairp	49.6471	71.6091	33.1756	2.15849	1
rno-mir-191a-3p	25.7123	46.5195	10.107	4.60269	1
rno-mir-3544	31.5971	1.06991	54.4924	0.019634	1
rno-mir-181a-2-3p	82.9685	60.6028	99.7428	0.607591	1
rno-mir-27b-5p	24.2148	16.9558	29.6591	0.57169	1
rno-mir-139_hairp	10.5603	18.2067	4.82542	3.77309	1
rno-mir-466b-1_hairp	13.2366	18.3898	9.37167	1.96228	1
rno-mir-378b_hairp	11.0094	1.06991	18.4641	0.0579452	1
rno-mir-24-3p	7362.02	6066.22	8333.86	0.727901	1
rno-mir-505-3p	41.4396	16.1641	60.3962	0.267634	1
rno-mir-3068-3p	72.2857	60.5084	81.1187	0.745925	1
rno-mir-99b-3p	82.8753	100.733	69.4817	1.44978	1
rno-mir-344b-1-3p	159.17	120.232	188.374	0.638264	1
rno-mir-219-2_hairp	27.7563	15.7551	36.7572	0.428627	1
rno-mir-153-3p	367.63	260.144	448.245	0.580361	1
rno-mir-1839-3p	67.2859	122.165	26.1263	4.67597	1
rno-mir-326-3p	57.5683	64.0639	52.6966	1.21571	1
rno-mir-300-5p	57.0872	38.3229	71.1604	0.538543	1
rno-mir-3547_hairp	39.9523	57.0147	27.1555	2.09956	1
rno-mir-29b-1_hairp	14.8987	11.1059	17.7433	0.62592	1
rno-mir-873-5p	54.8496	94.9315	24.7881	3.82972	1
rno-let-7c-2_hairp	39.5985	51.6365	30.5699	1.68913	1
rno-mir-192-5p	44.1238	31.9556	53.25	0.600105	1
rno-mir-195-5p	121.449	60.9451	166.827	0.365318	1
rno-mir-504*	17.6552	11.979	21.9124	0.546676	1
rno-mir-504	106.413	129.349	89.2111	1.44993	1
rno-mir-489-3p	81.8779	129.133	46.4364	2.78086	1
rno-mir-298_hairp	12.2584	18.4437	7.61946	2.42061	1
rno-mir-344g	60.1782	101.097	29.4888	3.42833	1
rno-mir-125b-2-3p	742.089	847.419	663.092	1.27798	1
rno-mir-488-3p	100.139	85.3135	111.258	0.76681	1
rno-mir-3085_hairp	75.0797	115.908	44.4588	2.60708	1
rno-mir-485_hairp	745.241	856.508	661.79	1.29423	1
rno-mir-21-5p	921.162	403.364	1309.51	0.308027	1
rno-mir-206-3p	77.9615	38.2048	107.779	0.354473	1
rno-mir-3072_hairp	41.1034	27.1557	51.5642	0.526638	1
rno-mir-204-3p	19.7184	23.8051	16.6534	1.42944	1
rno-mir-125a_hairp	201.704	421.494	36.8617	11.4345	1
rno-mir-6324	10.5508	7.31511	12.9776	0.563672	1
rno-mir-144-5p	22.0789	15.3871	27.0977	0.567836	1
rno-mir-224-5p	37.5502	51.1016	27.3867	1.86593	1
rno-mir-455*	41.0565	72.1652	17.725	4.07138	1
rno-mir-3572*	210.857	242.666	187.001	1.29767	1
rno-mir-7a-1_hairp	25.4884	23.8392	26.7252	0.89201	1
rno-mir-322*	65.3199	56.6378	71.8315	0.788481	1
rno-mir-135b-3p	70.101	109.803	40.3248	2.72296	1
rno-mir-181a-1-3p	29.3693	20.5134	36.0112	0.56964	1
rno-mir-128-3p	2047.48	1627.3	2362.61	0.688775	1
rno-mir-101a-3p	158.708	95.0085	206.482	0.46013	1
rno-mir-200a-3p	35.1191	12.2975	52.2354	0.235424	1
rno-mir-148b-5p	24.0466	29.3098	20.0992	1.45825	1
rno-mir-877	80.5116	103.314	63.4099	1.62931	1
rno-mir-200b-3p	35.5625	17.8011	48.8835	0.364154	1
rno-mir-34c-3p	115.949	75.5415	146.255	0.516506	1
rno-mir-146a-5p	604.298	359.001	788.271	0.455428	1
rno-mir-497-5p	34.1632	21.3253	43.7916	0.486973	1
rno-mir-29a-3p	1585.79	1020.43	2009.81	0.507727	1
rno-mir-150_hairp	12.6196	14.597	11.1366	1.31072	1
rno-mir-185_hairp	13.4809	19.4191	9.02728	2.15115	1
rno-mir-30a-5p	906.306	763.505	1013.41	0.753404	1
rno-mir-493-3p	74.6651	55.5702	88.9863	0.62448	1
rno-mir-141-3p	27.4347	10.2388	40.3316	0.253865	1
rno-mir-664-3p	215.435	156.683	259.5	0.603787	1
rno-mir-325-5p	90.5329	79.9042	98.5044	0.811174	1
rno-mir-503-5p	50.0644	64.5406	39.2072	1.64614	1
rno-mir-33-5p	37.5244	23.0013	48.4167	0.47507	1
rno-mir-877_hairp	16.29	11.2023	20.1058	0.557169	1
rno-mir-1249_hairp	86.9031	106.965	71.8564	1.4886	1
rno-mir-667-5p	31.2769	24.9973	35.9867	0.694626	1
rno-mir-137-3p	751.77	602.07	864.045	0.696804	1
rno-mir-376a-5p	201.543	294.95	131.488	2.24317	1
rno-mir-423-5p	674.266	865.589	530.774	1.63081	1
rno-mir-29b-3p	288.337	150.17	391.962	0.383125	1
rno-mir-376a-3p	600.622	476.264	693.89	0.686368	1
rno-mir-34a-5p	27.3607	15.1179	36.5428	0.413704	1
rno-mir-6331	194.679	170.633	212.714	0.80217	1
rno-mir-487b_hairp	161.473	295.104	61.25	4.81803	1
rno-mir-98-5p	6941.7	5058.91	8353.79	0.605583	1
rno-mir-466c_hairp	15.1265	12.2369	17.2937	0.707596	1
rno-mir-320-3p	7432.91	8562.46	6585.75	1.30015	1
rno-let-7i-5p	53910.9	40577.1	63911.3	0.634897	1
rno-mir-138-1-3p	29.6082	44.9946	18.0684	2.49023	1
rno-mir-384-5p	327.282	268.179	371.609	0.721669	1
rno-mir-181c_hairp	9.96254	7.91838	11.4957	0.688815	1
rno-mir-425-5p	339.3	421.325	277.781	1.51675	1
rno-mir-20a-5p	187.971	289.607	111.744	2.59171	1
rno-mir-143-3p	11287.3	7161.5	14381.6	0.497962	1
rno-mir-345-3p	51.2817	43.0158	57.4812	0.748345	1
rno-mir-23b-3p	7981.34	6760.53	8896.96	0.75987	1
rno-mir-298-5p	1764.04	2169.87	1459.68	1.48654	1
rno-mir-3099_hairp	80.5348	151.023	27.6686	5.45828	1
rno-mir-101a_hairp	215.704	172.366	248.207	0.694445	1
rno-let-7a-2_hairp	626.347	779.203	511.705	1.52276	1
rno-mir-125a-5p	20631.6	23111.9	18771.4	1.23123	1
rno-mir-338-3p	38.6739	28.3961	46.3822	0.612219	1
rno-mir-652-3p	1105.4	1286.21	969.798	1.32626	1
rno-mir-345_hairp	21.4406	32.7397	12.9664	2.52497	1
rno-mir-6215	639.956	796.468	522.572	1.52413	1
rno-mir-29a_hairp	183.063	138.742	216.304	0.641422	1
rno-mir-150-5p	231.46	197.997	256.558	0.771742	1
rno-mir-154-3p	311.24	489.035	177.894	2.74902	1
rno-mir-340-3p	42.0171	32.6791	49.0206	0.666639	1
rno-mir-365_hairp	23.6733	18.499	27.5541	0.67137	1
rno-mir-872-5p	2001.24	1550.6	2339.21	0.662873	1
rno-mir-27b-3p	484.799	430.996	525.152	0.820707	1
rno-mir-23a-3p	2047.58	1692.18	2314.13	0.73124	1
rno-mir-450a-3p	42.1665	51.8052	34.9374	1.4828	1
rno-mir-342-3p	1505.87	2027.93	1114.32	1.81988	1
rno-mir-3547	189.557	226.504	161.846	1.3995	1
rno-mir-433_hairp	66.8233	53.0532	77.1508	0.687656	1
rno-let-7e_hairp	169.407	244.176	113.331	2.15455	1
rno-let-7d-5p	45167.3	36454.1	51702.1	0.705081	1
rno-mir-380-3p	515.541	663.513	404.561	1.64008	1
rno-mir-129-5p	804.069	873.019	752.356	1.16038	1
rno-mir-379-3p	311.056	412.262	235.152	1.75317	1
rno-mir-466b-2-3p	56.0052	43.3468	65.4989	0.661794	1
rno-mir-9a-3_hairp	214.184	413.751	64.5084	6.4139	1
rno-mir-344a-3p	104.06	124.702	88.5794	1.4078	1
rno-mir-674_hairp	63.3373	55.237	69.4125	0.795778	1
rno-mir-99a_hairp	61.8884	51.2179	69.8913	0.732822	1
rno-mir-183-5p	344.096	488.694	235.647	2.07384	1
rno-mir-18a-5p	327.068	387.963	281.397	1.37871	1
rno-mir-124-5p	33.6155	45.2964	24.8548	1.82244	1
rno-mir-7a-2_hairp	202.375	333.305	104.178	3.19939	1
rno-mir-873_hairp	51.9413	59.5708	46.2192	1.28888	1
rno-mir-93-5p	714.27	814.415	639.161	1.27419	1
rno-mir-15b-5p	283.699	229.082	324.662	0.7056	1
rno-mir-126a-3p	592.475	514.343	651.074	0.789992	1
rno-mir-411-3p	578.511	714.722	476.353	1.5004	1
rno-mir-409a_hairp	1874.75	2282.01	1569.3	1.45415	1
rno-mir-107-3p	1230.53	1582.13	966.835	1.63641	1
rno-mir-22-3p	831.307	1016.76	692.217	1.46884	1
rno-mir-344b-2-3p	182.071	285.809	104.268	2.74111	1
rno-mir-6215_hairp	20.7319	30.006	13.7762	2.1781	1
rno-mir-140-5p	838.385	731.567	918.497	0.796483	1
rno-mir-23b_hairp	42.2016	70.8738	20.6974	3.42428	1
rno-mir-222_hairp	22.0356	42.0604	7.01711	5.99397	1
rno-mir-374-5p	403.76	359.847	436.694	0.824025	1
rno-mir-652_hairp	31.1591	44.0283	21.5073	2.04713	1
rno-mir-199a-5p	38.6199	53.6858	27.3205	1.96504	1
rno-mir-3075_hairp	10.7874	5.45	14.7905	0.368481	1
rno-mir-24-2-5p	12.4385	15.7974	9.91922	1.59261	1
rno-mir-103-3p	19881.7	21484.5	18679.5	1.15016	1
rno-mir-433-3p	12979.1	12190.8	13570.3	0.898344	1
rno-mir-322_hairp	23.8279	42.2261	10.0291	4.21034	1
rno-mir-382-3p	3135.75	2823	3370.32	0.837606	1
rno-mir-496-3p	153.846	176.105	137.153	1.28401	1
rno-mir-499-5p	74.3866	67.4688	79.575	0.847865	1
rno-mir-138-2-3p	64.0772	83.3433	49.6276	1.67937	1
rno-mir-431	409.573	468.881	365.092	1.28428	1
rno-mir-667-3p	468.687	573.074	390.397	1.46793	1
rno-mir-598-3p	236.817	215.631	252.706	0.853291	1
rno-mir-204-5p	1036.59	888.667	1147.53	0.77442	1
rno-mir-674-5p	417.568	521.48	339.633	1.53542	1
rno-mir-3596c_hairp	18.2677	21.6201	15.7534	1.37241	1
rno-mir-17-5p	434.048	627.172	289.205	2.16861	1
rno-mir-125b-5p	19778.7	22138.9	18008.7	1.22935	1
rno-mir-136-5p	101.793	165.774	53.8072	3.08088	1
rno-mir-1224*	15.1673	13.2359	16.6159	0.796578	1
rno-mir-216b_hairp	32.2272	54.2785	15.6887	3.45972	1
rno-mir-3594-5p	10.7014	8.86247	12.0806	0.733613	1
rno-mir-99b-5p	3175.12	3719.58	2766.78	1.34437	1
rno-mir-872-3p	84.0677	99.8362	72.2413	1.38198	1
rno-mir-495	807.283	1008.58	656.312	1.53674	1
rno-mir-152-3p	142.953	120.398	159.869	0.753101	1
rno-mir-138-1_hairp	47.7356	37.1461	55.6777	0.667164	1
rno-mir-100-5p	1135.39	1000.06	1236.88	0.808535	1
rno-mir-10a-5p	146.438	102.823	179.148	0.573955	1
rno-mir-448-3p	178.789	215.405	151.327	1.42344	1
rno-mir-30e-5p	512.713	445.894	562.827	0.79224	1
rno-mir-1188-5p	417.678	439.831	401.064	1.09666	1
rno-mir-543-3p	1364.21	1556.05	1220.33	1.27511	1
rno-mir-365-3p	31.8674	38.5921	26.8238	1.43873	1
rno-mir-539-3p	1210.7	1106.5	1288.84	0.85852	1
rno-mir-27a-3p	45.1218	37.7299	50.6657	0.744682	1
rno-mir-653-5p	317.512	262.045	359.113	0.7297	1
rno-mir-15b-3p	21.0007	25.9066	17.3213	1.49565	1
rno-mir-26a_hairp	57.8057	82.8057	39.0557	2.12019	1
rno-mir-218a-5p	520.015	450.223	572.359	0.786609	1
rno-mir-127-3p	6597.04	7161.71	6173.54	1.16006	1
rno-mir-22-5p	21.1509	27.1646	16.6406	1.63243	1
rno-mir-17-1-3p	89.2666	118.049	67.6798	1.74423	1
rno-mir-30b-3p	41.1571	52.342	32.7684	1.59733	1
rno-mir-124-3p	3567.11	4541.98	2835.95	1.60157	1
rno-mir-143_hairp	54.5671	38.9014	66.3164	0.586604	1
rno-mir-377-3p	42.5964	55.0015	33.2925	1.65207	1
rno-mir-874-3p	29.0837	36.4924	23.5272	1.55107	1
rno-mir-369-5p	295.201	264.64	318.122	0.831882	1
rno-mir-146b-5p	422.602	376.689	457.037	0.824199	1
rno-mir-25-3p	297.648	319.23	281.462	1.13418	1
rno-let-7d-3p	521.146	577.418	478.942	1.20561	1
rno-mir-539-5p	470.407	595.895	376.291	1.5836	1
rno-mir-3099	15822.9	19166.7	13315.1	1.43947	1
rno-mir-187*	22.3461	19.8689	24.2039	0.820897	1
rno-mir-130a-3p	545.372	636.55	476.989	1.33452	1
rno-mir-298*	58.6457	70.2628	49.9329	1.40714	1
rno-mir-485-5p	966.943	1131.89	843.231	1.34233	1
rno-mir-770-5p	366.234	466.191	291.266	1.60057	1
rno-mir-665	57.2184	73.3031	45.1548	1.62337	1
rno-mir-3068-5p	68.4762	59.3182	75.3446	0.787292	1
rno-mir-151-5p	2511.57	2424.89	2576.58	0.941125	1
rno-mir-434-5p	549.898	488.817	595.708	0.820564	1
rno-mir-216b-5p	245.956	263.255	232.981	1.12994	1
rno-mir-145-3p	36.648	30.199	41.4849	0.727951	1
rno-mir-668	408.406	454.352	373.947	1.21502	1
rno-mir-193-3p	23.6121	29.6534	19.0812	1.55406	1
rno-mir-666-5p	78.4348	90.1143	69.6752	1.29335	1
rno-mir-380-5p	312.151	275.697	339.492	0.812088	1
rno-let-7c-1_hairp	971.849	1200.6	800.288	1.5002	1
rno-mir-582-3p	27.5636	32.6174	23.7733	1.37202	1
rno-mir-30a-3p	654.617	592.82	700.965	0.84572	1
rno-mir-186-5p	796.2	848.082	757.289	1.11989	1
rno-mir-30d-5p	3635.2	3805.39	3507.55	1.08491	1
rno-mir-212-3p	70.1723	63.5847	75.1129	0.846522	1
rno-mir-125b-2_hairp	33.5181	29.961	36.186	0.827971	1
rno-mir-384_hairp	35.973	31.4874	39.3373	0.800447	1
rno-mir-184	63.7508	55.5309	69.9158	0.794253	1
rno-mir-29c-3p	159.622	141.414	173.278	0.816109	1
rno-mir-666-3p	27.5965	35.4492	21.707	1.63308	1
rno-mir-191a-5p	5373.1	5757.21	5085.01	1.13219	1
rno-mir-199a_hairp	26.2382	31.5343	22.2661	1.41625	1
rno-mir-322-3p	147.158	140.63	152.054	0.924866	1
rno-mir-352	195.447	246.196	157.385	1.56429	1
rno-mir-381_hairp	20.7324	18.9998	22.0319	0.862377	1
rno-mir-3593_hairp	12.4818	10.4117	14.0344	0.741865	1
rno-mir-451-5p	66.1319	54.134	75.1303	0.720535	1
rno-mir-1843_hairp	69.1599	76.0581	63.9862	1.18866	1
rno-mir-342-5p	863.481	932.643	811.61	1.14913	1
rno-mir-329-5p	184.654	175.364	191.623	0.915151	1
rno-mir-26a-5p	11316.6	10680.5	11793.6	0.905615	1
rno-mir-539_hairp	137.938	120.234	151.217	0.79511	1
rno-mir-30b-5p	972.76	1106.71	872.302	1.26872	1
rno-mir-423-3p	1945.54	2090.7	1836.67	1.13831	1
rno-mir-485-3p	798.51	825.22	778.477	1.06004	1
rno-mir-337-5p	512.918	541.335	491.605	1.10116	1
rno-mir-151-3p	6652.92	8204.07	5489.56	1.49449	1
rno-mir-7a-2-3p	379.107	403.314	360.952	1.11736	1
rno-mir-369_hairp	91.7006	83.7581	97.6575	0.857672	1
rno-let-7f-5p	76199.3	65450.3	84261.1	0.776756	1
rno-mir-376c-3p	1024.93	995.332	1047.12	0.95054	1
rno-mir-136_hairp	485.032	527.643	453.074	1.16459	1
rno-mir-376b_hairp	140.599	164.938	122.345	1.34814	1
rno-let-7d_hairp	66.8542	71.598	63.2963	1.13116	1
rno-mir-351-5p	450.006	478.815	428.4	1.11768	1
rno-mir-23a-5p	10.7542	9.45207	11.7308	0.805748	1
rno-mir-488_hairp	26.6487	25.1297	27.788	0.904338	1
rno-mir-92b-5p	369.501	409.142	339.769	1.20418	1
rno-mir-409a-3p	469.413	502.641	444.492	1.13082	1
rno-mir-672-5p	13964.4	17028.6	11666.3	1.45964	1
rno-let-7c-1-3p	18.5307	21.8575	16.0356	1.36306	1
rno-mir-142-3p	206.845	235.823	185.112	1.27395	1
rno-mir-340-5p	329.237	309.065	344.366	0.89749	1
rno-mir-199a-3p	178.885	150.497	200.175	0.75183	1
rno-mir-214-3p	15.2193	18.6456	12.6496	1.47401	1
rno-mir-181b-5p	873.243	900.688	852.659	1.05633	1
rno-mir-421-3p	134.401	125.873	140.797	0.894003	1
rno-mir-127-5p	1444.39	1491.64	1408.95	1.05869	1
rno-mir-135a*	121.894	136.803	110.713	1.23566	1
rno-mir-92a-3p	1127.02	1209.38	1065.24	1.13531	1
rno-mir-493-5p	73.0932	68.0147	76.9021	0.884432	1
rno-mir-935	28.1419	31.3537	25.733	1.21842	1
rno-mir-106b-5p	1100.01	1059.18	1130.63	0.936808	1
rno-mir-1843-5p	544.072	483.601	589.426	0.82046	1
rno-mir-328a-3p	1289.95	1378.62	1223.45	1.12684	1
rno-let-7i_hairp	154.169	145.306	160.817	0.90355	1
rno-mir-361-3p	35.9027	39.4675	33.2291	1.18774	1
rno-mir-134-5p	5538.98	6134.75	5092.15	1.20475	1
rno-mir-221-5p	301.714	266.871	327.846	0.814014	1
rno-mir-7b_hairp	105.399	96.9531	111.734	0.867714	1
rno-mir-28-3p	322.96	346.536	305.279	1.13515	1
rno-mir-200c-3p	190.809	215.533	172.266	1.25116	1
rno-mir-134_hairp	25.7	27.6215	24.2588	1.13862	1
rno-mir-3544_hairp	261.9	270.101	255.749	1.05612	1
rno-mir-139-5p	469.985	499.803	447.621	1.11657	1
rno-mir-1193_hairp	36.541	37.7628	35.6246	1.06002	1
rno-mir-434-3p	19785.8	21193.9	18729.7	1.13157	1
rno-mir-323_hairp	852.383	909.186	809.78	1.12276	1
rno-mir-140-3p	2267.38	2386.82	2177.8	1.09598	1
rno-mir-1-3p	191.008	166.863	209.117	0.79794	1
rno-mir-296-5p	201.233	214.301	191.433	1.11946	1
rno-mir-383-5p	12735.1	11729	13489.8	0.869473	1
rno-mir-29b-2-5p	9.75888	11.0917	8.75927	1.26628	1
rno-mir-30e-3p	2083.87	1949.89	2184.36	0.892659	1
rno-mir-702-5p	54.0038	50.221	56.8408	0.883537	1
rno-mir-382-5p	5267.1	5587.65	5026.68	1.1116	1
rno-mir-130b-3p	68.5984	73.5288	64.9006	1.13295	1
rno-mir-330-3p	1041.74	990.024	1080.53	0.916236	1
rno-mir-30c-2_hairp	11.4416	10.5158	12.136	0.866499	1
rno-mir-30c-5p	7718.06	8157.98	7388.12	1.1042	1
rno-mir-1224	4473.55	5067.62	4028	1.2581	1
rno-mir-322-5p	245.227	262.693	232.128	1.13167	1
rno-mir-542-3p	43.9763	46.1308	42.3605	1.089	1
rno-mir-378a-3p	3889.14	3632.77	4081.43	0.890074	1
rno-mir-379-5p	7779.39	8491.82	7245.07	1.17208	1
rno-mir-19b-3p	179.721	204.571	161.083	1.26997	1
rno-mir-124-2_hairp	76.9078	87.8366	68.7111	1.27835	1
rno-mir-664-2-5p	158.565	175.544	145.831	1.20375	1
rno-mir-324-5p	186.451	196.359	179.02	1.09685	1
rno-mir-222-3p	837.294	878.598	806.315	1.08965	1
rno-mir-31a-5p	81.7775	88.3498	76.8483	1.14967	1
rno-mir-136-3p	99.9851	103.053	97.6842	1.05496	1
rno-mir-541-5p	14572.7	15434.2	13926.5	1.10826	1
rno-mir-129-2-3p	346.051	368.019	329.576	1.11664	1
rno-mir-325-3p	959.532	1051.13	890.831	1.17995	1
rno-mir-346_hairp	16.894	17.2803	16.6043	1.04071	1
rno-mir-3068_hairp	10.4018	9.80893	10.8464	0.904348	1
rno-let-7e-5p	54308.5	59123.6	50697.2	1.16621	1
rno-mir-485*	794.968	752.883	826.532	0.910895	1
rno-mir-6324_hairp	56.4782	51.1685	60.4605	0.846312	1
rno-mir-125b-1-3p	2357.83	2524.15	2233.08	1.13035	1
rno-mir-125b-1_hairp	155.978	151.124	159.619	0.94678	1
rno-mir-323-5p	556.314	580.749	537.988	1.07948	1
rno-mir-532-5p	44.098	43.1612	44.8006	0.963406	1
rno-mir-760-3p	4167.93	4449.44	3956.8	1.1245	1
rno-mir-153-5p	12.2438	11.332	12.9277	0.876566	1
rno-mir-30c-2-3p	411.311	438.774	390.714	1.123	1
rno-mir-99a-5p	2911.89	2804.31	2992.57	0.937091	1
rno-mir-339-5p	253.937	268.475	243.034	1.10468	1
rno-mir-137-5p	456.498	479.777	439.038	1.09279	1
rno-mir-673-5p	42.2352	40.5494	43.4995	0.93218	1
rno-mir-341	499.84	482.032	513.196	0.939274	1
rno-mir-879-5p	67.1754	62.2082	70.9008	0.877397	1
rno-mir-328a_hairp	12.7496	13.1335	12.4617	1.05392	1
rno-mir-125a-3p	268.245	279.956	259.462	1.07898	1
rno-mir-335_hairp	678.718	662.464	690.908	0.958831	1
rno-mir-187-5p	18.5659	18.1726	18.8609	0.963508	1
rno-let-7a-5p	166852	179648	157256	1.14239	1
rno-mir-329-3p	776.588	814.141	748.424	1.08781	1
rno-mir-139-3p	282.803	298.463	271.059	1.1011	1
rno-mir-411_hairp	914.997	870.784	948.157	0.918397	1
rno-mir-301a-3p	44.8855	47.7156	42.7629	1.11582	1
rno-mir-381-3p	689.501	676.29	699.409	0.966944	1
rno-mir-1298	23.2998	24.9229	22.0825	1.12862	1
rno-mir-296-3p	228.727	233.854	224.882	1.0399	1
rno-let-7b-5p	78706.6	74551.8	81822.6	0.911139	1
rno-mir-337-3p	18.424	17.7902	18.8995	0.941305	1
rno-mir-151_hairp	277.817	290.243	268.498	1.08099	1
rno-mir-455-3p	131.788	135.454	129.038	1.04972	1
rno-mir-9a-3p	5273.24	5115.71	5391.4	0.948864	1
rno-mir-346	29.4069	30.4246	28.6436	1.06218	1
rno-mir-770*	534.162	543.609	527.077	1.03137	1
rno-mir-30c-1-3p	117.814	123.173	113.795	1.08241	1
rno-mir-6331_hairp	76.4544	74.0851	78.2314	0.947	1
rno-mir-135a-5p	965.447	994.393	943.738	1.05367	1
rno-mir-421*	55.2325	56.8679	54.0059	1.05299	1
rno-mir-1839-5p	1105.03	1131.23	1085.37	1.04225	1
rno-mir-425_hairp	9.58247	9.1835	9.88171	0.929344	1
rno-mir-384-3p	311.465	301.873	318.659	0.947324	1
rno-mir-300-3p	1893.8	1916.58	1876.72	1.02124	1
rno-mir-434_hairp	141.423	136.472	145.136	0.940305	1
rno-mir-331-3p	126.048	121.636	129.358	0.940301	1
rno-mir-122-5p	33.2899	32.2212	34.0914	0.945142	1
rno-mir-16-5p	604.537	617.457	594.847	1.03801	1
rno-mir-126a-5p	65.442	64.7833	65.9359	0.982519	1
rno-mir-142_hairp	32.0983	31.2232	32.7547	0.953243	1
rno-mir-7a-5p	103588	105487	102164	1.03252	1
rno-mir-760_hairp	1863.23	1903.83	1832.78	1.03876	1
rno-mir-501-3p	136.814	138.856	135.283	1.02641	1
rno-mir-411-5p	1159.1	1182.72	1141.39	1.03621	1
rno-mir-299a-3p	42.844	42.3405	43.2216	0.979615	1
rno-mir-27b_hairp	16.8215	16.5581	17.0191	0.972915	1
rno-let-7c-5p	384051	393699	376816	1.0448	1
rno-mir-448_hairp	11.1814	11.3305	11.0695	1.02358	1
rno-mir-181d-5p	1002.16	1009.19	996.889	1.01234	1
rno-mir-135a-3p	514.351	520.869	509.462	1.02239	1
rno-mir-181a-5p	1716.88	1728.93	1707.83	1.01235	1
rno-mir-26b_hairp	15.915	16.2435	15.6687	1.03669	1
rno-mir-7b	17673.8	17474.1	17823.5	0.980397	1
rno-mir-369-3p	580.575	577.32	583.016	0.99023	1
rno-mir-3473	102.388	103.104	101.852	1.01229	1
rno-mir-182	131.84	134.159	130.101	1.03119	1
rno-mir-92b-3p	3957.53	3994.76	3929.61	1.01658	1
rno-mir-135b-5p	276.171	278.675	274.293	1.01598	1
rno-mir-770_hairp	2290.33	2307.32	2277.59	1.01306	1
rno-mir-1843-3p	94.4887	94.0848	94.7916	0.992543	1
rno-mir-653-3p	1311.15	1319.23	1305.09	1.01084	1
rno-mir-708-5p	695.623	698.274	693.634	1.00669	1
rno-mir-145-5p	65.9543	66.1896	65.7779	1.00626	1
rno-mir-770-3p	2560.02	2552.78	2565.46	0.995059	1
rno-mir-28-5p	949.757	949.942	949.619	1.00034	1
rno-mir-191a_hairp	<10
rno-mir-483-3p	<10
rno-mir-221_hairp	<10
rno-mir-187_hairp	<10
rno-mir-106b_hairp	<10
rno-mir-134-3p	<10
rno-mir-132_hairp	<10
rno-mir-205	<10
rno-mir-193-5p	<10
rno-mir-153_hairp	<10
rno-mir-339-3p	<10
rno-mir-672_hairp	<10
rno-mir-429	<10
rno-mir-490-5p	<10
rno-mir-374-3p	<10
rno-mir-128-1-5p	<10
rno-mir-764-3p	<10
rno-mir-146a_hairp	<10
rno-mir-30d_hairp	<10
rno-mir-6333_hairp	<10
rno-mir-300_hairp	<10
rno-mir-214_hairp	<10
rno-mir-341_hairp	<10
rno-mir-9a-1_hairp	<10
rno-mir-203a_hairp	<10
rno-mir-20b_hairp	<10
rno-mir-1298_hairp	<10
rno-mir-352_hairp	<10
rno-mir-152_hairp	<10
rno-mir-185*	<10
rno-mir-344b-1_hairp	<10
rno-mir-466b-1*	<10
rno-mir-711_hairp	<10
rno-mir-327_hairp	<10
rno-mir-326_hairp	<10
rno-mir-3584_hairp	<10
rno-mir-31a_hairp	<10
rno-mir-488-5p	<10
rno-mir-592	<10
rno-mir-143-5p	<10
rno-mir-3550_hairp	<10
rno-mir-16-3p	<10
rno-mir-29a-5p	<10
rno-mir-17-1_hairp	<10
rno-mir-126a_hairp	<10
rno-mir-297	<10
rno-mir-340_hairp	<10
rno-mir-29b-2_hairp	<10
rno-mir-207_hairp	<10
rno-mir-140_hairp	<10
rno-mir-450a_hairp	<10
rno-mir-181a-2_hairp	<10
rno-mir-496-5p	<10
rno-mir-93_hairp	<10
rno-mir-21_hairp	<10
rno-mir-421-5p	<10
rno-mir-212_hairp	<10
rno-mir-6329	<10
rno-mir-879_hairp	<10
rno-mir-490-3p	<10
rno-mir-299a_hairp	<10
rno-mir-330_hairp	<10
rno-mir-598-5p	<10
rno-mir-410-5p	<10
rno-mir-543*	<10
rno-mir-3560_hairp	<10
rno-mir-872_hairp	<10
rno-mir-3558_hairp	<10
rno-mir-378a-5p	<10
rno-mir-582-5p	<10
rno-mir-342_hairp	<10
rno-mir-425-3p	<10
rno-mir-183-3p	<10
rno-mir-3562_hairp	<10
rno-mir-675_hairp	<10
rno-mir-511-3p	<10
rno-mir-146b_hairp	<10
rno-mir-679_hairp	<10
rno-mir-135a_hairp	<10
rno-mir-540-5p	<10
rno-let-7f-2-3p	<10
rno-mir-181d-3p	<10
rno-mir-3541_hairp	<10
rno-mir-1224_hairp	<10
rno-mir-489-5p	<10
rno-mir-181b-2_hairp	<10
rno-mir-3559-3p	<10
rno-mir-31b_hairp	<10
rno-mir-3562	<10
rno-mir-764_hairp	<10
rno-mir-6327_hairp	<10
rno-mir-378a_hairp	<10
rno-mir-2985*	<10
rno-mir-17-2_hairp	<10
rno-mir-100_hairp	<10
rno-mir-326-5p	<10
rno-mir-3074_hairp	<10
rno-mir-200b-5p	<10
rno-mir-547-3p	<10
rno-mir-96-5p	<10
rno-mir-678_hairp	<10
rno-mir-935_hairp	<10
rno-mir-653_hairp	<10
rno-mir-10b-3p	<10
rno-mir-92a-1-5p	<10
rno-mir-879-3p	<10
rno-mir-3542_hairp	<10
rno-mir-3577_hairp	<10
rno-mir-3544*	<10
rno-mir-216a-3p	<10
rno-let-7i-3p	<10
rno-mir-99a-3p	<10
rno-mir-667_hairp	<10
rno-mir-184_hairp	<10
rno-mir-6216	<10
rno-mir-99b_hairp	<10
rno-mir-484_hairp	<10
rno-mir-126b_hairp	<10
rno-mir-30d-3p	<10
rno-mir-615_hairp	<10
rno-mir-501-5p	<10
rno-mir-3557-3p	<10
rno-mir-3564_hairp	<10
rno-mir-130b_hairp	<10
rno-mir-425*	<10
rno-mir-761_hairp	<10
rno-mir-211-5p	<10
rno-mir-29c_hairp	<10
rno-mir-196a_hairp	<10
rno-mir-6314	<10
rno-mir-218a-2-3p	<10
rno-mir-194-3p	<10
rno-mir-344i	<10
rno-mir-764-5p	<10
rno-mir-34a_hairp	<10
rno-mir-145_hairp	<10
rno-mir-331-5p	<10
rno-mir-190b-5p	<10
rno-mir-741_hairp	<10
rno-mir-324_hairp	<10
rno-mir-222-5p	<10
rno-mir-347_hairp	<10
rno-mir-194-2_hairp	<10
rno-mir-6325	<10
rno-mir-181b-1-3p	<10
rno-mir-200c_hairp	<10
rno-mir-34c_hairp	<10
rno-mir-208b_hairp	<10
rno-mir-26a-3p	<10
rno-mir-3589_hairp	<10
rno-mir-130a_hairp	<10
rno-mir-30c-1_hairp	<10
rno-mir-224_hairp	<10
rno-mir-3585-5p	<10
rno-mir-490_hairp	<10
rno-mir-3577	<10
rno-mir-551b_hairp	<10
rno-mir-6334_hairp	<10
rno-mir-19a_hairp	<10
rno-mir-449c_hairp	<10
rno-mir-343_hairp	<10
rno-mir-6318	<10
rno-mir-6315_hairp	<10
rno-mir-186_hairp	<10
rno-mir-6323_hairp	<10
rno-mir-463_hairp	<10
rno-mir-183_hairp	<10
rno-mir-195-3p	<10
rno-mir-1912-3p	<10
rno-mir-1306_hairp	<10
rno-mir-215_hairp	<10
rno-mir-3548_hairp	<10
rno-mir-15b_hairp	<10
rno-mir-365-5p	<10
rno-mir-193_hairp	<10
rno-mir-540_hairp	<10
rno-mir-107_hairp	<10
rno-mir-3556b_hairp	<10
rno-mir-218a-2_hairp	<10
rno-mir-349_hairp	<10
rno-mir-6315	<10
rno-mir-501_hairp	<10
rno-mir-876_hairp	<10
rno-mir-181a-1_hairp	<10
rno-mir-3542*	<10
rno-mir-381-5p	<10
rno-mir-3583-3p	<10
rno-mir-3570_hairp	<10
rno-mir-3596a	<10
rno-mir-363_hairp	<10
rno-mir-3542	<10
rno-mir-200a_hairp	<10
rno-mir-666_hairp	<10
rno-mir-875_hairp	<10
rno-mir-881_hairp	<10
rno-mir-6319_hairp	<10
rno-mir-3596a*	<10
rno-mir-3568*	<10
rno-mir-3585-3p	<10
rno-mir-294_hairp	<10
rno-mir-6317_hairp	<10
rno-mir-191b_hairp	<10
rno-mir-328b-3p	<10
rno-mir-3570	<10
rno-mir-503_hairp	<10
rno-mir-203b_hairp	<10
rno-mir-3065_hairp	<10
rno-mir-3592_hairp	<10
rno-mir-380_hairp	<10
rno-mir-1949_hairp	<10
rno-mir-347*	<10
rno-mir-378b	<10
rno-mir-339_hairp	<10
rno-mir-323*	<10
rno-mir-101a-5p	<10
rno-mir-743a_hairp	<10
rno-mir-19b-2_hairp	<10
rno-mir-3558-3p	<10
rno-mir-3553_hairp	<10
rno-mir-141_hairp	<10
rno-mir-3552*	<10
rno-mir-144_hairp	<10
rno-mir-129-1_hairp	<10
rno-mir-743b_hairp	<10
rno-mir-19b-1_hairp	<10
rno-mir-130a-5p	<10
rno-mir-455_hairp	<10
rno-mir-542_hairp	<10
rno-mir-92a-2_hairp	<10
rno-mir-1949	<10
rno-mir-3547*	<10
rno-mir-451_hairp	<10
rno-mir-1912_hairp	<10
rno-mir-3546	<10
rno-mir-338_hairp	<10
rno-mir-344a-2_hairp	<10
rno-mir-3582*	<10
rno-mir-3590-3p	<10
rno-mir-107-5p	<10
rno-mir-377_hairp	<10
rno-mir-3543_hairp	<10
rno-mir-509-3p	<10
rno-mir-881-3p	<10
rno-mir-3556a_hairp	<10
rno-mir-671*	<10
rno-mir-3571_hairp	<10
rno-mir-201-5p	<10
rno-mir-3578	<10
rno-mir-146a-3p	<10
rno-mir-3587_hairp	<10
rno-mir-742_hairp	<10
rno-mir-3120	<10
rno-mir-542-5p	<10
rno-mir-133a-3p	<10
rno-let-7f-1-3p	<10
rno-mir-673-3p	<10
rno-mir-188-5p	<10
rno-mir-3065-5p	<10
rno-mir-24-1_hairp	<10
rno-mir-471_hairp	<10
rno-mir-484	<10
rno-mir-362-3p	<10
rno-mir-23b-5p	<10
rno-mir-758-5p	<10
rno-mir-215	<10
rno-mir-551b-5p	<10
rno-mir-210_hairp	<10
rno-mir-325_hairp	<10
rno-mir-489_hairp	<10
rno-mir-30a_hairp	<10
rno-mir-195_hairp	<10
rno-mir-3561_hairp	<10
rno-mir-665_hairp	<10
rno-mir-223_hairp	<10
rno-mir-196c_hairp	<10
rno-mir-668*	<10
rno-mir-221*	<10
rno-mir-412-3p	<10
rno-mir-1306-3p	<10
rno-mir-3552	<10
rno-mir-3072	<10
rno-mir-301a-5p	<10
rno-mir-20a-3p	<10
rno-mir-196a-5p	<10
rno-mir-24-1-5p	<10
rno-mir-3541	<10
rno-mir-466c-3p	<10
rno-mir-383-3p	<10
rno-mir-32-3p	<10
rno-mir-547-5p	<10
rno-mir-802-3p	<10
rno-mir-146b-3p	<10
rno-mir-224-3p	<10
rno-mir-201-3p	<10
rno-mir-181b-2-3p	<10
rno-mir-678	<10
rno-mir-465-5p	<10
rno-mir-496_hairp	<10
rno-mir-1188_hairp	<10
rno-mir-292_hairp	<10
rno-mir-504_hairp	<10
rno-mir-6318_hairp	<10
rno-mir-92a-1_hairp	<10
rno-mir-135b_hairp	<10
rno-mir-200b_hairp	<10
rno-mir-3549_hairp	<10
rno-mir-10a_hairp	<10
rno-mir-350_hairp	<10
rno-mir-6332_hairp	<10
rno-mir-3574_hairp	<10
rno-mir-3582_hairp	<10
rno-mir-133b_hairp	<10
rno-mir-103-2_hairp	<10
rno-mir-3568_hairp	<10
rno-mir-206_hairp	<10
rno-mir-532_hairp	<10
rno-mir-216a_hairp	<10
rno-mir-6316_hairp	<10
rno-mir-497_hairp	<10
rno-mir-3578_hairp	<10
rno-mir-362_hairp	<10
rno-mir-3575_hairp	<10
rno-mir-129-2*	<10
rno-mir-350*	<10
rno-mir-3074*	<10
rno-mir-544*	<10
rno-mir-3570*	<10
rno-mir-194-1*	<10
rno-mir-145*	<10
rno-mir-466b-1-3p	<10
rno-mir-543-5p	<10
rno-mir-362-5p	<10
rno-mir-448-5p	<10
rno-mir-487b-5p	<10
rno-mir-103-2-5p	<10
rno-mir-455-5p	<10
rno-mir-483-5p	<10
rno-mir-18a-3p	<10
rno-mir-200a-5p	<10
rno-mir-301b-3p	<10
rno-mir-3594-3p	<10
rno-mir-363-3p	<10
rno-mir-6327	<10
rno-mir-874-5p	<10
rno-mir-144-3p	<10
rno-mir-544-3p	<10
rno-mir-26b-3p	<10
rno-mir-218a-1-3p	<10
rno-mir-32-5p	<10
rno-mir-141-5p	<10
rno-mir-216a-5p	<10
rno-mir-328a-5p	<10
rno-mir-33-3p	<10
rno-mir-3572	<10
rno-mir-6321	<10
rno-mir-3550	<10
rno-mir-377-5p	<10
rno-mir-1188-3p	<10
rno-mir-500-5p	<10
rno-mir-875	<10
rno-mir-203b-3p	<10
rno-mir-876	<10
rno-mir-20b-5p	<10
rno-mir-216b-3p	<10
rno-let-7a-2-3p	<10
rno-mir-376c-5p	<10
rno-mir-147	<10
rno-mir-1193-5p	<10
rno-mir-223-5p	<10
rno-mir-743a-3p	<10
rno-mir-6319	<10
rno-mir-9b-5p	<10
rno-mir-471-3p	<10
rno-mir-802-5p	<10
rno-mir-17-2-3p	<10
rno-mir-3075	<10
rno-mir-3593-3p	<10
rno-mir-9b-3p	<10
rno-mir-196c-5p	<10
rno-mir-3580-3p	<10
rno-mir-760-5p	<10
rno-mir-10a-3p	<10
rno-mir-494-5p	<10
rno-mir-509-5p	<10
rno-mir-363-5p	<10
rno-mir-186-3p	<10
rno-mir-544-5p	<10
rno-mir-466d	<10
rno-mir-664-1-5p	<10
rno-mir-3065-3p	<10
rno-mir-871-3p	<10
rno-mir-615	<10
rno-mir-3569	<10
rno-mir-675-5p	<10
rno-mir-6328	<10
rno-mir-471-5p	<10
rno-mir-742-5p	<10
rno-mir-208a-3p	<10
rno-mir-21-3p	<10
rno-mir-6317	<10
rno-mir-6333	<10
rno-mir-3586-3p	<10
rno-mir-122-3p	<10
rno-mir-133b-3p	<10
rno-mir-3548	<10
rno-mir-203a-5p	<10
rno-mir-497-3p	<10
rno-mir-101b-5p	<10
rno-mir-202-3p	<10
rno-mir-349	<10
rno-mir-3580-5p	<10
rno-mir-883-5p	<10
rno-mir-3586-5p	<10
rno-mir-1-5p	<10
rno-mir-295-5p	<10
rno-mir-3576	<10
rno-mir-463-5p	<10
rno-mir-628	<10
rno-mir-24-2_hairp	<10
rno-mir-702_hairp	<10
rno-mir-543_hairp	<10
rno-mir-329_hairp	<10
rno-mir-483_hairp	<10
rno-mir-22_hairp	<10
rno-mir-182_hairp	<10
rno-mir-16_hairp	<10
rno-mir-3594_hairp	<10
rno-mir-410_hairp	<10
rno-mir-30b_hairp	<10
rno-mir-495_hairp	<10
rno-mir-27a_hairp	<10
rno-mir-466d_hairp	<10
rno-mir-211_hairp	<10
rno-mir-138-2_hairp	<10
rno-mir-128-1_hairp	<10
rno-mir-374_hairp	<10
rno-mir-218a-1_hairp	<10
rno-mir-6325_hairp	<10
rno-mir-376c_hairp	<10
rno-mir-6321_hairp	<10
rno-mir-6328_hairp	<10
rno-mir-344b-2_hairp	<10
rno-mir-148b_hairp	<10
rno-mir-205_hairp	<10
rno-mir-301b_hairp	<10
rno-mir-493_hairp	<10
rno-mir-3586_hairp	<10
rno-mir-3566_hairp	<10
rno-mir-421_hairp	<10
rno-mir-181d_hairp	<10
rno-mir-6216_hairp	<10
rno-mir-3573_hairp	<10
rno-mir-25_hairp	<10
rno-mir-3120_hairp	<10
rno-mir-544_hairp	<10
rno-mir-218b_hairp	<10
rno-mir-3572_hairp	<10
rno-mir-28_hairp	<10
rno-mir-449a_hairp	<10
rno-mir-96_hairp	<10
rno-mir-181b-1_hairp	<10
rno-mir-18a_hairp	<10
rno-mir-154_hairp	<10
rno-mir-194-1_hairp	<10
rno-mir-133a_hairp	<10
rno-mir-6329_hairp	<10
rno-mir-296_hairp	<10
rno-mir-598_hairp	<10
rno-mir-291b_hairp	<10
rno-mir-874_hairp	<10
rno-mir-3585_hairp	<10
rno-mir-878_hairp	<10
rno-mir-336_hairp	<10
rno-mir-465_hairp	<10
rno-mir-103-1_hairp	<10
rno-mir-9b-3_hairp	<10
rno-mir-3583_hairp	<10
rno-mir-105_hairp	<10
rno-mir-122_hairp	<10
rno-mir-32_hairp	<10
rno-mir-499_hairp	<10
rno-mir-802_hairp	<10
rno-mir-192_hairp	<10
rno-mir-632_hairp	<10
rno-mir-6326_hairp	<10
rno-mir-9b-1_hairp	<10
rno-mir-673_hairp	<10
rno-mir-6314_hairp	<10
rno-mir-299b_hairp	<10
rno-mir-20a_hairp	<10
rno-mir-344a-1_hairp	<10
rno-mir-6330_hairp	<10
rno-mir-3552_hairp	<10
rno-mir-511_hairp	<10
rno-mir-208a_hairp	<10
rno-mir-196b_hairp	<10
rno-mir-3559_hairp	<10
rno-mir-3576_hairp	<10
rno-mir-547_hairp	<10
rno-mir-188_hairp	<10
rno-mir-3595_hairp	<10
rno-mir-3588_hairp	<10
rno-mir-880_hairp	<10
rno-mir-3579_hairp	<10
rno-mir-1_hairp	<10
rno-mir-3546_hairp	<10
rno-mir-429_hairp	<10
rno-mir-301a_hairp	<10
rno-mir-3591_hairp	<10
rno-mir-758_hairp	<10
rno-mir-500_hairp	<10
rno-mir-2964_hairp	<10
rno-mir-3596a_hairp	<10
rno-mir-190a_hairp	<10
rno-mir-3580_hairp	<10
rno-mir-9b-2_hairp	<10
rno-mir-219-1_hairp	<10
rno-mir-33_hairp	<10
rno-mir-202_hairp	<10
rno-mir-664-2_hairp	<10
rno-mir-293_hairp	<10
rno-mir-759_hairp	<10
rno-mir-3569_hairp	<10
rno-mir-10b_hairp	<10
rno-mir-568_hairp	<10
rno-mir-290_hairp	<10
rno-mir-509_hairp	<10
rno-mir-3551_hairp	<10
rno-mir-124-1_hairp	<10
rno-mir-9a-2_hairp	<10
rno-mir-592_hairp	<10
rno-mir-664-1_hairp	<10
rno-mir-3596d_hairp	<10
rno-mir-291a_hairp	<10
rno-mir-3590_hairp	<10
rno-mir-201_hairp	<10
rno-mir-871_hairp	<10
rno-mir-883_hairp	<10
rno-mir-299*	<10
rno-mir-140*	<10
rno-mir-341*	<10
rno-mir-495*	<10
rno-mir-337*	<10
rno-mir-3567*	<10
rno-mir-1249*	<10
rno-mir-146b*	<10
rno-mir-3565*	<10
rno-mir-382*	<10
rno-mir-664-2*	<10
rno-mir-143*	<10
rno-mir-330*	<10
rno-mir-876*	<10
rno-let-7e*	<10
rno-mir-207*	<10
rno-mir-301b*	<10
rno-mir-7b*	<10
rno-mir-126*	<10
rno-mir-150*	<10
rno-mir-483*	<10
rno-mir-147*	<10
rno-mir-3562*	<10
rno-mir-328a*	<10
rno-mir-3587*	<10
rno-mir-494*	<10
rno-mir-3550*	<10
rno-mir-151*	<10
rno-mir-3574*	<10
rno-mir-875*	<10
rno-mir-30a*	<10
rno-mir-30c-2*	<10
rno-mir-3596c*	<10
rno-mir-664-1*	<10
rno-mir-935*	<10
