# Supplementary material for: Substantial and robust changes in microRNA transcriptome support postnatal development of the hypothalamus in rat
Source: Sci Rep. 2016 Apr 27;6:24896. doi: 10.1038/srep24896 (PMC4847009; doi:10.1038/srep24896)
Supplement: Supplementary Dataset 7 [file srep24896-s8.xls]

## Sheet: LEGEND
						Supplemental Table S7: Adapter/Primer Information

## Sheet: INFORMATION
OLIGONUCLEOTIDES USED IN LIBRARY CONSTRUCTION	SEQUENCE
3'-Adaptor	Pi-CCCTTCTCGTATGCCGTCTTCTGCTTG-C7amine
5'-Adaptor	rGrUrUrCrArGrArGrUrUrCrUrArCrArGrUrCrCrGrArCrGrArUrC
RT- Primer	CAAGCAGAAGACGGCATACGA
5'-PCR-Primer	AATGATACGGCGACCACCGACAGGTTCAGAGTTCTACAGTCCGA
3'-PCR-Primer 1	CAAGCAGAAGACGGCATACGAATGAAGGG
3'-PCR-Primer 2	CAAGCAGAAGACGGCATACGATGGAAGGG
3'-PCR-Primer 3	CAAGCAGAAGACGGCATACGAACGAAGGG
3'-PCR-Primer 4	CAAGCAGAAGACGGCATACGACCGAAGGG
3'-PCR-Primer 5	CAAGCAGAAGACGGCATACGACGGAAGGG
3'-PCR-Primer 6	CAAGCAGAAGACGGCATACGAAGGAAGGG
3'-PCR-Primer 7	CAAGCAGAAGACGGCATACGACTGAAGGG
3'-PCR-Primer 8	CAAGCAGAAGACGGCATACGATCGAAGGG
PRIMERS USED IN RT-qPCRs	SEQUENCE
POMC Forward	5′ -AGGTTAAGGAGCAGTGACTAAG-3
POMC Reverse	5′ -CGTCTATGGAGGTCTGAAGC-3′
GAPDH Forward	5′-TGGCCCTCTT- GCCTCCTCTTGG-3′
GAPDH Reverse	5′-TGAGCCCTTCCACGATGCCA-3′
Taqman Advanced miRNA Assays	Reference in ThermoFisher Scientific
miR-7a-5p	#478341
miR-24-3p	#477992
miR-29a-3p	#478587
muR-124-3p	#477879
miR-137-3p	#477904
miR-1843-5p	#464421
